# Supplementary material for: System-wide analysis of RNA and protein subcellular localization dynamics
Source: Nat Methods. 2023 Nov 30;21(1):60–71. doi: 10.1038/s41592-023-02101-9 (PMC10776395; doi:10.1038/s41592-023-02101-9)
Supplement: Supplementary file 4 — Table containing LoRNA normalized quantifications. [file 41592_2023_2101_MOESM4_ESM.xlsx]

## Sheet: gene_control
ensembl_gene_id	dLoRNA.DMSO.1.1	dLoRNA.DMSO.1.2	dLoRNA.DMSO.1.3	dLoRNA.DMSO.1.4	dLoRNA.DMSO.1.5	dLoRNA.DMSO.1.6	dLoRNA.DMSO.1.7	dLoRNA.DMSO.1.8	dLoRNA.DMSO.2.1	dLoRNA.DMSO.2.2	dLoRNA.DMSO.2.3	dLoRNA.DMSO.2.4	dLoRNA.DMSO.2.5	dLoRNA.DMSO.2.6	dLoRNA.DMSO.2.7	dLoRNA.DMSO.2.8	dLoRNA.DMSO.3.1	dLoRNA.DMSO.3.2	dLoRNA.DMSO.3.3	dLoRNA.DMSO.3.4	dLoRNA.DMSO.3.5	dLoRNA.DMSO.3.6	dLoRNA.DMSO.3.7	dLoRNA.DMSO.3.8
ENSG00000000003	0.14025	0.37972	0.186949	0.0379628	0.0183405	0.072696	0.109367	0.0547148	0.199227	0.293272	0.259117	0.0527968	0.0150514	0.0306794	0.108696	0.0411608	0.172265	0.403426	0.271151	0.0278254	0.0212225	0.0254662	0.0426036	0.0360403
ENSG00000000419	0.0360759	0.0943819	0.0460562	0.0312595	0.0111346	0.184869	0.390008	0.206215	0.0605961	0.0890728	0.0782139	0.0370916	0.0109055	0.03037	0.503183	0.190567	0.0906915	0.200342	0.130641	0.0353182	0.0252113	0.0446853	0.263572	0.209539
ENSG00000000457	0.0201764	0.0592186	0.0358703	0.107705	0.0702374	0.256163	0.280173	0.170456	0.0415536	0.0622026	0.0534386	0.125457	0.0554708	0.0829352	0.403583	0.175359	0.0420946	0.097358	0.0942286	0.108495	0.113282	0.107492	0.265778	0.171272
ENSG00000000460	0.0347738	0.0973205	0.0468781	0.077522	0.0424845	0.223614	0.303125	0.174283	0.0725232	0.0963887	0.0864159	0.0863579	0.0313337	0.0780508	0.410955	0.137975	0.0880095	0.202588	0.138682	0.0655323	0.0555549	0.0826609	0.221475	0.145497
ENSG00000000971	0.164643	0.362358	0.229199	0.04912	0.0206283	0.0433407	0.0824884	0.0482221	0.252167	0.283291	0.304625	0.0327897	0.0164965	0.0216167	0.0790172	0.00999744	0.205392	0.434018	0.302174	0.0167525	0.0117544	0.0105223	0.00836922	0.0110177
ENSG00000001036	0.147533	0.412663	0.222091	0.037976	0.0222998	0.0586747	0.0584808	0.040282	0.204015	0.326311	0.306845	0.0504454	0.0157601	0.0230902	0.0465063	0.0270269	0.177335	0.387734	0.30007	0.0279453	0.0232536	0.0227665	0.0329402	0.0279554
ENSG00000001084	0.0152061	0.047099	0.0281538	0.0244205	0.0236152	0.33465	0.336337	0.190518	0.0320775	0.0476675	0.0350163	0.0252549	0.0102839	0.0681141	0.514439	0.267147	0.034672	0.0759703	0.0768539	0.0307253	0.0359298	0.086921	0.366704	0.292224
ENSG00000001167	0.0158977	0.0509709	0.0264543	0.0290267	0.021599	0.299699	0.348772	0.20758	0.0308162	0.0478118	0.0368852	0.0269376	0.0149925	0.0578507	0.505133	0.279573	0.0347795	0.0788346	0.0647373	0.0269286	0.0394521	0.0815186	0.374699	0.299051
ENSG00000001460	0.0156317	0.0349511	0.0232696	0.0353775	0.0350998	0.273328	0.365005	0.217338	0.0285838	0.0425851	0.0340499	0.041071	0.0284097	0.0833265	0.5073	0.234674	0.0325572	0.0598476	0.0541339	0.0413177	0.0531145	0.114299	0.372009	0.272721
ENSG00000001461	0.045579	0.154907	0.085561	0.0235195	0.028408	0.231653	0.266609	0.163763	0.0948895	0.149453	0.127308	0.0350534	0.015496	0.0748455	0.330631	0.172324	0.0751509	0.179953	0.156712	0.0272296	0.0404502	0.0839944	0.235257	0.201253
ENSG00000001497	0.0201456	0.072196	0.0373931	0.0190957	0.00898509	0.268488	0.376372	0.197325	0.0386606	0.0652408	0.0543637	0.0209002	0.00865173	0.0330273	0.523304	0.255852	0.0607331	0.144753	0.117876	0.0233836	0.0246197	0.0450017	0.347359	0.236274
ENSG00000001561	0.163323	0.412221	0.201631	0.0544725	0.0321857	0.0482131	0.0508802	0.0370729	0.209863	0.312001	0.288643	0.0648991	0.0195608	0.0312834	0.0544893	0.0192608	0.185541	0.42123	0.243898	0.0361394	0.027354	0.0368146	0.0280279	0.0209946
ENSG00000001617	0.0647995	0.253391	0.141407	0.0229996	0.0237744	0.219016	0.170019	0.104594	0.142276	0.254859	0.223265	0.0345526	0.0191962	0.0416805	0.173014	0.111156	0.105405	0.256108	0.25008	0.0283615	0.0427296	0.0580007	0.140589	0.118727
ENSG00000001629	0.0160181	0.048128	0.0248776	0.03679	0.0641682	0.352227	0.289116	0.168674	0.0456101	0.0655339	0.0504726	0.0406062	0.0278519	0.150831	0.437414	0.18168	0.0361689	0.0808069	0.0657181	0.0354096	0.0717679	0.178928	0.30889	0.22231
ENSG00000001630	0.140819	0.379096	0.190891	0.0401662	0.0256255	0.0791761	0.0858945	0.0583318	0.185331	0.278023	0.246902	0.051962	0.0168332	0.0377824	0.130373	0.0527934	0.165031	0.361257	0.271002	0.0309734	0.0276976	0.0339524	0.0613346	0.048752
ENSG00000001631	0.0200179	0.0436499	0.0243964	0.0763092	0.0683093	0.288195	0.314523	0.164599	0.0393386	0.0545874	0.0379176	0.0609199	0.0328341	0.0883411	0.485466	0.200596	0.0357045	0.0711565	0.0684004	0.0658837	0.0857656	0.120214	0.329926	0.22295
ENSG00000002016	0.0114861	0.0478675	0.0336022	0.0547199	0.0499304	0.356135	0.249017	0.197242	0.0240883	0.0381484	0.0416208	0.0538367	0.0444794	0.104832	0.367608	0.325386	0.0298527	0.075106	0.0466768	0.0610504	0.109962	0.102539	0.30395	0.270864
ENSG00000002330	0.0105814	0.0367094	0.0216925	0.0122744	0.0103389	0.216317	0.452843	0.239244	0.0202438	0.0353284	0.0272845	0.0160853	0.00821036	0.0377136	0.524344	0.33079	0.0347264	0.0744636	0.073139	0.0182958	0.0227865	0.0591229	0.355335	0.362131
ENSG00000002549	0.0237322	0.0663546	0.0349593	0.0282759	0.0151899	0.253112	0.372395	0.205982	0.0417936	0.0590046	0.0538194	0.0346014	0.0119508	0.0358116	0.491373	0.271645	0.0613723	0.130782	0.107448	0.0385739	0.0363748	0.0558617	0.315887	0.2537
ENSG00000002586	0.104115	0.333672	0.166686	0.0281463	0.0210755	0.104526	0.126523	0.115257	0.152445	0.266274	0.24956	0.0368209	0.010386	0.037633	0.166354	0.0805275	0.131671	0.312139	0.242277	0.0216892	0.0279762	0.0470572	0.109767	0.107422
ENSG00000002746	0.0161435	0.0509883	0.020881	0.0509679	0.0312199	0.20306	0.394633	0.232107	0.0264032	0.049571	0.0344464	0.0386964	0.0191022	0.0708762	0.494405	0.2665	0.0288573	0.0832449	0.0493334	0.0467187	0.0742412	0.0828248	0.344973	0.289806
ENSG00000002822	0.0218526	0.0709342	0.0454342	0.0240303	0.0163634	0.273414	0.346074	0.201897	0.0399005	0.0751443	0.0540885	0.0112488	0.0113875	0.0459843	0.485196	0.27705	0.056839	0.13832	0.109368	0.0230954	0.0303028	0.046072	0.351641	0.244361
ENSG00000002834	0.0130602	0.0509316	0.0264132	0.0163167	0.0187304	0.335312	0.350006	0.18923	0.0285438	0.0471935	0.0369695	0.0143208	0.00871215	0.0524602	0.512558	0.299242	0.037604	0.0896203	0.0858249	0.020483	0.0322861	0.0681167	0.368534	0.297531
ENSG00000002919	0.0157726	0.0473041	0.0235488	0.0342224	0.0246978	0.272971	0.346353	0.235131	0.0298906	0.0343202	0.0285564	0.0265415	0.0185391	0.0640477	0.488731	0.309374	0.0274888	0.0586116	0.0616462	0.0414273	0.0411942	0.0810483	0.36483	0.323754
ENSG00000002933	0.114694	0.301625	0.185895	0.0544865	0.0260595	0.155825	0.0851168	0.0762985	0.12661	0.253575	0.245246	0.0445039	0.0159182	0.0265798	0.15965	0.127916	0.159625	0.291762	0.341544	0.00565898	0.0392412	0.0596781	0.0462971	0.0561931
ENSG00000003056	0.101911	0.358654	0.201576	0.0444665	0.0245675	0.104922	0.0976414	0.066261	0.180701	0.282423	0.243429	0.061821	0.0215912	0.0326067	0.0997425	0.0776854	0.140921	0.318596	0.289892	0.034209	0.0391817	0.0391728	0.071761	0.0662665
ENSG00000003096	0.0262037	0.0691208	0.037211	0.028491	0.0197018	0.248642	0.379478	0.191151	0.0497206	0.0683542	0.0600113	0.0268804	0.0110007	0.0614674	0.538857	0.183709	0.0595724	0.141626	0.098324	0.0251301	0.0314443	0.0958687	0.324631	0.223403
ENSG00000003137	0.0309447	0.0471746	0.0482292	0.0526818	0.0427924	0.212123	0.373498	0.192556	0.0308332	0.0578723	0.027673	0.0563397	0.0353935	0.0966645	0.504005	0.191219	0.0153422	0.0483788	0.0652748	0.0447423	0.0840103	0.0895347	0.311426	0.34129
ENSG00000003249	0.0110431	0.0338593	0.0184031	0.0192795	0.0511582	0.317556	0.330621	0.21808	0.0143274	0.0301644	0.0277763	0.00862418	0.0202352	0.121025	0.487351	0.290496	0.016347	0.0397559	0.0311813	0.00916298	0.0594877	0.139944	0.362177	0.341944
ENSG00000003393	0.0187404	0.0574952	0.0277947	0.0508538	0.0294723	0.28919	0.340707	0.185746	0.0376854	0.0537041	0.0427366	0.0418297	0.0182622	0.0671994	0.502571	0.236012	0.0407596	0.0961793	0.0816724	0.0459064	0.057328	0.0871272	0.33528	0.255747
ENSG00000003400	0.0205448	0.0496627	0.0166791	0.0463978	0.0261826	0.35193	0.306393	0.18221	0.045387	0.0857012	0.0790313	0.0680156	0.0207481	0.0519786	0.471862	0.177276	0.0345265	0.14486	0.13499	0.078869	0.0740854	0.0696537	0.239462	0.223554
ENSG00000003402	0.0197041	0.051097	0.0285083	0.0540134	0.0394645	0.242567	0.348769	0.215877	0.0316359	0.0491074	0.0443553	0.0571129	0.027666	0.0688926	0.508345	0.212885	0.041214	0.0842011	0.0825001	0.0481259	0.0593799	0.0921207	0.331445	0.261013
ENSG00000003436	0.120841	0.31708	0.150688	0.0739037	0.0351245	0.106291	0.121541	0.0745312	0.192415	0.264729	0.227657	0.0695451	0.0202884	0.040196	0.139747	0.0454226	0.169815	0.378708	0.235873	0.0454266	0.0313432	0.0375164	0.0599564	0.0413625
ENSG00000003509	0.0179016	0.050033	0.0294021	0.0891559	0.0432034	0.245724	0.345251	0.179329	0.042975	0.0552641	0.0394752	0.107089	0.0366618	0.058807	0.460794	0.198934	0.0393969	0.090806	0.082359	0.088957	0.080593	0.101234	0.278547	0.238107
ENSG00000003756	0.0139586	0.0531806	0.0302086	0.0979886	0.0669901	0.310401	0.276453	0.150819	0.0389622	0.0543972	0.0447458	0.088694	0.045049	0.0745253	0.371967	0.28166	0.0399597	0.0913018	0.103552	0.0919176	0.132672	0.111306	0.251151	0.178141
ENSG00000003989	0.113692	0.333795	0.185473	0.044715	0.0420847	0.13276	0.0889447	0.0585353	0.178359	0.275784	0.244298	0.0503076	0.0225787	0.0591979	0.107052	0.0624226	0.151315	0.348177	0.252642	0.0322717	0.0465418	0.0551066	0.0636684	0.0502783
ENSG00000004059	0.016765	0.0564531	0.0331585	0.0106638	0.00969917	0.211796	0.410216	0.251248	0.0315279	0.0562182	0.0436955	0.0170869	0.00740934	0.0330379	0.496653	0.314371	0.0466364	0.106506	0.09241	0.0181213	0.0195519	0.0467545	0.331028	0.338992
ENSG00000004142	0.0112367	0.036997	0.0220911	0.0142775	0.0258506	0.292864	0.361959	0.234724	0.0215029	0.0370301	0.0309496	0.0115284	0.0121569	0.0645331	0.49603	0.326269	0.0276244	0.0607698	0.0529726	0.0145871	0.0417534	0.0989651	0.36248	0.340848
ENSG00000004399	0.0625068	0.218584	0.107315	0.0252607	0.0609706	0.271192	0.1343	0.119871	0.10354	0.193461	0.174299	0.0338488	0.0312446	0.0952541	0.209944	0.158408	0.0887287	0.200936	0.205914	0.0212041	0.0739088	0.10819	0.170054	0.131064
ENSG00000004455	0.0174122	0.0525911	0.0271814	0.0230014	0.0115728	0.234863	0.407294	0.226085	0.0333763	0.0531729	0.042259	0.0282836	0.009558	0.033312	0.540786	0.259252	0.0496139	0.108832	0.0844394	0.0292531	0.0295454	0.0546979	0.357707	0.285911
ENSG00000004478	0.0156985	0.053742	0.0299482	0.023559	0.0177455	0.272099	0.383567	0.20364	0.0337147	0.0507803	0.0421693	0.023922	0.0105599	0.0440053	0.54303	0.251818	0.0441462	0.0974276	0.0866765	0.0258932	0.0337874	0.0675935	0.364814	0.279662
ENSG00000004487	0.0174055	0.0522848	0.0276915	0.0207431	0.0167882	0.277727	0.376808	0.210552	0.0328087	0.0518215	0.0432183	0.0215656	0.00856082	0.0481875	0.558007	0.235831	0.0454114	0.108857	0.0887067	0.0254488	0.0297262	0.0698986	0.353464	0.278487
ENSG00000004534	0.0185737	0.0569262	0.0317507	0.0472779	0.0348028	0.28282	0.335232	0.192617	0.0361701	0.0609211	0.0454414	0.0433986	0.0239444	0.0667426	0.475358	0.248023	0.0448991	0.0971515	0.0919273	0.0476885	0.0589742	0.0915349	0.317753	0.250071
ENSG00000004660	0.0142311	0.0484251	0.0253298	0.0230279	0.0215365	0.310171	0.359412	0.197866	0.0275597	0.048501	0.0389261	0.0243258	0.0151051	0.0682741	0.509451	0.267857	0.0347751	0.0821449	0.0774558	0.0284147	0.0459313	0.0927021	0.364681	0.273895
ENSG00000004700	0.0349249	0.0919003	0.0454938	0.0329214	0.0140537	0.251577	0.353331	0.175799	0.0718948	0.103935	0.0836104	0.0387586	0.0110814	0.0483543	0.48441	0.157957	0.0938524	0.205799	0.140815	0.0331507	0.0247993	0.0563512	0.280214	0.165018
ENSG00000004766	0.0355045	0.0885574	0.044566	0.0902828	0.0418431	0.22327	0.303455	0.172522	0.0715207	0.0903425	0.0737821	0.107195	0.0312745	0.0820614	0.412888	0.130935	0.0720251	0.153247	0.117453	0.0791828	0.0590277	0.0806045	0.271648	0.166813
ENSG00000004777	0.0188885	0.0800533	0.00941208	0.203334	0.0463653	0.190557	0.274099	0.177292	0.0124745	0.00681783	0.030997	0.13024	0.102696	0.075142	0.333511	0.308122	0.0392569	0.0672945	0.0239986	0.222252	0.162877	0.150414	0.15652	0.177388
ENSG00000004779	0.0204801	0.0538802	0.0264336	0.0231472	0.00881541	0.178323	0.439963	0.248958	0.0334706	0.0486554	0.0389511	0.0240232	0.00673573	0.0275058	0.610418	0.21024	0.0524652	0.117032	0.0763031	0.0285132	0.0198202	0.0545551	0.348692	0.302619
ENSG00000004864	0.0191667	0.0491062	0.0273614	0.0425466	0.0491603	0.288035	0.335491	0.189133	0.0385683	0.0558044	0.0487481	0.0457896	0.0250924	0.0784547	0.519073	0.18847	0.0493721	0.108963	0.0806484	0.0435054	0.062695	0.113797	0.322408	0.218612
ENSG00000004866	0.071461	0.218961	0.113337	0.0584123	0.0589014	0.192321	0.170593	0.116014	0.131543	0.192728	0.170848	0.0604287	0.0285196	0.0861167	0.23956	0.090256	0.100919	0.24087	0.188157	0.0452204	0.0588145	0.0951746	0.146875	0.123969
ENSG00000004897	0.0186142	0.0579653	0.0301356	0.0321866	0.0436333	0.312032	0.323644	0.181789	0.0436398	0.0614728	0.0480996	0.0329126	0.0255868	0.0821277	0.456877	0.249284	0.0452916	0.0998594	0.0848389	0.0325246	0.0561077	0.0990896	0.329308	0.25298
ENSG00000004961	0.0514561	0.144522	0.0764785	0.0407678	0.0192342	0.213713	0.285245	0.168583	0.0747858	0.11856	0.103881	0.0454974	0.0164904	0.0415166	0.399695	0.199574	0.0839799	0.185239	0.150312	0.0373662	0.0346173	0.0501843	0.250593	0.207708
ENSG00000004975	0.0125592	0.0482755	0.0293618	0.036858	0.0322986	0.306151	0.34895	0.185545	0.0234068	0.0381745	0.0390523	0.0373616	0.0229673	0.0590515	0.485422	0.294564	0.0313074	0.0876518	0.0676443	0.0444173	0.071567	0.0812625	0.342685	0.273465
ENSG00000005007	0.0359309	0.117601	0.0593483	0.0593048	0.0506713	0.258345	0.285199	0.1336	0.0550454	0.10035	0.0898279	0.0570636	0.0359763	0.0602108	0.4338	0.167726	0.0529934	0.131264	0.133235	0.0706641	0.0790179	0.0877461	0.264278	0.180802
ENSG00000005022	0.0179553	0.0565159	0.0317799	0.01781	0.0142307	0.234491	0.39189	0.235327	0.0335704	0.052386	0.0449815	0.018643	0.0109759	0.0486661	0.49005	0.300727	0.0514818	0.112413	0.091385	0.0218584	0.024389	0.0574559	0.333904	0.307113
ENSG00000005059	0.0220177	0.0618177	0.03273	0.0290314	0.04183	0.270863	0.342072	0.199639	0.0472184	0.0640156	0.059543	0.0336787	0.0213029	0.0794154	0.4889	0.205926	0.0437137	0.0991754	0.084006	0.0249736	0.0453777	0.10602	0.318959	0.277775
ENSG00000005073	0.0123355	0.0411173	0.0218817	0.0129199	0.015956	0.301214	0.365078	0.229497	0.0188199	0.0322037	0.0298123	0.0190478	0.0113099	0.0496377	0.591475	0.247694	0.0298903	0.0738051	0.0675278	0.0187194	0.0283883	0.0740536	0.389212	0.318404
ENSG00000005075	0.00761829	0.0243795	0.0109595	0.011951	0.0239444	0.23621	0.375334	0.309603	0.0133738	0.0200153	0.0154683	0.00822948	0.0107233	0.0553453	0.454086	0.422759	0.0158711	0.0362115	0.0300821	0.0102051	0.0319931	0.0937584	0.347885	0.433994
ENSG00000005100	0.0159796	0.0526352	0.0267762	0.0231398	0.0323355	0.323472	0.326089	0.199573	0.0261582	0.0470216	0.0380062	0.0238151	0.0168387	0.0778907	0.548056	0.222213	0.0350386	0.0769713	0.067338	0.0244873	0.0513417	0.0995458	0.363972	0.281305
ENSG00000005156	0.0228888	0.0707964	0.0424537	0.0529814	0.0371041	0.287762	0.31728	0.168733	0.0432873	0.0742354	0.0559715	0.0541325	0.0236121	0.0752313	0.436718	0.236812	0.0443184	0.112334	0.109425	0.055208	0.0685643	0.0923242	0.303045	0.214782
ENSG00000005175	0.026744	0.0666224	0.0314184	0.0324288	0.0215844	0.248747	0.369746	0.202709	0.0483474	0.0676984	0.0578661	0.0387821	0.0131088	0.0629042	0.530996	0.180297	0.0722345	0.145666	0.107092	0.037359	0.0316949	0.0688824	0.311281	0.225791
ENSG00000005187	0.0233943	0.0705288	0.0389621	0.0428509	0.0255327	0.236968	0.411068	0.150696	0.0424217	0.0640463	0.0539174	0.0598954	0.0264154	0.0787398	0.462337	0.212227	0.0885701	0.193323	0.102951	0.0710645	0.0422511	0.058389	0.251774	0.191678
ENSG00000005189	0.0211438	0.0544508	0.0367038	0.0513576	0.0349332	0.259095	0.351662	0.190654	0.0408242	0.080393	0.0472902	0.0463374	0.0199761	0.0729267	0.45642	0.235832	0.0468654	0.105892	0.0898545	0.0563234	0.0685031	0.102171	0.314053	0.216338
ENSG00000005194	0.0165663	0.0593689	0.031344	0.0230032	0.0152865	0.234638	0.392839	0.226954	0.0313632	0.0501423	0.0378867	0.0233489	0.0117183	0.0398608	0.558617	0.247063	0.0464474	0.0976358	0.0844476	0.0272861	0.0363736	0.0649829	0.350153	0.292674
ENSG00000005206	0.0687432	0.289091	0.131284	0.0787411	0.038682	0.142584	0.148123	0.102751	0.0958085	0.233864	0.221521	0.0814212	0.0402052	0.0602757	0.171704	0.095201	0.0844697	0.229955	0.268506	0.0650336	0.0888094	0.0772874	0.102594	0.083345
ENSG00000005238	0.0128055	0.0435226	0.0246049	0.0288241	0.0303307	0.27424	0.364514	0.221158	0.0222084	0.0453613	0.0374288	0.0281804	0.0162594	0.0785527	0.502876	0.269133	0.0344697	0.0658089	0.0572466	0.040025	0.0581532	0.11394	0.339783	0.290574
ENSG00000005243	0.0196479	0.0598805	0.0333595	0.0131129	0.0192809	0.21097	0.385783	0.257966	0.0345178	0.0479101	0.0462934	0.016596	0.0173003	0.0485607	0.517478	0.271343	0.0464886	0.0887328	0.0862972	0.017016	0.0316269	0.0483349	0.35118	0.330323
ENSG00000005249	0.0172135	0.0413964	0.0193305	0.0205898	0.0361172	0.328233	0.331655	0.205464	0.0357024	0.0481044	0.0427268	0.0195644	0.0111728	0.113669	0.572466	0.156594	0.0426052	0.0920502	0.056912	0.0179475	0.0383608	0.147961	0.38007	0.224094
ENSG00000005302	0.0121767	0.0258912	0.017292	0.027865	0.041254	0.310953	0.343635	0.220933	0.0243766	0.0391227	0.0274193	0.0300292	0.0231272	0.0793969	0.497548	0.27898	0.0311922	0.0726139	0.0565699	0.0279715	0.0483296	0.107045	0.380981	0.275296
ENSG00000005339	0.0226953	0.0700979	0.0357902	0.0462774	0.0768637	0.339634	0.225383	0.183259	0.0264868	0.044848	0.0419761	0.0386287	0.0273096	0.0971086	0.568671	0.154971	0.0306988	0.0773151	0.0780007	0.0543493	0.0849532	0.151188	0.296725	0.22677
ENSG00000005436	0.0128419	0.0422583	0.018766	0.0396319	0.0482771	0.25861	0.370959	0.208655	0.0313776	0.0465665	0.0350951	0.0409811	0.0224643	0.0969179	0.560624	0.165973	0.0404228	0.0817806	0.0522657	0.0417701	0.0541744	0.130306	0.34381	0.25547
ENSG00000005448	0.0435945	0.132098	0.0731962	0.0265243	0.0146081	0.208691	0.334383	0.166904	0.0657861	0.11	0.0917569	0.0340593	0.010549	0.028815	0.422859	0.236175	0.0838705	0.176489	0.167914	0.0345468	0.0301712	0.0431287	0.242891	0.220988
ENSG00000005469	0.0231611	0.0499996	0.0294771	0.130963	0.0786324	0.186286	0.330985	0.170496	0.0398178	0.055661	0.0489854	0.12841	0.052316	0.0967071	0.45561	0.122493	0.053923	0.122981	0.102901	0.117577	0.0993559	0.13057	0.217354	0.155338
ENSG00000005471	0.0788286	0.186054	0.108172	0.134365	0.0667883	0.209438	0.13283	0.0835225	0.145334	0.201593	0.198244	0.13766	0.0489525	0.0683289	0.13538	0.0645064	0.0997884	0.210549	0.185739	0.0952483	0.087244	0.0917888	0.103921	0.125721
ENSG00000005483	0.018728	0.0479644	0.0220404	0.0851741	0.0743736	0.300026	0.278462	0.173232	0.0308353	0.0438819	0.0394071	0.073468	0.0348719	0.116466	0.484462	0.176608	0.0325025	0.0718706	0.0574589	0.0801345	0.0942006	0.165115	0.292798	0.20592
ENSG00000005486	0.0865521	0.294216	0.170373	0.0344999	0.0336178	0.134319	0.134005	0.112417	0.14421	0.261607	0.246768	0.0469006	0.0249515	0.0485172	0.13318	0.093865	0.115624	0.274966	0.248561	0.0268015	0.0662325	0.0552172	0.109603	0.102994
ENSG00000005700	0.0285037	0.072723	0.0361128	0.0356417	0.0320063	0.287573	0.321526	0.185914	0.0574642	0.0774756	0.0673682	0.0398239	0.0168168	0.0928789	0.478663	0.169509	0.0617228	0.123361	0.0893223	0.0363247	0.0389276	0.108916	0.323629	0.217796
ENSG00000005801	0.0201569	0.0558425	0.029237	0.0896244	0.0556425	0.246972	0.316744	0.185781	0.0425236	0.0630552	0.0507627	0.0900933	0.0367518	0.0838368	0.470892	0.162084	0.045741	0.104995	0.0760989	0.0780016	0.0888192	0.117219	0.275298	0.213827
ENSG00000005810	0.0484877	0.152739	0.0676373	0.0696277	0.050092	0.270625	0.216878	0.123912	0.0860299	0.128773	0.107774	0.066	0.0237908	0.0963971	0.3344	0.156835	0.0847221	0.173003	0.144525	0.0515015	0.055449	0.0951062	0.235748	0.159945
ENSG00000005812	0.0214163	0.0512629	0.0264844	0.0382405	0.0332917	0.255957	0.364608	0.20874	0.0382675	0.0571867	0.0482058	0.0431659	0.0201562	0.0783359	0.534541	0.180141	0.0499292	0.108558	0.0773105	0.0396835	0.0419016	0.0953093	0.335177	0.252131
ENSG00000005882	0.00945724	0.0516514	0.027193	0.0164582	0.0220354	0.317536	0.341968	0.213701	0.0222544	0.0386957	0.0286454	0.011805	0.00834993	0.0515837	0.467279	0.371387	0.0268261	0.056102	0.0706262	0.021119	0.032317	0.0613009	0.383095	0.348614
ENSG00000005884	0.112598	0.417505	0.222831	0.0223835	0.0144924	0.093276	0.0696147	0.0472987	0.181092	0.327024	0.282846	0.0310258	0.0120027	0.0243432	0.0782058	0.0634595	0.140563	0.353876	0.328441	0.020606	0.0252565	0.0236498	0.0557209	0.051887
ENSG00000005889	0.0218758	0.0565197	0.032709	0.0550826	0.0617077	0.352894	0.250345	0.168866	0.0311638	0.0521411	0.0429224	0.048445	0.0389002	0.14044	0.431459	0.214529	0.0396261	0.0794062	0.0767055	0.0471636	0.0759765	0.121915	0.306811	0.252396
ENSG00000005893	0.159177	0.465621	0.238222	0.0334087	0.0131009	0.0355368	0.0302944	0.0246391	0.232727	0.343473	0.301696	0.043481	0.0110635	0.0139043	0.0340247	0.0196305	0.183674	0.414845	0.310207	0.0243509	0.0174164	0.0160677	0.0179201	0.0155198
ENSG00000006007	0.0583391	0.171063	0.0961847	0.0226136	0.0561988	0.243314	0.203807	0.14848	0.107344	0.166648	0.143621	0.0292569	0.0230834	0.108953	0.267358	0.153735	0.0914278	0.205586	0.165118	0.0219171	0.0443801	0.109296	0.199349	0.162926
ENSG00000006015	0.0154059	0.0551616	0.0293382	0.0209548	0.00979663	0.192549	0.454233	0.222561	0.0210162	0.0418844	0.0353776	0.020493	0.00626439	0.0254807	0.55126	0.298223	0.0498578	0.102017	0.0919536	0.0299801	0.0230048	0.052062	0.342657	0.308468
ENSG00000006016	0.070723	0.453565	0.169887	0.00948861	0.0170541	0.0726898	0.128377	0.0782145	0.141292	0.252147	0.302346	0.0420096	0.00792823	0.0198297	0.13231	0.102137	0.113657	0.27825	0.408447	0.0219233	0.0172376	0.026696	0.0717116	0.0620781
ENSG00000006025	0.0139623	0.0625951	0.0348498	0.114475	0.0525036	0.202218	0.242016	0.277379	0.0274259	0.0433855	0.0396676	0.0954109	0.0478152	0.0601204	0.371127	0.315048	0.0293347	0.0947295	0.0747139	0.16052	0.134655	0.115437	0.227052	0.163558
ENSG00000006042	0.0765567	0.260665	0.14357	0.0346872	0.0216051	0.158868	0.185106	0.118943	0.143284	0.223464	0.186329	0.0447249	0.0159991	0.0455042	0.211299	0.129397	0.113958	0.262483	0.227049	0.0247841	0.0393028	0.0566417	0.143445	0.132337
ENSG00000006062	0.0221977	0.0869814	0.0476128	0.0467087	0.0531023	0.314781	0.27617	0.152445	0.0286429	0.0680263	0.0499367	0.0878979	0.0452299	0.114815	0.38498	0.220472	0.038422	0.0794986	0.0776992	0.0614634	0.0934085	0.120728	0.251352	0.277428
ENSG00000006118	0.0867786	0.250424	0.123259	0.0740903	0.0358795	0.168638	0.144944	0.115986	0.147118	0.253835	0.195165	0.0746327	0.025953	0.0553367	0.172273	0.0756867	0.105795	0.234359	0.227324	0.0709969	0.0856022	0.069986	0.113069	0.0928682
ENSG00000006125	0.0207617	0.0660369	0.0340618	0.0255409	0.0436728	0.325105	0.306617	0.178204	0.0465852	0.0687238	0.057182	0.0233425	0.024136	0.0874591	0.482606	0.209966	0.051688	0.125944	0.10545	0.0259894	0.0517498	0.101188	0.309888	0.228102
ENSG00000006194	0.0150747	0.0515906	0.0292351	0.0288059	0.0200318	0.287333	0.357189	0.21074	0.0271946	0.0439244	0.0371912	0.0281013	0.0132424	0.0627068	0.540829	0.24681	0.0341566	0.0847489	0.0660377	0.0336392	0.037544	0.0853253	0.372949	0.285599
ENSG00000006210	0.110057	0.414105	0.214763	0.0349992	0.021141	0.0906849	0.069419	0.0448305	0.193145	0.313416	0.283671	0.0467298	0.0175506	0.0291199	0.0799918	0.0363761	0.136715	0.336899	0.315598	0.0339086	0.0369424	0.0367022	0.0524658	0.0507688
ENSG00000006282	0.0183617	0.0787545	0.043184	0.0347864	0.0423122	0.293897	0.310725	0.177979	0.0435391	0.0836875	0.0751399	0.0342602	0.0226745	0.0791822	0.431796	0.229721	0.0441125	0.11347	0.0974619	0.0406374	0.0789121	0.0975717	0.289072	0.238763
ENSG00000006327	0.0842205	0.300451	0.170114	0.0315166	0.0122062	0.0990961	0.19106	0.111336	0.136084	0.240167	0.22295	0.0486241	0.0147408	0.0241362	0.187167	0.126131	0.133811	0.306951	0.260227	0.0275386	0.0262668	0.0273455	0.112525	0.105335
ENSG00000006432	0.0172476	0.0547624	0.030264	0.0568817	0.0557011	0.351412	0.276551	0.15718	0.0339678	0.0572076	0.0498125	0.0555378	0.0350226	0.115332	0.429432	0.223688	0.0260321	0.0697485	0.0607121	0.0741716	0.0939421	0.162024	0.276375	0.236994
ENSG00000006451	0.0121892	0.0362109	0.018096	0.0190766	0.0232544	0.257955	0.414791	0.218427	0.0244779	0.0330954	0.0281435	0.0180675	0.010243	0.0689082	0.586348	0.230716	0.0346757	0.0712239	0.0554269	0.0227642	0.0264953	0.0920362	0.39623	0.301148
ENSG00000006453	0.0196405	0.0598108	0.0289421	0.0326194	0.0504455	0.261627	0.341585	0.20533	0.0347725	0.0587691	0.0499744	0.0316778	0.0233833	0.0954877	0.52768	0.178256	0.0441826	0.100604	0.0746288	0.0343402	0.0614493	0.126355	0.304714	0.253726
ENSG00000006459	0.0128431	0.033379	0.0175519	0.0620483	0.0736466	0.220341	0.360426	0.219764	0.0251519	0.115254	0.0301622	0.0964521	0.047649	0.0956371	0.336855	0.252839	0.0365194	0.0792328	0.0570943	0.0531375	0.105208	0.207561	0.277734	0.183513
ENSG00000006468	0.0154333	0.0498491	0.02059	0.0560663	0.0310566	0.310008	0.355773	0.161223	0.0436178	0.0523803	0.0373464	0.0611422	0.0370917	0.0673783	0.414214	0.286829	0.0359676	0.119285	0.0529357	0.0583744	0.0666088	0.0763174	0.343771	0.24674
ENSG00000006530	0.0282985	0.0878822	0.043475	0.0686056	0.0338406	0.241085	0.312126	0.184688	0.0620683	0.0954457	0.0689083	0.0818773	0.0278224	0.0551201	0.453762	0.154996	0.0628288	0.153157	0.10919	0.0649618	0.0666571	0.0814622	0.26205	0.199694
ENSG00000006534	0.013827	0.0565972	0.0306846	0.0210138	0.0175992	0.281781	0.368529	0.209968	0.0255673	0.0532011	0.0402877	0.0172771	0.00999011	0.0456573	0.515874	0.292145	0.0376	0.0928601	0.0948629	0.0241	0.0303605	0.0604262	0.366879	0.292911
ENSG00000006576	0.0947608	0.279417	0.137302	0.0461028	0.0502263	0.168552	0.13497	0.0886692	0.181486	0.259852	0.231635	0.0574711	0.0255373	0.0609888	0.12437	0.0586603	0.140335	0.319841	0.234286	0.0340905	0.0396465	0.0723954	0.0910004	0.0684054
ENSG00000006607	0.0156011	0.0595079	0.0279876	0.0448981	0.0373875	0.329764	0.305115	0.179739	0.0359305	0.0518924	0.046236	0.0336806	0.0326244	0.0855484	0.460817	0.253271	0.0313826	0.070321	0.0705294	0.0463502	0.068167	0.10583	0.365124	0.242297
ENSG00000006625	0.0129134	0.0338129	0.0164396	0.0155189	0.016601	0.202625	0.445163	0.256926	0.0273697	0.0399552	0.0355104	0.015608	0.00740545	0.0545589	0.627069	0.192523	0.0422739	0.0925483	0.0585953	0.0194227	0.0227027	0.0782455	0.375202	0.311009
ENSG00000006634	0.0131567	0.0349872	0.0181237	0.0318521	0.0376093	0.263281	0.380924	0.220066	0.0275056	0.0431988	0.0384094	0.0355505	0.0204288	0.0968239	0.576155	0.161928	0.038419	0.0852161	0.0592605	0.0348744	0.0458189	0.110667	0.354978	0.270766
ENSG00000006652	0.0251403	0.0671913	0.0370293	0.081456	0.0533904	0.236141	0.318986	0.180665	0.044308	0.0703879	0.0569547	0.105201	0.0449207	0.0877596	0.415038	0.17543	0.0429076	0.0963722	0.0855877	0.0871646	0.0885243	0.112011	0.266373	0.22106
ENSG00000006695	0.0183636	0.0506291	0.0283039	0.0488589	0.0507032	0.286582	0.305805	0.210755	0.0322673	0.0482386	0.0384604	0.0490277	0.0262014	0.0913582	0.475491	0.238955	0.0320049	0.0628126	0.0606228	0.0467166	0.0699437	0.135111	0.312004	0.280785
ENSG00000006704	0.00882157	0.033945	0.0252847	0.0216114	0.0482074	0.31328	0.310149	0.238701	0.0181129	0.0431984	0.0305919	0.0142754	0.0201241	0.0884651	0.587998	0.197234	0.0201618	0.0694734	0.0568991	0.0184178	0.0526341	0.15304	0.364459	0.264914
ENSG00000006712	0.015624	0.0521904	0.0299316	0.0265068	0.0142738	0.271197	0.373472	0.216804	0.0317516	0.0536766	0.0465828	0.02065	0.0109898	0.0397705	0.507176	0.289403	0.0437634	0.101054	0.089045	0.0281458	0.0316947	0.0556171	0.349029	0.301651
ENSG00000006715	0.0222753	0.0484165	0.0307243	0.0640092	0.0316056	0.289844	0.336694	0.176431	0.0424617	0.05881	0.0472046	0.0591195	0.0214612	0.0739626	0.506964	0.190017	0.0451391	0.122402	0.0930789	0.0541873	0.0540359	0.0741435	0.330493	0.226521
ENSG00000006740	0.00818746	0.0395003	0.0346734	0.0172741	0.0482771	0.349524	0.346207	0.156356	0.0201918	0.0328802	0.0317288	0.0245277	0.0154815	0.112931	0.538534	0.223725	0.0306511	0.0500031	0.0593208	0.0233331	0.0573851	0.146877	0.352846	0.279584
ENSG00000006744	0.0341449	0.10041	0.0539596	0.0358543	0.0211007	0.211287	0.339932	0.203312	0.0732078	0.12089	0.108804	0.0350226	0.0164052	0.0386134	0.413363	0.193694	0.0869099	0.201789	0.158302	0.0433437	0.0476952	0.0625439	0.231233	0.168183
ENSG00000006757	0.021514	0.0719678	0.0347079	0.0173659	0.0156126	0.226859	0.400253	0.21172	0.0376049	0.059149	0.0470098	0.019986	0.0135235	0.0350887	0.496784	0.290854	0.0525485	0.114836	0.0993182	0.0147771	0.0220436	0.0520226	0.330918	0.313536
ENSG00000006831	0.0471305	0.14248	0.0739491	0.0394581	0.0615807	0.261631	0.227372	0.146398	0.0832133	0.137244	0.125352	0.0410906	0.0307428	0.110654	0.311118	0.160585	0.0713454	0.164166	0.136522	0.0318098	0.0648671	0.134634	0.225851	0.170805
ENSG00000006837	0.0253285	0.0639406	0.0279637	0.104103	0.0486348	0.194048	0.290563	0.245419	0.0263983	0.0405826	0.0340461	0.0506006	0.0171826	0.0554773	0.576414	0.199299	0.0437897	0.0766334	0.0589996	0.0700583	0.0572227	0.0948789	0.256785	0.341633
ENSG00000007047	0.00806379	0.0300695	0.0228249	0.028848	0.0789528	0.40727	0.233748	0.190224	0.0223854	0.0366689	0.0314451	0.0170492	0.0385816	0.137799	0.428289	0.287782	0.0178716	0.0399117	0.037941	0.0196404	0.0755849	0.155027	0.349665	0.304358
ENSG00000007080	0.0106579	0.0417489	0.0263851	0.0110051	0.00885354	0.244368	0.425974	0.231007	0.0193441	0.0343679	0.0275574	0.0102847	0.00490304	0.0220487	0.472079	0.409415	0.0407457	0.0922871	0.0921885	0.0162376	0.0202486	0.0396197	0.362804	0.335869
ENSG00000007168	0.0209902	0.0613075	0.032705	0.0277763	0.0299783	0.277607	0.345051	0.204584	0.0394047	0.0563395	0.0505463	0.028559	0.0165804	0.0659023	0.52036	0.222308	0.0437358	0.0968019	0.0778393	0.0293949	0.0420536	0.0980818	0.342892	0.269201
ENSG00000007202	0.0497859	0.155213	0.0892316	0.0302202	0.0457987	0.305177	0.184846	0.139728	0.109947	0.184542	0.15616	0.0323629	0.0214354	0.087249	0.238052	0.170252	0.0820345	0.197725	0.17658	0.0270079	0.0620953	0.111743	0.186101	0.156713
ENSG00000007237	0.00442603	0.0208589	0.0167253	0.0201956	0.0617529	0.452957	0.234165	0.18892	0.0166276	0.0456091	0.0290003	0.0088253	0.0333341	0.120014	0.389632	0.356958	0.0137806	0.0271479	0.0554193	0.00926435	0.0701271	0.178293	0.346381	0.299586
ENSG00000007255	0.0192308	0.0492462	0.024274	0.0140314	0.00259473	0.204557	0.447994	0.238073	0.0273328	0.0316359	0.0395268	0.0177252	0.00544267	0.0143568	0.492092	0.371888	0.0522502	0.100676	0.0865234	0.0481324	0.0161868	0.0223498	0.355488	0.318393
ENSG00000007341	0.0804425	0.240534	0.117431	0.0873781	0.0580955	0.145578	0.150514	0.120027	0.131673	0.17246	0.164771	0.0862847	0.0444918	0.0877292	0.216823	0.0957679	0.110227	0.240844	0.174105	0.072788	0.0853346	0.0930105	0.121119	0.102571
ENSG00000007376	0.0134448	0.048794	0.0351725	0.0136783	0.0216773	0.276581	0.371886	0.218765	0.0248708	0.0502578	0.0455112	0.0162289	0.0102307	0.0658965	0.498543	0.288461	0.0350622	0.0808635	0.0898294	0.0177613	0.0356773	0.102121	0.34009	0.298595
ENSG00000007384	0.0605463	0.210352	0.124703	0.0889005	0.0428382	0.20579	0.16702	0.0998504	0.109609	0.229314	0.187216	0.0796065	0.0347974	0.0577363	0.196391	0.105329	0.0988843	0.200815	0.216908	0.060881	0.0877537	0.0754225	0.135173	0.124162
ENSG00000007392	0.018047	0.0572746	0.0332303	0.0644856	0.043689	0.228583	0.348439	0.206251	0.0300143	0.0550576	0.0484976	0.0825643	0.0417274	0.0577246	0.461041	0.223373	0.0490674	0.111481	0.0986315	0.0663762	0.0739278	0.080402	0.275603	0.244511
ENSG00000007402	0.0984094	0.393506	0.218834	0.0212561	0.015748	0.0925319	0.106355	0.0533597	0.183557	0.313492	0.290708	0.0343454	0.00995924	0.0207574	0.0860845	0.0610961	0.124158	0.32835	0.324293	0.0212674	0.0229126	0.0343617	0.0647725	0.0798852
ENSG00000007520	0.0125172	0.0509012	0.0264331	0.0177337	0.0144603	0.274276	0.397777	0.205901	0.0246867	0.0473028	0.0384399	0.0189486	0.00846751	0.0511551	0.528068	0.282931	0.0395749	0.0916075	0.0849989	0.0169927	0.0274043	0.0699327	0.369804	0.299685
ENSG00000007541	0.0570616	0.225424	0.11042	0.0343224	0.0331577	0.189687	0.189469	0.160458	0.112219	0.207669	0.182307	0.0387328	0.0201076	0.0506719	0.249675	0.138617	0.0959232	0.273636	0.233294	0.0269788	0.0520005	0.0574289	0.133539	0.127199
ENSG00000007545	0.0226726	0.076267	0.0436666	0.0456938	0.0620166	0.315762	0.289876	0.144046	0.0333188	0.0618479	0.0529196	0.0658869	0.0440155	0.113194	0.424173	0.204645	0.0363808	0.0710312	0.0636752	0.0449736	0.0929942	0.152204	0.291437	0.247304
ENSG00000007866	0.0151692	0.0468781	0.0332471	0.0207345	0.0272365	0.29801	0.358691	0.200033	0.0222801	0.0474128	0.0421139	0.0197286	0.0201325	0.0670003	0.501519	0.279813	0.0359388	0.082591	0.0767078	0.0261257	0.0491229	0.0830381	0.331504	0.314972
ENSG00000007923	0.0141662	0.0499504	0.0264915	0.035857	0.0208541	0.291973	0.369072	0.191636	0.0240352	0.0380237	0.0375851	0.0329859	0.0168734	0.0536196	0.537621	0.259256	0.0400411	0.0820849	0.0785959	0.0381397	0.0529563	0.0680647	0.358292	0.281825
ENSG00000007944	0.0190668	0.0525248	0.0280378	0.0548615	0.0532154	0.282279	0.319705	0.19031	0.0332572	0.048427	0.0407585	0.0467629	0.0298729	0.0997676	0.504614	0.19654	0.0338612	0.0855997	0.0670158	0.0520488	0.0770644	0.124975	0.311928	0.247507
ENSG00000007968	0.0155221	0.0461979	0.0204291	0.0772038	0.0679756	0.299432	0.304425	0.168814	0.0213422	0.0492048	0.0315406	0.0762863	0.0535582	0.119184	0.42895	0.219934	0.0247042	0.0642748	0.0651663	0.0667329	0.105193	0.125535	0.290315	0.258079
ENSG00000008018	0.0182441	0.0519126	0.0286223	0.022735	0.00825926	0.200328	0.4332	0.236698	0.0340972	0.0511502	0.0422288	0.0264961	0.00768082	0.02552	0.571132	0.241695	0.0517855	0.112328	0.0869356	0.0287953	0.0216949	0.0475348	0.355959	0.294967
ENSG00000008083	0.0210704	0.0701456	0.0382711	0.0374397	0.0421228	0.328061	0.285095	0.177795	0.0415734	0.0715537	0.0643207	0.0458675	0.0255606	0.0968397	0.436473	0.217811	0.0452094	0.0974193	0.0915667	0.0429939	0.0593435	0.111276	0.312673	0.239519
ENSG00000008086	0.021422	0.0556832	0.0394136	0.137158	0.0857365	0.297303	0.221158	0.142125	0.0471588	0.0676326	0.0525341	0.138315	0.0693307	0.129733	0.330438	0.164859	0.033884	0.0721295	0.0748258	0.119376	0.132471	0.138608	0.231526	0.197181
ENSG00000008128	0.0178506	0.0648235	0.0323312	0.156847	0.0766252	0.235961	0.230307	0.185255	0.0306019	0.0495536	0.0486442	0.115744	0.065205	0.098751	0.33861	0.25289	0.033031	0.0788476	0.0902391	0.121363	0.124539	0.105553	0.23464	0.211787
ENSG00000008130	0.0103408	0.0406375	0.0203876	0.0274045	0.0460457	0.349439	0.312967	0.192778	0.0185972	0.0293105	0.0271714	0.0151026	0.0181383	0.096112	0.51091	0.284658	0.0211293	0.0473603	0.0562634	0.0302718	0.0657286	0.135102	0.334462	0.309683
ENSG00000008256	0.0113338	0.0360475	0.0198605	0.0202317	0.0334152	0.385599	0.309742	0.183771	0.0233429	0.035488	0.0313995	0.0193357	0.0141086	0.114594	0.448312	0.313419	0.0255271	0.0580834	0.0610019	0.0228468	0.0457213	0.114012	0.393572	0.279236
ENSG00000008277	0.0690735	0.314524	0.11776	0.11526	0.0636122	0.164062	0.0911611	0.0645467	0.184797	0.26227	0.235496	0.0732109	0.0271288	0.0303847	0.12197	0.0647422	0.106015	0.259192	0.221927	0.103068	0.090546	0.0669026	0.090278	0.0620716
ENSG00000008282	0.187424	0.415076	0.185425	0.0415252	0.0244662	0.0481664	0.0605302	0.0373868	0.194925	0.289617	0.279164	0.0558038	0.0185285	0.0327978	0.0912835	0.0378809	0.19092	0.433021	0.245378	0.02827	0.0227986	0.0263831	0.0273283	0.0259003
ENSG00000008283	0.0583882	0.222779	0.125983	0.027164	0.0247185	0.190712	0.22013	0.130125	0.108056	0.193002	0.185827	0.0336896	0.0232405	0.0532937	0.274038	0.128854	0.0984189	0.239527	0.227566	0.0246396	0.0432802	0.0663459	0.163919	0.136304
ENSG00000008294	0.019023	0.0569407	0.0268238	0.0379559	0.03822	0.320649	0.318523	0.181864	0.0388651	0.0587928	0.0497056	0.0322351	0.0191085	0.0868353	0.50615	0.208308	0.0398183	0.0894848	0.0760229	0.0349611	0.0520434	0.104272	0.351175	0.252223
ENSG00000008300	0.103614	0.38132	0.208565	0.0359662	0.0262025	0.113804	0.0812181	0.0493102	0.149938	0.279215	0.278554	0.0492063	0.0214257	0.0459297	0.112884	0.0628473	0.126524	0.315824	0.276847	0.0331651	0.0486862	0.0525832	0.080855	0.0655149
ENSG00000008311	0.0985647	0.274035	0.145521	0.0446404	0.0323589	0.151618	0.156915	0.0963471	0.174791	0.258289	0.211274	0.0456208	0.0179948	0.0410732	0.174227	0.0767296	0.148256	0.32748	0.242814	0.0296135	0.0353353	0.0503123	0.0953889	0.0707993
ENSG00000008324	0.0138739	0.0348507	0.0167601	0.0162926	0.00981243	0.180373	0.457426	0.270611	0.0206406	0.0317684	0.0294959	0.0194984	0.00746122	0.0337247	0.585763	0.271648	0.0331784	0.0818368	0.0576705	0.0224719	0.0167931	0.0570064	0.379077	0.351966
ENSG00000008382	0.0203868	0.0607912	0.039992	0.0188317	0.0152876	0.260764	0.372615	0.211331	0.0319566	0.0557694	0.0508565	0.0288037	0.00577627	0.0467757	0.463058	0.317003	0.0717881	0.101701	0.121755	0.0300844	0.0213858	0.0495624	0.308691	0.295033
ENSG00000008394	0.122987	0.315404	0.166445	0.0521575	0.0288004	0.0893834	0.126295	0.098528	0.180402	0.257894	0.238289	0.0710589	0.0199351	0.0392595	0.128483	0.0646784	0.181804	0.36263	0.229261	0.0391516	0.0286187	0.0332446	0.0662595	0.0590306
ENSG00000008405	0.018284	0.0491888	0.0232442	0.0469077	0.0345075	0.26477	0.367687	0.19541	0.0291334	0.0465278	0.0437439	0.0426636	0.0169943	0.0630646	0.56944	0.188432	0.0468838	0.0980874	0.0727801	0.0529081	0.0490145	0.101447	0.325242	0.253637
ENSG00000008441	0.0166302	0.0714022	0.025259	0.0221474	0.0641954	0.378939	0.260082	0.161345	0.02523	0.0476407	0.0626131	0.0164196	0.0204978	0.116239	0.501333	0.210026	0.0351116	0.0663546	0.0600354	0.0172335	0.0615594	0.14499	0.343388	0.271328
ENSG00000008513	0.0569239	0.198122	0.116109	0.0560295	0.0359421	0.199258	0.199664	0.137953	0.109654	0.185889	0.147985	0.0736799	0.0326559	0.0585547	0.217254	0.174327	0.0870338	0.184092	0.171431	0.0480458	0.0585345	0.0978438	0.204881	0.148138
ENSG00000008517	0.015874	0.0527652	0.0291422	0.0173713	0.00838893	0.225969	0.406499	0.24399	0.026995	0.044981	0.0361186	0.0226448	0.00644041	0.032306	0.475463	0.355052	0.0438193	0.101677	0.0880394	0.0182523	0.0222878	0.0440074	0.348564	0.333353
ENSG00000008710	0.0407626	0.138482	0.0786571	0.086714	0.0641878	0.256131	0.178523	0.156543	0.0506347	0.106643	0.0854615	0.0734331	0.0617711	0.10357	0.288127	0.230359	0.0437708	0.102014	0.14529	0.0793163	0.123161	0.120631	0.198941	0.186875
ENSG00000008838	0.0298908	0.0937132	0.0505645	0.0752888	0.0339773	0.229002	0.319579	0.167984	0.0477923	0.0733251	0.0703152	0.0549633	0.0225283	0.055194	0.431682	0.244199	0.0567831	0.144202	0.132423	0.0682664	0.0755171	0.060812	0.248296	0.2137
ENSG00000008853	0.0185346	0.0424287	0.0220202	0.0229822	0.018298	0.277146	0.385892	0.212698	0.0171852	0.0575345	0.024508	0.017701	0.0111943	0.0859777	0.495215	0.290684	0.0219699	0.0559513	0.0592234	0.0244603	0.0502005	0.0815009	0.370769	0.335925
ENSG00000008869	0.034939	0.0969098	0.0516687	0.0724558	0.0596808	0.264609	0.272786	0.146951	0.073109	0.104898	0.096148	0.0835372	0.0427289	0.0897795	0.367753	0.142046	0.087459	0.178722	0.142016	0.0701389	0.0746803	0.100532	0.213751	0.132701
ENSG00000008952	0.125692	0.298742	0.132742	0.0530476	0.034862	0.11298	0.152463	0.0894715	0.175992	0.267403	0.230425	0.055634	0.0180206	0.0564471	0.149877	0.0462012	0.17654	0.380633	0.221027	0.0324614	0.0255438	0.0488569	0.0658988	0.0490398
ENSG00000008988	0.0170109	0.0462048	0.0235914	0.0161839	0.0142501	0.191541	0.41396	0.277257	0.0372138	0.0547149	0.0458569	0.0193225	0.00890537	0.0484315	0.515219	0.270336	0.0410332	0.0904401	0.0660705	0.0194419	0.0207752	0.0625328	0.341403	0.358303
ENSG00000009307	0.0140878	0.0437397	0.0224597	0.0278911	0.078234	0.385766	0.265951	0.161871	0.031742	0.0456915	0.0371218	0.029754	0.0406588	0.128369	0.375246	0.311417	0.031452	0.065325	0.0624839	0.0288841	0.0770065	0.128446	0.346362	0.260041
ENSG00000009335	0.0147657	0.0432068	0.0212927	0.0379248	0.0587465	0.338545	0.294806	0.190713	0.0259172	0.0369434	0.0344206	0.0347088	0.0241727	0.132078	0.493249	0.218511	0.0258649	0.0568835	0.0429428	0.029359	0.0635989	0.170843	0.333882	0.276625
ENSG00000009413	0.0287918	0.105493	0.0418076	0.118725	0.103274	0.267085	0.197915	0.136907	0.0518867	0.0659409	0.0470029	0.107163	0.061726	0.163046	0.294533	0.2087	0.0363926	0.0830334	0.0811425	0.100917	0.117668	0.155221	0.23682	0.188805
ENSG00000009709	0.0106187	0.0448202	0.0210996	0.0179193	0.0390321	0.355846	0.320102	0.190562	0.0246345	0.0407491	0.0391407	0.0168916	0.0150661	0.110896	0.486961	0.265661	0.0286091	0.0668224	0.0629757	0.0146969	0.063237	0.143547	0.353093	0.267018
ENSG00000009780	0.0124684	0.0454461	0.0173369	0.0430715	0.047531	0.306051	0.331788	0.196307	0.0249302	0.0334598	0.0213697	0.0401414	0.0265099	0.0784227	0.510951	0.264216	0.0214905	0.0511779	0.042162	0.0467764	0.075255	0.110235	0.359228	0.293676
ENSG00000009830	0.0677312	0.231379	0.121566	0.0652739	0.0527318	0.196306	0.168436	0.096577	0.14541	0.212201	0.179345	0.0634787	0.0319918	0.067878	0.186591	0.113105	0.0994423	0.223549	0.226435	0.0524772	0.0777934	0.0804401	0.13495	0.104913
ENSG00000009844	0.0236447	0.0631203	0.0305795	0.0305758	0.0172751	0.253215	0.380531	0.201058	0.0452017	0.0614465	0.0513367	0.0386737	0.0138708	0.047502	0.513166	0.228803	0.0622949	0.135964	0.0981225	0.0368762	0.0338308	0.063207	0.319286	0.250418
ENSG00000009954	0.0200367	0.0603372	0.0304921	0.0295632	0.0453876	0.341577	0.302159	0.170447	0.0439394	0.0675439	0.0548883	0.0280118	0.0187867	0.0947213	0.488284	0.203825	0.0461506	0.103623	0.0890006	0.0293975	0.0566719	0.118211	0.334462	0.222484
ENSG00000010017	0.0133235	0.0400888	0.0192746	0.0371826	0.0700418	0.326335	0.302413	0.19134	0.0245692	0.0403549	0.0330497	0.0273026	0.0290604	0.114584	0.516359	0.21472	0.025975	0.0580547	0.0513047	0.027259	0.0761987	0.147308	0.340501	0.273398
ENSG00000010072	0.0157157	0.0603252	0.0287995	0.0439271	0.0284199	0.272238	0.350505	0.200069	0.0376995	0.0543088	0.0454082	0.0521218	0.0244195	0.0647652	0.478919	0.242358	0.0433313	0.0713821	0.0787778	0.0458015	0.0564005	0.0881658	0.343502	0.272639
ENSG00000010165	0.0192805	0.0737908	0.0425036	0.0219255	0.0117339	0.254183	0.373244	0.203338	0.0338822	0.0576399	0.0453115	0.0244446	0.0112508	0.0333586	0.484134	0.309979	0.0546557	0.115628	0.109295	0.0269081	0.0328833	0.0646265	0.351593	0.244411
ENSG00000010219	0.016118	0.0557256	0.0281283	0.0398656	0.0239788	0.226207	0.37727	0.232707	0.0326774	0.0514929	0.0371647	0.0389366	0.0186634	0.0435397	0.488945	0.288581	0.0396952	0.0919254	0.0732491	0.039396	0.047628	0.0631441	0.33612	0.308842
ENSG00000010244	0.0207273	0.0600046	0.0309009	0.0658881	0.0405968	0.256148	0.331955	0.193779	0.0382779	0.0561289	0.0448142	0.0648116	0.0287465	0.0633083	0.477234	0.226679	0.0517704	0.111426	0.0900143	0.0714908	0.0702943	0.0878131	0.292351	0.22484
ENSG00000010256	0.0297493	0.110579	0.0612033	0.0182898	0.0085433	0.222144	0.36195	0.187541	0.0578963	0.0977931	0.0842164	0.0186751	0.00731805	0.0234738	0.397813	0.312815	0.07304	0.167391	0.146233	0.0215023	0.0240419	0.0387391	0.275592	0.253461
ENSG00000010270	0.0403057	0.118599	0.064654	0.0337242	0.0480648	0.235291	0.277507	0.181854	0.0930013	0.136691	0.124088	0.0392253	0.0302809	0.0895553	0.331514	0.155645	0.0681065	0.156087	0.106965	0.023455	0.0588277	0.128248	0.249438	0.208873
ENSG00000010278	0.142528	0.431606	0.220263	0.0410756	0.0132637	0.0567952	0.05158	0.0428878	0.203709	0.331783	0.295784	0.0575761	0.0137524	0.0162946	0.044563	0.0365371	0.174597	0.391742	0.308888	0.0293624	0.0245124	0.0188291	0.0239354	0.0281337
ENSG00000010292	0.0331923	0.104758	0.0570729	0.0387453	0.0276604	0.284109	0.28765	0.166813	0.0599456	0.0992341	0.0834705	0.0396946	0.0186195	0.0690232	0.41705	0.212962	0.0751665	0.174405	0.162276	0.0455395	0.0543088	0.0675832	0.241748	0.178972
ENSG00000010318	0.0148314	0.0430958	0.0199861	0.0269478	0.0337749	0.315838	0.327662	0.217864	0.0283647	0.0361361	0.032924	0.0180421	0.0140151	0.0990586	0.48449	0.286969	0.0267577	0.0646917	0.0543668	0.0263033	0.0532046	0.132762	0.332112	0.309803
ENSG00000010319	0.129077	0.41491	0.191487	0.0443414	0.0152527	0.0658431	0.109825	0.0292639	0.184302	0.299616	0.295884	0.049977	0.0136377	0.0262318	0.0792962	0.0510546	0.135379	0.327893	0.323652	0.0352194	0.0351219	0.0379449	0.0516454	0.0531439
ENSG00000010322	0.0154243	0.0521819	0.0291922	0.0765682	0.056782	0.283201	0.282805	0.203845	0.0293964	0.0534777	0.0413233	0.0742815	0.0457069	0.0920189	0.389804	0.273991	0.028014	0.0685574	0.0759928	0.0748424	0.118846	0.122803	0.278648	0.232296
ENSG00000010361	0.0226629	0.0876746	0.0499872	0.0209041	0.0105687	0.213929	0.360529	0.233744	0.0385462	0.0778445	0.0675056	0.0223678	0.0161803	0.0432234	0.487723	0.246609	0.0469089	0.147934	0.096916	0.0258568	0.0366986	0.0460498	0.355991	0.243646
ENSG00000010404	0.0207788	0.0653466	0.0348844	0.0320474	0.116144	0.319789	0.222854	0.188156	0.0374969	0.0639062	0.0564285	0.0196026	0.0682661	0.209702	0.339687	0.204911	0.0335882	0.0777614	0.0674904	0.0131941	0.113056	0.215733	0.260427	0.21875
ENSG00000010539	0.0209151	0.0548828	0.032297	0.0532099	0.0478659	0.269824	0.334297	0.186708	0.0367587	0.0597308	0.0541057	0.0509044	0.0332181	0.0803412	0.491588	0.193353	0.0480387	0.100883	0.0839543	0.046405	0.0717127	0.111096	0.297792	0.240118
ENSG00000010626	0.0128415	0.0518713	0.0267155	0.019263	0.011994	0.25034	0.400749	0.226226	0.030591	0.0434155	0.0404276	0.0192488	0.00562055	0.0473514	0.519391	0.293954	0.0360927	0.0766276	0.0795425	0.0211849	0.0245686	0.0479462	0.392079	0.321959
ENSG00000010803	0.0130216	0.0377854	0.0170425	0.0497104	0.0792289	0.340081	0.259395	0.203735	0.0206975	0.0345212	0.029051	0.04052	0.0425091	0.150684	0.450582	0.231435	0.018643	0.0381093	0.0375047	0.0379917	0.110519	0.190752	0.296804	0.269676
ENSG00000010810	0.0173206	0.0479979	0.0241621	0.0356675	0.0406195	0.324833	0.310809	0.19859	0.0352261	0.0567565	0.0550531	0.0378685	0.0226768	0.0913495	0.407233	0.293837	0.0333947	0.0725294	0.0598449	0.0365473	0.0680581	0.0982243	0.314309	0.317092
ENSG00000010818	0.0178245	0.0610023	0.0288019	0.0363044	0.0673205	0.381899	0.247934	0.158913	0.0397635	0.0660077	0.0466195	0.0256666	0.0265068	0.14986	0.447451	0.198125	0.0342592	0.0932344	0.0690881	0.0301647	0.0788552	0.186968	0.301147	0.206284
ENSG00000011007	0.0133609	0.0454397	0.0251609	0.0190452	0.04944	0.340034	0.319267	0.188253	0.0302284	0.0474125	0.0417319	0.0182278	0.0188553	0.115848	0.494084	0.233612	0.0344831	0.0751212	0.0675946	0.0167748	0.0560376	0.135643	0.347097	0.267249
ENSG00000011009	0.0122095	0.0420419	0.0234076	0.0152708	0.0109266	0.231722	0.434875	0.229547	0.0209293	0.0366269	0.0311522	0.0157341	0.00731633	0.0300664	0.536679	0.321496	0.0364398	0.0816548	0.0749192	0.0197149	0.0252841	0.0570457	0.356432	0.348509
ENSG00000011021	0.0528601	0.179165	0.0884784	0.115269	0.0801673	0.203142	0.166101	0.114817	0.100434	0.170637	0.140701	0.113133	0.0510497	0.0882068	0.195627	0.140211	0.0587204	0.144502	0.143862	0.0994482	0.137142	0.127754	0.166126	0.122445
ENSG00000011028	0.112711	0.4436	0.24521	0.0336586	0.016433	0.0620223	0.0478015	0.0385627	0.168781	0.336363	0.30568	0.0457406	0.0173902	0.0214645	0.0663685	0.0382133	0.139918	0.355661	0.354736	0.0295968	0.0308935	0.0231488	0.0310915	0.0349543
ENSG00000011052	0.0214044	0.0410358	0.0542852	0.0154518	0.0027936	0.282157	0.335962	0.24691	0.0277234	0.0357847	0.0542554	0.0195236	0.00284013	0.0120794	0.549381	0.298412	0.0652834	0.176991	0.116971	0.0200586	0.0337211	0.0142392	0.278263	0.294473
ENSG00000011105	0.103858	0.369811	0.22913	0.0321571	0.0124327	0.0810968	0.0872683	0.0842467	0.181042	0.312483	0.280126	0.052431	0.0142286	0.0267304	0.056324	0.0766344	0.1411	0.357061	0.28617	0.0328114	0.0313857	0.0324359	0.0494307	0.0696051
ENSG00000011114	0.0186397	0.0517944	0.0242001	0.0305248	0.0604073	0.33206	0.31965	0.162724	0.0305501	0.0504789	0.0414808	0.0256027	0.0255714	0.13312	0.475252	0.217945	0.0328958	0.0705006	0.0633821	0.0269755	0.0629775	0.155442	0.328795	0.259031
ENSG00000011132	0.012656	0.0811986	0.0287186	0.021675	0.0156979	0.248413	0.419173	0.172468	0.0290148	0.0417976	0.0417174	0.0231723	0.0110385	0.039449	0.504203	0.309607	0.0582572	0.110836	0.0798724	0.0307397	0.0342355	0.0616502	0.317312	0.307097
ENSG00000011143	0.0162806	0.059171	0.0312656	0.0339583	0.021935	0.247433	0.37953	0.210426	0.032322	0.0515904	0.0452914	0.031978	0.0154326	0.0412135	0.522994	0.259178	0.0432578	0.0904059	0.0866305	0.0391464	0.0457177	0.0685052	0.35755	0.268786
ENSG00000011198	0.0176193	0.0404892	0.0251167	0.021636	0.0186729	0.279505	0.384045	0.212916	0.0349429	0.0468253	0.0375619	0.0271184	0.0123919	0.0587457	0.504767	0.277647	0.0410732	0.0876524	0.0684088	0.0281032	0.0363336	0.071134	0.362788	0.304507
ENSG00000011201	0.152521	0.426754	0.224013	0.0410192	0.0204681	0.0576043	0.0390767	0.038543	0.209029	0.328745	0.296005	0.0495658	0.0164232	0.0260462	0.0382982	0.0358878	0.169238	0.399391	0.282144	0.0238347	0.0269433	0.0299242	0.0372689	0.0312562
ENSG00000011243	0.0155991	0.0577724	0.0278525	0.0771485	0.0352941	0.268509	0.319618	0.198206	0.0267675	0.0554315	0.0351349	0.0781545	0.0360866	0.049071	0.423512	0.295842	0.0305669	0.0729528	0.0960054	0.0848054	0.113536	0.0769265	0.328915	0.196292
ENSG00000011258	0.0177622	0.0497176	0.0213349	0.0707977	0.0664185	0.311653	0.292813	0.169503	0.0322241	0.0512183	0.0452876	0.0705005	0.03496	0.110589	0.470558	0.184663	0.0352314	0.0676166	0.0529087	0.06779	0.0941413	0.15219	0.324302	0.20582
ENSG00000011260	0.0210016	0.0609316	0.0291623	0.0338968	0.0193085	0.254507	0.378857	0.202335	0.0428504	0.0582094	0.05042	0.0348202	0.0136259	0.0573385	0.555782	0.186954	0.0579854	0.134523	0.0951056	0.0392826	0.0384757	0.0796557	0.334514	0.220458
ENSG00000011275	0.019767	0.0661924	0.0332215	0.0482419	0.0359119	0.323593	0.294602	0.178471	0.0396005	0.054836	0.0464197	0.0426431	0.0221477	0.0767331	0.485706	0.231913	0.0396792	0.095836	0.0826283	0.0454596	0.0599739	0.0986046	0.315986	0.261832
ENSG00000011295	0.034965	0.113847	0.0564486	0.0586235	0.0460476	0.245073	0.279632	0.165363	0.0650132	0.10458	0.0742046	0.0561834	0.0270322	0.070467	0.437402	0.165118	0.0707389	0.152282	0.121364	0.0553831	0.0782966	0.0905605	0.25015	0.181225
ENSG00000011304	0.018114	0.0697822	0.0313146	0.0215829	0.0198637	0.320587	0.334332	0.184424	0.0243775	0.0509978	0.0430108	0.0233813	0.0156238	0.0408134	0.469902	0.331893	0.0456076	0.109514	0.111135	0.029274	0.0484674	0.0630737	0.331032	0.261897
ENSG00000011332	0.0119607	0.0461913	0.0249496	0.067725	0.0508006	0.238686	0.373186	0.186501	0.0122885	0.0279525	0.0320573	0.031466	0.0497194	0.0510253	0.506596	0.288895	0.0255671	0.0520933	0.0469422	0.0485557	0.127629	0.074693	0.333445	0.291075
ENSG00000011347	0.0311029	0.140062	0.0850099	0.0139131	0.0402296	0.306948	0.232984	0.149751	0.0727492	0.134612	0.137597	0.0330956	0.030498	0.095301	0.324107	0.172041	0.0285385	0.15438	0.119964	0.0175526	0.0506197	0.13288	0.271289	0.224777
ENSG00000011376	0.0745206	0.245515	0.118727	0.0592161	0.0280517	0.14751	0.181404	0.145055	0.181047	0.26662	0.21921	0.0592184	0.0245352	0.0279022	0.146887	0.0745809	0.118847	0.291726	0.229732	0.039106	0.043947	0.0319146	0.138988	0.105739
ENSG00000011405	0.0505972	0.145391	0.0716901	0.0384992	0.0388116	0.263916	0.244406	0.14669	0.0831716	0.122828	0.0947333	0.0403802	0.0162525	0.0872474	0.407947	0.14744	0.0973693	0.212643	0.151083	0.0268768	0.0320093	0.0858335	0.229172	0.165013
ENSG00000011422	0.112102	0.375285	0.222584	0.0440524	0.0232775	0.0832762	0.0792519	0.0601714	0.177801	0.298159	0.260954	0.0500819	0.0173448	0.0298936	0.0987137	0.0670526	0.152085	0.347363	0.295441	0.0328693	0.036544	0.0359928	0.053172	0.0465327
ENSG00000011426	0.0721395	0.198338	0.0855963	0.0421496	0.0357495	0.233422	0.211454	0.121152	0.138581	0.208529	0.163773	0.0468412	0.0218595	0.0637672	0.243623	0.113025	0.127218	0.283818	0.207468	0.0325646	0.041599	0.0603681	0.150996	0.095968
ENSG00000011451	0.0147281	0.043931	0.0299957	0.0298895	0.0641449	0.37359	0.262063	0.181657	0.0230623	0.0395434	0.0445374	0.0161352	0.0368408	0.116027	0.476816	0.247038	0.0247158	0.0567996	0.0624968	0.0204117	0.0956285	0.155729	0.309079	0.275139
ENSG00000011454	0.0215242	0.0483242	0.0276605	0.0800586	0.0676648	0.27929	0.300594	0.174883	0.0333851	0.0599122	0.0515018	0.080816	0.0427311	0.0967996	0.434454	0.2004	0.0390727	0.075626	0.0750523	0.0809941	0.0951587	0.136257	0.272213	0.225626
ENSG00000011478	0.112473	0.39922	0.216377	0.0373238	0.0151046	0.090256	0.0750714	0.0541742	0.177422	0.320944	0.282182	0.053165	0.0138556	0.022692	0.0871416	0.0425985	0.151431	0.344821	0.319382	0.0322989	0.0263324	0.030049	0.0431419	0.0525434
ENSG00000011485	0.0188221	0.0527594	0.0322793	0.0297356	0.0160255	0.26281	0.393769	0.1938	0.0352993	0.0484214	0.0446103	0.0256343	0.00951408	0.0427256	0.511395	0.2824	0.0389289	0.1038	0.0749249	0.0320924	0.0327058	0.0689455	0.367391	0.281211
ENSG00000011523	0.0167002	0.047997	0.0243603	0.0307144	0.0281862	0.275264	0.376383	0.200395	0.028129	0.0488778	0.0403653	0.025062	0.0131309	0.0731735	0.546369	0.224893	0.0385608	0.0795469	0.0718873	0.035376	0.0432123	0.0979347	0.345923	0.287559
ENSG00000011566	0.0190732	0.0483723	0.0281211	0.0737133	0.060782	0.316232	0.302388	0.151318	0.0416882	0.051089	0.0434712	0.0799272	0.0378278	0.0928898	0.442267	0.21084	0.0366306	0.0886866	0.0643179	0.0719293	0.10039	0.116674	0.294389	0.226982
ENSG00000011638	0.048412	0.146844	0.0827287	0.0325769	0.0233863	0.191527	0.301785	0.17274	0.0840772	0.128375	0.114644	0.0288309	0.0158875	0.0751176	0.367431	0.185637	0.0779951	0.150657	0.115642	0.0269582	0.0373086	0.102368	0.283677	0.205394
ENSG00000011677	0.040942	0.147845	0.0716581	0.0377463	0.035274	0.295949	0.216233	0.154351	0.0835438	0.136211	0.113551	0.0390997	0.0226825	0.102123	0.326812	0.175977	0.0627789	0.14198	0.139793	0.0364741	0.0548279	0.117898	0.243915	0.202334
ENSG00000012048	0.0263855	0.0728791	0.0363408	0.03441	0.0343936	0.314003	0.317342	0.164246	0.0605906	0.0928891	0.0686657	0.0348395	0.0162507	0.0969034	0.452172	0.177689	0.0708098	0.148241	0.106839	0.0352572	0.0380588	0.10122	0.302313	0.197262
ENSG00000012061	0.0133418	0.041319	0.0244204	0.018089	0.0141246	0.233248	0.415141	0.240316	0.0245916	0.0375784	0.0297656	0.0146033	0.00875095	0.0381677	0.541201	0.305342	0.0303568	0.0700071	0.0637493	0.0183588	0.0253382	0.0669238	0.368654	0.356612
ENSG00000012124	0.0397828	0.123688	0.0668199	0.0863621	0.02247	0.221329	0.266661	0.172887	0.076432	0.157257	0.119592	0.03941	0.0350573	0.0854766	0.384162	0.102613	0.0646354	0.164083	0.132719	0.0841012	0.06186	0.0895281	0.214483	0.18859
ENSG00000012171	0.0925784	0.336336	0.205613	0.0566746	0.0212644	0.119839	0.101535	0.0661592	0.14447	0.272124	0.213597	0.0601385	0.0198801	0.0380604	0.147317	0.104413	0.12521	0.302997	0.300674	0.0585485	0.0523137	0.0320745	0.0703158	0.0578665
ENSG00000012174	0.149412	0.38673	0.212157	0.0500594	0.0289423	0.0692208	0.0597331	0.0437454	0.216015	0.321604	0.286297	0.0584091	0.0181571	0.0314492	0.0485667	0.0195019	0.180579	0.400836	0.262079	0.0324199	0.0257712	0.0358297	0.0355296	0.0269561
ENSG00000012211	0.0196836	0.0620151	0.0336966	0.0559256	0.0579323	0.332578	0.28989	0.148279	0.0287167	0.0638674	0.058802	0.0451427	0.0486832	0.103025	0.423615	0.228148	0.0303763	0.0699816	0.0917228	0.0489575	0.0832012	0.112079	0.316029	0.247653
ENSG00000012232	0.0848031	0.287353	0.155732	0.0298953	0.0384174	0.175064	0.131777	0.0969584	0.155242	0.252276	0.218972	0.0459214	0.0234163	0.0588145	0.170462	0.0748962	0.115766	0.274028	0.236995	0.0264867	0.0454301	0.0687102	0.129911	0.102673
ENSG00000012660	0.127028	0.330541	0.158895	0.0445647	0.0378303	0.109444	0.115978	0.0757183	0.153212	0.245256	0.230942	0.0487699	0.0225125	0.0582557	0.164482	0.0765704	0.159039	0.342574	0.234529	0.032292	0.0351534	0.0448043	0.0793824	0.0722266
ENSG00000012779	0.0415405	0.146692	0.0748918	0.0551594	0.0296656	0.244099	0.265131	0.14282	0.071014	0.116755	0.102928	0.0468475	0.0235189	0.0549673	0.393328	0.190641	0.0640152	0.153105	0.15147	0.0625687	0.0791235	0.0757993	0.219921	0.193997
ENSG00000012822	0.024585	0.0911636	0.0554242	0.0382901	0.0170377	0.219127	0.358978	0.195395	0.050443	0.072203	0.0630627	0.0374775	0.0109742	0.0363159	0.500087	0.229437	0.0552695	0.154336	0.138547	0.0367494	0.03969	0.0549443	0.277415	0.243049
ENSG00000012963	0.0202406	0.0598749	0.0327908	0.0183022	0.0116918	0.2571	0.382375	0.217625	0.0337755	0.0546475	0.0429041	0.0211322	0.00666347	0.0560951	0.542295	0.242487	0.0482135	0.109788	0.0953429	0.0220439	0.017628	0.0594433	0.356781	0.290759
ENSG00000012983	0.0159766	0.0424829	0.0185555	0.0843363	0.0825894	0.288932	0.294761	0.172367	0.0298673	0.0405545	0.0374445	0.0802047	0.0373411	0.129242	0.493503	0.151843	0.0285807	0.0673152	0.0531023	0.0744511	0.0942241	0.181365	0.291626	0.209335
ENSG00000013016	0.014306	0.0490842	0.0277921	0.0160895	0.0152966	0.290593	0.370466	0.216372	0.0304901	0.0466009	0.0394324	0.019218	0.00735251	0.0632424	0.53642	0.257243	0.0335768	0.0822845	0.0718836	0.0199456	0.0268332	0.0946136	0.373735	0.297128
ENSG00000013275	0.0169576	0.0572288	0.0316591	0.0137392	0.00798703	0.262348	0.387487	0.222593	0.0305273	0.0497118	0.0375378	0.0153737	0.00596107	0.026576	0.495916	0.338397	0.0432174	0.0981997	0.0913938	0.0184513	0.0202427	0.0502507	0.365333	0.312911
ENSG00000013288	0.128568	0.444254	0.233971	0.03018	0.014966	0.0629199	0.0466085	0.038533	0.192135	0.347171	0.297528	0.0348127	0.0112345	0.021281	0.0589727	0.0368654	0.139454	0.357557	0.333861	0.0303498	0.0390371	0.0296344	0.0386504	0.0314566
ENSG00000013306	0.00797479	0.0267418	0.0146912	0.0142016	0.0412632	0.300009	0.352617	0.242501	0.0181295	0.0306615	0.02654	0.0106833	0.0183411	0.0964454	0.489718	0.309481	0.0197832	0.0474212	0.0414706	0.0132001	0.0552911	0.124384	0.354609	0.343841
ENSG00000013364	0.0164941	0.0693926	0.0372889	0.0175395	0.0081727	0.267233	0.404929	0.17895	0.0426266	0.0685829	0.0596226	0.0174727	0.00676101	0.0275604	0.467471	0.309903	0.052432	0.159856	0.117779	0.024726	0.0220629	0.0477049	0.328019	0.24742
ENSG00000013374	0.0197457	0.0608978	0.0271713	0.0279613	0.0246834	0.302533	0.350459	0.186549	0.0432848	0.0600858	0.0499626	0.0278189	0.0143244	0.0506893	0.5167	0.237134	0.0590366	0.124696	0.105763	0.0372909	0.0329891	0.0647981	0.325152	0.250275
ENSG00000013375	0.0230748	0.0582104	0.0276414	0.0580513	0.0419419	0.253581	0.355124	0.182375	0.0386851	0.0528485	0.0457855	0.0733589	0.0220631	0.055931	0.45655	0.254778	0.0479269	0.105911	0.0845031	0.0694883	0.0532575	0.0835982	0.321146	0.23417
ENSG00000013392	0.0198189	0.0618497	0.0251754	0.0428129	0.0285481	0.256685	0.377686	0.187424	0.0363965	0.0533526	0.0454982	0.0457726	0.0205232	0.0618973	0.528716	0.207844	0.047905	0.12576	0.0836946	0.0468801	0.0549034	0.0808825	0.29417	0.265804
ENSG00000013441	0.0167322	0.0478714	0.0259067	0.159265	0.0836368	0.237244	0.267292	0.162052	0.0368802	0.0467238	0.03949	0.184923	0.0715155	0.114882	0.353581	0.152005	0.0358107	0.0802616	0.069662	0.131404	0.128063	0.137142	0.24465	0.173008
ENSG00000013503	0.0267268	0.0759623	0.0402973	0.0514984	0.0344002	0.266186	0.331915	0.173014	0.0605084	0.0854392	0.0731904	0.0464771	0.0187994	0.062678	0.463995	0.188913	0.0793758	0.158614	0.117622	0.0521124	0.047502	0.0790412	0.284094	0.181639
ENSG00000013523	0.0565987	0.26369	0.134596	0.0515145	0.035404	0.188054	0.165206	0.104937	0.102584	0.237294	0.161529	0.0573775	0.0403458	0.0558727	0.23416	0.110837	0.104292	0.216257	0.262027	0.0629574	0.0805482	0.0765781	0.111761	0.08558
ENSG00000013561	0.0148227	0.0395779	0.022034	0.0264893	0.0303106	0.287236	0.376787	0.202742	0.0303532	0.0353352	0.0378842	0.032416	0.0206971	0.0734272	0.523388	0.246499	0.0353883	0.085593	0.0698296	0.0294748	0.0468232	0.10412	0.360265	0.268505
ENSG00000013563	0.0717295	0.252444	0.145149	0.0251972	0.0208399	0.174588	0.189653	0.120398	0.128813	0.217478	0.179846	0.0303335	0.0128993	0.0539744	0.229298	0.147358	0.124563	0.290493	0.25189	0.0218399	0.0300013	0.044552	0.128232	0.108429
ENSG00000013573	0.0197858	0.0660743	0.0400835	0.115071	0.0521249	0.268251	0.270668	0.167941	0.0383085	0.063989	0.0511101	0.103023	0.0453195	0.0745332	0.388061	0.235656	0.0348569	0.087246	0.100006	0.108237	0.110718	0.101187	0.256835	0.200914
ENSG00000013583	0.0306676	0.0931304	0.0438328	0.0294026	0.0280156	0.251736	0.350781	0.172434	0.0451961	0.0668174	0.0634669	0.0326712	0.0146439	0.0514362	0.464551	0.261218	0.056539	0.13555	0.10015	0.0342189	0.0392218	0.0747322	0.304749	0.254839
ENSG00000013588	0.133827	0.436388	0.239008	0.0414278	0.0257079	0.0562593	0.0351653	0.0322165	0.172776	0.305674	0.294286	0.0444904	0.0287923	0.0331718	0.068382	0.0524271	0.15625	0.322854	0.311688	0.0332463	0.0490176	0.0363564	0.0449266	0.0456613
ENSG00000013810	0.0229787	0.078735	0.0383819	0.023435	0.0213613	0.27871	0.34884	0.187558	0.0366313	0.0662562	0.058245	0.0278049	0.0153894	0.0502168	0.485035	0.260422	0.0449523	0.109111	0.0920602	0.0335588	0.0375208	0.0702999	0.334169	0.278327
ENSG00000014123	0.0798564	0.202779	0.103312	0.059995	0.0301979	0.177512	0.220444	0.125904	0.105411	0.149908	0.128889	0.0677887	0.0222554	0.0537314	0.35251	0.119507	0.137369	0.298415	0.197869	0.0475805	0.0376517	0.0525233	0.13253	0.0960617
ENSG00000014138	0.027602	0.0777217	0.0453118	0.0420811	0.0240357	0.279444	0.314981	0.188823	0.0500634	0.0783856	0.0636378	0.0382691	0.0172008	0.0423308	0.478686	0.231427	0.0638102	0.144291	0.121245	0.0436323	0.0420572	0.0574551	0.314107	0.213402
ENSG00000014164	0.0156671	0.0526023	0.0312548	0.0172379	0.0185998	0.27442	0.381548	0.20867	0.0307463	0.0569869	0.0468567	0.017915	0.0137951	0.0539126	0.491978	0.28781	0.0426518	0.10887	0.107951	0.0223856	0.0418407	0.0726721	0.330133	0.273496
ENSG00000014216	0.0214886	0.0881186	0.0463329	0.0195412	0.0147408	0.28245	0.35295	0.174378	0.038253	0.0669902	0.0646002	0.0218721	0.0111672	0.042545	0.506319	0.248254	0.0549716	0.128199	0.130089	0.0312487	0.0350369	0.0545495	0.338646	0.227259
ENSG00000014641	0.0303953	0.0779747	0.0428955	0.036404	0.0157362	0.223193	0.377961	0.195441	0.0603934	0.0882335	0.0738531	0.0468486	0.0141861	0.0411	0.483132	0.192253	0.0854114	0.185989	0.129123	0.0416911	0.0319702	0.054392	0.271634	0.199789
ENSG00000014824	0.0305453	0.0899147	0.0417022	0.025099	0.0262092	0.280505	0.318619	0.187405	0.0610521	0.0857306	0.0725242	0.0294713	0.0119624	0.0829677	0.453844	0.202447	0.0700781	0.154047	0.112637	0.0250531	0.0326697	0.0895793	0.304252	0.211684
ENSG00000014914	0.0158583	0.0479299	0.0226607	0.064661	0.0347023	0.259159	0.349959	0.205071	0.030318	0.0436671	0.0413766	0.0585644	0.0268308	0.0741322	0.52268	0.202431	0.0304809	0.0638128	0.0723945	0.0751378	0.069348	0.114297	0.325243	0.249286
ENSG00000014919	0.0280291	0.0840513	0.0452017	0.0298705	0.0248324	0.241695	0.360475	0.185844	0.0460211	0.0701714	0.065579	0.0292133	0.015622	0.0598193	0.530877	0.182697	0.0641534	0.155486	0.117987	0.0347384	0.040739	0.0723017	0.286512	0.228083
ENSG00000015153	0.0132067	0.0379791	0.0188449	0.046909	0.0449685	0.27432	0.35678	0.206992	0.0250803	0.0354443	0.0325126	0.0456975	0.0258337	0.0852635	0.525415	0.224753	0.0311434	0.0593724	0.0622341	0.0404565	0.0504468	0.10945	0.354964	0.291932
ENSG00000015171	0.012749	0.0320033	0.0186734	0.0229441	0.0554729	0.389967	0.286099	0.182092	0.0256883	0.0357375	0.030319	0.0190568	0.019707	0.105531	0.442253	0.321707	0.0273447	0.0623536	0.0575051	0.0174251	0.0620841	0.139214	0.367783	0.266291
ENSG00000015475	0.0361855	0.124349	0.0660888	0.0206791	0.00731845	0.198345	0.35571	0.191325	0.0601667	0.100751	0.0767926	0.0259962	0.00667472	0.031147	0.43069	0.267782	0.0773955	0.184929	0.14665	0.0217584	0.019394	0.0447131	0.281136	0.224024
ENSG00000015479	0.0337448	0.0882676	0.0433837	0.0336568	0.0196551	0.250776	0.359083	0.171433	0.0719505	0.10042	0.0881654	0.0384738	0.0129351	0.048037	0.466242	0.173776	0.0961711	0.213044	0.150252	0.0364642	0.0345599	0.062493	0.248441	0.158575
ENSG00000015532	0.105981	0.416165	0.255556	0.0318335	0.0155032	0.0733928	0.062924	0.0386444	0.182244	0.33761	0.283241	0.0431298	0.0149825	0.0205459	0.0728266	0.0454198	0.149439	0.365806	0.311972	0.0252251	0.0305017	0.0253221	0.0462091	0.0455254
ENSG00000015568	0.0270341	0.0848511	0.0485311	0.132157	0.0822759	0.221559	0.216524	0.187068	0.0589456	0.0987367	0.0533701	0.138333	0.0602091	0.0950975	0.374124	0.121184	0.0631157	0.113231	0.0925324	0.121142	0.115953	0.1405	0.221323	0.132203
ENSG00000015676	0.0211813	0.0758602	0.0442388	0.0298511	0.0153716	0.284883	0.351158	0.177456	0.0426662	0.0685888	0.0495331	0.0309362	0.0122183	0.0418745	0.451676	0.302507	0.054357	0.13035	0.117614	0.0328807	0.0404982	0.05603	0.317476	0.250794
ENSG00000016864	0.0999724	0.289591	0.167525	0.0360292	0.023186	0.131337	0.15687	0.0954897	0.165938	0.241988	0.213725	0.0453989	0.013531	0.0397147	0.179432	0.100273	0.127479	0.287663	0.242609	0.0345242	0.03292	0.0476309	0.121477	0.105696
ENSG00000017260	0.0802883	0.249297	0.123826	0.0839314	0.0751597	0.182643	0.118226	0.0866273	0.153236	0.220074	0.207034	0.0913843	0.042377	0.0749826	0.126274	0.0846387	0.129164	0.263988	0.200339	0.062654	0.0778888	0.0823491	0.103979	0.0796383
ENSG00000017797	0.0124256	0.0327273	0.0174116	0.016912	0.0465142	0.322907	0.343763	0.207339	0.0254998	0.0402068	0.0333214	0.0145735	0.0152416	0.110613	0.563517	0.197027	0.0316325	0.0741958	0.052179	0.0147392	0.0454066	0.151304	0.367961	0.262582
ENSG00000018189	0.0159471	0.0381343	0.0235876	0.0669021	0.0682011	0.314213	0.290554	0.182461	0.0303235	0.0453194	0.0370068	0.0751741	0.0443367	0.11963	0.452198	0.196012	0.0296664	0.064604	0.0666841	0.0617685	0.088725	0.161006	0.305987	0.221559
ENSG00000018236	0.0160976	0.0454343	0.0222242	0.0242484	0.0174234	0.288928	0.374805	0.210839	0.0390972	0.0537807	0.0479484	0.0258411	0.0125253	0.0876844	0.495474	0.237649	0.0382764	0.077586	0.0652236	0.0267662	0.0314294	0.093606	0.386909	0.280204
ENSG00000018408	0.0170509	0.058683	0.0313111	0.0273952	0.0256827	0.315078	0.325055	0.199744	0.031553	0.0488618	0.0380777	0.0201951	0.0145267	0.0636385	0.479613	0.303534	0.0298623	0.0726945	0.0789507	0.0242853	0.0453443	0.0893636	0.355415	0.304085
ENSG00000018510	0.0181666	0.053096	0.0270129	0.0230753	0.0183404	0.278398	0.380749	0.201161	0.0343679	0.0532721	0.0460504	0.0269292	0.0117745	0.0646441	0.529392	0.233569	0.0523792	0.115439	0.0884953	0.0292516	0.0297679	0.0736851	0.353781	0.257201
ENSG00000018610	0.0181815	0.0553665	0.0255257	0.022952	0.0144436	0.280165	0.397726	0.185639	0.0332752	0.0511111	0.0375723	0.0306532	0.0127697	0.0428473	0.519971	0.2718	0.0493216	0.0974511	0.0845713	0.029565	0.0383794	0.0596659	0.365667	0.275378
ENSG00000018699	0.0261243	0.070738	0.0372083	0.040702	0.0257455	0.254271	0.351498	0.193713	0.0457912	0.0690412	0.0638867	0.0447863	0.0185287	0.0665083	0.515263	0.176194	0.06463	0.143116	0.10637	0.0436575	0.0410637	0.0826139	0.307019	0.21153
ENSG00000018869	0.0153192	0.0508116	0.0304401	0.0449016	0.0414277	0.215494	0.367155	0.234451	0.0380633	0.0355425	0.0497463	0.0488331	0.0167729	0.0852099	0.520405	0.205427	0.0480346	0.125721	0.0666032	0.0438679	0.0620264	0.0977482	0.316254	0.239745
ENSG00000019144	0.0157253	0.0551875	0.0312913	0.0374657	0.0355382	0.326032	0.321967	0.176793	0.0305367	0.0575345	0.0438443	0.0381625	0.0264465	0.0737866	0.476528	0.253161	0.0329929	0.0770957	0.0778334	0.0451877	0.0763549	0.100552	0.326575	0.263409
ENSG00000019169	0.00934755	0.040343	0.0321437	0.00858059	0.00369248	0.153413	0.515801	0.236679	0.0238046	0.0340062	0.0757259	0.0126415	0.0013664	0.014265	0.663138	0.175052	0.0637234	0.138627	0.0833757	0.0102317	0.0521563	0.0773344	0.344899	0.229652
ENSG00000019186	0.0162848	0.0476573	0.0233571	0.0319171	0.0423144	0.302113	0.335281	0.201075	0.0345756	0.0532124	0.0322609	0.0331676	0.023202	0.0894123	0.509931	0.224238	0.0386048	0.0807581	0.0654479	0.0312951	0.0547027	0.115183	0.349397	0.264612
ENSG00000019485	0.0152562	0.041773	0.0246682	0.0244769	0.045438	0.334874	0.315244	0.19827	0.0269331	0.0523362	0.055003	0.0384822	0.0254333	0.119519	0.420373	0.261921	0.0259407	0.0777904	0.0454524	0.0457488	0.0738308	0.125752	0.342149	0.263337
ENSG00000019549	0.0122167	0.0328227	0.0163708	0.0175093	0.0285808	0.259238	0.389312	0.243949	0.0207787	0.0377864	0.032824	0.0214236	0.0191188	0.0788904	0.561459	0.227719	0.0261848	0.0686515	0.0596331	0.0187737	0.0442965	0.104144	0.360592	0.317724
ENSG00000019995	0.0221938	0.0578831	0.0284249	0.0401994	0.0424071	0.288959	0.322346	0.197586	0.0368072	0.056573	0.0453471	0.0323547	0.0154604	0.0973932	0.524017	0.192047	0.0442907	0.102082	0.0741364	0.0333523	0.0486717	0.122984	0.338147	0.236336
ENSG00000020129	0.0190063	0.0673907	0.0325456	0.018576	0.0171205	0.286327	0.356287	0.202748	0.0269794	0.0538819	0.0470542	0.0276794	0.00857162	0.0412594	0.555667	0.238907	0.0414897	0.0904762	0.0906265	0.0299477	0.0424179	0.0614245	0.355768	0.287849
ENSG00000020181	0.0634322	0.237866	0.129773	0.0293194	0.0263992	0.222094	0.183557	0.107558	0.127012	0.214774	0.192171	0.0313037	0.0125637	0.0626886	0.2372	0.122286	0.092844	0.230331	0.203956	0.0199176	0.0346523	0.070347	0.1729	0.175053
ENSG00000020256	0.0131591	0.0394276	0.0264486	0.0397308	0.0419177	0.298887	0.333944	0.206485	0.0220204	0.0422736	0.031985	0.0285792	0.021873	0.0851812	0.498822	0.269266	0.0265638	0.0718299	0.0566777	0.035291	0.0627681	0.107273	0.357784	0.281812
ENSG00000020426	0.0211197	0.0503647	0.0238623	0.0457588	0.0249428	0.202672	0.417048	0.214232	0.037435	0.0566215	0.0424423	0.052451	0.0176132	0.0531334	0.563012	0.177291	0.056227	0.12233	0.0842618	0.0448034	0.0352242	0.0751355	0.323439	0.258579
ENSG00000020577	0.0112818	0.0438442	0.0224369	0.0571079	0.057126	0.341048	0.277552	0.189603	0.0233639	0.0392555	0.0349281	0.058174	0.0397611	0.0933908	0.450915	0.260212	0.022705	0.0538261	0.0519147	0.0468112	0.0855421	0.127687	0.319946	0.291568
ENSG00000020922	0.0302655	0.0778241	0.0380826	0.0642598	0.0353187	0.247054	0.328706	0.178489	0.0614243	0.0891863	0.0795996	0.0801939	0.0214602	0.0640401	0.452645	0.15145	0.084083	0.166848	0.116208	0.0675582	0.050724	0.0803672	0.268241	0.165971
ENSG00000021300	0.0127141	0.0463181	0.0235989	0.0282456	0.0318445	0.276465	0.359255	0.221559	0.0227117	0.0427931	0.0350854	0.0239745	0.00914699	0.0402386	0.529562	0.296488	0.0316884	0.0945703	0.070906	0.022625	0.0263128	0.0439381	0.38156	0.3284
ENSG00000021355	0.0216428	0.0623786	0.0287879	0.0228135	0.033067	0.262224	0.352713	0.216374	0.0372356	0.0577762	0.0448401	0.0218829	0.0150364	0.065993	0.493465	0.263771	0.0498496	0.105559	0.0847614	0.0244022	0.0437114	0.0855345	0.331548	0.274634
ENSG00000021574	0.065049	0.184381	0.0945769	0.0339266	0.0494539	0.237406	0.205181	0.130026	0.122042	0.170148	0.142548	0.0363899	0.0205723	0.0914147	0.301431	0.115453	0.109112	0.23695	0.185837	0.0261315	0.0443611	0.104838	0.170404	0.122367
ENSG00000021645	0.0972636	0.324956	0.156366	0.0753079	0.0429984	0.136222	0.119661	0.0472248	0.137882	0.256488	0.232845	0.0748567	0.0319618	0.0509989	0.0959343	0.119033	0.136254	0.310828	0.245791	0.0521567	0.0613097	0.057596	0.0737094	0.0623547
ENSG00000021762	0.0167483	0.0598022	0.0362327	0.0416848	0.0297165	0.277812	0.360607	0.177397	0.028538	0.0571743	0.0430687	0.0370283	0.0139484	0.0522187	0.47402	0.294004	0.0422379	0.101245	0.0935562	0.0556466	0.0620138	0.0711722	0.326526	0.247603
ENSG00000021776	0.0383736	0.0984463	0.0500426	0.0591315	0.0419336	0.256962	0.313819	0.141292	0.0877588	0.109119	0.105811	0.0681084	0.0257809	0.0664899	0.394666	0.142266	0.0915149	0.198863	0.137145	0.0559034	0.0615052	0.0865583	0.23341	0.1351
ENSG00000021826	0.0930757	0.280583	0.140689	0.032757	0.027197	0.161136	0.167451	0.0971111	0.167243	0.248423	0.194994	0.0357278	0.0156879	0.0550114	0.195214	0.0876995	0.134737	0.308935	0.22762	0.0189602	0.0395268	0.0577719	0.120377	0.0920718
ENSG00000022267	0.0125124	0.0329492	0.0175763	0.016099	0.0320754	0.295963	0.36622	0.226605	0.0200593	0.0305852	0.025219	0.01242	0.011224	0.0692178	0.481572	0.349702	0.0256177	0.0607557	0.04739	0.0143766	0.0391831	0.117237	0.358215	0.337225
ENSG00000022277	0.0147235	0.0504944	0.0285037	0.0216394	0.0118488	0.243134	0.407804	0.221853	0.0297362	0.0460402	0.0374728	0.0233949	0.00878828	0.0321371	0.534131	0.288299	0.0460398	0.1003	0.0891641	0.0274197	0.0284519	0.0483529	0.366656	0.293616
ENSG00000022567	0.0233934	0.0305281	0.0176791	0.0354283	0.0781457	0.290326	0.282901	0.241598	0.0358714	0.0526813	0.0528234	0.0061435	0.0492611	0.138513	0.432177	0.23253	0.0343362	0.0354997	0.0688184	0.0189865	0.0904708	0.169424	0.284417	0.298048
ENSG00000022840	0.0111581	0.0356412	0.0190871	0.0268058	0.0449902	0.402508	0.273066	0.186743	0.0179955	0.0264153	0.024654	0.0174923	0.0186668	0.0905553	0.463405	0.340815	0.0229028	0.0423022	0.0460128	0.0236774	0.0662407	0.126662	0.354437	0.317766
ENSG00000022976	0.0133333	0.0315397	0.025669	0.0475599	0.0784954	0.302318	0.309355	0.19173	0.0235344	0.0389805	0.0300918	0.0571727	0.0494144	0.13057	0.435559	0.234677	0.04276	0.10267	0.0663558	0.0686367	0.116509	0.121818	0.262079	0.219172
ENSG00000023041	0.0496155	0.140745	0.0669033	0.0715197	0.0514422	0.211947	0.251508	0.156319	0.0794336	0.115276	0.10608	0.0791188	0.0346251	0.0953425	0.346445	0.143679	0.0688001	0.159713	0.124027	0.0564978	0.0633905	0.115037	0.225062	0.187473
ENSG00000023171	0.0225692	0.0887167	0.0534039	0.0473396	0.0683886	0.241688	0.294716	0.183178	0.0541711	0.082741	0.0683533	0.037598	0.0245766	0.0905959	0.440273	0.201691	0.0433238	0.0966888	0.109444	0.0532886	0.0817155	0.125869	0.270771	0.218899
ENSG00000023191	0.0182327	0.0694333	0.0390269	0.0152678	0.00860457	0.241885	0.4049	0.202649	0.0326319	0.057879	0.046408	0.0161883	0.00700628	0.0292698	0.522709	0.287908	0.0476036	0.110766	0.103685	0.0175386	0.0238311	0.0476102	0.344193	0.304772
ENSG00000023228	0.0247257	0.0729044	0.0394642	0.0272281	0.0150688	0.261211	0.363773	0.195625	0.052983	0.0774583	0.0629138	0.0302239	0.0109449	0.0452656	0.487973	0.232238	0.0732865	0.156876	0.127243	0.0314963	0.0310772	0.0593359	0.307828	0.212857
ENSG00000023287	0.0191107	0.0507727	0.0255834	0.0265125	0.0544177	0.332315	0.313984	0.177304	0.0409467	0.0573795	0.0471598	0.0322979	0.0183378	0.140425	0.509666	0.153787	0.0450775	0.0987493	0.0679741	0.0234754	0.0426081	0.170642	0.338862	0.212611
ENSG00000023318	0.165571	0.438612	0.213678	0.0346843	0.0207994	0.0486498	0.0464118	0.0315932	0.224069	0.333988	0.293599	0.0465998	0.0124353	0.0222328	0.04456	0.0225157	0.192739	0.407049	0.284767	0.0256879	0.0228828	0.0197052	0.022776	0.0243938
ENSG00000023330	0.0176577	0.0598217	0.0294939	0.0187829	0.0203529	0.273918	0.36968	0.210292	0.0377994	0.0567886	0.0468837	0.0172439	0.010417	0.0502234	0.517183	0.263461	0.0495651	0.106459	0.0899785	0.0246418	0.0447835	0.0722743	0.33941	0.272888
ENSG00000023516	0.0775083	0.205604	0.100573	0.0437847	0.0522533	0.214246	0.193	0.113031	0.149206	0.218485	0.195507	0.0621519	0.0267925	0.0792757	0.201004	0.0675786	0.136962	0.306383	0.199229	0.0361288	0.0436741	0.0815446	0.118014	0.0780643
ENSG00000023572	0.0185985	0.0448202	0.0323011	0.0222252	0.010529	0.174287	0.440927	0.256312	0.0228744	0.0382462	0.0404237	0.0244297	0.00984074	0.0423257	0.580089	0.241771	0.0458047	0.131243	0.0682452	0.0220446	0.0286705	0.0632754	0.330288	0.310429
ENSG00000023608	0.0439275	0.108812	0.0561728	0.0337881	0.0208147	0.206403	0.346769	0.183312	0.0739658	0.104996	0.0875797	0.0361298	0.0131849	0.0474736	0.480036	0.156634	0.103655	0.224115	0.141873	0.031996	0.0265442	0.0565327	0.239896	0.175387
ENSG00000023697	0.0191858	0.0510239	0.0278249	0.0241436	0.0249094	0.236883	0.385222	0.230807	0.0308345	0.0466065	0.0375128	0.0254636	0.0127738	0.0575897	0.550116	0.239103	0.0487382	0.107965	0.0764153	0.0271088	0.0359545	0.087371	0.339671	0.276776
ENSG00000023734	0.0179987	0.0427222	0.0223362	0.014545	0.0245604	0.252381	0.393809	0.231648	0.0282555	0.0447244	0.0385072	0.0162094	0.00808479	0.0642226	0.585705	0.214291	0.0436493	0.101623	0.0634747	0.0183839	0.0233923	0.093524	0.358723	0.29723
ENSG00000023902	0.0129964	0.0458371	0.0243334	0.0246408	0.026832	0.261754	0.374686	0.228921	0.025559	0.0416891	0.034551	0.0208935	0.0126187	0.0676687	0.550319	0.246701	0.0309306	0.0724408	0.063307	0.0267222	0.0414969	0.0963602	0.353699	0.315044
ENSG00000023909	0.0184022	0.0536773	0.0239838	0.0301731	0.0225398	0.269288	0.36921	0.212726	0.0289634	0.0451232	0.0347401	0.0260415	0.0161122	0.0695534	0.560908	0.218558	0.0408254	0.0919703	0.0775136	0.02823	0.0359434	0.074762	0.350348	0.300407
ENSG00000024048	0.0411385	0.113332	0.0562825	0.0404505	0.0299931	0.265283	0.298845	0.154676	0.0911439	0.132224	0.108436	0.048007	0.0197256	0.0696786	0.38544	0.145345	0.0926089	0.205121	0.152793	0.0368419	0.0410544	0.0767491	0.238521	0.156311
ENSG00000024422	0.0197166	0.0769415	0.0361003	0.0159226	0.0231474	0.329738	0.341219	0.157214	0.0280665	0.0665715	0.0578752	0.0138709	0.016894	0.0441171	0.491276	0.281329	0.0385749	0.114191	0.137497	0.0241381	0.0266594	0.051895	0.313377	0.293668
ENSG00000024526	0.0317499	0.0899756	0.0412189	0.0470519	0.0506637	0.270753	0.291893	0.176695	0.059311	0.078689	0.0721926	0.0517571	0.0277679	0.104393	0.454857	0.151032	0.0675809	0.135249	0.0944135	0.0411506	0.0481445	0.11878	0.282424	0.212258
ENSG00000024862	0.0172252	0.0454718	0.0237329	0.0202991	0.024248	0.256773	0.393173	0.219077	0.0275168	0.0386001	0.0382425	0.0309325	0.0158857	0.0670605	0.566264	0.215497	0.0437334	0.079993	0.0607777	0.0298286	0.0357001	0.0890273	0.356701	0.304239
ENSG00000025039	0.0141417	0.0347855	0.0169547	0.0201485	0.0345075	0.26926	0.400405	0.209798	0.0305426	0.0425707	0.0381757	0.0120875	0.0115215	0.102278	0.5854	0.177424	0.0351199	0.0781366	0.0540592	0.0187804	0.0374313	0.137325	0.37862	0.260528
ENSG00000025156	0.0269304	0.0830929	0.0365244	0.0452152	0.0325576	0.2731	0.341556	0.161024	0.0558572	0.078268	0.0615837	0.0507143	0.0253881	0.056757	0.488328	0.183104	0.0662372	0.148	0.104803	0.0474075	0.0576525	0.083143	0.292642	0.200116
ENSG00000025293	0.0203555	0.0549696	0.0289428	0.0295345	0.0249906	0.243617	0.372279	0.22531	0.0399511	0.0639989	0.0561839	0.03016	0.0146759	0.0599424	0.539463	0.195625	0.0510549	0.0965484	0.084092	0.0344828	0.0409022	0.0827844	0.334216	0.275919
ENSG00000025423	0.0729082	0.176589	0.100696	0.0270167	0.0349212	0.255194	0.156443	0.176232	0.113846	0.183123	0.123665	0.0258237	0.0224043	0.0303817	0.389968	0.11079	0.104154	0.263946	0.141736	0.0170275	0.0703279	0.0739518	0.199096	0.12976
ENSG00000025434	0.00956498	0.0544717	0.0246336	0.0247236	0.0179374	0.224699	0.4112	0.23277	0.0201602	0.0380776	0.0321194	0.0207509	0.013226	0.0300997	0.508089	0.337477	0.029959	0.0719489	0.0688177	0.0322412	0.0330196	0.062997	0.358885	0.342132
ENSG00000025708	0.0254239	0.0493629	0.019822	0.0214949	0.00701849	0.210277	0.436009	0.230591	0.0276934	0.0546989	0.0267189	0.0407928	0.00168013	0.0389886	0.624041	0.185387	0.0526338	0.102577	0.0581581	0.0320175	0.0307992	0.0796847	0.362254	0.281875
ENSG00000025770	0.0161795	0.0612795	0.0364257	0.0209753	0.0118478	0.252424	0.394065	0.206803	0.0307185	0.0554209	0.0455217	0.0203825	0.00865236	0.0369188	0.535728	0.266657	0.0407267	0.102654	0.0912345	0.027917	0.0307932	0.0571146	0.338957	0.310603
ENSG00000025772	0.015299	0.0507539	0.0268477	0.0151816	0.0105168	0.265593	0.396481	0.219327	0.0262769	0.0437003	0.0350046	0.0150836	0.00644687	0.0360583	0.552029	0.285401	0.0387729	0.086931	0.0768299	0.0187233	0.0223728	0.054686	0.381809	0.319875
ENSG00000025796	0.12213	0.295983	0.161902	0.063508	0.058118	0.130896	0.0967457	0.0707174	0.192224	0.254571	0.218862	0.0802107	0.0346019	0.0675841	0.096202	0.0557442	0.141172	0.280659	0.241163	0.0574444	0.0737896	0.0895202	0.0701161	0.0461355
ENSG00000025800	0.0249372	0.0812708	0.0394545	0.024451	0.0168622	0.286326	0.339877	0.186821	0.0479928	0.0747194	0.0632028	0.0303746	0.0132181	0.0608164	0.487356	0.222319	0.0600143	0.1382	0.108541	0.0287443	0.032829	0.0736798	0.327762	0.23023
ENSG00000026025	0.0359281	0.111186	0.051797	0.0219448	0.0262548	0.276432	0.309702	0.166755	0.0546463	0.0943946	0.0837859	0.0246042	0.0134923	0.0688859	0.450007	0.210184	0.074186	0.176999	0.139493	0.0235547	0.0342957	0.0702073	0.269398	0.211867
ENSG00000026103	0.124244	0.366691	0.180405	0.04869	0.0311746	0.101901	0.094316	0.0525784	0.184473	0.274421	0.232147	0.0653656	0.0248769	0.0547152	0.105483	0.0585181	0.147562	0.351475	0.262446	0.0398776	0.0379967	0.0448972	0.0560715	0.0596732
ENSG00000026297	0.0957748	0.287883	0.178777	0.0308709	0.0145095	0.134057	0.153614	0.104513	0.176423	0.281869	0.24653	0.0339468	0.00982394	0.0237972	0.146475	0.0811348	0.142318	0.311414	0.257368	0.0241395	0.0238132	0.0362689	0.104502	0.100176
ENSG00000026508	0.102365	0.322878	0.170025	0.0517847	0.0424145	0.138785	0.0951513	0.0765976	0.134519	0.213767	0.187643	0.0434242	0.0252762	0.0747262	0.174765	0.145879	0.135404	0.310568	0.271806	0.034897	0.0538969	0.0553639	0.0708092	0.0672544
ENSG00000026559	0.0263644	0.107045	0.0600151	0.0199692	0.037598	0.282056	0.288133	0.178819	0.0615987	0.107856	0.0969172	0.0291307	0.0213988	0.0705261	0.365391	0.247182	0.0576949	0.152268	0.14009	0.018043	0.0522461	0.0976788	0.252799	0.229179
ENSG00000026652	0.0662511	0.226267	0.130605	0.117512	0.0623445	0.160854	0.125187	0.11098	0.129107	0.19905	0.178866	0.126382	0.0507451	0.0751999	0.150664	0.0899864	0.0918743	0.211137	0.197344	0.0902904	0.101339	0.0862984	0.106627	0.115089
ENSG00000026751	0.11864	0.355374	0.224704	0.0541875	0.020994	0.0827374	0.0890499	0.0543138	0.196764	0.320841	0.2684	0.0709195	0.0194159	0.0251172	0.0653345	0.0332084	0.144562	0.36201	0.293265	0.057938	0.0323514	0.0348255	0.0351388	0.0399096
ENSG00000026950	0.0938563	0.276114	0.14909	0.0595069	0.0382923	0.130721	0.157056	0.0953627	0.150201	0.219173	0.192632	0.0637017	0.0192202	0.0573579	0.209632	0.0880821	0.110039	0.263716	0.233716	0.0398301	0.0465934	0.0532323	0.121294	0.131578
ENSG00000027001	0.0427127	0.0919502	0.0482868	0.0261295	0.0160383	0.213831	0.366335	0.194717	0.070525	0.111824	0.0978583	0.0300198	0.0109649	0.0419484	0.489928	0.146932	0.0847748	0.194094	0.149867	0.0335812	0.0309351	0.0624496	0.261047	0.183252
ENSG00000027075	0.0215158	0.0631581	0.0324092	0.0348947	0.0286496	0.283682	0.330653	0.205037	0.0368272	0.0549358	0.0521406	0.0407313	0.0193348	0.0757432	0.499094	0.221193	0.044447	0.100339	0.0823514	0.0379701	0.0626238	0.0790114	0.342969	0.250289
ENSG00000027697	0.138392	0.378731	0.216194	0.0680894	0.029986	0.0625803	0.0598569	0.0461706	0.204183	0.294958	0.268148	0.0774844	0.0222621	0.0355631	0.0629193	0.0344822	0.166351	0.363522	0.276098	0.0482005	0.0399045	0.0346724	0.0325009	0.0387503
ENSG00000027847	0.0411839	0.144198	0.080771	0.0212441	0.0381075	0.238762	0.285462	0.150271	0.0822942	0.141785	0.124808	0.032958	0.0215642	0.0734841	0.31243	0.210678	0.059015	0.180991	0.156117	0.0258522	0.0507807	0.0918308	0.214554	0.22086
ENSG00000028116	0.0186973	0.0478608	0.0216478	0.0277855	0.0301043	0.253064	0.389241	0.211599	0.0341795	0.0505291	0.042772	0.0320343	0.0164982	0.0781711	0.565799	0.180017	0.0469685	0.103116	0.069071	0.0303974	0.0365863	0.100165	0.35	0.263696
ENSG00000028203	0.0712068	0.19008	0.100386	0.0527054	0.0435477	0.183677	0.225161	0.133236	0.124409	0.177761	0.150344	0.0537094	0.0241193	0.073553	0.285507	0.110597	0.109545	0.23535	0.175346	0.0388613	0.0497812	0.0849912	0.181084	0.125041
ENSG00000028310	0.0165369	0.0542049	0.0321716	0.0848321	0.054626	0.321916	0.279471	0.156241	0.0337703	0.044786	0.0375789	0.0768808	0.0338622	0.0744694	0.462854	0.235798	0.0312806	0.069565	0.0799762	0.0766986	0.121534	0.109493	0.280445	0.231008
ENSG00000028528	0.0152956	0.0505157	0.0263987	0.0222441	0.0143188	0.275008	0.381339	0.214881	0.0303175	0.0431421	0.0377184	0.0199874	0.00876205	0.0383265	0.539198	0.282548	0.0397263	0.0895025	0.0784126	0.0237619	0.0303554	0.0614552	0.369606	0.30718
ENSG00000028839	0.0143722	0.0363817	0.0191932	0.0255834	0.0361785	0.243059	0.390476	0.234756	0.024288	0.0355031	0.0324087	0.0296931	0.0191656	0.0783993	0.567992	0.212551	0.0304893	0.0628814	0.0481208	0.0267889	0.0440255	0.121274	0.361238	0.305182
ENSG00000029153	0.00936549	0.024719	0.0121991	0.0266626	0.0978581	0.333741	0.301995	0.193459	0.0220765	0.0322694	0.0272621	0.0184219	0.0395053	0.204698	0.486313	0.169454	0.0215983	0.0465763	0.0344196	0.016957	0.0839723	0.238157	0.328212	0.230108
ENSG00000029363	0.0245275	0.0727921	0.0358	0.0462773	0.0276178	0.302506	0.323437	0.167042	0.0550087	0.0804815	0.063639	0.0621914	0.0204523	0.070908	0.459573	0.187746	0.0667436	0.143042	0.117746	0.0470729	0.0442957	0.0805655	0.304006	0.196529
ENSG00000029364	0.0839568	0.27403	0.16003	0.0485878	0.0357079	0.167212	0.141277	0.0891982	0.161329	0.234697	0.200962	0.0602655	0.0296209	0.0567698	0.163329	0.0930266	0.122925	0.276204	0.231583	0.0379787	0.0512565	0.0654987	0.123232	0.0913227
ENSG00000029639	0.0208196	0.0520779	0.0311053	0.0665019	0.0310794	0.253344	0.342929	0.202143	0.038486	0.0479207	0.043263	0.0770238	0.0323966	0.0481022	0.449147	0.263661	0.0420001	0.0874679	0.0804528	0.0687882	0.070625	0.0807793	0.323038	0.246848
ENSG00000029725	0.0157563	0.0430836	0.0224308	0.0206694	0.0323741	0.326189	0.348115	0.191382	0.0331468	0.0461102	0.0390373	0.0245619	0.0130132	0.103258	0.512999	0.227873	0.0387389	0.078968	0.0592154	0.0237018	0.0355459	0.108595	0.373354	0.281881
ENSG00000029993	0.023334	0.0597681	0.0322189	0.0315586	0.0128901	0.236531	0.387465	0.216234	0.0402389	0.0544597	0.050205	0.0337409	0.00997945	0.0401123	0.545353	0.225911	0.0586478	0.118743	0.0940188	0.0350427	0.028884	0.0628484	0.347186	0.254629
ENSG00000030066	0.0361096	0.0977006	0.0511176	0.0477281	0.036058	0.253342	0.306945	0.170999	0.0647951	0.0976738	0.0861646	0.0511234	0.0194171	0.0643669	0.444818	0.171641	0.0757196	0.171591	0.129088	0.0529663	0.0539337	0.0873377	0.251669	0.177695
ENSG00000030110	0.0151196	0.0540632	0.0316642	0.0156952	0.0155077	0.262158	0.387131	0.21866	0.0313317	0.0559293	0.0447703	0.02084	0.00950406	0.0506361	0.499207	0.287782	0.038637	0.0878886	0.0800917	0.0175122	0.0330718	0.0711667	0.360753	0.310879
ENSG00000030419	0.017677	0.0588904	0.0274111	0.120748	0.0704668	0.337445	0.223447	0.143915	0.0382159	0.0512294	0.0391431	0.0845387	0.054692	0.120821	0.370092	0.241268	0.0311835	0.0794316	0.0655766	0.0861286	0.128125	0.134608	0.288934	0.186013
ENSG00000030582	0.133451	0.487263	0.24984	0.0220738	0.00719717	0.0373525	0.0377781	0.0250433	0.176643	0.370345	0.334388	0.0323926	0.0108399	0.0111379	0.040863	0.0233906	0.160768	0.396004	0.350789	0.0157161	0.0187493	0.0144027	0.0203554	0.0232163
ENSG00000031003	0.0178739	0.0413192	0.0223505	0.0670657	0.0746427	0.298471	0.300796	0.177481	0.0261016	0.0412978	0.0319267	0.060722	0.0408202	0.147268	0.464403	0.18746	0.0275472	0.0638526	0.0494903	0.0558981	0.0883515	0.17405	0.303183	0.237627
ENSG00000031081	0.0160885	0.0528868	0.0279705	0.0169581	0.0266348	0.320301	0.322493	0.216668	0.0359195	0.05872	0.0461504	0.0186762	0.0141717	0.0862628	0.513671	0.226428	0.0376942	0.087982	0.0749689	0.0212248	0.0359591	0.108889	0.363359	0.269923
ENSG00000031691	0.0328846	0.0792187	0.0407011	0.0356946	0.0314864	0.212897	0.372851	0.194266	0.0547425	0.073897	0.0638916	0.0392245	0.0173006	0.0653157	0.527463	0.158165	0.0757115	0.17189	0.10246	0.0375987	0.0333565	0.0821803	0.290988	0.205815
ENSG00000031698	0.0164873	0.056243	0.0305244	0.024481	0.0149916	0.278182	0.372755	0.206335	0.0314443	0.0490358	0.0409434	0.0253229	0.0118934	0.0464565	0.491752	0.303152	0.0441432	0.0979346	0.0893582	0.030939	0.0349371	0.0635499	0.354503	0.284635
ENSG00000031823	0.011062	0.0549185	0.0205161	0.0271213	0.0258428	0.25715	0.386425	0.216964	0.0239786	0.0415764	0.0262105	0.0273859	0.014867	0.0569205	0.556463	0.252598	0.0273774	0.0526818	0.0590586	0.0383963	0.0612552	0.0881338	0.370425	0.302672
ENSG00000032219	0.0292607	0.0678673	0.0381297	0.114082	0.0747937	0.262937	0.260575	0.152355	0.0572117	0.076904	0.0648198	0.110321	0.0389114	0.116055	0.385524	0.150252	0.0542334	0.119133	0.0838428	0.0987273	0.105174	0.130239	0.249968	0.158682
ENSG00000032389	0.0131404	0.0473067	0.0312937	0.0204054	0.0167069	0.283472	0.375468	0.212207	0.0274711	0.0480033	0.0288475	0.0158632	0.00967178	0.0402466	0.49444	0.335457	0.0355455	0.0745496	0.0620327	0.0188623	0.0391009	0.071309	0.407917	0.290683
ENSG00000032444	0.0948222	0.221951	0.142461	0.0547432	0.0729557	0.181662	0.145462	0.0859424	0.132892	0.191816	0.181324	0.0478327	0.0409974	0.064758	0.194766	0.145614	0.0892003	0.289218	0.198905	0.0383773	0.111486	0.0739595	0.105515	0.0933392
ENSG00000032742	0.0243631	0.0613735	0.031342	0.0805543	0.0515408	0.234534	0.321141	0.195151	0.0369185	0.060117	0.0575933	0.104435	0.0413259	0.0879904	0.419438	0.192182	0.0548629	0.114058	0.0791254	0.0817564	0.0635086	0.101257	0.299079	0.206352
ENSG00000033011	0.120315	0.447674	0.241533	0.0433803	0.0114231	0.0499685	0.0549406	0.0307657	0.204102	0.328753	0.286053	0.0543811	0.0169616	0.0158659	0.0549235	0.0389606	0.157618	0.381302	0.325648	0.0297593	0.0325269	0.0164137	0.0287542	0.0279785
ENSG00000033030	0.0214902	0.0584953	0.0320342	0.0623566	0.057441	0.252732	0.330243	0.185208	0.0443893	0.0631368	0.0503914	0.0686976	0.0353469	0.104745	0.459294	0.173999	0.0513991	0.10817	0.0905836	0.0676973	0.0834834	0.13299	0.273088	0.192588
ENSG00000033050	0.0238335	0.0736708	0.0366416	0.0288734	0.0286744	0.267918	0.344101	0.196287	0.0305168	0.0506117	0.0427395	0.033374	0.00935111	0.0523889	0.440107	0.340911	0.0545241	0.128799	0.110429	0.0338532	0.049301	0.0832794	0.310847	0.228967
ENSG00000033100	0.0739322	0.268811	0.138633	0.0673117	0.0435847	0.142882	0.188595	0.0762507	0.128953	0.274995	0.236469	0.0805163	0.0259828	0.0345304	0.127256	0.0912973	0.0946714	0.25904	0.203559	0.0629821	0.0719425	0.0827672	0.144806	0.0802319
ENSG00000033170	0.0733253	0.211714	0.108224	0.0426398	0.0363664	0.200375	0.204889	0.122467	0.137431	0.210229	0.192112	0.0540884	0.0200777	0.0665459	0.237142	0.0823731	0.113089	0.251578	0.200032	0.0351263	0.0426947	0.082541	0.157658	0.11728
ENSG00000033178	0.025538	0.0785589	0.0393555	0.0446902	0.0327488	0.311267	0.301204	0.166638	0.0541434	0.073993	0.0562833	0.0453471	0.0237943	0.0679006	0.462461	0.216077	0.0553864	0.134279	0.114167	0.0394776	0.0540057	0.0775469	0.306785	0.218352
ENSG00000033327	0.0208843	0.0889166	0.0298914	0.0523252	0.0818068	0.35838	0.214078	0.153718	0.0380723	0.0504721	0.0416908	0.0603334	0.0441651	0.151386	0.455684	0.158196	0.0282989	0.0887344	0.0580607	0.0558098	0.100708	0.156655	0.302779	0.208955
ENSG00000033800	0.0313659	0.0887687	0.038539	0.104879	0.0881165	0.251328	0.250137	0.146866	0.0555764	0.0738017	0.0590444	0.102274	0.0646474	0.111803	0.378457	0.154396	0.0599767	0.119164	0.109508	0.0844992	0.114525	0.118419	0.225694	0.168213
ENSG00000033867	0.112463	0.318677	0.150966	0.0871439	0.0625883	0.116088	0.0876753	0.0643977	0.17851	0.22569	0.203536	0.100856	0.048598	0.0804868	0.0879297	0.0743933	0.134888	0.296131	0.214844	0.060558	0.0758465	0.0823664	0.0729625	0.0624035
ENSG00000034053	0.0136744	0.0454234	0.0309949	0.0321031	0.0454483	0.324691	0.323031	0.184634	0.0272418	0.0512307	0.035917	0.0200121	0.0249288	0.103397	0.458334	0.278939	0.0287444	0.0959585	0.0827158	0.0216275	0.0684659	0.14164	0.307862	0.252986
ENSG00000034152	0.0206449	0.0669065	0.0314431	0.0265227	0.0359957	0.302305	0.322396	0.193787	0.027598	0.0461524	0.0466053	0.0277668	0.0196089	0.0644497	0.467605	0.300214	0.0326231	0.0672547	0.0632336	0.0243404	0.0550767	0.092861	0.326279	0.338331
ENSG00000034510	0.012763	0.040466	0.0210503	0.0134136	0.00829834	0.184862	0.443253	0.275894	0.0219637	0.0340492	0.0279348	0.0137571	0.0057501	0.0237214	0.522591	0.350233	0.0320731	0.0679786	0.0581853	0.0177453	0.0189077	0.0440016	0.363109	0.398
ENSG00000034533	0.0328552	0.0906066	0.0402922	0.0591957	0.0485387	0.265234	0.297591	0.165687	0.0532187	0.0750647	0.0704424	0.0872214	0.0362031	0.072474	0.435595	0.169781	0.0657553	0.127082	0.0974289	0.0737052	0.0600555	0.0957818	0.27081	0.20938
ENSG00000034677	0.0218091	0.0638377	0.031101	0.0634859	0.0430095	0.289839	0.33011	0.156807	0.0414234	0.0648331	0.049726	0.0642431	0.0306426	0.0789167	0.404114	0.266101	0.0439726	0.103166	0.084503	0.0639923	0.0635393	0.107728	0.292032	0.241066
ENSG00000034693	0.0373787	0.0860181	0.0382161	0.0375681	0.0218761	0.209073	0.397235	0.172635	0.0648222	0.0794697	0.0824017	0.0432193	0.0162265	0.0450263	0.481277	0.187558	0.084654	0.158587	0.129253	0.0477356	0.034937	0.0649893	0.256452	0.223392
ENSG00000034713	0.0238639	0.0580528	0.0272476	0.0265749	0.0178574	0.217973	0.400926	0.227505	0.0304818	0.0457127	0.0407586	0.0278726	0.0103713	0.0393857	0.562599	0.242819	0.0495357	0.102215	0.0726444	0.0310455	0.0293935	0.0675712	0.340094	0.307501
ENSG00000035115	0.0228731	0.0441379	0.0295655	0.0887221	0.0507247	0.197003	0.365406	0.201568	0.0283469	0.0402939	0.034995	0.0856273	0.0327988	0.122927	0.454148	0.200863	0.0340605	0.0698412	0.0653231	0.0776806	0.0876538	0.126238	0.275035	0.264168
ENSG00000035141	0.0132133	0.0371411	0.0192362	0.0170529	0.0207699	0.250623	0.398624	0.243341	0.0232567	0.0360413	0.0301338	0.0177801	0.0115269	0.0647211	0.541776	0.274765	0.0341798	0.0718785	0.0555373	0.018239	0.0294609	0.0890465	0.375464	0.326194
ENSG00000035403	0.0944011	0.294131	0.153123	0.0303928	0.0197144	0.151084	0.16234	0.0948133	0.184987	0.289877	0.24414	0.0357969	0.0133573	0.031642	0.133314	0.0668858	0.143331	0.344811	0.273022	0.0231342	0.0284637	0.0338018	0.0837639	0.0696731
ENSG00000035499	0.0132061	0.0372804	0.0202382	0.0384444	0.0386739	0.28368	0.354906	0.21357	0.026355	0.0395587	0.0329457	0.0398386	0.02091	0.094137	0.529015	0.21724	0.0316234	0.0684408	0.0544695	0.0385679	0.0511932	0.115114	0.359421	0.281169
ENSG00000035664	0.0139337	0.0439689	0.0256825	0.0693176	0.0337926	0.257409	0.343963	0.211932	0.025221	0.0538405	0.0334061	0.0446385	0.0258947	0.070037	0.514326	0.232636	0.0288691	0.0737125	0.0600231	0.0544842	0.113386	0.0882959	0.324679	0.256551
ENSG00000035681	0.0241898	0.069725	0.0313852	0.0971705	0.0732694	0.276085	0.271936	0.15624	0.0312468	0.0586052	0.0429569	0.107015	0.0461017	0.121027	0.405765	0.187283	0.0332221	0.0882995	0.0624547	0.0886883	0.105432	0.133802	0.272732	0.215369
ENSG00000035687	0.0210945	0.0476701	0.0224533	0.0353796	0.0311302	0.240509	0.390822	0.210941	0.0298458	0.0445188	0.0417451	0.0306629	0.0165188	0.0696402	0.541786	0.225282	0.0469959	0.101965	0.0700479	0.0419234	0.049846	0.087771	0.338795	0.262655
ENSG00000035862	0.136206	0.408712	0.191432	0.0217111	0.0292063	0.0963886	0.0626884	0.0536559	0.158228	0.304795	0.320832	0.0377682	0.0148575	0.0350356	0.0811029	0.0473808	0.148391	0.376655	0.298254	0.019266	0.0277852	0.0358311	0.0512812	0.0425368
ENSG00000035928	0.0195105	0.0572803	0.0276217	0.0443725	0.054578	0.348328	0.280533	0.167776	0.0500351	0.0649083	0.0515354	0.0465018	0.0263762	0.118334	0.415548	0.226761	0.047089	0.0969405	0.0852832	0.0459398	0.064743	0.125003	0.311529	0.223472
ENSG00000036054	0.0316656	0.0872662	0.0471115	0.0424728	0.0309905	0.2703	0.319646	0.170548	0.0541608	0.0748555	0.0675508	0.0469995	0.0209941	0.0639069	0.453953	0.21758	0.0666612	0.152259	0.121573	0.0405095	0.0487998	0.0708869	0.278468	0.220843
ENSG00000036257	0.0374261	0.0909875	0.042944	0.045606	0.0444496	0.270028	0.305233	0.163326	0.0548319	0.0817392	0.0704688	0.042792	0.0220677	0.0833269	0.477426	0.167347	0.0638968	0.136899	0.0960109	0.0408629	0.0504639	0.104311	0.307944	0.199612
ENSG00000036448	0.0306422	0.063484	0.0364498	0.0237053	0.0260258	0.264227	0.280326	0.275141	0.0462291	0.0648204	0.0617229	0.0361952	0.0187165	0.0631877	0.340854	0.368274	0.0594451	0.0996221	0.0726776	0.042814	0.0348159	0.038813	0.325338	0.326474
ENSG00000036549	0.0172877	0.0472782	0.0251716	0.0601614	0.0577164	0.28642	0.317092	0.188872	0.0319789	0.0501001	0.0432131	0.0616147	0.0351322	0.124935	0.477118	0.175908	0.0317813	0.0771596	0.0684855	0.0540004	0.0719293	0.160318	0.314238	0.222088
ENSG00000036828	0.0320286	0.0866528	0.0495943	0.283175	0.134692	0.201793	0.118592	0.0934733	0.0496981	0.0661539	0.0504866	0.359153	0.123194	0.121617	0.158005	0.0716923	0.0213148	0.0538134	0.0616266	0.238829	0.242825	0.150877	0.128393	0.102322
ENSG00000037042	0.0111722	0.0333339	0.025802	0.0712594	0.0668476	0.297266	0.327743	0.166576	0.0189706	0.0385545	0.0205511	0.0540668	0.0324544	0.0888477	0.436701	0.309854	0.0219934	0.0624784	0.0663344	0.048439	0.0981393	0.111449	0.316587	0.27458
ENSG00000037241	0.0188897	0.0578737	0.0306398	0.0282823	0.0109395	0.219345	0.402336	0.231694	0.0311475	0.0436912	0.0349544	0.0270318	0.0101073	0.0245504	0.452682	0.375835	0.0476197	0.100987	0.0863424	0.0305116	0.0317948	0.0432299	0.342817	0.316698
ENSG00000037280	0.0874446	0.380817	0.227367	0.0317208	0.0214201	0.0989029	0.103433	0.0488948	0.155486	0.302905	0.26713	0.0427733	0.017751	0.029577	0.0993899	0.0849878	0.141429	0.318934	0.342551	0.0297852	0.0399437	0.0296144	0.0470289	0.0507136
ENSG00000037474	0.0249544	0.0755009	0.037376	0.040056	0.0285017	0.261948	0.337158	0.194505	0.0400845	0.0656789	0.0529106	0.0419741	0.01981	0.0571009	0.504249	0.218192	0.0520901	0.115518	0.0978748	0.0448004	0.0522951	0.0773986	0.313901	0.246122
ENSG00000037637	0.0116883	0.0395955	0.0235741	0.0317649	0.0236344	0.269248	0.3873	0.213195	0.0319778	0.0419092	0.0368051	0.0337275	0.0164649	0.0705154	0.526106	0.242494	0.0299711	0.0949368	0.0629622	0.0310928	0.0421466	0.0953844	0.3452	0.298306
ENSG00000037749	0.133392	0.355252	0.170908	0.0585842	0.0362426	0.100025	0.0952182	0.0503774	0.173167	0.268109	0.246001	0.0716406	0.0315598	0.0506238	0.113276	0.0456224	0.161894	0.35751	0.249092	0.0430655	0.0438649	0.048037	0.0583751	0.0381611
ENSG00000037757	0.0237612	0.0665742	0.0358449	0.0442114	0.0324723	0.244225	0.366218	0.186693	0.0363036	0.0610578	0.0504434	0.0590659	0.0271349	0.0630932	0.466524	0.236377	0.044586	0.114269	0.0883889	0.0537144	0.0695488	0.0865295	0.293903	0.249061
ENSG00000037897	0.0137243	0.054279	0.0264875	0.0411906	0.0219191	0.24984	0.385959	0.2066	0.0317672	0.0411596	0.0328165	0.0417604	0.0202342	0.042545	0.490345	0.299372	0.0333728	0.0771695	0.0732017	0.0421817	0.0566107	0.0716954	0.345367	0.300401
ENSG00000037965	0.0273706	0.0622705	0.0322668	0.0269192	0.0387713	0.298126	0.304761	0.209515	0.0316528	0.0549934	0.0401058	0.0278998	0.0164818	0.0766125	0.534707	0.217547	0.041664	0.0965306	0.07535	0.0299768	0.0393869	0.113466	0.317877	0.285748
ENSG00000038002	0.146481	0.404758	0.20923	0.0457105	0.0152664	0.0851547	0.0511312	0.0422677	0.197039	0.319602	0.263521	0.0579623	0.0193369	0.0275279	0.0805053	0.0345062	0.174521	0.362791	0.299815	0.0337776	0.0373466	0.0269364	0.0315467	0.0332664
ENSG00000038210	0.0134358	0.0495357	0.0204379	0.0235701	0.0279021	0.286651	0.372579	0.205889	0.033427	0.0490603	0.0409141	0.0237576	0.010458	0.104141	0.583308	0.154934	0.0438078	0.0969844	0.0658052	0.0270888	0.0240068	0.113187	0.376989	0.252132
ENSG00000038219	0.0285704	0.0746048	0.0377452	0.0596253	0.053249	0.348911	0.247791	0.149503	0.0594373	0.0856467	0.0727394	0.0677489	0.0253481	0.115705	0.408021	0.165354	0.0564028	0.132506	0.102224	0.053791	0.0588288	0.134678	0.285508	0.176061
ENSG00000038274	0.0256421	0.0643775	0.0333898	0.0289643	0.0245015	0.254421	0.372223	0.19648	0.0387567	0.0544666	0.0505217	0.0262632	0.0161984	0.0560114	0.543511	0.214271	0.0643664	0.13479	0.0942387	0.0279089	0.0347562	0.076183	0.321525	0.246232
ENSG00000038295	0.116789	0.294199	0.187595	0.0500331	0.0392155	0.101086	0.131832	0.0792515	0.163014	0.225717	0.22167	0.0701685	0.019243	0.0453098	0.121162	0.133715	0.115473	0.256994	0.259859	0.075455	0.0867815	0.0517881	0.0892794	0.0643701
ENSG00000038358	0.0228676	0.0884663	0.0467977	0.0347495	0.0212817	0.316319	0.321103	0.148415	0.0414075	0.0694659	0.0586408	0.0313944	0.0207339	0.0554139	0.437333	0.285611	0.0501474	0.112382	0.114812	0.0368011	0.0539927	0.0620236	0.350151	0.219691
ENSG00000038382	0.0279205	0.0939121	0.0472723	0.0827784	0.0608412	0.322497	0.230346	0.134432	0.0519742	0.0831602	0.0708564	0.0864962	0.0404618	0.10543	0.35335	0.208271	0.04794	0.116171	0.0993574	0.0747402	0.0948393	0.12431	0.260364	0.182278
ENSG00000038532	0.0118851	0.0454051	0.0215685	0.0336925	0.054407	0.362147	0.289234	0.181661	0.0270779	0.0385754	0.0389317	0.0234592	0.0289876	0.0980936	0.419045	0.32583	0.0249285	0.0618793	0.0606408	0.0225593	0.0779123	0.132091	0.333474	0.286514
ENSG00000039123	0.0310261	0.0921869	0.0430428	0.0334347	0.0208375	0.275661	0.330439	0.173371	0.0620607	0.0901417	0.0795917	0.0473996	0.0175269	0.0601017	0.439094	0.204084	0.0874329	0.177696	0.142416	0.0407185	0.0372486	0.0635503	0.269762	0.181177
ENSG00000039319	0.0419908	0.0897165	0.0577719	0.0632736	0.0459432	0.288851	0.262856	0.149597	0.0860237	0.146755	0.103152	0.0682039	0.0290716	0.0921226	0.376799	0.097871	0.0794056	0.173692	0.149803	0.0452317	0.0495631	0.0950234	0.263329	0.143952
ENSG00000039523	0.0232401	0.101638	0.0733679	0.0537071	0.0668213	0.295838	0.24552	0.139868	0.0321308	0.0886393	0.126337	0.0706535	0.0548789	0.123283	0.344309	0.159768	0.0307629	0.0728562	0.146442	0.0671846	0.0962626	0.0882291	0.291093	0.20717
ENSG00000039560	0.0154704	0.0453563	0.0241526	0.022888	0.0515682	0.344998	0.312034	0.183533	0.0330241	0.0482236	0.0397954	0.0239299	0.0176692	0.0998056	0.504922	0.232631	0.0363682	0.0796274	0.0684459	0.0199919	0.0511205	0.12933	0.350185	0.264931
ENSG00000039650	0.0150161	0.0565646	0.0360879	0.0572643	0.0228949	0.253597	0.367813	0.190762	0.0255103	0.0372475	0.0389049	0.0463701	0.0246315	0.0399086	0.545684	0.241743	0.0323854	0.08203	0.0908845	0.0767468	0.083106	0.0952393	0.285767	0.253841
ENSG00000040199	0.0258999	0.0980693	0.0397761	0.0365307	0.0563625	0.306394	0.269105	0.167863	0.0459757	0.0718749	0.0494499	0.0357035	0.0293457	0.137777	0.420209	0.209664	0.038942	0.102609	0.0924864	0.0343343	0.0768283	0.151653	0.297288	0.205859
ENSG00000040275	0.0140376	0.0374814	0.0195618	0.0329904	0.0354908	0.301724	0.36147	0.197245	0.0300754	0.0399443	0.0300079	0.0342237	0.0207188	0.0835046	0.53063	0.230895	0.0312499	0.0635998	0.0561768	0.0270655	0.0491304	0.104543	0.38425	0.283985
ENSG00000040341	0.0206959	0.061376	0.0305059	0.0446314	0.0341608	0.272329	0.334738	0.201563	0.0439155	0.0635229	0.0525554	0.0400933	0.0208189	0.0700132	0.489984	0.219096	0.0521406	0.106748	0.0907398	0.039742	0.0508278	0.0836504	0.322388	0.253764
ENSG00000040487	0.0604169	0.208167	0.115329	0.0451154	0.0223598	0.199957	0.214599	0.134055	0.0928336	0.167701	0.150018	0.0496121	0.0325463	0.0596537	0.292735	0.154901	0.081951	0.166387	0.19105	0.0478633	0.070794	0.0799296	0.187161	0.174863
ENSG00000040531	0.0837494	0.288748	0.16559	0.0676148	0.0354829	0.105137	0.154533	0.099145	0.124273	0.248088	0.204199	0.0550334	0.0286322	0.0385884	0.197427	0.103758	0.122444	0.288223	0.261375	0.0322835	0.0441539	0.0382098	0.0989536	0.114357
ENSG00000040608	0.0549529	0.193342	0.105445	0.0171482	0.0313447	0.23961	0.212701	0.145456	0.0932188	0.182003	0.164575	0.0218896	0.0135772	0.0688889	0.244998	0.21085	0.073552	0.194644	0.183395	0.0141145	0.036665	0.0813172	0.213424	0.202888
ENSG00000040633	0.0155417	0.0520363	0.0262213	0.0145986	0.014356	0.254198	0.406826	0.216222	0.024176	0.0431211	0.0310303	0.0151132	0.00911709	0.0430608	0.538203	0.296179	0.044685	0.102289	0.084911	0.0152669	0.0312539	0.0669481	0.350675	0.303971
ENSG00000040933	0.0137459	0.0441769	0.0265625	0.0233119	0.030191	0.371473	0.313864	0.176674	0.0271378	0.045483	0.0331208	0.0223569	0.0154683	0.08518	0.48339	0.287864	0.027448	0.0689502	0.0696276	0.0225132	0.0471808	0.106745	0.367291	0.290244
ENSG00000041357	0.0195637	0.0505954	0.0259571	0.0241506	0.00875319	0.223175	0.430295	0.217509	0.0405314	0.057477	0.0493972	0.0299761	0.00780389	0.033406	0.584126	0.197283	0.059258	0.135351	0.0916389	0.0300267	0.0207476	0.0535057	0.351216	0.258257
ENSG00000041515	0.0365524	0.0732548	0.0459486	0.133059	0.0618811	0.217045	0.270851	0.161409	0.0575694	0.0861391	0.0838415	0.109904	0.0503071	0.0863912	0.448444	0.0774039	0.058007	0.121718	0.0902904	0.119811	0.0931394	0.135519	0.232914	0.148601
ENSG00000041802	0.0739278	0.241827	0.131654	0.0682533	0.0324168	0.174568	0.177455	0.0998988	0.147172	0.222018	0.188335	0.0831563	0.0266356	0.0549286	0.182139	0.0956144	0.114514	0.264831	0.211287	0.0561626	0.0553848	0.0638546	0.134693	0.0992727
ENSG00000041880	0.0129593	0.051186	0.0299962	0.0309948	0.0253248	0.315509	0.323243	0.210787	0.0290276	0.0500053	0.0377979	0.032771	0.0226689	0.0560059	0.446636	0.325087	0.0375076	0.0985661	0.0799138	0.0386714	0.0457982	0.0870886	0.317115	0.295339
ENSG00000041982	0.147617	0.513729	0.260908	0.0180649	0.00649411	0.0249907	0.0173239	0.0108734	0.223007	0.378482	0.308245	0.0303988	0.00821289	0.0109589	0.0218531	0.0188417	0.164742	0.406792	0.360029	0.0128329	0.0113096	0.0116866	0.0149219	0.0176852
ENSG00000041988	0.0151947	0.0491334	0.0260078	0.026536	0.0157525	0.225266	0.425423	0.216687	0.0283572	0.0370654	0.0305102	0.0280408	0.0178736	0.043016	0.494882	0.320255	0.0361855	0.096178	0.0873855	0.0370368	0.0371906	0.0763652	0.327808	0.30185
ENSG00000042088	0.0187655	0.0502677	0.0259657	0.0399011	0.0212331	0.296108	0.34644	0.201319	0.0356109	0.0496361	0.0403624	0.0401243	0.0169782	0.0565495	0.496903	0.263836	0.0410902	0.101458	0.0837389	0.0408944	0.0484423	0.0770594	0.332098	0.275219
ENSG00000042286	0.0150994	0.0478452	0.0304446	0.0176627	0.00876897	0.284361	0.398682	0.197136	0.0273592	0.040462	0.039519	0.018778	0.00792499	0.0348004	0.458185	0.372971	0.0381676	0.0888471	0.0873115	0.0202133	0.0295426	0.0449807	0.366915	0.324022
ENSG00000042317	0.0205809	0.047188	0.0240719	0.0687387	0.0495271	0.259782	0.318521	0.21159	0.0384683	0.0588134	0.0470503	0.0734809	0.0350499	0.10979	0.452966	0.184381	0.0454681	0.0967563	0.0769096	0.0739074	0.0764398	0.128347	0.276089	0.226083
ENSG00000042429	0.0301139	0.076953	0.0357094	0.0939356	0.0693003	0.222162	0.290594	0.181232	0.0540844	0.0635206	0.0715726	0.121588	0.0546383	0.0949329	0.378113	0.16155	0.066254	0.143975	0.103919	0.106642	0.0966176	0.137355	0.197503	0.147735
ENSG00000042445	0.107868	0.390009	0.21392	0.0383652	0.0201846	0.0824619	0.0867761	0.0604148	0.164706	0.28701	0.24403	0.045898	0.0165126	0.0399933	0.124449	0.0774008	0.137655	0.344027	0.289616	0.03251	0.0378188	0.0408858	0.0705604	0.0469281
ENSG00000042493	0.0179671	0.0480158	0.017134	0.0188232	0.00949713	0.22813	0.410684	0.249749	0.0318548	0.0457593	0.0414801	0.0207258	0.00512683	0.0233623	0.549618	0.282073	0.0488157	0.0699644	0.092716	0.0220085	0.0184281	0.0448299	0.373692	0.329545
ENSG00000042753	0.0164095	0.0543911	0.0276023	0.0146763	0.0218335	0.238387	0.387955	0.238746	0.0246916	0.0428225	0.0379236	0.0147056	0.0122212	0.0422159	0.449924	0.375496	0.0377302	0.0769547	0.075031	0.0189628	0.0281294	0.0617894	0.330908	0.370494
ENSG00000043093	0.020481	0.055917	0.028314	0.0449862	0.0495618	0.293467	0.310336	0.196937	0.041001	0.0578664	0.0469937	0.0391645	0.0300853	0.100427	0.486359	0.198104	0.0599871	0.114449	0.0880036	0.0330367	0.0540233	0.104184	0.323477	0.222839
ENSG00000043143	0.0153724	0.0527864	0.0300273	0.0221889	0.0370949	0.343231	0.318487	0.180813	0.0370328	0.0565329	0.0479542	0.0229438	0.023111	0.0956386	0.469983	0.246804	0.0341242	0.0943832	0.0892682	0.0231905	0.0604958	0.130334	0.309307	0.258897
ENSG00000043514	0.028799	0.0809816	0.049998	0.0644508	0.047834	0.295636	0.27502	0.157281	0.0466706	0.0713396	0.065237	0.0638159	0.0401881	0.078208	0.370546	0.263995	0.0537825	0.118013	0.103524	0.0537278	0.0843052	0.0835228	0.269472	0.233653
ENSG00000044090	0.026598	0.0874013	0.0512042	0.0375353	0.0321404	0.291876	0.313197	0.160047	0.0492038	0.0835499	0.081345	0.037351	0.017277	0.053952	0.453138	0.224184	0.0598878	0.138295	0.140368	0.0431158	0.0591163	0.0707478	0.285247	0.203223
ENSG00000044115	0.0310532	0.118612	0.0596998	0.026055	0.0152555	0.284716	0.29748	0.167129	0.0642371	0.0991347	0.080982	0.0291603	0.0135052	0.044583	0.393912	0.274485	0.0728385	0.162448	0.159094	0.0304013	0.035988	0.0507793	0.281986	0.206465
ENSG00000044446	0.0257882	0.0799015	0.0394956	0.0598542	0.0489103	0.291528	0.296036	0.158486	0.0485711	0.0800989	0.0632669	0.0593681	0.0283284	0.09143	0.411256	0.21768	0.0498726	0.110942	0.106798	0.060019	0.120639	0.0968682	0.261639	0.193223
ENSG00000044459	0.0182017	0.0497901	0.0260375	0.0807003	0.0643044	0.267945	0.312921	0.1801	0.0362147	0.0506072	0.0393677	0.0675259	0.0328471	0.108769	0.508208	0.156461	0.0400799	0.0946743	0.0760059	0.0686642	0.0800172	0.134451	0.290828	0.21528
ENSG00000044524	0.143021	0.420856	0.230738	0.0589362	0.0262537	0.053368	0.0377827	0.0290439	0.223757	0.30908	0.259061	0.082376	0.0312079	0.0266664	0.0474135	0.0204384	0.166779	0.355488	0.301009	0.0397139	0.0342932	0.0299392	0.0569845	0.0157928
ENSG00000044574	0.150358	0.466318	0.264099	0.0327454	0.010311	0.0308293	0.0253763	0.0199635	0.226842	0.355046	0.310353	0.0428855	0.0096926	0.0118704	0.026423	0.0168872	0.17997	0.40243	0.331587	0.0232936	0.0179913	0.0142235	0.0146142	0.0158902
ENSG00000046604	0.167529	0.459298	0.230644	0.0305084	0.01563	0.0426459	0.0308666	0.0228777	0.23433	0.343041	0.29763	0.0431054	0.0109991	0.0190725	0.0337718	0.0180502	0.187975	0.422064	0.290348	0.0220351	0.0181144	0.0205469	0.0209406	0.0179766
ENSG00000046647	0.0175742	0.053191	0.0320991	0.0469769	0.0327042	0.258524	0.364482	0.194449	0.034417	0.0536161	0.0399474	0.0415294	0.0266744	0.0568895	0.466895	0.280031	0.0400363	0.095942	0.0760364	0.0461683	0.0581929	0.0786233	0.322092	0.282909
ENSG00000046651	0.0264795	0.0803417	0.0377461	0.0519363	0.0383754	0.270912	0.322315	0.171894	0.056454	0.0847276	0.0710255	0.0595851	0.0211422	0.0690135	0.478463	0.159589	0.0689642	0.149269	0.109053	0.056977	0.0544906	0.0905891	0.279843	0.190813
ENSG00000046653	0.13769	0.317061	0.176418	0.0380941	0.0230489	0.0828345	0.153413	0.0714413	0.209066	0.302538	0.231057	0.0431478	0.0141921	0.0325704	0.119096	0.0483328	0.151664	0.422574	0.261099	0.0268531	0.0213268	0.0379009	0.047021	0.0315611
ENSG00000047056	0.0104961	0.0331551	0.0222875	0.0526885	0.0517336	0.299389	0.328415	0.201836	0.0293658	0.04183	0.0363497	0.0437239	0.0471075	0.108442	0.350607	0.342573	0.0431996	0.0514542	0.0574193	0.044841	0.10823	0.0877678	0.339165	0.267923
ENSG00000047188	0.032408	0.0960137	0.0625022	0.096869	0.0410519	0.272643	0.257046	0.141466	0.079065	0.0983285	0.0845417	0.0997055	0.0342654	0.0699664	0.36315	0.170977	0.0749327	0.167224	0.124685	0.0820497	0.072359	0.0867012	0.252633	0.139415
ENSG00000047230	0.0273362	0.0930424	0.0363428	0.0442138	0.0317643	0.226926	0.325967	0.214408	0.0566404	0.0903398	0.0630604	0.0592783	0.0274269	0.0598796	0.463208	0.180166	0.0548396	0.128589	0.0997372	0.0444459	0.038259	0.0673117	0.333856	0.232962
ENSG00000047249	0.0333128	0.0996716	0.0494732	0.0430571	0.0264985	0.207038	0.336709	0.20424	0.0531706	0.081832	0.0758551	0.0480186	0.0235554	0.0437743	0.474985	0.198809	0.0791599	0.171825	0.126511	0.046773	0.0519338	0.0626584	0.256262	0.204877
ENSG00000047315	0.0347267	0.104206	0.0542724	0.0379289	0.0181623	0.292613	0.309772	0.148319	0.0677931	0.0946043	0.0751005	0.0449558	0.015645	0.0479869	0.449856	0.204058	0.0751021	0.171933	0.132008	0.0394888	0.0358219	0.0611096	0.302847	0.181691
ENSG00000047346	0.0392529	0.0968931	0.0437476	0.0959436	0.0678688	0.225626	0.279219	0.151449	0.0690085	0.0930348	0.0784723	0.0910173	0.0451033	0.0970125	0.419752	0.106599	0.0808004	0.158853	0.108075	0.0887561	0.0711847	0.116351	0.213843	0.162137
ENSG00000047365	0.0163014	0.0381924	0.0205665	0.115127	0.109879	0.283122	0.239399	0.177412	0.0416674	0.0510015	0.0426316	0.15391	0.0692222	0.14456	0.361427	0.135579	0.0277287	0.0580971	0.0603312	0.110713	0.132568	0.19066	0.244508	0.175393
ENSG00000047410	0.0334842	0.0855499	0.0409529	0.0477036	0.0261914	0.290888	0.310766	0.164464	0.0634096	0.0942907	0.0779579	0.0494396	0.0155836	0.0764193	0.453582	0.169317	0.0742598	0.159299	0.1209	0.0454989	0.038477	0.0792414	0.278357	0.203967
ENSG00000047578	0.0215202	0.0755675	0.0430224	0.0618654	0.0511614	0.25309	0.330691	0.163082	0.0395444	0.0588184	0.0455542	0.0665472	0.034506	0.0728355	0.483165	0.199029	0.0473767	0.107001	0.104459	0.0467072	0.109554	0.111681	0.253286	0.219935
ENSG00000047579	0.0208161	0.0709278	0.0368862	0.0382241	0.0216975	0.258725	0.334287	0.218436	0.0381288	0.0662413	0.0540899	0.0370468	0.0159454	0.0556693	0.475862	0.257016	0.0498226	0.107072	0.0911995	0.0375785	0.0513397	0.0773656	0.319034	0.266589
ENSG00000047617	0.061393	0.228989	0.12714	0.0577685	0.0424213	0.216989	0.16325	0.102048	0.121151	0.191768	0.176843	0.0716974	0.0348657	0.0780148	0.181107	0.144553	0.101827	0.249234	0.211258	0.0464993	0.071499	0.0750983	0.122319	0.122266
ENSG00000047621	0.0220261	0.0549661	0.0299327	0.0423004	0.0336275	0.249368	0.370286	0.197494	0.0481529	0.0639878	0.0517561	0.0531927	0.0228942	0.080442	0.504952	0.174622	0.0595173	0.127881	0.0914373	0.0414455	0.0428827	0.09473	0.32241	0.219696
ENSG00000047634	0.0208662	0.0509827	0.0253683	0.0767323	0.051123	0.24162	0.34471	0.188598	0.0297811	0.0510956	0.0457392	0.0901794	0.0356639	0.0991106	0.500556	0.147874	0.0402706	0.095905	0.0631536	0.0558019	0.0656908	0.136648	0.316395	0.226134
ENSG00000047644	0.0151525	0.0465985	0.0153157	0.0384749	0.0426007	0.237283	0.377407	0.227168	0.0215117	0.0410807	0.0375905	0.0349162	0.0138876	0.0946223	0.640755	0.115636	0.0266764	0.0842437	0.0613262	0.0387319	0.0461724	0.149241	0.359544	0.234065
ENSG00000047849	0.017145	0.0527819	0.0257734	0.0184138	0.0184959	0.326303	0.348122	0.192965	0.0266649	0.0436197	0.0388013	0.0178341	0.00958649	0.0729358	0.544806	0.245751	0.0333897	0.0824859	0.0721208	0.0197198	0.0290116	0.0719689	0.366919	0.324385
ENSG00000047932	0.0185286	0.0466005	0.0234818	0.0406837	0.030062	0.269687	0.367411	0.203545	0.0301832	0.0477505	0.042614	0.0456737	0.0204524	0.0698519	0.54983	0.193644	0.0462488	0.101868	0.0736261	0.0428552	0.0475883	0.096277	0.341549	0.249987
ENSG00000047936	0.0351049	0.105039	0.0458555	0.0795849	0.0740029	0.270581	0.251479	0.138352	0.0642883	0.0978599	0.0699356	0.0871949	0.0580209	0.143175	0.342784	0.136742	0.0500767	0.106523	0.0904501	0.0801316	0.114851	0.170525	0.230585	0.156857
ENSG00000048028	0.0218995	0.0605016	0.0319748	0.0334754	0.0425215	0.316918	0.310716	0.181993	0.0454851	0.0691612	0.0543723	0.0397012	0.0219237	0.115416	0.471518	0.182422	0.0457282	0.116478	0.0863584	0.0340905	0.0498322	0.113616	0.315482	0.238415
ENSG00000048052	0.0155296	0.041411	0.0202311	0.11428	0.0707874	0.296293	0.280439	0.161029	0.0316777	0.0410386	0.0368024	0.0956615	0.0484886	0.12129	0.422069	0.202972	0.0304954	0.0675083	0.0698441	0.0725272	0.0919936	0.13951	0.301076	0.227046
ENSG00000048140	0.0210082	0.0762046	0.0434679	0.0203057	0.0533585	0.319065	0.28313	0.18346	0.0520931	0.0886973	0.0704601	0.0219716	0.0250906	0.116168	0.386223	0.239296	0.043749	0.103218	0.0914651	0.0187645	0.071928	0.155055	0.294509	0.221311
ENSG00000048162	0.013927	0.0454122	0.0249404	0.0249812	0.011619	0.208786	0.431148	0.239187	0.0255696	0.0362756	0.0337041	0.0275092	0.00936233	0.0297432	0.539889	0.297947	0.0411261	0.0911167	0.0752587	0.0314661	0.0254099	0.0544588	0.3602	0.320963
ENSG00000048342	0.0242258	0.0659024	0.0360374	0.0664712	0.0526217	0.268621	0.301775	0.184345	0.0393657	0.0692264	0.0541471	0.0599648	0.0248014	0.0840678	0.45941	0.209017	0.0496447	0.112508	0.101602	0.0592723	0.0760371	0.112186	0.26761	0.221139
ENSG00000048392	0.0194649	0.0455529	0.023418	0.0235669	0.0213269	0.255517	0.39509	0.216064	0.0342306	0.047591	0.0425342	0.0267651	0.0142253	0.0884298	0.567169	0.179055	0.056034	0.119171	0.0726869	0.0263186	0.0262449	0.0830816	0.368047	0.248416
ENSG00000048405	0.0210395	0.061208	0.0280944	0.0733046	0.0779634	0.293328	0.291915	0.153147	0.0393555	0.0586469	0.0557381	0.0801053	0.0500277	0.130294	0.443593	0.142239	0.0457398	0.0981145	0.0668382	0.0595568	0.0899883	0.160859	0.287963	0.19094
ENSG00000048471	0.023363	0.0671755	0.0294208	0.0762987	0.0501062	0.33439	0.277409	0.141837	0.0258521	0.0410247	0.0377578	0.0349215	0.0366289	0.0723637	0.392471	0.35898	0.0336669	0.0617037	0.0598696	0.0712485	0.0844422	0.145693	0.245835	0.297541
ENSG00000048544	0.0171315	0.042593	0.0223306	0.0158994	0.0133267	0.234727	0.421495	0.232497	0.0297203	0.0440755	0.0368473	0.0202339	0.00758954	0.0543079	0.611049	0.196176	0.0478553	0.101595	0.0673725	0.0227445	0.0196687	0.0699809	0.377551	0.293232
ENSG00000048649	0.0206719	0.0625117	0.0300937	0.0356755	0.0403279	0.333523	0.30645	0.170746	0.0488842	0.073238	0.0560213	0.0421747	0.0239569	0.113764	0.445651	0.196309	0.0543047	0.115951	0.092442	0.0324552	0.052281	0.108693	0.328106	0.215767
ENSG00000048707	0.0789409	0.209547	0.116537	0.0650511	0.0506487	0.223312	0.1446	0.111364	0.140827	0.223533	0.201583	0.0684423	0.0295075	0.0938332	0.151606	0.0906674	0.104428	0.222208	0.180977	0.0561813	0.0691229	0.0933999	0.162789	0.110894
ENSG00000048828	0.01705	0.0504433	0.0242436	0.023519	0.0629994	0.355803	0.288226	0.177715	0.0314069	0.0503123	0.0455412	0.0188684	0.0243465	0.104632	0.473367	0.251525	0.0351543	0.0839167	0.0627553	0.0175385	0.0663661	0.137985	0.33461	0.261674
ENSG00000048991	0.0126122	0.031518	0.0142155	0.0450495	0.147865	0.350598	0.243206	0.154936	0.0259174	0.0359093	0.0305106	0.0351283	0.0565661	0.222899	0.442215	0.150854	0.017178	0.0492509	0.0358192	0.0299641	0.104259	0.249988	0.301405	0.212135
ENSG00000049089	0.0348897	0.10073	0.068446	0.0508365	0.0177838	0.255604	0.350513	0.121197	0.0558932	0.0989849	0.0841579	0.0625421	0.0138662	0.0458155	0.441935	0.196805	0.0701632	0.187417	0.198511	0.0740521	0.0361865	0.047873	0.257785	0.128013
ENSG00000049130	0.0554716	0.144375	0.0692858	0.0355971	0.0317357	0.283509	0.239353	0.140673	0.0914303	0.133207	0.150161	0.0424137	0.0199894	0.0911732	0.354768	0.116858	0.086956	0.199548	0.134679	0.0327955	0.0517715	0.104235	0.218036	0.171979
ENSG00000049167	0.0133119	0.0449494	0.0201976	0.0490511	0.0304941	0.257004	0.383909	0.201083	0.0307999	0.0424222	0.0369744	0.0517593	0.0201775	0.0770662	0.544847	0.195953	0.0329458	0.0767428	0.0596788	0.051433	0.0501328	0.108063	0.337681	0.283323
ENSG00000049192	0.0144464	0.0388996	0.0194233	0.0900419	0.127194	0.285157	0.250088	0.174751	0.0331866	0.0449125	0.0379585	0.0759714	0.0902572	0.18734	0.341715	0.188659	0.0276486	0.0634198	0.0510398	0.0613919	0.147508	0.200084	0.250308	0.1986
ENSG00000049239	0.102548	0.348767	0.176127	0.0376863	0.0435315	0.123114	0.106795	0.0614316	0.161613	0.291304	0.266047	0.0462216	0.0252992	0.052058	0.0987033	0.0587538	0.126003	0.298957	0.268074	0.0348042	0.0469503	0.0668979	0.0857449	0.0725686
ENSG00000049245	0.0140029	0.038085	0.018907	0.0324826	0.0466909	0.293623	0.34925	0.206959	0.0274941	0.0367093	0.0331131	0.0260336	0.0174541	0.109407	0.534992	0.214797	0.03145	0.0657318	0.0530374	0.0236883	0.0569621	0.153974	0.346431	0.268726
ENSG00000049246	0.0181028	0.0560155	0.0260887	0.0741709	0.0659512	0.306356	0.26693	0.186384	0.0292967	0.0467786	0.0409365	0.0697511	0.0379047	0.119251	0.450495	0.205586	0.0245176	0.0491443	0.0517531	0.0896705	0.108961	0.171048	0.284205	0.2207
ENSG00000049249	0.117335	0.365877	0.204744	0.0535146	0.0347378	0.0982739	0.0733068	0.0522102	0.197522	0.292039	0.293783	0.0746111	0.0359435	0.0532185	0.0350539	0.0178286	0.16396	0.363933	0.258827	0.0348176	0.0399552	0.0414663	0.0495643	0.0474776
ENSG00000049323	0.146517	0.460827	0.244898	0.0336583	0.0125791	0.0475776	0.0307558	0.0231867	0.218738	0.347158	0.298766	0.0387293	0.0113406	0.016593	0.0381477	0.0305268	0.167543	0.415798	0.312518	0.0217925	0.0191421	0.0191708	0.0232537	0.0207822
ENSG00000049449	0.126612	0.353503	0.178072	0.0350117	0.0203689	0.107464	0.110384	0.068585	0.184949	0.296331	0.267615	0.0448849	0.0119683	0.0330949	0.116785	0.044372	0.162336	0.377598	0.2598	0.0263671	0.0235043	0.03722	0.0632559	0.0499192
ENSG00000049541	0.0137498	0.0512798	0.0277459	0.017999	0.0109287	0.273065	0.383166	0.222065	0.0276188	0.0467099	0.0376434	0.0173913	0.0077729	0.032891	0.491871	0.338101	0.0388219	0.0923177	0.0831346	0.0233891	0.0273691	0.053276	0.370529	0.311163
ENSG00000049618	0.0167503	0.0483793	0.0247786	0.0669255	0.0603523	0.359075	0.26518	0.158559	0.030306	0.0419404	0.0347931	0.0507467	0.0282381	0.100769	0.409863	0.303344	0.0267829	0.0635136	0.0597205	0.0547043	0.0841995	0.141936	0.316496	0.252647
ENSG00000049656	0.0639308	0.205512	0.119612	0.0306865	0.0165109	0.175561	0.242323	0.145865	0.10921	0.165694	0.142604	0.0408648	0.0138432	0.034663	0.293147	0.199975	0.0944984	0.210865	0.180443	0.0277772	0.031165	0.0445903	0.214555	0.196106
ENSG00000049759	0.0205781	0.0711045	0.0360983	0.051429	0.0522192	0.288309	0.311684	0.168578	0.0426687	0.0679768	0.0568892	0.0543728	0.031461	0.0783961	0.444312	0.223923	0.0424899	0.0970162	0.0873739	0.052443	0.0676378	0.121193	0.29379	0.238056
ENSG00000049860	0.137507	0.426833	0.204416	0.0450924	0.0204779	0.0733118	0.0517364	0.0406256	0.214369	0.322198	0.290008	0.0538561	0.01198	0.0221936	0.0628407	0.0225546	0.177728	0.401209	0.291941	0.0279856	0.0265571	0.0235254	0.0276966	0.0233572
ENSG00000049883	0.0389449	0.0742937	0.049339	0.050576	0.0333342	0.223994	0.337918	0.1916	0.061404	0.102745	0.0986233	0.0466806	0.0239078	0.0631777	0.418751	0.184711	0.0762341	0.193553	0.140637	0.0380186	0.0426049	0.0702617	0.260263	0.178427
ENSG00000050130	0.151542	0.386371	0.169457	0.0494807	0.0240966	0.0771309	0.0872783	0.0546432	0.175263	0.295414	0.282217	0.0687222	0.0212476	0.0297068	0.093634	0.0337958	0.154112	0.384057	0.267907	0.0382778	0.0348097	0.0326465	0.0460608	0.0421296
ENSG00000050165	0.0863789	0.277599	0.14826	0.033527	0.0312059	0.181093	0.14491	0.0970255	0.15147	0.223171	0.191015	0.0364287	0.0162209	0.0623117	0.202377	0.117006	0.117811	0.287294	0.245009	0.0266729	0.0391466	0.0624766	0.123351	0.0982389
ENSG00000050393	0.016407	0.0440617	0.0193726	0.020436	0.049459	0.286832	0.341776	0.221656	0.0296622	0.0370761	0.0318246	0.0162353	0.0211618	0.0943602	0.526516	0.243164	0.0306711	0.0723287	0.0508046	0.0176044	0.0423517	0.121074	0.347541	0.317625
ENSG00000050405	0.0347897	0.102585	0.0488821	0.0282818	0.0218414	0.252268	0.331863	0.179489	0.0819565	0.120577	0.0914752	0.0346982	0.0140698	0.0479548	0.432285	0.176984	0.0854449	0.187376	0.12462	0.0247395	0.0314876	0.0579557	0.285562	0.202815
ENSG00000050426	0.030106	0.0895363	0.0517527	0.074281	0.0775647	0.242652	0.251002	0.183105	0.0624625	0.0944268	0.0779137	0.0708818	0.0419437	0.113129	0.345723	0.193519	0.0576959	0.126793	0.0934318	0.0724868	0.112205	0.128892	0.219288	0.189207
ENSG00000050438	0.0928489	0.263935	0.136527	0.0600491	0.0613933	0.145875	0.140315	0.0990569	0.158608	0.296104	0.205136	0.0649789	0.0379311	0.0613137	0.0822427	0.0936855	0.115998	0.236721	0.198922	0.0589937	0.0783904	0.0962067	0.0837888	0.13098
ENSG00000050555	0.0958887	0.362207	0.19259	0.0340948	0.0281543	0.140616	0.098324	0.0481246	0.177298	0.331155	0.313808	0.0350503	0.0115689	0.0288208	0.0650014	0.0372979	0.12506	0.342152	0.31005	0.022969	0.0370854	0.0398333	0.0592806	0.0635704
ENSG00000050730	0.0160412	0.0433405	0.0277941	0.0333744	0.0328009	0.247383	0.364691	0.234575	0.0245769	0.0344173	0.0310554	0.0309361	0.0102581	0.0685666	0.565108	0.235082	0.0239552	0.0701902	0.0564061	0.045084	0.0590892	0.0892478	0.416117	0.239911
ENSG00000050748	0.0114253	0.0347925	0.0173231	0.0363988	0.0792043	0.318622	0.294214	0.20802	0.0255059	0.0339437	0.0273615	0.0409871	0.0404328	0.14556	0.468934	0.217275	0.0238988	0.052989	0.0425186	0.03153	0.0855504	0.181156	0.309299	0.273058
ENSG00000050820	0.0103395	0.0393756	0.0188442	0.0131604	0.0217605	0.33537	0.354384	0.206766	0.0133907	0.0317995	0.0417705	0.0180306	0.0136986	0.0596513	0.547923	0.273736	0.0217591	0.0475164	0.0537803	0.0244679	0.0365495	0.0521306	0.413694	0.350102
ENSG00000051009	0.0173781	0.0599861	0.0328104	0.0529737	0.0397188	0.26062	0.348448	0.188064	0.0288798	0.0601927	0.0449349	0.0636476	0.0411046	0.0738846	0.482788	0.204568	0.0343436	0.0895785	0.0867743	0.0586953	0.0890959	0.113167	0.300798	0.227547
ENSG00000051108	0.0624141	0.218712	0.123253	0.0454358	0.0299503	0.163346	0.21607	0.140818	0.106886	0.167989	0.146606	0.0676843	0.0274552	0.0441098	0.25718	0.182089	0.092531	0.217008	0.202125	0.0418757	0.0511456	0.0575749	0.177762	0.159978
ENSG00000051128	0.0118688	0.0425435	0.0254573	0.0180854	0.0188659	0.33476	0.360302	0.188117	0.0245756	0.0427247	0.0318574	0.0160107	0.0114343	0.0533035	0.456986	0.363107	0.031259	0.0713772	0.0635247	0.0203117	0.0458517	0.0776796	0.353206	0.33679
ENSG00000051180	0.0108702	0.0362026	0.0207555	0.0309042	0.0134375	0.241896	0.412734	0.233199	0.0202933	0.0314781	0.0265545	0.0232527	0.0126067	0.0336643	0.525699	0.326451	0.0340018	0.0693889	0.0598139	0.0437282	0.0493095	0.0632298	0.39967	0.280858
ENSG00000051341	0.019794	0.0502366	0.0277679	0.0812461	0.0775397	0.305955	0.268929	0.168532	0.0376154	0.0577449	0.0469234	0.079098	0.047913	0.137337	0.425861	0.167507	0.0376595	0.0863637	0.0687219	0.0756285	0.0923369	0.172544	0.26769	0.199055
ENSG00000051382	0.032068	0.0819469	0.0431462	0.0704924	0.0686991	0.255814	0.27043	0.177404	0.0537274	0.0816735	0.0661747	0.0569623	0.0327184	0.130039	0.421357	0.157348	0.0522632	0.119095	0.0819145	0.0459078	0.0663238	0.157048	0.276231	0.201217
ENSG00000051596	0.0133867	0.0500107	0.0257359	0.0241041	0.00952049	0.271341	0.3976	0.208301	0.0372806	0.0480502	0.035294	0.036422	0.00838238	0.0341141	0.580187	0.22027	0.0327713	0.0817054	0.0706766	0.0257959	0.0217866	0.0595651	0.364361	0.343338
ENSG00000051620	0.0168436	0.0450718	0.0214436	0.0201853	0.0298723	0.248482	0.391427	0.226674	0.0278948	0.0391842	0.0355915	0.0169023	0.0102575	0.0623064	0.549653	0.25821	0.0365375	0.0763003	0.0620599	0.0219316	0.0299237	0.103196	0.359502	0.31055
ENSG00000051825	0.0188107	0.0530029	0.0266486	0.0498963	0.0561403	0.323603	0.292688	0.17921	0.0423295	0.0561989	0.0421896	0.0481274	0.0282181	0.132385	0.485882	0.16467	0.03609	0.0792845	0.064822	0.0402711	0.0629496	0.142209	0.335576	0.238799
ENSG00000052126	0.0216885	0.0640236	0.0311538	0.0660285	0.0724062	0.311556	0.272093	0.161051	0.0468287	0.0657653	0.054563	0.0575513	0.0349271	0.124038	0.424885	0.191441	0.0418595	0.0927686	0.0749569	0.0513019	0.0857163	0.13931	0.295628	0.218459
ENSG00000052723	0.00981579	0.0324076	0.0181716	0.0226803	0.0225021	0.282309	0.382954	0.229159	0.0210598	0.0318294	0.0250844	0.02122	0.0164319	0.0604981	0.500123	0.323753	0.0298823	0.0601261	0.0576768	0.0195121	0.0399552	0.0759008	0.390715	0.326231
ENSG00000052749	0.0416682	0.128397	0.050058	0.0395434	0.0373963	0.262084	0.310204	0.13065	0.0441591	0.0819952	0.0757229	0.0429308	0.0270011	0.0742167	0.428733	0.225241	0.056267	0.151307	0.157444	0.0486617	0.0607474	0.0734649	0.290103	0.162005
ENSG00000052795	0.0206593	0.0522232	0.0273246	0.050731	0.0723381	0.341968	0.266981	0.167775	0.0379161	0.0579359	0.049233	0.0389307	0.0338856	0.14339	0.42558	0.213128	0.0330513	0.0822907	0.0591195	0.0343894	0.0938198	0.168362	0.278203	0.250764
ENSG00000052802	0.136349	0.340442	0.175677	0.0543783	0.0306734	0.0775732	0.111953	0.0729544	0.181517	0.271379	0.259585	0.0652576	0.0231115	0.0390656	0.125631	0.0344529	0.178191	0.396096	0.225009	0.0352904	0.0272964	0.0412115	0.0575895	0.0393169
ENSG00000052841	0.08443	0.246876	0.121827	0.134948	0.0639089	0.141089	0.130155	0.0767658	0.166272	0.22313	0.186476	0.131397	0.0448165	0.0653812	0.124459	0.0580685	0.113791	0.243801	0.190745	0.094244	0.0898245	0.0930095	0.10682	0.0677659
ENSG00000053254	0.0123842	0.0441313	0.0212724	0.0324467	0.0811661	0.356712	0.270821	0.181066	0.0255498	0.0423261	0.03457	0.0256741	0.0374959	0.177476	0.435442	0.221466	0.0245824	0.0542535	0.0489643	0.0243002	0.0871197	0.202883	0.316879	0.241018
ENSG00000053371	0.0144799	0.0470867	0.0258213	0.0175229	0.011095	0.221053	0.427943	0.234999	0.0240107	0.0445869	0.036036	0.0180076	0.00838491	0.0342889	0.552571	0.282114	0.0381801	0.0930494	0.0831208	0.0231198	0.0227958	0.0550858	0.365184	0.319464
ENSG00000053372	0.0233838	0.0772304	0.0423049	0.0206939	0.0100564	0.227533	0.388646	0.210152	0.0479151	0.0689897	0.0582503	0.024451	0.00940767	0.0327927	0.494377	0.263816	0.0675777	0.155375	0.123245	0.0239	0.0257966	0.0445483	0.305477	0.254081
ENSG00000053501	0.0143361	0.0498249	0.0255901	0.0227181	0.0132474	0.209194	0.418	0.247089	0.0275981	0.0405431	0.0334584	0.0206999	0.0118202	0.0364846	0.481159	0.348237	0.0413838	0.0830443	0.0776359	0.0299749	0.0318951	0.0596675	0.358073	0.318325
ENSG00000053770	0.0175855	0.0443825	0.0233544	0.0340293	0.0286514	0.258108	0.384853	0.209036	0.0318079	0.0460346	0.0382299	0.0383351	0.0202523	0.0797655	0.570089	0.175485	0.0365853	0.086295	0.059837	0.0361187	0.0413953	0.105028	0.375175	0.259565
ENSG00000053900	0.0248896	0.0666761	0.0304555	0.0551272	0.030851	0.24633	0.35822	0.187451	0.0478673	0.0692642	0.0605486	0.0707246	0.0214788	0.0605399	0.511882	0.157695	0.0586695	0.133405	0.0998375	0.060015	0.0481732	0.0892849	0.296061	0.214554
ENSG00000054116	0.0271391	0.079238	0.0435225	0.0222852	0.0119436	0.206863	0.390696	0.218313	0.0420883	0.0626733	0.0544254	0.0239429	0.00772204	0.0363422	0.510709	0.262097	0.0572394	0.13582	0.100233	0.024351	0.0239677	0.0520392	0.324276	0.282074
ENSG00000054118	0.0259105	0.0850127	0.0436712	0.0249168	0.0194307	0.315343	0.315143	0.170571	0.0573265	0.0834897	0.0708451	0.0258922	0.0121293	0.0575708	0.444043	0.248704	0.0680439	0.156328	0.133441	0.0295995	0.0380563	0.0718854	0.301776	0.20087
ENSG00000054148	0.0163941	0.0515573	0.0298669	0.0170198	0.00887771	0.188061	0.41588	0.272343	0.0230967	0.0385833	0.0317306	0.0155437	0.00580886	0.0256828	0.502016	0.357539	0.0390729	0.089221	0.0723698	0.0233198	0.02516	0.0463007	0.345273	0.359283
ENSG00000054267	0.02575	0.0676506	0.0379508	0.0590358	0.0508169	0.317858	0.276581	0.164357	0.0524406	0.0758095	0.0556075	0.0655626	0.0291074	0.0958425	0.44565	0.17998	0.0483763	0.120585	0.098425	0.0505039	0.0690169	0.105383	0.30651	0.2012
ENSG00000054277	0.0766149	0.158683	0.0673936	0.0331933	0.0227756	0.224728	0.215834	0.200778	0.114498	0.205232	0.1822	0.0275233	0.0224176	0.078237	0.281036	0.0888557	0.111795	0.237203	0.132209	0.0138167	0.0561362	0.0878219	0.132399	0.228618
ENSG00000054282	0.0183296	0.0414309	0.0255948	0.0483641	0.0366279	0.266217	0.343942	0.219493	0.0295262	0.0487488	0.0398834	0.0297787	0.021539	0.0779298	0.537633	0.214961	0.0414128	0.0984874	0.0770019	0.0323132	0.0309466	0.0789923	0.37544	0.265406
ENSG00000054356	0.107031	0.402435	0.218938	0.0314396	0.0218608	0.0908454	0.0771839	0.0502666	0.160804	0.315799	0.291747	0.0367811	0.0149142	0.0324413	0.0890094	0.058504	0.142647	0.364505	0.322104	0.0248747	0.0283875	0.0325925	0.0438953	0.0409943
ENSG00000054392	0.0654812	0.191579	0.104886	0.0537576	0.0303657	0.170659	0.242724	0.140547	0.107213	0.17038	0.152892	0.0588744	0.0181959	0.0547545	0.313271	0.124418	0.107125	0.233293	0.180748	0.0405151	0.0399985	0.0774632	0.177698	0.143159
ENSG00000054523	0.0221735	0.0637701	0.0320623	0.0315369	0.0395893	0.337127	0.298942	0.174799	0.0460026	0.0711726	0.0578679	0.0332193	0.0183675	0.100248	0.45679	0.216332	0.0456785	0.095703	0.0793274	0.0373129	0.0469552	0.124716	0.321631	0.248676
ENSG00000054598	0.0205145	0.0646095	0.0260288	0.0282514	0.0359133	0.283512	0.35052	0.190651	0.0354088	0.0575531	0.0524134	0.0275792	0.0175218	0.0803738	0.560389	0.168761	0.0531469	0.127525	0.0807379	0.0304101	0.0498923	0.10752	0.31571	0.235058
ENSG00000054611	0.0134285	0.0463605	0.0263763	0.0318189	0.0242532	0.289965	0.358356	0.209441	0.0282219	0.0457836	0.0386855	0.0272635	0.014882	0.062927	0.494505	0.287731	0.0320721	0.0804698	0.0684623	0.0277209	0.0480325	0.0832978	0.357703	0.302242
ENSG00000054654	0.12656	0.332545	0.157535	0.0643427	0.0339411	0.120824	0.101585	0.0626668	0.192404	0.276669	0.223327	0.0687213	0.0182488	0.048067	0.123436	0.0491271	0.145895	0.32727	0.226906	0.0510713	0.0433116	0.0566317	0.0927806	0.0561333
ENSG00000054690	0.0277702	0.0686101	0.0477824	0.110551	0.0999316	0.300414	0.199873	0.145068	0.0618248	0.0635047	0.0518213	0.0783378	0.0500695	0.153368	0.389444	0.15163	0.0365144	0.0763164	0.0825556	0.0940866	0.141319	0.178213	0.225209	0.165787
ENSG00000054793	0.0874038	0.265904	0.147814	0.0410566	0.0532644	0.189465	0.1251	0.0899923	0.153222	0.250186	0.227061	0.0466127	0.0256567	0.06968	0.141706	0.0858755	0.119302	0.270409	0.215955	0.030079	0.06056	0.0807744	0.118596	0.104325
ENSG00000054965	0.0174183	0.0552719	0.0289368	0.0267329	0.0384714	0.339923	0.304375	0.18887	0.0332629	0.0526591	0.046306	0.0253809	0.0168932	0.0793973	0.481126	0.264974	0.0348323	0.0824865	0.0800153	0.0272572	0.0580723	0.109138	0.347779	0.260419
ENSG00000054967	0.0694813	0.256684	0.147784	0.06142	0.0338907	0.162569	0.170132	0.0980388	0.127949	0.217498	0.206667	0.0683943	0.0300087	0.0561756	0.172219	0.121089	0.105859	0.243036	0.212345	0.0484251	0.0659869	0.0725429	0.125682	0.126124
ENSG00000054983	0.137006	0.34377	0.161307	0.0730428	0.0369104	0.100631	0.0855675	0.061765	0.180649	0.284079	0.264552	0.0709786	0.0224006	0.03901	0.0981152	0.040216	0.147735	0.335574	0.250472	0.0510016	0.0426822	0.0511282	0.0709121	0.0504952
ENSG00000055044	0.0230608	0.0600257	0.0301049	0.0441127	0.0253375	0.248748	0.367116	0.201494	0.0520592	0.0732852	0.0616313	0.0487154	0.016733	0.055406	0.510975	0.181195	0.0688468	0.144364	0.107084	0.0489394	0.0459206	0.0793365	0.303707	0.201803
ENSG00000055070	0.00973061	0.0356754	0.0212016	0.0105541	0.0183892	0.301069	0.37621	0.22717	0.0203211	0.0336673	0.026256	0.0112073	0.00990859	0.0617834	0.47684	0.360016	0.0242334	0.0558929	0.0590361	0.0126118	0.0303868	0.0801356	0.383922	0.353781
ENSG00000055118	0.0303663	0.103213	0.0577584	0.0162262	0.0501559	0.315335	0.246446	0.180499	0.0645209	0.116909	0.103841	0.0216283	0.0225328	0.0915877	0.361391	0.217589	0.05693	0.138239	0.146729	0.0151684	0.0571115	0.121496	0.209951	0.254375
ENSG00000055130	0.0166093	0.0488339	0.0250048	0.0218569	0.023561	0.299681	0.362334	0.202119	0.0377535	0.0549497	0.0416114	0.0215866	0.0112113	0.0635267	0.546903	0.222458	0.0410014	0.0962163	0.0683092	0.0225097	0.033496	0.0904865	0.373981	0.274
ENSG00000055147	0.0406651	0.110504	0.0619734	0.0590162	0.0428465	0.251097	0.289819	0.144079	0.0818728	0.124889	0.110596	0.059341	0.0319587	0.0875819	0.31889	0.18487	0.0802427	0.164106	0.130647	0.0478103	0.0665885	0.0810584	0.242963	0.186584
ENSG00000055163	0.0167771	0.0513512	0.0253737	0.0371286	0.0495776	0.329516	0.31231	0.177966	0.0224616	0.0411501	0.0365237	0.0274744	0.0231056	0.0910119	0.474506	0.283767	0.0283564	0.0672707	0.0719543	0.0394877	0.0817801	0.122739	0.329298	0.259114
ENSG00000055208	0.019359	0.0489164	0.0238008	0.0306702	0.0620391	0.317518	0.311041	0.186656	0.033733	0.049371	0.0426905	0.0276107	0.0240129	0.117931	0.522843	0.181808	0.0351385	0.0806625	0.0580932	0.0263211	0.0600905	0.164941	0.332271	0.242482
ENSG00000055211	0.127078	0.349572	0.175744	0.0319521	0.0307689	0.0971288	0.10593	0.0818268	0.179907	0.277321	0.247871	0.0408578	0.0147534	0.0487264	0.1357	0.0548638	0.164986	0.375738	0.246687	0.0253362	0.0234905	0.0475336	0.0600928	0.056136
ENSG00000055332	0.013793	0.0382463	0.0163337	0.0313584	0.0514058	0.317204	0.329605	0.202054	0.0252073	0.0372878	0.0344055	0.0274335	0.0219041	0.109456	0.534393	0.209913	0.0299264	0.0657997	0.0497683	0.0268869	0.0630922	0.153688	0.346762	0.264077
ENSG00000055483	0.0228917	0.0735244	0.0370574	0.0543215	0.0511527	0.317116	0.278957	0.164979	0.0478422	0.0760323	0.0530842	0.0522673	0.0368052	0.0751488	0.434607	0.224213	0.0501728	0.106777	0.0975007	0.0472572	0.0933581	0.121264	0.264592	0.219078
ENSG00000055609	0.0180892	0.0558662	0.0353792	0.12246	0.0931848	0.306102	0.215263	0.153656	0.0390116	0.0661905	0.0497178	0.107295	0.067884	0.155674	0.345398	0.168829	0.02921	0.0650122	0.0646795	0.0946933	0.131998	0.154552	0.255799	0.204056
ENSG00000055917	0.0161012	0.0434663	0.0237771	0.040292	0.0454871	0.303472	0.334947	0.192457	0.0326673	0.0490113	0.039968	0.0429395	0.0239101	0.109907	0.510035	0.191562	0.0334727	0.0766975	0.0598326	0.0352774	0.0559816	0.132107	0.353252	0.253379
ENSG00000055950	0.0187748	0.0518373	0.0303276	0.0186798	0.0117919	0.212626	0.416155	0.239808	0.028382	0.0476325	0.0398584	0.0189682	0.00818651	0.0366389	0.561372	0.258961	0.0433576	0.0959606	0.0764176	0.0229426	0.0248888	0.0629238	0.356077	0.317432
ENSG00000056050	0.0263575	0.0662418	0.03381	0.0355445	0.0154373	0.186585	0.428281	0.207743	0.0492662	0.0684568	0.058702	0.0369954	0.0121263	0.0370309	0.591729	0.145694	0.0814839	0.1605	0.103999	0.0341495	0.0240497	0.0638906	0.311903	0.220023
ENSG00000056097	0.0172205	0.0496057	0.0247944	0.0286303	0.0428254	0.298461	0.351513	0.186949	0.0379357	0.0550962	0.0457141	0.0277307	0.0251791	0.0763297	0.4946	0.237415	0.0502762	0.111261	0.0826825	0.0266518	0.0552972	0.0979675	0.334143	0.241721
ENSG00000056277	0.0450141	0.113344	0.0532851	0.107953	0.114321	0.235043	0.209439	0.121601	0.0779984	0.116035	0.0898231	0.0924719	0.0900476	0.141202	0.283378	0.109044	0.067149	0.145684	0.112374	0.0628718	0.132344	0.128635	0.201032	0.149911
ENSG00000056291	0.0790586	0.229271	0.106919	0.0350677	0.0304254	0.175849	0.209039	0.134371	0.123738	0.186585	0.156473	0.0405173	0.0190317	0.0654573	0.288231	0.119967	0.104883	0.241107	0.169041	0.0246066	0.0365827	0.0762911	0.176551	0.170937
ENSG00000056487	0.0101655	0.0346923	0.0125784	0.0445373	0.0890676	0.442245	0.176435	0.19028	0.0101011	0.0186771	0.0145918	0.0313904	0.0498143	0.149682	0.447651	0.278093	0.0172555	0.0496838	0.021061	0.0371667	0.144346	0.218239	0.316013	0.196235
ENSG00000056586	0.0173807	0.0473418	0.0237204	0.0441727	0.124704	0.354552	0.232653	0.155476	0.0359294	0.0524127	0.0395188	0.0358858	0.0660068	0.220857	0.356578	0.192811	0.0253743	0.0563171	0.0521344	0.0280523	0.127878	0.207319	0.294495	0.208429
ENSG00000056736	0.106412	0.327942	0.172908	0.0590274	0.0250519	0.101661	0.125257	0.0817405	0.177995	0.27108	0.236672	0.0844754	0.023642	0.0455907	0.0992777	0.061267	0.160574	0.345601	0.248348	0.053587	0.0369882	0.0411148	0.0606551	0.0531316
ENSG00000056972	0.0124912	0.0390066	0.0214969	0.015863	0.0427995	0.290762	0.358723	0.218858	0.0262333	0.0432265	0.0370647	0.0179629	0.0242316	0.115762	0.494872	0.240648	0.0272837	0.0590094	0.0534989	0.0209995	0.0497553	0.120484	0.425286	0.243682
ENSG00000056998	0.0130148	0.03857	0.0263721	0.0154217	0.0210692	0.29495	0.387553	0.203049	0.0287694	0.0481891	0.0418505	0.0152898	0.0111336	0.0610992	0.542983	0.250685	0.0366287	0.0849923	0.0770394	0.015375	0.0407644	0.0799225	0.371462	0.293815
ENSG00000057019	0.0887599	0.253017	0.14118	0.0451279	0.0403281	0.191487	0.144203	0.0958973	0.163719	0.256521	0.231856	0.0624547	0.023807	0.0525725	0.148382	0.0606878	0.134305	0.295041	0.239271	0.0344487	0.0416958	0.0645279	0.107206	0.0835042
ENSG00000057252	0.147714	0.405833	0.201201	0.0474844	0.0290387	0.0718257	0.0558623	0.0410408	0.208945	0.3057	0.270525	0.0612711	0.0214097	0.0357335	0.0570293	0.0393859	0.178536	0.372549	0.276649	0.0325991	0.0377625	0.0327153	0.0390213	0.0301673
ENSG00000057294	0.0284616	0.0799183	0.042175	0.0468905	0.043898	0.266626	0.314204	0.177827	0.047785	0.0806655	0.0650885	0.0329044	0.0208619	0.0802857	0.464419	0.20799	0.0558736	0.135191	0.104746	0.0437019	0.0494542	0.0990754	0.302089	0.209869
ENSG00000057608	0.0193662	0.0544803	0.0273677	0.0258135	0.0296292	0.300002	0.346883	0.196458	0.0390627	0.0566845	0.0482163	0.0247318	0.0175546	0.0769289	0.496655	0.240166	0.0504144	0.107852	0.0856087	0.0272986	0.0366325	0.0808912	0.359092	0.252211
ENSG00000057657	0.0158371	0.0442192	0.0280065	0.045246	0.0656094	0.299842	0.331862	0.169377	0.032842	0.0460625	0.0395807	0.0448673	0.0369811	0.108441	0.431204	0.260022	0.0296273	0.0756283	0.0644298	0.0397976	0.0748927	0.15534	0.303698	0.256587
ENSG00000057663	0.0161209	0.0464947	0.0220077	0.0405646	0.0328461	0.268065	0.369078	0.204823	0.0288086	0.0378621	0.0340472	0.0393438	0.021026	0.0750339	0.528383	0.235496	0.0318735	0.068295	0.0553227	0.0363044	0.0489062	0.107595	0.363975	0.287729
ENSG00000057757	0.0156827	0.0475154	0.0213252	0.0239249	0.0155038	0.231891	0.408956	0.235201	0.028284	0.0430294	0.0355643	0.024741	0.0107595	0.0420438	0.585928	0.22965	0.0412992	0.0901315	0.0676839	0.0297642	0.0271123	0.0708399	0.378867	0.294302
ENSG00000057935	0.0196248	0.0578566	0.0278141	0.0544835	0.0603793	0.286944	0.308872	0.184026	0.0327899	0.0468495	0.0437124	0.0491063	0.0374175	0.100578	0.441247	0.248299	0.0345678	0.0785172	0.0664886	0.0489663	0.0953779	0.12563	0.296382	0.25407
ENSG00000058056	0.0175984	0.0526038	0.028721	0.0345522	0.0459909	0.323716	0.307386	0.189431	0.039025	0.0554385	0.046418	0.0299118	0.0227078	0.095553	0.487887	0.223059	0.03957	0.087507	0.0751718	0.0279475	0.053255	0.11584	0.336601	0.264108
ENSG00000058063	0.0727839	0.213652	0.108299	0.0480587	0.0435846	0.217494	0.185113	0.111015	0.163695	0.226535	0.199865	0.063684	0.0220486	0.0737968	0.177962	0.0724135	0.119466	0.258026	0.210123	0.0381079	0.0489037	0.0883142	0.144359	0.0927007
ENSG00000058085	0.146591	0.476873	0.268335	0.0255808	0.00844397	0.0270698	0.0250886	0.0220176	0.225564	0.372919	0.304528	0.0351625	0.00937776	0.01248	0.0231708	0.0167976	0.1744	0.410289	0.340686	0.0173955	0.0145521	0.0130461	0.0148397	0.014792
ENSG00000058091	0.0117035	0.0330244	0.0146057	0.0875796	0.0752033	0.291593	0.28381	0.202481	0.0214513	0.0335369	0.0287147	0.0822924	0.043797	0.120534	0.419112	0.250562	0.0234036	0.0470645	0.0479775	0.0579172	0.0907563	0.165868	0.294681	0.272331
ENSG00000058262	0.119985	0.389842	0.211693	0.0348315	0.0234759	0.0891502	0.0773611	0.053661	0.190492	0.306721	0.263252	0.0434339	0.0171783	0.0359709	0.0938607	0.0490924	0.150764	0.365403	0.296013	0.0254499	0.0291616	0.0374244	0.0522274	0.0435566
ENSG00000058272	0.0273361	0.0764109	0.0370313	0.0501605	0.0458406	0.339629	0.26748	0.156111	0.0549535	0.0773745	0.0536986	0.0486157	0.0309754	0.0887449	0.411321	0.234316	0.0518014	0.1129	0.102148	0.0467549	0.0659604	0.105638	0.311708	0.20309
ENSG00000058335	0.0170603	0.0567647	0.0269065	0.0388829	0.0571905	0.345347	0.273828	0.18402	0.0311535	0.0513627	0.0402392	0.0367597	0.0301624	0.105797	0.463212	0.241314	0.0377183	0.0704109	0.073875	0.0312778	0.0638034	0.120426	0.324663	0.277825
ENSG00000058453	0.0162023	0.0631329	0.0429981	0.0577807	0.0465237	0.318678	0.294427	0.160257	0.0255084	0.0545908	0.0473431	0.0622146	0.0254848	0.0559125	0.405799	0.323147	0.049229	0.0684073	0.0885824	0.0737961	0.11831	0.0947449	0.30177	0.20516
ENSG00000058600	0.0148884	0.0469868	0.0259749	0.0420981	0.039136	0.325907	0.313943	0.191066	0.0206494	0.0429772	0.027442	0.0359061	0.0254322	0.0626601	0.447027	0.337906	0.0266951	0.0594291	0.0691477	0.0436287	0.0736476	0.0958328	0.341767	0.289852
ENSG00000058668	0.104521	0.33165	0.183186	0.0388537	0.0335082	0.144552	0.0935008	0.0702277	0.19544	0.307051	0.262538	0.0465739	0.0212384	0.0462127	0.0699539	0.050992	0.141534	0.336493	0.273129	0.0302375	0.0438734	0.0543473	0.0623541	0.0580312
ENSG00000058673	0.0274874	0.0748986	0.038528	0.0400797	0.0350969	0.317172	0.29573	0.171007	0.0540489	0.0805757	0.0672799	0.0388731	0.0191562	0.102824	0.451564	0.185678	0.0590407	0.133503	0.103201	0.0337402	0.0491828	0.115018	0.302701	0.203614
ENSG00000058729	0.019083	0.0477625	0.0289457	0.0431942	0.0205482	0.251618	0.38954	0.199308	0.0456107	0.0534788	0.0464327	0.0591468	0.0203882	0.0634469	0.473792	0.237704	0.0658465	0.0997112	0.114493	0.0479266	0.0447422	0.0678961	0.326471	0.232913
ENSG00000058799	0.0701697	0.217305	0.113055	0.0355732	0.0275379	0.15278	0.232981	0.150598	0.138699	0.19422	0.17268	0.0420739	0.0184771	0.0503807	0.263322	0.120147	0.121926	0.252963	0.192454	0.0337665	0.0392579	0.0606528	0.161765	0.137214
ENSG00000058804	0.138564	0.347152	0.173162	0.0429322	0.0405925	0.0986624	0.0940085	0.0649263	0.188077	0.281006	0.257263	0.0540799	0.024105	0.0523295	0.10655	0.0365888	0.170214	0.366021	0.23565	0.0312805	0.0357568	0.0533239	0.0621539	0.0456003
ENSG00000058866	0.0125803	0.0550525	0.0292493	0.0695565	0.0359414	0.268168	0.367287	0.162165	0.023193	0.0486901	0.0207795	0.0346739	0.031299	0.0959464	0.403564	0.341854	0.0348545	0.0660588	0.0542326	0.0604866	0.0576671	0.110535	0.362217	0.253948
ENSG00000059122	0.0179443	0.0724143	0.0383688	0.0305832	0.0349893	0.285953	0.321822	0.197925	0.0230678	0.0481757	0.0431867	0.0370839	0.0246506	0.0745827	0.455888	0.293365	0.0307357	0.0719054	0.0729158	0.0375796	0.0734241	0.0859274	0.326276	0.301236
ENSG00000059145	0.0135047	0.0466277	0.0235541	0.0576323	0.0380401	0.34371	0.293739	0.183192	0.0229783	0.0401969	0.0321486	0.0674534	0.0494907	0.0865719	0.362155	0.339005	0.0298845	0.0691666	0.0772364	0.0625635	0.0810337	0.115791	0.306005	0.25832
ENSG00000059378	0.0180909	0.0474364	0.0358587	0.052284	0.049821	0.271968	0.314964	0.209577	0.0392517	0.0493728	0.0465023	0.0603521	0.0338394	0.0708176	0.439352	0.260512	0.0340281	0.0694559	0.0602971	0.0670016	0.0757918	0.106094	0.312705	0.274626
ENSG00000059573	0.0981375	0.319874	0.16384	0.0181272	0.0132196	0.132624	0.163633	0.0905441	0.190557	0.300418	0.247459	0.0218716	0.00864954	0.0267323	0.12804	0.0762727	0.160598	0.364166	0.273825	0.0138968	0.0193795	0.0298791	0.0762943	0.0619607
ENSG00000059588	0.0214281	0.0688711	0.0342566	0.0995227	0.0634367	0.258772	0.283788	0.169925	0.0457837	0.0656792	0.0535815	0.106919	0.0442924	0.0943424	0.463273	0.12613	0.0398557	0.113193	0.0751899	0.0682953	0.0635539	0.161004	0.288189	0.190719
ENSG00000059691	0.0214473	0.0738165	0.0416377	0.0246574	0.00884296	0.248835	0.360783	0.219981	0.0434876	0.0662487	0.0525367	0.0303108	0.00809001	0.0271071	0.487797	0.284422	0.0644759	0.128897	0.126269	0.0311464	0.0313882	0.0454544	0.352024	0.220345
ENSG00000059758	0.0172106	0.0442889	0.0221614	0.0655145	0.0594267	0.30474	0.314657	0.172001	0.0304385	0.050876	0.0385597	0.0631913	0.0337875	0.0894229	0.437949	0.255775	0.0374492	0.0770762	0.0655922	0.0637925	0.0752049	0.120508	0.274494	0.285883
ENSG00000059769	0.0973079	0.270099	0.125316	0.0503593	0.0384449	0.156094	0.168832	0.0935469	0.141651	0.21493	0.200092	0.054476	0.0213755	0.0636621	0.22584	0.0779735	0.136097	0.307803	0.204036	0.037734	0.0387857	0.0687686	0.107932	0.0988435
ENSG00000059804	0.108203	0.315753	0.182001	0.0980338	0.0464182	0.0923653	0.0842274	0.0729988	0.151004	0.223869	0.195814	0.124302	0.0477215	0.0749548	0.116494	0.0658406	0.110734	0.259854	0.235585	0.0795585	0.0661364	0.0769774	0.0926826	0.0784726
ENSG00000059915	0.0120744	0.0301609	0.0192191	0.0291793	0.047316	0.211777	0.430721	0.219553	0.0169599	0.0262743	0.0244854	0.0132179	0.0213306	0.0934068	0.491914	0.312411	0.0241002	0.0664426	0.0815512	0.0148952	0.0632414	0.0829417	0.423683	0.243144
ENSG00000060069	0.023893	0.0866423	0.0446402	0.0346127	0.023287	0.28806	0.331245	0.167619	0.0394037	0.0694058	0.0600568	0.0353825	0.0182496	0.0563249	0.489201	0.231976	0.0498623	0.121289	0.10645	0.0393387	0.0531676	0.06699	0.331791	0.231111
ENSG00000060138	0.0104221	0.0312389	0.0154425	0.0412636	0.168951	0.354288	0.216838	0.161556	0.0227798	0.0368419	0.0341304	0.0411503	0.0723988	0.180651	0.357808	0.25424	0.0247029	0.0510726	0.0474346	0.0383719	0.149836	0.179025	0.266112	0.243444
ENSG00000060140	0.0745414	0.22225	0.12187	0.0857691	0.0350148	0.160792	0.167623	0.13214	0.141466	0.177171	0.152375	0.0668245	0.041335	0.0575153	0.290179	0.0731336	0.105218	0.264953	0.185842	0.0470448	0.0536752	0.0633683	0.119706	0.160192
ENSG00000060237	0.027215	0.0801816	0.0380382	0.033957	0.0507553	0.377688	0.237679	0.154485	0.0408108	0.0657631	0.0549783	0.0321173	0.0188085	0.122159	0.45092	0.214443	0.0367864	0.0821285	0.0784752	0.0313782	0.0543879	0.143707	0.322144	0.250992
ENSG00000060339	0.0211439	0.0551805	0.0295444	0.0395464	0.0389724	0.277501	0.344489	0.193622	0.0461553	0.0663063	0.0513278	0.0497092	0.0228442	0.072944	0.461402	0.229312	0.054419	0.113334	0.08352	0.0424369	0.0574746	0.0970299	0.317012	0.234774
ENSG00000060491	0.0179024	0.076142	0.0406665	0.0226078	0.0104759	0.282271	0.360266	0.189669	0.0320489	0.0567388	0.0476292	0.0145039	0.00865533	0.0348727	0.500925	0.304626	0.0461752	0.113791	0.103903	0.0251679	0.0323005	0.0606595	0.362589	0.255414
ENSG00000060642	0.0950878	0.310489	0.172245	0.03655	0.0274304	0.129058	0.144249	0.0848902	0.169129	0.257124	0.246864	0.0536694	0.0210316	0.0419205	0.14185	0.068412	0.129425	0.313666	0.238329	0.0257059	0.0462848	0.0550043	0.100552	0.0910329
ENSG00000060656	0.0719992	0.282848	0.152896	0.0252771	0.0541463	0.184968	0.141321	0.086544	0.143384	0.277483	0.250352	0.0344464	0.0255931	0.0437775	0.133916	0.0910486	0.103976	0.275224	0.271622	0.0315504	0.077137	0.0585687	0.0940584	0.0878628
ENSG00000060688	0.016558	0.0530633	0.0292076	0.0282965	0.0169402	0.250396	0.383877	0.221662	0.0308264	0.0475761	0.035436	0.0257386	0.0120186	0.0336584	0.503745	0.311001	0.0427865	0.0959316	0.0820236	0.0304713	0.0379306	0.0625338	0.348852	0.299471
ENSG00000060709	0.0107334	0.0646557	0.0234902	0.036442	0.0275897	0.253606	0.345483	0.238	0.02525	0.0271928	0.0500249	0.0422762	0.0214617	0.0812519	0.460086	0.292456	0.0259207	0.0561838	0.0644214	0.0535222	0.0865629	0.116222	0.325086	0.272081
ENSG00000060718	0.137437	0.387494	0.205513	0.0752816	0.0326142	0.0726739	0.0481858	0.0408009	0.217337	0.324257	0.291108	0.0694223	0.0188977	0.024264	0.0327512	0.0219623	0.167847	0.367048	0.291178	0.0431189	0.0303034	0.0318932	0.0317334	0.036878
ENSG00000060749	0.0549682	0.143665	0.0612615	0.0423073	0.0847946	0.265948	0.211448	0.135607	0.0850455	0.122328	0.105059	0.0427661	0.0380747	0.132009	0.332677	0.142041	0.0809724	0.174188	0.131175	0.0278971	0.0787313	0.13547	0.220672	0.150895
ENSG00000060762	0.0231851	0.0572622	0.0283521	0.0212454	0.0167538	0.197633	0.416394	0.239175	0.0359265	0.0480443	0.0436884	0.0224831	0.00903206	0.0389608	0.533342	0.268523	0.0577731	0.109459	0.0751404	0.0294098	0.0232509	0.0632645	0.321646	0.320056
ENSG00000060971	0.0165132	0.0598975	0.0367875	0.027816	0.0130873	0.264723	0.375481	0.205695	0.0346999	0.0543268	0.0386325	0.0264898	0.00991229	0.0306515	0.489553	0.315734	0.0445881	0.108245	0.102122	0.0391083	0.0383228	0.0460645	0.369036	0.252514
ENSG00000060982	0.0168064	0.0506231	0.027284	0.0215664	0.0260321	0.31149	0.353119	0.193079	0.0273974	0.0468879	0.0378009	0.0237192	0.0130133	0.102746	0.491102	0.257334	0.037642	0.0778821	0.0614732	0.0245328	0.0289777	0.10925	0.37244	0.287803
ENSG00000061273	0.00967893	0.0318016	0.0166488	0.0681957	0.0726482	0.343472	0.287431	0.170124	0.0188271	0.0238903	0.033568	0.0545363	0.0378478	0.120983	0.494713	0.215635	0.0196543	0.0348855	0.0515752	0.0589914	0.101135	0.142455	0.331894	0.25941
ENSG00000061656	0.0590259	0.178188	0.10867	0.0380464	0.0493142	0.109525	0.281864	0.175366	0.128588	0.192128	0.149853	0.025331	0.0196667	0.0310459	0.333992	0.119396	0.0858147	0.181121	0.216243	0.0752027	0.0971218	0.070486	0.16163	0.112381
ENSG00000061676	0.0292057	0.0776447	0.0366773	0.0401565	0.0549108	0.291209	0.302617	0.167579	0.0538175	0.0768147	0.0654879	0.0418491	0.0217642	0.0908108	0.488225	0.161231	0.0587076	0.137702	0.0948839	0.0344385	0.0495552	0.125968	0.297694	0.201051
ENSG00000061794	0.0192178	0.0517034	0.0251992	0.0249655	0.0197682	0.229359	0.405429	0.224358	0.0358176	0.0525743	0.0418137	0.0240774	0.0135184	0.055963	0.569618	0.206618	0.0552623	0.118305	0.0829411	0.0283463	0.0294284	0.0747406	0.338523	0.272454
ENSG00000061918	0.0332731	0.114893	0.0416735	0.0269234	0.020945	0.252584	0.300786	0.208922	0.056963	0.0848089	0.0755088	0.0321341	0.0159827	0.0734611	0.473332	0.187809	0.0626017	0.120256	0.114987	0.0242852	0.0345666	0.106657	0.325134	0.211512
ENSG00000061936	0.00992192	0.0462809	0.0173485	0.0259921	0.0312432	0.363105	0.29033	0.215778	0.0187529	0.0463134	0.0291698	0.025066	0.0163655	0.0529159	0.495557	0.315859	0.0231508	0.0590162	0.0511494	0.0369506	0.0786474	0.0934689	0.411147	0.246469
ENSG00000061938	0.0190607	0.0395749	0.0294732	0.0508889	0.0600665	0.321098	0.320612	0.159227	0.0436766	0.087434	0.0461818	0.0367153	0.0261445	0.0911364	0.313171	0.35554	0.022894	0.0748581	0.0985355	0.0588734	0.171894	0.0815075	0.324082	0.167355
ENSG00000061987	0.0313665	0.0809055	0.0442841	0.121823	0.0698104	0.251964	0.259249	0.140598	0.0651312	0.0935647	0.0861812	0.135207	0.0437388	0.0846542	0.369712	0.121811	0.0611368	0.149041	0.105069	0.106038	0.0902421	0.119729	0.223355	0.145389
ENSG00000062194	0.019175	0.0543842	0.0259243	0.0361892	0.0356989	0.281044	0.354814	0.19277	0.0402274	0.0540859	0.0461257	0.0361981	0.0197262	0.0852377	0.523535	0.194864	0.0431307	0.0982926	0.068546	0.0350778	0.0454673	0.111045	0.344778	0.253663
ENSG00000062282	0.0951158	0.333705	0.181729	0.0225191	0.0129586	0.129451	0.142258	0.0822652	0.166601	0.291632	0.242935	0.0379826	0.0130006	0.0278309	0.150209	0.0698089	0.135193	0.31538	0.286334	0.0289699	0.0271391	0.0350498	0.093846	0.078089
ENSG00000062370	0.0283916	0.069736	0.0295401	0.0522139	0.0490147	0.269088	0.308466	0.19355	0.0325414	0.0526467	0.0432542	0.0717224	0.0335664	0.0879007	0.432598	0.245771	0.0577163	0.114376	0.0867665	0.0661242	0.071879	0.0968876	0.278464	0.227786
ENSG00000062485	0.0234569	0.0710486	0.0373429	0.0307052	0.0345379	0.276745	0.325045	0.201118	0.0416403	0.0664695	0.0581029	0.0260222	0.021354	0.0811743	0.461361	0.243876	0.0518109	0.114904	0.101645	0.0320588	0.0521033	0.0879163	0.303711	0.255851
ENSG00000062582	0.0191546	0.0606518	0.0328559	0.0156835	0.00939174	0.189402	0.418904	0.253956	0.0324549	0.0518837	0.0400751	0.0167388	0.0070212	0.0337315	0.512282	0.305812	0.0486384	0.111545	0.0858268	0.0191987	0.018105	0.0480817	0.337274	0.33133
ENSG00000062598	0.0175374	0.0561376	0.0301548	0.0378742	0.0300725	0.280999	0.337357	0.209868	0.0324443	0.052323	0.0436117	0.0315538	0.0219366	0.065939	0.475971	0.276221	0.038816	0.0960615	0.0806148	0.0365152	0.0573012	0.0891976	0.32464	0.276854
ENSG00000062650	0.020005	0.0663203	0.0331832	0.0247543	0.0301977	0.370579	0.295538	0.159423	0.0441159	0.0624667	0.0525123	0.025124	0.0176033	0.0991775	0.447826	0.251174	0.0392577	0.091669	0.0781162	0.0262244	0.0485227	0.102657	0.368699	0.244854
ENSG00000062716	0.0766442	0.253774	0.137273	0.12963	0.0759998	0.130091	0.117897	0.0786923	0.11616	0.177711	0.142194	0.168136	0.0846463	0.093719	0.151985	0.0654485	0.104311	0.240152	0.188477	0.0941342	0.112033	0.0983988	0.0919438	0.0705511
ENSG00000062725	0.0177671	0.0472883	0.0217638	0.028689	0.0191602	0.283218	0.379828	0.202285	0.0329347	0.0476644	0.0409191	0.0315502	0.0161249	0.0574221	0.53998	0.233404	0.0446623	0.100925	0.0912865	0.0343815	0.0405244	0.0679578	0.362168	0.258095
ENSG00000062822	0.0185251	0.0882578	0.0518109	0.0247708	0.0128119	0.266927	0.36484	0.172056	0.0313818	0.0640851	0.0542267	0.024517	0.0143645	0.0330338	0.466411	0.31198	0.0558605	0.132987	0.129673	0.0321909	0.0465526	0.0480414	0.322996	0.231698
ENSG00000063046	0.0205328	0.0680651	0.0370228	0.0208694	0.0241013	0.324065	0.319319	0.186025	0.0460122	0.0703782	0.0557862	0.0203264	0.00887373	0.102259	0.471381	0.224983	0.0527849	0.116805	0.0991601	0.0240322	0.0363085	0.0982375	0.329006	0.243666
ENSG00000063127	0.0202916	0.0515593	0.0378308	0.0975336	0.11322	0.315686	0.208941	0.154937	0.0413919	0.0718617	0.058616	0.0741936	0.0635214	0.175679	0.355146	0.15959	0.0336438	0.0506277	0.0485095	0.0789845	0.156523	0.20478	0.281858	0.145073
ENSG00000063176	0.0131702	0.0534886	0.0250421	0.0373932	0.0343416	0.294372	0.342565	0.199628	0.0238314	0.0442569	0.0395061	0.0446424	0.0225437	0.0701533	0.499339	0.255727	0.0258302	0.0570442	0.063522	0.059596	0.0687206	0.117015	0.292684	0.315587
ENSG00000063177	0.0243072	0.0750504	0.0412057	0.01847	0.010587	0.185649	0.399257	0.245474	0.0405625	0.0648325	0.0545807	0.0186433	0.00758391	0.0397656	0.485966	0.288066	0.0593319	0.13207	0.10327	0.0222738	0.0213996	0.0513049	0.300302	0.310048
ENSG00000063180	0.0277387	0.0785814	0.0433513	0.0242294	0.0171786	0.25881	0.326014	0.224097	0.0661577	0.101042	0.0866736	0.0284116	0.0133683	0.0595184	0.394001	0.250827	0.0456758	0.113835	0.087728	0.0338074	0.0362686	0.0625101	0.352499	0.267676
ENSG00000063241	0.0133179	0.0470258	0.0293193	0.0143463	0.0104528	0.2199	0.424194	0.241443	0.0276855	0.0492799	0.0425345	0.0167028	0.00713412	0.030799	0.549626	0.276238	0.0407278	0.0894942	0.0776556	0.0196798	0.0267526	0.0530422	0.345047	0.347601
ENSG00000063244	0.0123458	0.0484196	0.028669	0.0200625	0.0097042	0.265292	0.400692	0.214814	0.024375	0.0432748	0.0398951	0.027334	0.0094779	0.0323795	0.478756	0.344508	0.0349382	0.0832666	0.0937409	0.0241703	0.0327843	0.0481362	0.355907	0.327056
ENSG00000063245	0.00670021	0.0364271	0.0222617	0.0176764	0.0499597	0.360767	0.302252	0.203957	0.0146069	0.0300235	0.0291985	0.009397	0.0276411	0.0984606	0.425515	0.365157	0.020064	0.0417845	0.0535113	0.0151477	0.0732194	0.143221	0.341672	0.311379
ENSG00000063322	0.0121007	0.0464946	0.0268105	0.0157863	0.0107861	0.267107	0.394275	0.22664	0.0253249	0.0464899	0.0327416	0.0176736	0.00921648	0.0420418	0.504236	0.322276	0.0339934	0.0734089	0.0694932	0.018264	0.0252941	0.0608188	0.384727	0.334
ENSG00000063587	0.0153343	0.0407266	0.0232446	0.0324716	0.0817756	0.349319	0.268705	0.188424	0.026075	0.0432356	0.0358775	0.0305707	0.0321114	0.167127	0.460842	0.204162	0.0259298	0.0603364	0.0471398	0.0267315	0.0859951	0.209482	0.315868	0.228518
ENSG00000063601	0.0174405	0.0417314	0.0229682	0.0436033	0.0476394	0.34852	0.299057	0.17904	0.0278185	0.0484752	0.0409581	0.0423151	0.0243312	0.0932723	0.527944	0.194886	0.0276279	0.0698825	0.0573212	0.0362151	0.0624998	0.132776	0.373942	0.239736
ENSG00000063660	0.101431	0.416463	0.265856	0.0202079	0.00798578	0.0783569	0.0715438	0.0381556	0.164042	0.336657	0.308922	0.0268488	0.00934661	0.0205171	0.0710742	0.0625916	0.143241	0.367635	0.367452	0.0168372	0.0158037	0.0164314	0.0348652	0.037735
ENSG00000063761	0.0244675	0.0755052	0.0774753	0.0343597	0.0305962	0.256656	0.355787	0.145154	0.0493446	0.0842848	0.0912342	0.0499047	0.0315651	0.052181	0.419042	0.222444	0.0535279	0.137118	0.0960855	0.0333509	0.0725462	0.0888083	0.353184	0.16538
ENSG00000063854	0.0205027	0.0581799	0.0319345	0.0216108	0.0150855	0.221686	0.388875	0.242125	0.0288153	0.0495467	0.0341058	0.0183603	0.00781126	0.0407252	0.438018	0.382618	0.0392778	0.0981356	0.0832878	0.0216066	0.0324458	0.0610321	0.348496	0.315718
ENSG00000063978	0.0157725	0.0462309	0.0264267	0.043724	0.0272559	0.292364	0.335101	0.213125	0.032249	0.0466592	0.0400134	0.0346985	0.0155734	0.0745131	0.540273	0.21602	0.0323552	0.0751479	0.0675921	0.0394197	0.0480401	0.0963857	0.364441	0.276618
ENSG00000064012	0.0238233	0.0744447	0.0348226	0.0400855	0.0264494	0.254958	0.365032	0.180384	0.053018	0.0817785	0.0631815	0.042663	0.0182787	0.0629379	0.502304	0.175838	0.0644404	0.15849	0.102402	0.0436426	0.0423282	0.0819773	0.29301	0.213709
ENSG00000064042	0.0231877	0.0723599	0.0382013	0.0417126	0.0353378	0.307155	0.313094	0.168952	0.0509059	0.0785095	0.0626763	0.0277262	0.0161254	0.0832585	0.438171	0.242627	0.0552679	0.12484	0.0988059	0.0261266	0.0479167	0.0991612	0.308425	0.239457
ENSG00000064102	0.0199843	0.0563931	0.0253367	0.0284594	0.0339119	0.266859	0.375861	0.193196	0.0419428	0.0563133	0.0492617	0.0330172	0.017074	0.078667	0.547709	0.176015	0.0550215	0.12223	0.0820139	0.0285283	0.0349193	0.0967732	0.348182	0.232331
ENSG00000064115	0.104007	0.338938	0.177351	0.0387582	0.0212497	0.121664	0.119757	0.0782746	0.186343	0.276589	0.230155	0.048302	0.0145258	0.0391158	0.139482	0.0654867	0.147293	0.331666	0.274616	0.0305475	0.0314254	0.0407654	0.0804708	0.0632148
ENSG00000064199	0.0173881	0.0579126	0.0285396	0.0336486	0.016083	0.254303	0.403229	0.188896	0.0319119	0.0567325	0.0388003	0.0363702	0.0147348	0.0371081	0.496706	0.287636	0.0508427	0.104072	0.0918253	0.0334251	0.0321329	0.0525171	0.343992	0.291193
ENSG00000064225	0.0671716	0.140252	0.0843458	0.11245	0.0740879	0.148353	0.216803	0.156537	0.0991006	0.146407	0.153814	0.101216	0.0435646	0.104131	0.260337	0.0914294	0.0936008	0.227713	0.181684	0.0629792	0.0870838	0.107157	0.130574	0.109208
ENSG00000064309	0.111575	0.341259	0.171817	0.0415438	0.0398396	0.118949	0.0990736	0.0759431	0.174441	0.275173	0.249487	0.0587815	0.0241204	0.052573	0.113129	0.0522949	0.144076	0.315748	0.240073	0.0277055	0.0454623	0.0727715	0.0762427	0.0779202
ENSG00000064313	0.0229207	0.0710898	0.0358843	0.0523702	0.0407939	0.319028	0.291939	0.165974	0.0558815	0.0823095	0.06446	0.0523994	0.0243282	0.080075	0.417433	0.223114	0.0541042	0.11572	0.0937959	0.0484837	0.0590174	0.105047	0.308185	0.215647
ENSG00000064393	0.0124684	0.0412265	0.0211699	0.0346801	0.14846	0.403463	0.195846	0.142685	0.0239849	0.0408805	0.0372711	0.0293092	0.0643054	0.208496	0.334201	0.261552	0.0204457	0.0373697	0.0440546	0.022469	0.151425	0.212015	0.281293	0.230929
ENSG00000064419	0.0198504	0.0605476	0.0332483	0.0223637	0.0278462	0.324896	0.314609	0.196639	0.0422786	0.0653708	0.0529051	0.0267863	0.0177514	0.0726101	0.472177	0.250121	0.0518099	0.111544	0.0964561	0.0254967	0.0390039	0.0805867	0.327641	0.267462
ENSG00000064489	0.021207	0.0590342	0.0156371	0.0266875	0.0207739	0.298557	0.351106	0.206998	0.0172699	0.015815	0.0237364	0.0260319	0.021482	0.0656206	0.286066	0.543978	0.00881205	0.0530912	0.0462144	0.0130726	0.0314744	0.0654355	0.315039	0.466861
ENSG00000064490	0.014398	0.0512698	0.0269832	0.0213104	0.00993921	0.201145	0.443487	0.231467	0.0189612	0.048327	0.0367693	0.017377	0.00586088	0.0269708	0.53671	0.309024	0.0460113	0.111259	0.0750038	0.0230712	0.0175288	0.0517583	0.341394	0.333973
ENSG00000064545	0.0809926	0.321299	0.132414	0.048951	0.0298849	0.107014	0.173262	0.106183	0.127848	0.246791	0.19738	0.084959	0.0397906	0.0725532	0.0922507	0.138428	0.0952295	0.292198	0.269007	0.0392001	0.0452558	0.0692789	0.120991	0.0688387
ENSG00000064601	0.129506	0.447158	0.25163	0.0247382	0.0104884	0.0482645	0.0502729	0.0379425	0.204193	0.343421	0.306782	0.0361038	0.00947958	0.0163477	0.0475958	0.0360768	0.158736	0.382835	0.343864	0.0216213	0.0219075	0.0186903	0.025575	0.02677
ENSG00000064607	0.0208892	0.0617374	0.0301472	0.0431653	0.0515629	0.285216	0.311248	0.196034	0.0375434	0.0761146	0.0547454	0.051334	0.0293303	0.0881326	0.447791	0.215008	0.044122	0.0992236	0.0790232	0.0476111	0.078738	0.132982	0.296598	0.221702
ENSG00000064651	0.131226	0.343763	0.177219	0.048628	0.0374815	0.120654	0.0876911	0.0533371	0.207614	0.309457	0.266652	0.0555487	0.0193321	0.0380945	0.075091	0.0282107	0.154139	0.375504	0.278716	0.0328216	0.0332485	0.0457925	0.0498266	0.0299526
ENSG00000064652	0.0151931	0.0482869	0.0189273	0.0281841	0.0332554	0.23346	0.378816	0.243878	0.0319031	0.0420856	0.0355343	0.029262	0.0177285	0.0852893	0.529106	0.229091	0.0416436	0.0753585	0.068765	0.0294159	0.0432818	0.102608	0.31436	0.324567
ENSG00000064655	0.015788	0.0297144	0.024883	0.0360378	0.0301774	0.360905	0.328574	0.17392	0.029128	0.0413559	0.0357049	0.0248889	0.0127713	0.0546735	0.502402	0.299075	0.0228005	0.0925357	0.0545241	0.0171992	0.0582409	0.0890034	0.325668	0.340028
ENSG00000064666	0.0109291	0.0440398	0.0232076	0.0154516	0.0238768	0.314039	0.356058	0.212399	0.0184359	0.0341905	0.0289614	0.0123246	0.0160759	0.0544853	0.476555	0.358971	0.0275081	0.0648336	0.0690634	0.0168931	0.0448168	0.0701023	0.377506	0.329277
ENSG00000064703	0.0275018	0.0743337	0.0357774	0.0400942	0.0314548	0.236059	0.338416	0.216363	0.0511446	0.0761183	0.0653347	0.0445426	0.0204703	0.0684742	0.505559	0.168357	0.0665455	0.147647	0.104813	0.0440418	0.0421633	0.0905917	0.289469	0.214728
ENSG00000064726	0.0133264	0.0348916	0.0176294	0.0214465	0.0348931	0.306781	0.367793	0.20324	0.0257423	0.0371557	0.0315033	0.0238815	0.0119718	0.0960107	0.569362	0.204372	0.029871	0.0719775	0.0542623	0.0212947	0.0334745	0.117648	0.382125	0.289347
ENSG00000064763	0.0206856	0.0684684	0.0421832	0.0553461	0.0468458	0.277427	0.261478	0.227566	0.0326883	0.0436505	0.0536461	0.0558333	0.0215525	0.074794	0.463556	0.254279	0.0471418	0.109353	0.0821754	0.0508506	0.0688817	0.0853251	0.297456	0.258816
ENSG00000064886	0.0212433	0.0589655	0.0632357	0.0448192	0.0243482	0.207982	0.43621	0.143196	0.043541	0.0708285	0.0465604	0.0328741	0.00577476	0.0346045	0.448834	0.316983	0.0424542	0.158201	0.0865064	0.051308	0.103703	0.0315675	0.254922	0.271339
ENSG00000064932	0.0124949	0.0474665	0.02435	0.0573955	0.0566289	0.334418	0.288968	0.178278	0.0299024	0.0434781	0.0410103	0.042553	0.0462673	0.0991223	0.401184	0.296483	0.0250778	0.0652498	0.0754909	0.0572285	0.123549	0.0971897	0.339885	0.216329
ENSG00000064933	0.0351197	0.0680192	0.0355487	0.0802916	0.0665965	0.21782	0.313876	0.182729	0.0575256	0.0774678	0.0678373	0.0790619	0.0469967	0.106925	0.389388	0.174798	0.0669864	0.130532	0.0874579	0.0704758	0.0744962	0.116114	0.263359	0.190579
ENSG00000064961	0.0138925	0.047244	0.0263785	0.0215382	0.0168654	0.287806	0.378991	0.207284	0.023971	0.0416841	0.0321757	0.0169675	0.00941715	0.0436077	0.470228	0.361948	0.0334768	0.0811573	0.0774541	0.024955	0.041482	0.0661464	0.364406	0.310922
ENSG00000064995	0.0142898	0.0422612	0.0219044	0.0179294	0.0123735	0.232687	0.427397	0.231157	0.024617	0.0375452	0.0330525	0.0194824	0.00766285	0.0434325	0.580786	0.253421	0.0392591	0.0855418	0.0666115	0.0208069	0.0207778	0.0602444	0.382469	0.324289
ENSG00000064999	0.017922	0.0590055	0.0311801	0.0240913	0.0297488	0.367843	0.302822	0.167387	0.0347653	0.0557821	0.049692	0.0274426	0.0175163	0.0613565	0.488563	0.264882	0.0385916	0.101491	0.0874266	0.0278083	0.0526013	0.0968098	0.333564	0.261708
ENSG00000065000	0.012197	0.0488727	0.0254172	0.0208514	0.0454619	0.405917	0.287553	0.153729	0.0289892	0.0545787	0.0474348	0.0229924	0.0214969	0.0864544	0.476023	0.26203	0.024225	0.0785094	0.085279	0.0211224	0.0594174	0.108767	0.363626	0.259053
ENSG00000065029	0.0107319	0.0283613	0.0225106	0.02906	0.0368282	0.331224	0.323069	0.218215	0.0197054	0.0270396	0.0277666	0.0416463	0.0234322	0.085125	0.457313	0.317972	0.0199041	0.0490042	0.051839	0.037284	0.0737937	0.138049	0.327408	0.302719
ENSG00000065054	0.0110733	0.041094	0.0276302	0.00913876	0.0117674	0.273619	0.404791	0.220887	0.0201567	0.0398141	0.03454	0.00745768	0.00671649	0.0377487	0.522066	0.331501	0.031728	0.0815175	0.074167	0.00925197	0.0245462	0.0631584	0.369845	0.345786
ENSG00000065057	0.0164223	0.0571732	0.0316979	0.0171219	0.00596675	0.205073	0.43766	0.228885	0.0303573	0.0521928	0.0407475	0.021692	0.00539156	0.0251003	0.538329	0.286189	0.047141	0.113121	0.0988656	0.0260277	0.0302241	0.0473511	0.350875	0.286394
ENSG00000065060	0.0252407	0.0781768	0.0407558	0.0177962	0.0452083	0.352337	0.27587	0.164615	0.0607698	0.100172	0.0848775	0.0191906	0.0162444	0.107213	0.411079	0.200455	0.0515963	0.125857	0.0968014	0.0150712	0.042138	0.132716	0.309044	0.226776
ENSG00000065135	0.0307862	0.0828705	0.040779	0.0287013	0.0198001	0.251699	0.359727	0.185637	0.0570819	0.0822857	0.072758	0.0341099	0.0132825	0.0572993	0.506252	0.176931	0.0821975	0.179957	0.127946	0.0338424	0.030925	0.0625978	0.283708	0.198827
ENSG00000065150	0.0163715	0.0454163	0.0250552	0.0307507	0.0459754	0.321452	0.325713	0.189266	0.0302915	0.0445944	0.0384549	0.0281982	0.0247914	0.124492	0.494291	0.214887	0.0413438	0.083695	0.0727566	0.0336506	0.0499497	0.116309	0.348685	0.25361
ENSG00000065154	0.0226539	0.069028	0.0327094	0.0233421	0.0107109	0.250037	0.395254	0.196265	0.051477	0.0741302	0.0635983	0.0302831	0.00919375	0.0369117	0.535487	0.198919	0.0723729	0.161815	0.114737	0.030828	0.0260622	0.0550456	0.31737	0.22177
ENSG00000065183	0.0284667	0.100087	0.0540783	0.0289606	0.0139629	0.277575	0.323646	0.173224	0.06376	0.0977613	0.0813806	0.0410029	0.0137265	0.0457754	0.421004	0.235589	0.0780173	0.173858	0.151586	0.0352659	0.0390168	0.0521356	0.282384	0.187736
ENSG00000065243	0.0429602	0.114805	0.0568276	0.0723203	0.059175	0.265435	0.245499	0.142977	0.111349	0.158037	0.139619	0.0816671	0.0394987	0.0878861	0.265645	0.116298	0.0882844	0.196705	0.151961	0.0536694	0.0706389	0.0989791	0.199916	0.139845
ENSG00000065268	0.0152032	0.0541984	0.0343444	0.0108976	0.0104011	0.203745	0.487251	0.183959	0.0228149	0.0365429	0.0340737	0.0122818	0.00595023	0.0192273	0.543276	0.325834	0.0461633	0.118516	0.111233	0.024548	0.026235	0.0405716	0.334224	0.298509
ENSG00000065308	0.0966487	0.318813	0.164151	0.0354505	0.0594975	0.147808	0.102978	0.0746525	0.15195	0.258814	0.244964	0.0440732	0.0334303	0.0735584	0.12388	0.0693308	0.119199	0.278651	0.23433	0.0283597	0.068746	0.086495	0.101934	0.082285
ENSG00000065320	0.108776	0.407837	0.239774	0.0261562	0.0132286	0.0914097	0.0672679	0.0455514	0.177868	0.316109	0.29955	0.0352615	0.0100187	0.0208944	0.0851452	0.0551531	0.136946	0.373599	0.342535	0.0234711	0.0245207	0.0212264	0.0419357	0.035766
ENSG00000065325	0.068439	0.238018	0.12679	0.0315118	0.0274998	0.213606	0.16889	0.125245	0.133852	0.190182	0.143851	0.030581	0.0181213	0.0533146	0.265053	0.165044	0.0923502	0.219593	0.166024	0.0312234	0.0385787	0.0697212	0.248579	0.13393
ENSG00000065328	0.0275102	0.0846828	0.0413273	0.0374972	0.0264262	0.295535	0.310967	0.176054	0.0548301	0.0830021	0.0534432	0.0401494	0.0149875	0.0601354	0.480863	0.21259	0.0683388	0.15119	0.129573	0.0379907	0.0443995	0.0708056	0.293113	0.204589
ENSG00000065357	0.0264084	0.0984247	0.0515837	0.0879701	0.0485759	0.24485	0.25985	0.182337	0.041011	0.0778181	0.0694425	0.0756665	0.0388951	0.0772457	0.406459	0.213462	0.051875	0.10651	0.114955	0.0722524	0.0607635	0.065274	0.262962	0.265408
ENSG00000065361	0.0904566	0.270664	0.129812	0.0470038	0.027331	0.10932	0.216204	0.10921	0.139313	0.236227	0.182047	0.0458436	0.0133786	0.0267036	0.163072	0.193415	0.125819	0.279298	0.226164	0.0467114	0.0414028	0.0776423	0.113771	0.0891925
ENSG00000065413	0.0189325	0.0670286	0.0340129	0.0711786	0.0462803	0.337577	0.290724	0.134267	0.0280915	0.088066	0.0648308	0.0446906	0.0243084	0.0680578	0.512696	0.169259	0.0506038	0.121441	0.0733427	0.0683236	0.0431056	0.162352	0.284012	0.19682
ENSG00000065427	0.0151198	0.0456029	0.0256331	0.0228102	0.0163626	0.273545	0.387021	0.213905	0.0329558	0.0508187	0.0426563	0.0243393	0.010398	0.0526109	0.525969	0.260252	0.0487643	0.107245	0.0890391	0.028855	0.0317181	0.0701068	0.356063	0.268208
ENSG00000065457	0.0121949	0.0418727	0.019501	0.0279191	0.0391385	0.328652	0.325525	0.205196	0.0239004	0.0420022	0.0274556	0.0244842	0.0192717	0.117827	0.519762	0.225297	0.026488	0.0622761	0.0481097	0.0285478	0.0537557	0.146358	0.360003	0.274462
ENSG00000065485	0.118661	0.381649	0.209776	0.0435536	0.0252588	0.100541	0.0659796	0.0545806	0.196211	0.306182	0.276814	0.048191	0.0151529	0.0223573	0.0512611	0.0838311	0.145648	0.343142	0.312795	0.0359731	0.0430542	0.0344088	0.0436898	0.0412885
ENSG00000065491	0.0130112	0.045837	0.0191016	0.0280446	0.0509598	0.333599	0.3136	0.195846	0.0241093	0.0399182	0.0323569	0.0279392	0.0211128	0.109972	0.529753	0.214838	0.0223763	0.0601705	0.0500861	0.0235808	0.0761178	0.148935	0.345907	0.272826
ENSG00000065518	0.034643	0.0762939	0.0373714	0.027688	0.0197372	0.175879	0.384807	0.24358	0.0439708	0.0647889	0.0589595	0.0349507	0.0144574	0.0402722	0.501499	0.241102	0.0728241	0.135007	0.086894	0.0365208	0.0301887	0.0609991	0.292102	0.285464
ENSG00000065526	0.0538362	0.152849	0.0696853	0.0685177	0.058231	0.263985	0.230453	0.102443	0.0810826	0.13188	0.113698	0.0720172	0.028565	0.109725	0.34887	0.114162	0.065731	0.15661	0.122118	0.0703881	0.0689627	0.149679	0.222198	0.144313
ENSG00000065534	0.0350625	0.111452	0.0642268	0.0227016	0.0296432	0.323236	0.27434	0.139339	0.0664375	0.0982076	0.0768768	0.0219803	0.0100346	0.0793541	0.394873	0.252236	0.0760345	0.181118	0.151344	0.0252185	0.0429068	0.0858366	0.263929	0.173613
ENSG00000065548	0.0144214	0.0363724	0.0175324	0.0312093	0.0262757	0.26596	0.408075	0.200154	0.0263929	0.0423968	0.0335576	0.0376072	0.0152205	0.0621426	0.583631	0.199051	0.0382467	0.0859171	0.0645198	0.0328825	0.033908	0.0777671	0.383707	0.283052
ENSG00000065559	0.0130807	0.0326488	0.0186312	0.0460772	0.0678912	0.29974	0.315189	0.206741	0.0262209	0.0310027	0.0270274	0.0351279	0.0332076	0.116513	0.488939	0.241962	0.0296312	0.0663543	0.0458183	0.0395304	0.0713752	0.148818	0.322569	0.275904
ENSG00000065600	0.104548	0.329283	0.205703	0.0353633	0.0190234	0.086243	0.125012	0.0948238	0.179294	0.287408	0.238537	0.0538013	0.0177142	0.0268048	0.126019	0.0704225	0.153372	0.340264	0.293687	0.0398652	0.0294387	0.030088	0.0648707	0.0484145
ENSG00000065613	0.0213617	0.0630454	0.0325515	0.0230484	0.0349887	0.379317	0.289102	0.156586	0.0525395	0.0757754	0.0562068	0.0287089	0.0136942	0.0948001	0.461911	0.216365	0.0485633	0.104853	0.0940294	0.0229323	0.0378955	0.0983248	0.35885	0.234553
ENSG00000065615	0.0110035	0.0299086	0.0131961	0.0297357	0.0417008	0.29599	0.3758	0.202666	0.0240381	0.033423	0.02992	0.0325888	0.0216041	0.108654	0.556392	0.193381	0.0287604	0.0625067	0.0452972	0.024722	0.0500624	0.139851	0.374404	0.274396
ENSG00000065621	0.0243302	0.0674166	0.0337248	0.0297664	0.0231476	0.19817	0.387992	0.235452	0.0355658	0.0557264	0.0478934	0.0342528	0.0152021	0.0535021	0.505738	0.252119	0.0598788	0.12503	0.0786478	0.0358549	0.0430477	0.0780362	0.307151	0.272354
ENSG00000065665	0.111473	0.32688	0.189061	0.0808445	0.0611833	0.0845517	0.0775547	0.0684521	0.167341	0.269008	0.250387	0.0818648	0.0425496	0.0499588	0.0947664	0.0441243	0.136263	0.330695	0.234868	0.0588777	0.0553781	0.064468	0.0653461	0.0541045
ENSG00000065675	0.0309915	0.0954247	0.0537124	0.0383926	0.0317181	0.242822	0.325	0.181939	0.0704833	0.113302	0.0914517	0.0353418	0.0174338	0.0668159	0.415808	0.189363	0.0672391	0.162996	0.132917	0.0332635	0.0489657	0.0906295	0.273318	0.190673
ENSG00000065717	0.00499945	0.0169338	0.0109407	0.0294253	0.0935922	0.37747	0.205475	0.261164	0.00899362	0.0204767	0.0187804	0.0138933	0.0467405	0.156867	0.491257	0.242991	0.00623943	0.0291021	0.0280452	0.025849	0.123427	0.193179	0.336728	0.25743
ENSG00000065802	0.00996132	0.0479846	0.0204403	0.0120042	0.0156428	0.263093	0.418364	0.21251	0.0188604	0.0378972	0.0331165	0.0204875	0.0119503	0.0471975	0.485996	0.344495	0.0356704	0.0725859	0.0800101	0.022786	0.0338359	0.0702306	0.37386	0.311022
ENSG00000065809	0.00885323	0.026818	0.0092371	0.025063	0.0748261	0.344193	0.327775	0.183234	0.0165159	0.027884	0.0253091	0.017799	0.0261123	0.164822	0.517953	0.203605	0.0215088	0.0427047	0.030228	0.0195204	0.08508	0.204595	0.331983	0.26438
ENSG00000065833	0.0392034	0.0893496	0.0445631	0.0421202	0.0621176	0.233874	0.303034	0.185738	0.0538232	0.0814917	0.0754579	0.0452783	0.031967	0.0946208	0.457477	0.159884	0.0787563	0.168598	0.11165	0.0362587	0.0565199	0.0976321	0.256266	0.194319
ENSG00000065882	0.0138372	0.0385039	0.0217337	0.0263638	0.0603949	0.328914	0.308721	0.201531	0.0312159	0.0480445	0.0401371	0.0188724	0.0251178	0.118509	0.495027	0.223077	0.0262408	0.0646861	0.0529509	0.0203546	0.0690192	0.167779	0.341404	0.257565
ENSG00000065883	0.0203879	0.0563643	0.0276149	0.0551848	0.0534503	0.322006	0.283489	0.181502	0.0373068	0.0568791	0.0458813	0.0596115	0.0346574	0.110472	0.452484	0.202708	0.035598	0.0870018	0.0738106	0.052579	0.0808421	0.132476	0.315613	0.22208
ENSG00000065911	0.0162866	0.0490955	0.0259421	0.0190993	0.0178732	0.261596	0.391835	0.218273	0.0326637	0.0465093	0.0400535	0.0197466	0.0115892	0.0571184	0.550545	0.241775	0.0448812	0.101081	0.0783918	0.0207164	0.0287463	0.076396	0.365188	0.284599
ENSG00000065923	0.102832	0.311215	0.17732	0.0488958	0.0362211	0.151378	0.0925585	0.0795798	0.178172	0.269637	0.230277	0.0475193	0.0269724	0.0502282	0.127822	0.0693724	0.122336	0.255737	0.264405	0.0359349	0.0665176	0.0669063	0.107548	0.0806152
ENSG00000065970	0.0290751	0.0808237	0.0394627	0.0380635	0.0519058	0.307702	0.295034	0.157933	0.0425732	0.0730934	0.0655959	0.0363616	0.0263841	0.0940431	0.484946	0.177002	0.0418556	0.109547	0.0868358	0.0372614	0.0660438	0.109178	0.308255	0.241023
ENSG00000065978	0.00608818	0.020727	0.0117263	0.0110854	0.0545656	0.340152	0.323883	0.231772	0.0186577	0.028822	0.0233954	0.00897815	0.0222706	0.110477	0.424417	0.362983	0.021855	0.049234	0.0443002	0.00960045	0.0644426	0.140018	0.349197	0.321353
ENSG00000065989	0.00895173	0.0327728	0.0171602	0.0209733	0.0893638	0.394864	0.263853	0.172061	0.0172104	0.0328979	0.0287889	0.0127884	0.0408101	0.159038	0.399788	0.308679	0.0162559	0.0396378	0.0396459	0.0167929	0.10249	0.191263	0.32409	0.269824
ENSG00000066027	0.0139274	0.0376075	0.0173959	0.0207377	0.0404037	0.282518	0.388933	0.198477	0.0262945	0.0392554	0.0350419	0.0193012	0.0120247	0.102833	0.619038	0.146211	0.0337704	0.0769996	0.0498607	0.019715	0.0377546	0.152789	0.377723	0.251388
ENSG00000066044	0.0208502	0.0604674	0.0320026	0.0194916	0.0265792	0.275044	0.363496	0.202069	0.0316434	0.0503883	0.0496611	0.0186097	0.0131454	0.0585137	0.520034	0.258004	0.0447613	0.102116	0.0863555	0.0217558	0.0343027	0.0819783	0.337614	0.291117
ENSG00000066084	0.0248876	0.0708276	0.0344644	0.0317544	0.0443473	0.315248	0.303441	0.17503	0.0437104	0.0690065	0.0601812	0.0317741	0.0191148	0.0951711	0.480118	0.200924	0.051423	0.119943	0.0896352	0.0333616	0.0543622	0.126942	0.308298	0.216035
ENSG00000066117	0.0103004	0.038182	0.0208919	0.0345651	0.0415378	0.329368	0.313757	0.211397	0.0217276	0.0306736	0.0276313	0.026224	0.0200785	0.0843808	0.519486	0.269798	0.0210724	0.050182	0.0522915	0.0321286	0.0622193	0.120989	0.35886	0.302257
ENSG00000066135	0.0236886	0.0759537	0.0413891	0.0383061	0.0350468	0.293129	0.31231	0.180177	0.0454955	0.073405	0.0629379	0.0426941	0.0214762	0.0597596	0.464892	0.229339	0.0538543	0.125738	0.116494	0.040448	0.0633749	0.0825965	0.295714	0.221781
ENSG00000066136	0.0212235	0.0624222	0.0324051	0.0303972	0.0322027	0.238952	0.364628	0.21777	0.0367752	0.0505856	0.0449113	0.0286835	0.0168624	0.0544463	0.52981	0.237926	0.0463024	0.104838	0.0865778	0.0331065	0.0434793	0.0800547	0.33352	0.272121
ENSG00000066248	0.0205084	0.0493547	0.045738	0.0296694	0.0135554	0.321278	0.309435	0.210461	0.0379366	0.0776876	0.0521904	0.0105099	0.0156366	0.0440719	0.406546	0.355421	0.0170512	0.0943317	0.114569	0.0216532	0.0438456	0.0497196	0.295897	0.362932
ENSG00000066279	0.0576893	0.14316	0.0698582	0.0927049	0.0505126	0.243704	0.226682	0.115688	0.0999596	0.138171	0.11816	0.090008	0.0272443	0.0974677	0.329456	0.0995323	0.0902093	0.200072	0.139757	0.0783823	0.0645255	0.101112	0.211088	0.114854
ENSG00000066322	0.0969475	0.332248	0.187236	0.0366266	0.0201795	0.108582	0.130199	0.0879821	0.151399	0.257716	0.225736	0.0446446	0.0147948	0.0351613	0.153444	0.117105	0.125653	0.292583	0.276474	0.0286348	0.0330702	0.034323	0.104318	0.104943
ENSG00000066379	0.0187529	0.0600061	0.0283507	0.029281	0.0131885	0.20125	0.413584	0.235587	0.0330922	0.0485503	0.0490277	0.0255757	0.0105749	0.0373258	0.538334	0.25752	0.0489362	0.113461	0.0811244	0.0318648	0.0299669	0.0602239	0.332361	0.302062
ENSG00000066422	0.0226405	0.054714	0.0296292	0.0516001	0.0619072	0.29928	0.307187	0.173042	0.0406785	0.0616326	0.0523241	0.053602	0.0340866	0.114906	0.458342	0.184429	0.0486293	0.108518	0.0850523	0.0555793	0.0805224	0.142413	0.287763	0.191523
ENSG00000066427	0.0147497	0.0375048	0.0175403	0.0272641	0.0202707	0.29347	0.376972	0.212228	0.0284061	0.045891	0.0321822	0.0239173	0.0151877	0.0469796	0.517471	0.289966	0.0390809	0.0903277	0.0695988	0.0278473	0.0399649	0.0635789	0.350874	0.318728
ENSG00000066455	0.0152901	0.0422871	0.0226588	0.0228815	0.0417135	0.314104	0.33488	0.206185	0.0332825	0.0478064	0.0416866	0.0267935	0.0174079	0.0916723	0.510805	0.230546	0.0352682	0.0720874	0.0617339	0.0242873	0.0475393	0.115257	0.364654	0.279173
ENSG00000066468	0.0840508	0.302429	0.15018	0.0438584	0.0403184	0.149359	0.14253	0.0872745	0.149332	0.228326	0.2074	0.066892	0.0298507	0.046638	0.14318	0.128381	0.123637	0.273878	0.229982	0.037842	0.0640968	0.0588302	0.10805	0.103684
ENSG00000066557	0.0278068	0.0650235	0.0318141	0.0482399	0.0340806	0.240224	0.37008	0.182731	0.050782	0.0740003	0.0666177	0.0543256	0.0252993	0.0768884	0.520797	0.131289	0.0747136	0.159708	0.103095	0.0455302	0.0463339	0.0895099	0.287362	0.193747
ENSG00000066583	0.0231539	0.0572473	0.0281588	0.0208736	0.0209578	0.245351	0.369425	0.234832	0.0331338	0.0502227	0.0484285	0.0247965	0.0134249	0.0612729	0.532805	0.235915	0.0538194	0.11273	0.0760283	0.0286001	0.0317834	0.0807412	0.33793	0.278368
ENSG00000066629	0.0131877	0.0511519	0.0219014	0.0407966	0.0772953	0.321578	0.272338	0.201752	0.0183271	0.0288077	0.0291891	0.0271138	0.0311944	0.0842779	0.432009	0.349081	0.0209558	0.0571309	0.0482935	0.0304088	0.0730523	0.123578	0.379673	0.266908
ENSG00000066651	0.0152244	0.0434671	0.0198686	0.242079	0.0893343	0.221908	0.226301	0.141818	0.0247913	0.0373733	0.0332586	0.263943	0.0770729	0.106905	0.322262	0.134393	0.0276972	0.0646407	0.0696933	0.189287	0.13671	0.144994	0.215842	0.151135
ENSG00000066654	0.0231543	0.0609753	0.0314186	0.0509095	0.0322705	0.276251	0.34278	0.182241	0.0428839	0.0613865	0.0516931	0.05999	0.0230792	0.0770522	0.480712	0.203203	0.0626309	0.125246	0.0982715	0.0544133	0.0497666	0.09456	0.3061	0.209012
ENSG00000066697	0.0045194	0.0121489	0.00610512	0.0192903	0.057323	0.310242	0.334462	0.25591	0.00812758	0.0138549	0.0123745	0.0159599	0.0240923	0.132343	0.51751	0.275738	0.0120464	0.0268205	0.0250987	0.0154846	0.0632065	0.170482	0.355533	0.331328
ENSG00000066739	0.0399356	0.127143	0.0706768	0.0516063	0.0409125	0.263324	0.26925	0.137152	0.0927347	0.150867	0.131593	0.0685881	0.023902	0.0804967	0.325156	0.126663	0.0714998	0.166388	0.109193	0.0555399	0.0579548	0.0928629	0.252594	0.193969
ENSG00000066777	0.0177965	0.0552058	0.0290044	0.040834	0.0687572	0.337701	0.279289	0.171412	0.0391244	0.0613955	0.0509938	0.0438628	0.0312776	0.126807	0.455198	0.191341	0.0426676	0.0927765	0.0782575	0.0344773	0.0741358	0.147694	0.31491	0.215082
ENSG00000066827	0.0167494	0.0561396	0.0237426	0.06348	0.0388517	0.310731	0.307857	0.182448	0.0438196	0.0523927	0.0401994	0.0363123	0.0342943	0.0865965	0.466329	0.240056	0.0369446	0.0853277	0.0997255	0.059926	0.080481	0.13166	0.308463	0.197473
ENSG00000066855	0.0155477	0.0470878	0.0236324	0.0317441	0.0383823	0.289484	0.343744	0.210378	0.030001	0.04592	0.0385646	0.0293926	0.0187674	0.0777933	0.502014	0.257547	0.0329107	0.0794082	0.0621106	0.0258394	0.0398438	0.101452	0.371234	0.287202
ENSG00000066926	0.0177185	0.0590819	0.0309555	0.0210694	0.0201791	0.265128	0.367429	0.218438	0.026078	0.0553444	0.0410405	0.018343	0.0108353	0.0633112	0.511767	0.273281	0.0413655	0.0941035	0.0774427	0.0260746	0.034531	0.0710659	0.374438	0.280978
ENSG00000066933	0.0317572	0.089485	0.0444084	0.0758591	0.0624718	0.28202	0.259927	0.154072	0.0673518	0.0937671	0.0825687	0.0802183	0.0381721	0.117111	0.351417	0.169394	0.0549673	0.133455	0.094691	0.063118	0.0736667	0.140125	0.26996	0.170017
ENSG00000067057	0.0217939	0.0757884	0.0425765	0.0176153	0.014235	0.266581	0.366044	0.195365	0.0437014	0.0725478	0.0600878	0.0207705	0.0104638	0.0349176	0.496324	0.261187	0.0602531	0.146466	0.136116	0.0232066	0.0312209	0.0549407	0.307725	0.240072
ENSG00000067064	0.0204112	0.0452528	0.0236593	0.026258	0.016502	0.223557	0.427278	0.217082	0.0399175	0.0547627	0.0441606	0.0307173	0.00987032	0.0487819	0.596526	0.175263	0.0587335	0.134807	0.0777757	0.0335869	0.0264416	0.0757886	0.336665	0.256202
ENSG00000067066	0.0125511	0.0413261	0.0220018	0.0358587	0.0329974	0.283874	0.357854	0.213537	0.0279418	0.0388493	0.0303536	0.0291131	0.016017	0.0670713	0.538914	0.25174	0.0338609	0.0787682	0.0638456	0.034065	0.0439426	0.0938066	0.364021	0.28769
ENSG00000067082	0.0131695	0.037898	0.0177486	0.0618232	0.0545279	0.272017	0.343423	0.199393	0.0197647	0.0328058	0.0294036	0.0612193	0.0361386	0.109222	0.550965	0.160481	0.0244491	0.055949	0.0513507	0.0613788	0.0874627	0.137774	0.335483	0.246153
ENSG00000067113	0.0983977	0.283046	0.144735	0.0381795	0.0251793	0.116716	0.177431	0.116316	0.16691	0.248324	0.22874	0.040358	0.018543	0.034645	0.185484	0.0769953	0.14156	0.314049	0.20984	0.0359514	0.0319493	0.0578869	0.113572	0.0951908
ENSG00000067141	0.125667	0.414617	0.221242	0.0403758	0.0301507	0.0841919	0.0424003	0.0413557	0.203888	0.331591	0.304324	0.0472262	0.0194705	0.0285732	0.0366517	0.0282754	0.142914	0.32554	0.331635	0.0332073	0.0393265	0.0405773	0.0449508	0.0418494
ENSG00000067167	0.0853177	0.24657	0.125854	0.0388976	0.0462923	0.190609	0.164002	0.102457	0.16376	0.232971	0.195109	0.0465571	0.0274863	0.0737963	0.185627	0.0746933	0.125712	0.283109	0.213467	0.0265381	0.0496441	0.0774934	0.127419	0.0966173
ENSG00000067177	0.0201681	0.0654956	0.0361395	0.0265783	0.0300378	0.309275	0.328168	0.184138	0.0429414	0.0646662	0.0486357	0.0267124	0.013483	0.0646619	0.501081	0.237818	0.0496619	0.106933	0.0863578	0.0276676	0.0374543	0.0884875	0.348057	0.255381
ENSG00000067182	0.0772116	0.273291	0.140883	0.031881	0.0244692	0.166126	0.173637	0.112502	0.141093	0.253095	0.214368	0.04583	0.019281	0.0447556	0.182903	0.0986739	0.104688	0.255807	0.233547	0.0306062	0.0346689	0.0474086	0.144445	0.14883
ENSG00000067191	0.0104936	0.0383852	0.0201396	0.0838627	0.0657176	0.304152	0.283759	0.19349	0.0227863	0.041091	0.0366306	0.0768325	0.0678825	0.10178	0.423304	0.229693	0.011547	0.0560937	0.0426016	0.0892227	0.170612	0.12646	0.268304	0.235159
ENSG00000067208	0.0200267	0.0617568	0.0314436	0.0430135	0.0523422	0.349447	0.272106	0.169865	0.0410422	0.0563217	0.0433056	0.0344167	0.0264956	0.124744	0.439295	0.234379	0.0376817	0.0765896	0.0594083	0.031902	0.0712477	0.138585	0.348516	0.23607
ENSG00000067221	0.0692077	0.292762	0.137936	0.038201	0.0159455	0.105099	0.207961	0.132887	0.0929639	0.155464	0.142614	0.0347517	0.0169964	0.0420181	0.302981	0.212211	0.115286	0.296483	0.271528	0.0335255	0.0383127	0.041134	0.102951	0.10078
ENSG00000067225	0.0197282	0.0733029	0.0398511	0.0176077	0.0082915	0.270447	0.371935	0.198837	0.0389718	0.064175	0.0506733	0.0192509	0.00710343	0.0265045	0.478747	0.314574	0.0565113	0.137573	0.129805	0.0236661	0.0243588	0.044941	0.325275	0.257869
ENSG00000067248	0.0258385	0.0677512	0.0339263	0.0320839	0.0277922	0.275087	0.355717	0.181803	0.0603738	0.0816276	0.0689907	0.0354667	0.0160737	0.0748326	0.506679	0.155955	0.0744239	0.166607	0.108935	0.0354191	0.0383869	0.080589	0.300099	0.19554
ENSG00000067334	0.037429	0.0993195	0.0465885	0.108488	0.0584974	0.237635	0.26851	0.143532	0.0672843	0.0895751	0.0751864	0.077148	0.038145	0.0896921	0.407145	0.155825	0.0799579	0.172602	0.126035	0.0709892	0.0704106	0.0942008	0.228574	0.157231
ENSG00000067365	0.0108918	0.0371678	0.0215953	0.054191	0.0466375	0.282569	0.335662	0.211285	0.0206312	0.0302283	0.0265554	0.0472777	0.0321346	0.0834462	0.475479	0.284247	0.0228618	0.041715	0.0472853	0.0527843	0.095907	0.123119	0.314988	0.301339
ENSG00000067369	0.0180233	0.0545453	0.0305757	0.032604	0.0287765	0.347342	0.315366	0.172767	0.0386439	0.0625281	0.0481362	0.0379454	0.0173826	0.121455	0.455546	0.218362	0.0400078	0.0958467	0.0724989	0.0336392	0.0451839	0.11044	0.355178	0.247205
ENSG00000067445	0.0466566	0.151555	0.0848682	0.0665658	0.0409417	0.243239	0.23497	0.131203	0.09708	0.156071	0.12625	0.0655421	0.0311093	0.0538126	0.305664	0.16447	0.0745005	0.179544	0.191169	0.0595418	0.0813816	0.0670967	0.202837	0.143929
ENSG00000067533	0.0137287	0.0427485	0.0216979	0.0280282	0.0115751	0.239688	0.438028	0.204505	0.0240014	0.0392259	0.0311988	0.0343465	0.0135674	0.0287319	0.541489	0.287439	0.0440918	0.0840467	0.0763232	0.0299164	0.031616	0.0497808	0.374866	0.309359
ENSG00000067560	0.0171766	0.048124	0.0247586	0.0157006	0.0149693	0.246286	0.398611	0.234374	0.0271907	0.0435985	0.0370484	0.014971	0.00877278	0.0487953	0.561949	0.257675	0.0431433	0.0954237	0.0698988	0.0181161	0.0213565	0.0681073	0.368599	0.315356
ENSG00000067596	0.0188012	0.0625198	0.0304263	0.0269693	0.0214771	0.307611	0.334315	0.197881	0.0422774	0.0668244	0.052071	0.0303816	0.0147974	0.0674695	0.489347	0.236832	0.0495422	0.110599	0.0963571	0.0336048	0.0508472	0.0798231	0.324022	0.255204
ENSG00000067606	0.00885404	0.0314928	0.0205859	0.0247079	0.0510663	0.355326	0.310139	0.197828	0.0180071	0.0349593	0.0249344	0.0226748	0.0233519	0.0571251	0.420761	0.398187	0.0242885	0.0507489	0.0540929	0.0222895	0.0671621	0.0824654	0.437797	0.261156
ENSG00000067704	0.0618274	0.180696	0.0877711	0.0186996	0.0154654	0.207615	0.278819	0.149106	0.132756	0.203115	0.173319	0.022691	0.00791597	0.0374334	0.314363	0.108407	0.124504	0.282879	0.196673	0.0169325	0.0184766	0.0446071	0.180961	0.134967
ENSG00000067715	0.0417402	0.16422	0.0656553	0.200468	0.0898336	0.204995	0.125484	0.107605	0.0923683	0.134263	0.12303	0.265824	0.0741768	0.0957236	0.184483	0.0301314	0.0628848	0.151707	0.190233	0.169899	0.1925	0.0792757	0.114854	0.0386464
ENSG00000067798	0.0193192	0.0635739	0.0287963	0.123232	0.0788079	0.271878	0.262222	0.15217	0.0385069	0.0662729	0.040136	0.110373	0.045178	0.124896	0.360069	0.214568	0.0264868	0.0582222	0.068702	0.0991693	0.140488	0.133157	0.265947	0.207828
ENSG00000067829	0.0167593	0.0601177	0.0347446	0.0335209	0.0207877	0.256032	0.362186	0.215852	0.0268877	0.0523867	0.043215	0.0284037	0.0168709	0.0334009	0.410754	0.388081	0.0437703	0.0976136	0.109461	0.0368534	0.0495569	0.0564777	0.309095	0.297172
ENSG00000067836	0.0149158	0.0256149	0.013758	0.0282504	0.02318	0.31271	0.344472	0.237099	0.0231002	0.0410605	0.0384826	0.00860201	0.00855783	0.0455934	0.509458	0.325146	0.0200767	0.0434394	0.0697256	0.0285628	0.0398304	0.0410227	0.414255	0.343088
ENSG00000067840	0.0128531	0.0498602	0.0298823	0.0189479	0.0249011	0.311458	0.380514	0.171583	0.0365639	0.0583399	0.045624	0.0235847	0.0132422	0.0815403	0.450637	0.290468	0.0462332	0.0843748	0.0927377	0.0248915	0.0433019	0.100579	0.372176	0.235706
ENSG00000067842	0.0632741	0.23657	0.131955	0.0574066	0.0763496	0.173021	0.169111	0.0923128	0.115992	0.18603	0.200524	0.0545099	0.0369191	0.0987667	0.195739	0.111519	0.0959977	0.256276	0.230138	0.035931	0.0862486	0.0788943	0.108235	0.108279
ENSG00000067900	0.0214781	0.0513879	0.0217165	0.0433516	0.0465009	0.32471	0.318579	0.172276	0.033257	0.0523023	0.0461196	0.0486821	0.0213964	0.114357	0.525182	0.158703	0.0336777	0.0826731	0.0624685	0.0439294	0.050959	0.139918	0.351683	0.234692
ENSG00000067955	0.00869634	0.0409284	0.0206669	0.0199301	0.0279346	0.331332	0.361385	0.189127	0.0219985	0.0332411	0.0264727	0.0180307	0.0161256	0.0774175	0.523604	0.28311	0.023599	0.0615693	0.0576356	0.0208549	0.0494028	0.0837198	0.389487	0.313731
ENSG00000067992	0.0172695	0.054345	0.0245363	0.0210985	0.0246001	0.258706	0.392124	0.20732	0.0348873	0.0555839	0.0492728	0.0270302	0.0105215	0.0715611	0.559094	0.19205	0.0432079	0.0933949	0.0765203	0.0251486	0.0329884	0.106751	0.34547	0.276519
ENSG00000068001	0.0738744	0.287821	0.162023	0.0238943	0.0174017	0.163985	0.16706	0.10394	0.155997	0.284955	0.238795	0.0421114	0.013466	0.0298558	0.14566	0.0891596	0.120761	0.280184	0.260802	0.023674	0.0330953	0.0441383	0.12375	0.113595
ENSG00000068028	0.0169094	0.0585256	0.0322437	0.0293204	0.0175274	0.244387	0.382161	0.218925	0.0314292	0.0568133	0.0368955	0.0292691	0.0148615	0.0448039	0.461462	0.324465	0.0359668	0.0965736	0.0818828	0.0303899	0.0447479	0.0601882	0.345357	0.304893
ENSG00000068097	0.0299477	0.0960337	0.0534825	0.0624781	0.0399813	0.277089	0.272891	0.168097	0.0588343	0.0954433	0.0794819	0.0646752	0.030038	0.0705128	0.429399	0.171615	0.0683603	0.153533	0.127773	0.0527676	0.0661018	0.0863139	0.252107	0.193043
ENSG00000068120	0.0310111	0.0915927	0.0498209	0.0276371	0.0177749	0.276473	0.321328	0.184362	0.0322245	0.052443	0.0570576	0.023103	0.0123558	0.0559791	0.538333	0.228504	0.0528635	0.139976	0.108406	0.031974	0.0322405	0.0723616	0.28352	0.278659
ENSG00000068137	0.0206129	0.0619184	0.0297937	0.0282416	0.0234301	0.265514	0.345271	0.225219	0.030606	0.0616199	0.0468541	0.0202785	0.0119893	0.0685653	0.553238	0.206849	0.0420586	0.0955066	0.090683	0.0287923	0.0294357	0.100075	0.357243	0.256205
ENSG00000068305	0.0157889	0.0419184	0.0215237	0.0799472	0.0655463	0.27697	0.311687	0.186619	0.0282955	0.0384295	0.0358601	0.0745335	0.0322617	0.113722	0.501263	0.175635	0.0279291	0.0693618	0.0553784	0.0757214	0.0893275	0.161168	0.30357	0.217544
ENSG00000068308	0.0148607	0.0558081	0.025779	0.0255558	0.0257045	0.293803	0.363656	0.194833	0.0311413	0.0471262	0.0379067	0.0258199	0.0155786	0.0545563	0.497166	0.290705	0.0342988	0.0829724	0.0771951	0.0336242	0.0576436	0.0902853	0.357949	0.266032
ENSG00000068323	0.00863134	0.0311121	0.0171284	0.0200098	0.0409802	0.345823	0.323352	0.212963	0.0188184	0.0303341	0.0270256	0.0176373	0.0172201	0.0888681	0.483523	0.316574	0.0171145	0.0465943	0.0428423	0.0186076	0.0594764	0.123134	0.365545	0.326685
ENSG00000068354	0.0320148	0.0873014	0.0465572	0.0190804	0.0707432	0.277233	0.297152	0.169918	0.0426743	0.0674994	0.0848262	0.0300733	0.0483199	0.0938162	0.351927	0.280864	0.051036	0.0637895	0.104447	0.0464947	0.111317	0.121161	0.269384	0.232371
ENSG00000068366	0.0386235	0.100716	0.0557289	0.0311861	0.0239846	0.264774	0.316	0.168986	0.0666676	0.0940014	0.0854194	0.0307255	0.0138643	0.0605693	0.444889	0.203863	0.0902557	0.191424	0.122409	0.0279205	0.0366232	0.0631989	0.267583	0.200586
ENSG00000068383	0.0126381	0.03033	0.0213623	0.0213234	0.05943	0.345197	0.286889	0.222829	0.0256368	0.0343219	0.03136	0.025321	0.0254162	0.121198	0.499117	0.237628	0.0259683	0.0676917	0.0440295	0.0172542	0.0656497	0.156027	0.338078	0.285301
ENSG00000068394	0.0166574	0.0623084	0.0350959	0.0158219	0.00619062	0.263897	0.383194	0.216834	0.0343909	0.0569003	0.0422776	0.016905	0.00652368	0.0227014	0.508231	0.312071	0.057688	0.128066	0.119259	0.0218007	0.0248635	0.0462075	0.327205	0.27491
ENSG00000068400	0.0162346	0.0579101	0.0352059	0.0506137	0.0230449	0.299554	0.334555	0.182881	0.0292736	0.0493868	0.0376358	0.0464028	0.0170258	0.0402118	0.507621	0.272443	0.0439863	0.106091	0.102352	0.0502652	0.0555756	0.060489	0.334962	0.246279
ENSG00000068438	0.0173624	0.0472296	0.0254557	0.026243	0.0325329	0.264378	0.36399	0.222809	0.0292654	0.0490148	0.0401006	0.0279247	0.016331	0.0648747	0.526187	0.246302	0.0375767	0.0858919	0.0731766	0.0298687	0.0442445	0.0902322	0.340694	0.298316
ENSG00000068489	0.0151718	0.0490239	0.0236356	0.0176876	0.0429498	0.359783	0.30345	0.188298	0.0338278	0.052469	0.0414631	0.0195285	0.018801	0.120524	0.48953	0.223857	0.0350151	0.07609	0.0619289	0.021401	0.0445707	0.118869	0.367923	0.274203
ENSG00000068615	0.088174	0.259565	0.103661	0.0320052	0.0350369	0.179672	0.184399	0.117488	0.126428	0.19069	0.21357	0.0339861	0.0230166	0.0716139	0.269641	0.071054	0.122281	0.330412	0.198643	0.021931	0.0550825	0.0679504	0.115573	0.0881271
ENSG00000068650	0.0926614	0.279763	0.151063	0.0574088	0.0759011	0.176985	0.100527	0.0656904	0.158412	0.259903	0.215932	0.0748422	0.0405183	0.0765968	0.105915	0.0678813	0.10044	0.289216	0.2079	0.0420834	0.0799094	0.0961666	0.108286	0.0759984
ENSG00000068654	0.031424	0.0998636	0.0567373	0.0373141	0.0384298	0.295092	0.291283	0.149856	0.0582093	0.114016	0.0961613	0.0443408	0.0261061	0.070532	0.414557	0.176077	0.0598051	0.149031	0.132987	0.0399758	0.0601405	0.0905376	0.279681	0.187842
ENSG00000068697	0.147287	0.401186	0.205476	0.043049	0.0174483	0.0590663	0.0733356	0.053152	0.215303	0.310141	0.275276	0.0554489	0.0136866	0.020968	0.0670268	0.0421502	0.177379	0.409454	0.276762	0.0297731	0.0226073	0.0224513	0.0322544	0.02932
ENSG00000068724	0.0151955	0.0482345	0.0304581	0.0567181	0.0716901	0.357474	0.257678	0.162552	0.0284702	0.0519438	0.0395918	0.0806851	0.0541518	0.095732	0.364749	0.284676	0.0256611	0.0571373	0.0771164	0.0745374	0.104702	0.108377	0.335022	0.217447
ENSG00000068745	0.0193457	0.0565769	0.0310667	0.0558258	0.0397359	0.255136	0.345057	0.197255	0.0358549	0.053796	0.041465	0.0492268	0.0297121	0.0614414	0.491171	0.237332	0.0397972	0.0919866	0.0738025	0.0536921	0.0805388	0.100133	0.312402	0.247648
ENSG00000068784	0.0237425	0.0657205	0.0303714	0.0601552	0.0542566	0.242724	0.30514	0.21789	0.0466492	0.0663011	0.0556402	0.0539278	0.0393662	0.100749	0.420287	0.217079	0.0567519	0.11372	0.0898983	0.0552345	0.0722804	0.119902	0.26859	0.223623
ENSG00000068796	0.0214683	0.0616273	0.0299921	0.0337101	0.0446828	0.292659	0.333144	0.182716	0.0449016	0.0636922	0.0518586	0.0371568	0.0234849	0.102335	0.495101	0.18147	0.0523917	0.116195	0.086916	0.0330829	0.0475896	0.107893	0.327248	0.228684
ENSG00000068878	0.036446	0.0955143	0.0456781	0.0490019	0.0456008	0.273776	0.292337	0.161646	0.0663121	0.0993627	0.0834341	0.0590206	0.0239211	0.0846574	0.424561	0.158731	0.0698008	0.168259	0.123727	0.0492741	0.0505942	0.0923508	0.267559	0.178435
ENSG00000068885	0.0170827	0.0321669	0.020944	0.0762339	0.0576072	0.270938	0.342554	0.182473	0.030369	0.039306	0.0366004	0.0803897	0.0349712	0.1122	0.514024	0.15214	0.0336746	0.0674396	0.0621135	0.0747507	0.0800117	0.137072	0.310352	0.234586
ENSG00000068903	0.0121345	0.0347553	0.0279871	0.0289574	0.0301751	0.296526	0.360869	0.208595	0.0252155	0.03923	0.0318645	0.0382512	0.0177267	0.076389	0.502881	0.268442	0.0247419	0.0703414	0.0637404	0.041091	0.0591125	0.0866029	0.389146	0.265223
ENSG00000068912	0.0715959	0.193835	0.102312	0.0316805	0.0403886	0.190393	0.220806	0.148989	0.138411	0.200833	0.181895	0.0446961	0.0168014	0.0718674	0.24938	0.0961153	0.114814	0.246085	0.174971	0.0271497	0.0407076	0.0941556	0.165338	0.136779
ENSG00000068971	0.0163798	0.0376134	0.0231914	0.0711639	0.0278509	0.267381	0.395884	0.160535	0.0278284	0.0553739	0.0369904	0.0364206	0.0172282	0.0823517	0.509433	0.234374	0.0262108	0.0573899	0.06899	0.0317934	0.0590712	0.103403	0.360013	0.293129
ENSG00000069011	0.0105949	0.0403132	0.023426	0.0124284	0.0402871	0.335224	0.331304	0.206423	0.0185947	0.0392238	0.0254609	0.0125432	0.0148238	0.0740101	0.482538	0.332805	0.0274559	0.052655	0.0599014	0.0163109	0.0583239	0.126377	0.334473	0.324503
ENSG00000069020	0.0195836	0.0626759	0.023789	0.0523159	0.0372592	0.205729	0.359706	0.238941	0.0399728	0.0735928	0.0411436	0.0996307	0.0309241	0.0817278	0.425374	0.207634	0.0413977	0.121788	0.0467942	0.0639045	0.0605359	0.0851668	0.320811	0.259602
ENSG00000069188	0.079805	0.337764	0.161124	0.0215302	0.0485762	0.165267	0.123602	0.0623312	0.101903	0.249544	0.237312	0.0242131	0.024903	0.0749568	0.200076	0.0870905	0.0806581	0.271866	0.24902	0.0176548	0.0674597	0.0810684	0.15422	0.0780538
ENSG00000069248	0.0347176	0.0997848	0.0528643	0.0446575	0.0327691	0.247749	0.31736	0.170097	0.069624	0.0979692	0.0809289	0.0485878	0.0238669	0.0687074	0.449723	0.160593	0.0879398	0.203221	0.135529	0.0470962	0.0474619	0.077479	0.238532	0.162741
ENSG00000069275	0.0135515	0.0501783	0.0225213	0.0228997	0.0230354	0.358873	0.33348	0.175461	0.0320279	0.0464069	0.0377516	0.0224394	0.0130019	0.0705099	0.491866	0.285996	0.0384975	0.080054	0.0720711	0.0233149	0.0358387	0.0792641	0.379512	0.291447
ENSG00000069329	0.032307	0.0897159	0.0456545	0.0418093	0.0214532	0.241226	0.339436	0.188398	0.06192	0.0926606	0.0707477	0.0607934	0.0183393	0.0650104	0.459526	0.171003	0.085783	0.174857	0.122982	0.0494975	0.0378476	0.0661098	0.2647	0.198222
ENSG00000069345	0.0166043	0.0488046	0.0256036	0.0238077	0.0291193	0.256839	0.389981	0.20924	0.035887	0.052944	0.044193	0.0270805	0.0130627	0.0574504	0.537672	0.23171	0.0496772	0.115079	0.0883273	0.0293493	0.0383013	0.0835721	0.341137	0.254558
ENSG00000069399	0.0181236	0.0671256	0.0193455	0.0428673	0.0971888	0.366974	0.207947	0.180428	0.0270216	0.0435796	0.039299	0.0280244	0.0529452	0.166372	0.399322	0.243436	0.0237848	0.0701469	0.0472394	0.0375964	0.145685	0.156677	0.250675	0.268195
ENSG00000069424	0.0164368	0.0432372	0.0260616	0.0335333	0.0182711	0.291989	0.366814	0.203657	0.0231035	0.0459143	0.0440527	0.0372374	0.0114221	0.0606471	0.503101	0.274522	0.030028	0.0814981	0.0492657	0.0286767	0.0420083	0.0540789	0.37387	0.340575
ENSG00000069431	0.0386809	0.0965494	0.0490005	0.13966	0.0735637	0.225691	0.234028	0.142827	0.0539948	0.0754572	0.0676574	0.162348	0.0532961	0.126922	0.341025	0.119301	0.0508628	0.112663	0.0959308	0.125281	0.116466	0.148401	0.199485	0.150912
ENSG00000069493	0.0279342	0.0592684	0.0309758	0.10966	0.0650726	0.194725	0.329652	0.182712	0.0404695	0.0522424	0.0535554	0.136709	0.063167	0.11536	0.422224	0.116273	0.0535332	0.116893	0.0750655	0.0967739	0.0831891	0.152862	0.235106	0.186578
ENSG00000069509	0.0218631	0.0597494	0.0331838	0.0278274	0.0211582	0.21366	0.38997	0.232588	0.0398535	0.0562927	0.047649	0.0268318	0.0154285	0.0540464	0.53388	0.226018	0.0528814	0.103535	0.0772459	0.0242097	0.0317734	0.0692685	0.340265	0.300821
ENSG00000069667	0.0178414	0.0573538	0.026227	0.141802	0.0849384	0.263745	0.256984	0.151108	0.0312467	0.0394988	0.0304868	0.124936	0.0584632	0.122746	0.304017	0.288605	0.0245575	0.0477087	0.0670344	0.0984197	0.133947	0.149079	0.262829	0.216426
ENSG00000069702	0.0722006	0.291415	0.108913	0.0791402	0.0849532	0.151964	0.140348	0.0710666	0.165486	0.215532	0.184965	0.0516492	0.0429921	0.0900182	0.127246	0.122112	0.0997352	0.239685	0.193116	0.0415723	0.132654	0.09462	0.117778	0.080839
ENSG00000069849	0.120449	0.354091	0.179511	0.0318394	0.0242043	0.124573	0.0998588	0.0654723	0.17312	0.244644	0.239631	0.0436836	0.0201128	0.0412076	0.151821	0.08578	0.1493	0.348676	0.265447	0.0249933	0.029522	0.0425178	0.072988	0.0665558
ENSG00000069869	0.0261459	0.0720449	0.0360248	0.102778	0.0746435	0.323537	0.225825	0.139001	0.0453365	0.0667326	0.0531843	0.106509	0.042666	0.138695	0.379792	0.167085	0.0363298	0.0793453	0.0716407	0.0978833	0.101711	0.140773	0.276253	0.196064
ENSG00000069943	0.0937788	0.244203	0.128168	0.083795	0.0649396	0.122114	0.161991	0.10101	0.141573	0.208535	0.17074	0.0997876	0.0368592	0.064233	0.190563	0.0877096	0.131212	0.278167	0.178649	0.0743352	0.0647874	0.0872558	0.107117	0.0784759
ENSG00000069956	0.0171007	0.0444468	0.022682	0.027036	0.0336968	0.322751	0.34059	0.191696	0.0349888	0.0496432	0.0416148	0.0277217	0.0179044	0.115569	0.528338	0.184221	0.0395617	0.0899839	0.0589788	0.0250322	0.0394782	0.144691	0.361474	0.2408
ENSG00000069966	0.0158504	0.0418378	0.0257515	0.025328	0.0329536	0.258141	0.378282	0.221856	0.0261996	0.039463	0.0383709	0.0231507	0.0171985	0.0693211	0.50236	0.283936	0.0409537	0.091845	0.0696524	0.031645	0.0510378	0.101828	0.330499	0.282539
ENSG00000069974	0.0196744	0.0560941	0.0287847	0.0235635	0.0144537	0.240234	0.40521	0.211985	0.0286734	0.0493162	0.0412436	0.0237088	0.0123217	0.0563834	0.546791	0.241562	0.0448508	0.0954651	0.0787524	0.025083	0.0281742	0.0599254	0.374288	0.293461
ENSG00000069998	0.0177294	0.0602766	0.0334336	0.0180689	0.0160882	0.242381	0.401734	0.210289	0.028353	0.0500302	0.0423171	0.0201566	0.00847443	0.0404186	0.543628	0.266622	0.0525768	0.114592	0.0879285	0.024851	0.0341548	0.0760842	0.332143	0.27767
ENSG00000070010	0.0158558	0.0533007	0.0302977	0.0192869	0.0149278	0.241138	0.3901	0.235093	0.0321088	0.0525801	0.0413213	0.0232443	0.0096693	0.03349	0.464166	0.34342	0.045001	0.103371	0.0914989	0.0258133	0.0303379	0.0522863	0.337207	0.314484
ENSG00000070018	0.0852077	0.274673	0.156716	0.0574081	0.042726	0.187479	0.119962	0.0758291	0.161446	0.256645	0.215106	0.0680091	0.0325956	0.0576321	0.134913	0.0736537	0.123605	0.276614	0.243602	0.0516599	0.063704	0.06976	0.0980736	0.0729818
ENSG00000070047	0.0203587	0.0775827	0.0395744	0.0302833	0.0214949	0.317695	0.324941	0.168071	0.037691	0.0724645	0.0593398	0.0322139	0.0169702	0.077023	0.475501	0.228796	0.0450145	0.107778	0.115071	0.0368686	0.0487611	0.0814022	0.341224	0.223881
ENSG00000070061	0.0379277	0.102784	0.0436853	0.0291643	0.0183091	0.269869	0.325307	0.172953	0.0561358	0.0862714	0.0676778	0.0292569	0.0108995	0.0627869	0.497146	0.189826	0.0682571	0.182588	0.120277	0.0288437	0.0334746	0.0692017	0.297103	0.200254
ENSG00000070081	0.137769	0.370016	0.171542	0.0363815	0.0237481	0.0990525	0.104684	0.0568071	0.199439	0.297054	0.265685	0.0455138	0.0155519	0.0351761	0.101291	0.0402893	0.169756	0.374907	0.273255	0.0228106	0.0229672	0.0303006	0.0594374	0.0465664
ENSG00000070087	0.0116642	0.0326319	0.0176637	0.0259964	0.0240242	0.278279	0.385801	0.22394	0.0211596	0.0290679	0.025116	0.0215161	0.0141486	0.0708056	0.544121	0.274065	0.0291746	0.0631226	0.0498399	0.0256612	0.0356702	0.0941845	0.387902	0.314445
ENSG00000070159	0.0169148	0.0583769	0.0256658	0.039673	0.0539464	0.311011	0.29505	0.199363	0.034022	0.0539752	0.0497088	0.0434373	0.0263409	0.100156	0.488373	0.203987	0.0367664	0.0743198	0.067627	0.0395154	0.0703928	0.123475	0.328666	0.259237
ENSG00000070182	0.0281296	0.101711	0.0588517	0.0256916	0.0146708	0.291526	0.317745	0.161674	0.0497585	0.0755475	0.0652663	0.0279705	0.0136131	0.0540596	0.45426	0.259524	0.0609787	0.153076	0.145694	0.0259631	0.0272364	0.0678632	0.313719	0.20547
ENSG00000070214	0.10869	0.319809	0.165975	0.0354004	0.0424153	0.144084	0.10876	0.0748667	0.181381	0.271577	0.245019	0.0491186	0.020681	0.0589064	0.117672	0.0556453	0.138806	0.321794	0.245481	0.0295323	0.0432157	0.0659033	0.0871414	0.0681259
ENSG00000070269	0.103519	0.263162	0.138676	0.127492	0.0629296	0.12062	0.104383	0.0792173	0.151505	0.216226	0.208108	0.121733	0.0415786	0.0649063	0.132497	0.0634464	0.130486	0.292547	0.191783	0.0930484	0.0727061	0.0751803	0.083527	0.0607227
ENSG00000070366	0.0215067	0.0705483	0.0352988	0.0546203	0.0601416	0.306232	0.272983	0.178668	0.0404184	0.0711214	0.06099	0.0503955	0.0323829	0.0928685	0.455409	0.196415	0.0340205	0.102674	0.0862283	0.051617	0.0963987	0.127379	0.295268	0.206414
ENSG00000070367	0.0199205	0.0460385	0.0263034	0.0302758	0.0563934	0.316328	0.316135	0.188606	0.0364968	0.0544536	0.0458638	0.0298528	0.0187383	0.143847	0.509388	0.161359	0.0453086	0.0913061	0.0649903	0.0266188	0.0468697	0.166356	0.3357	0.222851
ENSG00000070371	0.0254599	0.0774308	0.0427674	0.0876582	0.0546029	0.278945	0.268773	0.164364	0.0402694	0.0629413	0.051284	0.0810977	0.0502852	0.0734966	0.375676	0.26495	0.03906	0.0930409	0.0828632	0.0976	0.108002	0.107247	0.260587	0.2116
ENSG00000070404	0.0974357	0.361506	0.212071	0.0312519	0.0119016	0.0998125	0.112548	0.0734733	0.170918	0.301005	0.26232	0.0463393	0.012521	0.0256961	0.1192	0.0620002	0.140677	0.336255	0.310637	0.0286362	0.0268236	0.0274121	0.068835	0.0607246
ENSG00000070413	0.104378	0.408921	0.236785	0.0308662	0.0153223	0.0788587	0.0860498	0.0388201	0.172425	0.315653	0.297684	0.0450429	0.0132944	0.0249378	0.0569479	0.0740149	0.145468	0.351024	0.332471	0.0332997	0.0288825	0.0285024	0.0534877	0.0268647
ENSG00000070423	0.0111328	0.0343017	0.0225728	0.0207132	0.041736	0.320223	0.339979	0.209342	0.0190193	0.0401575	0.0319767	0.0218289	0.0192464	0.0799227	0.487853	0.299995	0.0218545	0.0590478	0.0551108	0.0237664	0.0653928	0.100796	0.347298	0.326734
ENSG00000070444	0.019328	0.0627349	0.0340868	0.0494594	0.0576409	0.331144	0.282853	0.162754	0.0263813	0.054808	0.0406303	0.0461682	0.0317582	0.105686	0.490794	0.203773	0.028785	0.0865405	0.0801382	0.0563524	0.0966766	0.128228	0.286261	0.237019
ENSG00000070476	0.014794	0.0526513	0.0282865	0.051704	0.043277	0.307169	0.317557	0.184561	0.0284245	0.0472399	0.0408629	0.0524003	0.027187	0.0788063	0.494926	0.230153	0.027951	0.0828853	0.0790595	0.0608622	0.0753131	0.118169	0.315287	0.240473
ENSG00000070495	0.0193137	0.0595814	0.0359947	0.0288207	0.0191289	0.26707	0.35617	0.213921	0.0362256	0.0598168	0.0542347	0.0348521	0.0197251	0.0550033	0.464911	0.275231	0.0516258	0.104652	0.0877164	0.0328209	0.0452763	0.0665245	0.329456	0.281928
ENSG00000070501	0.012874	0.0377903	0.0188265	0.0367199	0.0363164	0.241442	0.379681	0.23635	0.0265814	0.0432545	0.0354838	0.0357434	0.0235816	0.0817439	0.544572	0.209039	0.0357774	0.0752642	0.0575026	0.0320658	0.0454106	0.0884554	0.361637	0.303887
ENSG00000070540	0.00924157	0.0345235	0.0203411	0.0346266	0.0595633	0.319431	0.298029	0.224244	0.0204987	0.0270831	0.0267656	0.045596	0.0331191	0.103776	0.448943	0.294218	0.0175335	0.0542772	0.0450093	0.052997	0.0904867	0.134806	0.320515	0.284376
ENSG00000070601	0.0195439	0.0695596	0.0353877	0.0879839	0.0578157	0.344781	0.220389	0.164539	0.0437109	0.0754238	0.0581777	0.0601427	0.0404719	0.11613	0.385376	0.220567	0.0138085	0.044785	0.0670948	0.0747076	0.120052	0.15606	0.26063	0.262861
ENSG00000070610	0.016043	0.0525066	0.0341978	0.106062	0.0691289	0.309833	0.248537	0.163692	0.0325187	0.0577338	0.0483382	0.101195	0.0451722	0.116087	0.392943	0.206012	0.0235736	0.0634309	0.068648	0.0950995	0.126433	0.143073	0.262057	0.217685
ENSG00000070614	0.0585251	0.224862	0.119638	0.024797	0.0385389	0.253195	0.172708	0.107735	0.0960551	0.183473	0.17313	0.0330883	0.0199282	0.0818823	0.25919	0.153253	0.084947	0.213972	0.203809	0.0235185	0.0540469	0.0954024	0.185172	0.139132
ENSG00000070669	0.0335273	0.0920497	0.0452645	0.0314446	0.0170482	0.232644	0.35554	0.192482	0.0673934	0.0923216	0.0771196	0.0342354	0.0132983	0.053338	0.490893	0.1714	0.0917335	0.193176	0.134978	0.0382998	0.0298963	0.060102	0.275354	0.176461
ENSG00000070718	0.0240333	0.0672292	0.037395	0.0920723	0.0541698	0.243353	0.305386	0.176361	0.0424793	0.0638858	0.0533426	0.0913007	0.0365766	0.0743358	0.414326	0.223754	0.0514059	0.103827	0.103565	0.0878426	0.0909093	0.103168	0.251043	0.20824
ENSG00000070756	0.0192931	0.0633469	0.0294371	0.0254444	0.120062	0.381557	0.210302	0.150558	0.0314347	0.0487217	0.0430532	0.0176983	0.0320823	0.197957	0.378006	0.251047	0.0315717	0.071005	0.0627071	0.0195101	0.0976224	0.208525	0.276911	0.232147
ENSG00000070759	0.0107393	0.03677	0.0174086	0.0301172	0.0407192	0.308934	0.334023	0.221288	0.0229629	0.0404044	0.0265382	0.0281229	0.0244974	0.12117	0.514496	0.221808	0.0294164	0.0691745	0.0687644	0.0309513	0.0812043	0.127937	0.327431	0.265122
ENSG00000070761	0.023819	0.0701251	0.037658	0.0489764	0.0265373	0.276025	0.352414	0.164445	0.0293091	0.0499775	0.0445821	0.039284	0.019495	0.0387281	0.455618	0.323006	0.0476591	0.0953664	0.0837223	0.0414018	0.0528212	0.0597618	0.338109	0.281158
ENSG00000070770	0.0190903	0.0621239	0.0319003	0.0293972	0.0508038	0.351571	0.275598	0.179516	0.0327479	0.0492263	0.0415903	0.0292396	0.0242178	0.106574	0.436527	0.279877	0.0362607	0.0832848	0.0771261	0.0281229	0.0586034	0.116537	0.328601	0.271464
ENSG00000070778	0.0138856	0.0460992	0.0216512	0.0512298	0.0669413	0.370867	0.265247	0.164078	0.0257824	0.0423482	0.0351761	0.0413672	0.0290692	0.129978	0.491838	0.204441	0.0273601	0.064045	0.0605947	0.0439341	0.0796657	0.168494	0.30253	0.253376
ENSG00000070785	0.0203903	0.0613637	0.0328819	0.0273923	0.0108966	0.255375	0.38704	0.204661	0.0432479	0.0672265	0.0529587	0.0296271	0.00944256	0.0365309	0.50397	0.256996	0.0573749	0.12979	0.10371	0.0310752	0.0284467	0.050286	0.345137	0.25418
ENSG00000070814	0.0214924	0.0700212	0.0340706	0.040731	0.0393871	0.34005	0.299113	0.155135	0.044751	0.0665217	0.0559108	0.0419008	0.028256	0.101942	0.453556	0.207162	0.042298	0.118317	0.10813	0.0443112	0.0647882	0.102978	0.302789	0.216389
ENSG00000070831	0.0200982	0.0551285	0.0268785	0.0261628	0.0185144	0.242639	0.39993	0.210649	0.0386769	0.0561657	0.0474692	0.0273133	0.0143867	0.0474476	0.567524	0.201017	0.05701	0.127902	0.0855003	0.028805	0.026342	0.0665092	0.351555	0.256377
ENSG00000070882	0.0282263	0.0922054	0.0466564	0.0847895	0.0637818	0.251612	0.252402	0.180327	0.0725749	0.120827	0.101354	0.0797778	0.0388521	0.0817896	0.356829	0.147995	0.0711493	0.156929	0.142105	0.0617578	0.092243	0.106921	0.209317	0.159579
ENSG00000070886	0.060502	0.236998	0.140962	0.0239573	0.0307364	0.164122	0.202408	0.140314	0.131391	0.240061	0.188639	0.0283699	0.0253342	0.0299903	0.231268	0.124946	0.108402	0.263775	0.225235	0.0187181	0.04278	0.0725044	0.13992	0.128665
ENSG00000070950	0.0205477	0.0568381	0.026996	0.078921	0.0646998	0.262939	0.312872	0.176186	0.0322787	0.0547454	0.0472691	0.0760756	0.036283	0.106713	0.468912	0.177724	0.0471518	0.0993372	0.0810834	0.0628679	0.0724035	0.117607	0.305046	0.214503
ENSG00000070961	0.115847	0.346701	0.169113	0.0547883	0.0351372	0.120103	0.100709	0.0576006	0.197489	0.294242	0.256382	0.0810311	0.0217961	0.0390555	0.0665965	0.0434074	0.154293	0.338101	0.262845	0.0468934	0.0434317	0.0513822	0.0532621	0.0497921
ENSG00000071051	0.0105356	0.0340193	0.0178793	0.0118246	0.0312346	0.324804	0.358701	0.211001	0.0181429	0.0283909	0.0255834	0.0106242	0.00868863	0.0854439	0.513125	0.310002	0.0251306	0.0594742	0.0481098	0.0121277	0.0362154	0.129495	0.370495	0.318952
ENSG00000071054	0.0139506	0.0461934	0.0251069	0.0364891	0.0544747	0.359377	0.289234	0.175175	0.0336989	0.0527724	0.0431456	0.0326984	0.0221548	0.110506	0.464417	0.240607	0.0325522	0.0758904	0.0692166	0.0305857	0.0651986	0.143445	0.334493	0.248618
ENSG00000071073	0.0565148	0.151693	0.0825482	0.0496803	0.0765407	0.210035	0.225387	0.147601	0.109046	0.149536	0.130044	0.0363546	0.0316008	0.110278	0.24841	0.184731	0.100014	0.212488	0.150332	0.0238413	0.0925107	0.113632	0.190919	0.116263
ENSG00000071082	0.0178641	0.0559054	0.0296139	0.0183313	0.00824165	0.192441	0.419766	0.257836	0.038252	0.0559556	0.0452896	0.0203887	0.00761031	0.0273992	0.448947	0.356157	0.0465266	0.10248	0.0807521	0.0219187	0.0214729	0.0408095	0.332527	0.353513
ENSG00000071127	0.0121573	0.044468	0.0242303	0.0158893	0.0174898	0.316458	0.400552	0.168755	0.026479	0.0356313	0.0308874	0.013991	0.00839812	0.0388577	0.491846	0.35391	0.0305892	0.0961212	0.0760736	0.0197033	0.0329871	0.0572733	0.376693	0.310559
ENSG00000071189	0.0684586	0.187261	0.0933158	0.0526738	0.0452643	0.217865	0.207879	0.127283	0.128357	0.185308	0.16471	0.0667805	0.0257503	0.0868693	0.252555	0.0896694	0.108845	0.237545	0.166028	0.0451697	0.0515344	0.0969371	0.175775	0.118166
ENSG00000071205	0.0172675	0.0484279	0.0240405	0.067243	0.0724679	0.294198	0.286796	0.189559	0.0333581	0.0464636	0.0403499	0.0626286	0.0429184	0.130659	0.443588	0.200034	0.0380701	0.0802939	0.0661067	0.0534713	0.0807142	0.136362	0.31199	0.232991
ENSG00000071242	0.0120733	0.0551494	0.0252208	0.0242036	0.0730715	0.319634	0.318516	0.172132	0.0291128	0.0355951	0.0415194	0.0227017	0.0306058	0.118692	0.424078	0.297695	0.0291844	0.0927901	0.046852	0.0248221	0.0700951	0.150867	0.350464	0.234926
ENSG00000071243	0.0202813	0.0634016	0.0282132	0.0532092	0.0413108	0.258201	0.35	0.185383	0.0417127	0.0564881	0.0523294	0.0568877	0.0256382	0.0765639	0.492484	0.197896	0.0554201	0.127916	0.0916559	0.0484306	0.0546363	0.0951076	0.296725	0.230109
ENSG00000071246	0.0123286	0.0379667	0.020614	0.0547371	0.0330002	0.323137	0.319477	0.198739	0.0290741	0.0640618	0.0457089	0.0406589	0.0164642	0.0980128	0.442245	0.263774	0.0305142	0.101104	0.0623514	0.0496206	0.0738688	0.0970598	0.319031	0.266451
ENSG00000071282	0.0143649	0.0543238	0.0288017	0.0245629	0.0188019	0.27435	0.375729	0.209066	0.0288196	0.0465506	0.0376024	0.0223043	0.0120777	0.0371279	0.50496	0.310558	0.0420344	0.0979297	0.0918853	0.0259222	0.0411932	0.0703529	0.3384	0.292282
ENSG00000071462	0.0511238	0.162534	0.0946202	0.0211908	0.00863358	0.17323	0.314761	0.173906	0.0864792	0.131848	0.119653	0.0304487	0.00951555	0.0224337	0.401464	0.198157	0.111129	0.247858	0.206337	0.0243621	0.0220761	0.0332525	0.188985	0.166001
ENSG00000071537	0.147091	0.434724	0.257594	0.0457545	0.0168765	0.0475129	0.0269206	0.0235265	0.233462	0.358441	0.283977	0.0556713	0.0141747	0.0153877	0.0230731	0.0158121	0.181312	0.382562	0.324459	0.0317494	0.0254433	0.0202371	0.0160924	0.0181438
ENSG00000071539	0.0145259	0.0422872	0.0227734	0.0202351	0.0180474	0.265039	0.388558	0.228534	0.0257836	0.0403321	0.0338626	0.0183288	0.00803221	0.0486891	0.572816	0.252155	0.0347888	0.0816767	0.0611627	0.0205025	0.0280702	0.0788958	0.380897	0.314007
ENSG00000071553	0.135466	0.47001	0.272414	0.024312	0.00866679	0.0329986	0.0313388	0.0247928	0.203242	0.358944	0.318475	0.0354255	0.01014	0.0112809	0.0325605	0.0299312	0.163838	0.390809	0.353588	0.0200248	0.0183377	0.0129277	0.0191352	0.0213393
ENSG00000071564	0.00926685	0.0332067	0.0182774	0.016669	0.0483088	0.338603	0.335457	0.200211	0.0195249	0.0335307	0.0319273	0.0108063	0.016592	0.0984023	0.499303	0.289914	0.0237185	0.056611	0.0534525	0.0118475	0.0486132	0.138475	0.368852	0.29843
ENSG00000071575	0.0170818	0.0488303	0.0294048	0.0326256	0.0537865	0.305539	0.328049	0.184683	0.0287721	0.0442741	0.038028	0.0395333	0.0288167	0.113635	0.497659	0.209282	0.0284051	0.0714254	0.0672663	0.0395608	0.0714763	0.153876	0.33434	0.233651
ENSG00000071626	0.0117424	0.0388501	0.0253003	0.0142171	0.0289612	0.290498	0.381187	0.209243	0.0212696	0.0334733	0.0347292	0.0152837	0.0124613	0.0685167	0.531788	0.282478	0.0266338	0.0666608	0.0606622	0.0172279	0.0386229	0.0937014	0.371684	0.324807
ENSG00000071655	0.0174351	0.0485856	0.0259751	0.0213101	0.0316301	0.364612	0.316424	0.174028	0.0338901	0.0452844	0.0371663	0.0173927	0.0160178	0.102565	0.566618	0.181066	0.0305722	0.0647971	0.0507671	0.0189776	0.0564821	0.108577	0.375722	0.294104
ENSG00000071794	0.0372997	0.0970907	0.046996	0.0495413	0.026704	0.263821	0.318658	0.159889	0.0807804	0.116248	0.0949681	0.0565924	0.0168239	0.0746278	0.426229	0.13373	0.0942343	0.2106	0.14566	0.0483443	0.0393959	0.0698614	0.248667	0.143237
ENSG00000071859	0.0122359	0.04533	0.0257226	0.0257557	0.0175774	0.308256	0.364477	0.200646	0.0224157	0.0373872	0.0312598	0.0238299	0.0125251	0.0384797	0.453741	0.380362	0.037966	0.0804008	0.0852575	0.0295349	0.0430182	0.0596762	0.36676	0.297387
ENSG00000071889	0.041765	0.147217	0.0872929	0.0289364	0.0185709	0.220635	0.303476	0.152108	0.0858866	0.135321	0.135933	0.0322264	0.0123334	0.0503644	0.32003	0.227905	0.0790287	0.186409	0.188501	0.0250049	0.0404325	0.0616828	0.234597	0.184344
ENSG00000071894	0.0268228	0.0995303	0.0529663	0.0566486	0.0483909	0.36223	0.213561	0.13985	0.0463803	0.0974582	0.0753036	0.062036	0.0292971	0.0839908	0.339506	0.266028	0.0438118	0.1048	0.112711	0.0658704	0.110546	0.0936878	0.256024	0.212548
ENSG00000071967	0.109416	0.311823	0.167798	0.0402913	0.0391665	0.123926	0.114989	0.0925908	0.171643	0.259178	0.238349	0.0512627	0.0202147	0.0539479	0.129835	0.0755704	0.152388	0.337918	0.260203	0.0274497	0.0375859	0.0475601	0.0743746	0.062521
ENSG00000071994	0.0122323	0.0375749	0.0190904	0.0178946	0.0256347	0.25291	0.392928	0.241735	0.0280334	0.0415343	0.0347933	0.0210466	0.0118948	0.0732048	0.565344	0.224149	0.0343661	0.0750332	0.0523223	0.020623	0.0354142	0.0975408	0.371963	0.312738
ENSG00000072041	0.124754	0.331714	0.148435	0.0524063	0.0320268	0.113249	0.112074	0.085341	0.198234	0.251647	0.262208	0.067778	0.0234024	0.0452814	0.109129	0.0423191	0.166531	0.376458	0.249481	0.0391139	0.0302572	0.0440976	0.0486276	0.045434
ENSG00000072042	0.108813	0.339923	0.186333	0.0509674	0.0318549	0.0930066	0.108253	0.0808487	0.175687	0.260943	0.222163	0.0535052	0.022053	0.0481329	0.144431	0.0730853	0.149928	0.334688	0.26212	0.0359595	0.0377944	0.0445387	0.0667184	0.0682521
ENSG00000072062	0.0163861	0.0626375	0.0284993	0.0194105	0.072307	0.36055	0.279807	0.160403	0.030869	0.0502096	0.0475964	0.0158503	0.0313768	0.109191	0.437592	0.277315	0.0290253	0.0727473	0.06853	0.0170289	0.0834668	0.149808	0.325918	0.253476
ENSG00000072071	0.027416	0.106745	0.0569853	0.0246668	0.0606801	0.380885	0.213332	0.12929	0.0662018	0.128376	0.10746	0.0259835	0.0267522	0.10399	0.264822	0.276415	0.0491619	0.130702	0.136795	0.0182226	0.0764013	0.131851	0.268717	0.188148
ENSG00000072080	0.0290769	0.0815209	0.0384945	0.173176	0.10399	0.241005	0.199349	0.133388	0.0430343	0.074768	0.0354123	0.149321	0.0507599	0.147986	0.38731	0.111409	0.028293	0.0514642	0.0600491	0.113591	0.114681	0.179549	0.279019	0.173353
ENSG00000072110	0.0335683	0.129537	0.0671849	0.0207297	0.0207758	0.295585	0.276386	0.156232	0.0703401	0.113902	0.0892165	0.0252468	0.01474	0.0433256	0.373556	0.269673	0.0685053	0.167858	0.157716	0.0225794	0.0385166	0.056157	0.273327	0.21534
ENSG00000072121	0.0254255	0.0715836	0.0397405	0.103161	0.0644501	0.273173	0.273402	0.149063	0.0500524	0.0737257	0.057455	0.08195	0.0344662	0.0781699	0.456961	0.16722	0.0401553	0.100702	0.0797643	0.0792281	0.0893691	0.126043	0.239459	0.245279
ENSG00000072133	0.0138799	0.0361846	0.0236754	0.0509259	0.0579512	0.407673	0.244892	0.164818	0.0210372	0.0318021	0.0310191	0.0310941	0.0295046	0.112085	0.545504	0.197954	0.0342415	0.0536534	0.0432873	0.0437128	0.0423454	0.155852	0.377279	0.249629
ENSG00000072134	0.00986888	0.0289497	0.0196377	0.0380709	0.0393286	0.329027	0.326643	0.208474	0.0284792	0.0319033	0.0294601	0.0229551	0.0251513	0.0984485	0.541734	0.221869	0.0231709	0.0468005	0.0570672	0.0320722	0.0682142	0.113255	0.347237	0.312183
ENSG00000072135	0.00967286	0.0283654	0.0175896	0.0219457	0.0261292	0.310786	0.350783	0.234729	0.0204244	0.0326366	0.0295737	0.0177286	0.0106444	0.0776068	0.531304	0.280081	0.0204768	0.0556515	0.0477836	0.0236428	0.0432508	0.111808	0.369388	0.327999
ENSG00000072195	0.0151888	0.050879	0.0267782	0.057481	0.0563147	0.279796	0.34467	0.168892	0.0281591	0.038375	0.040085	0.071936	0.0465661	0.100478	0.420886	0.253515	0.0367253	0.0896778	0.0591536	0.0835506	0.124377	0.122601	0.254175	0.22974
ENSG00000072201	0.00597328	0.0301179	0.0146542	0.0318885	0.0220407	0.304967	0.376186	0.214172	0.0252232	0.019476	0.0293906	0.0344877	0.0189939	0.0760268	0.558497	0.237905	0.0274016	0.0719208	0.0515508	0.0266882	0.0482374	0.123183	0.365449	0.285569
ENSG00000072210	0.0235388	0.0622761	0.0363585	0.0343995	0.0253898	0.235867	0.369291	0.21288	0.0499176	0.0682669	0.0542885	0.0305784	0.0144815	0.0521307	0.545074	0.185263	0.0500035	0.116156	0.0832348	0.0412053	0.0455673	0.0673351	0.319917	0.276581
ENSG00000072274	0.141319	0.435641	0.2313	0.0386397	0.0176172	0.069215	0.0391062	0.027162	0.220787	0.319092	0.274365	0.0514167	0.0182976	0.0272067	0.0507709	0.0380639	0.167616	0.366545	0.316623	0.0291395	0.026788	0.023269	0.0380687	0.0319505
ENSG00000072310	0.091483	0.364534	0.186393	0.0518174	0.0251756	0.115922	0.100574	0.0641013	0.156892	0.292762	0.262525	0.0612645	0.0258536	0.0393694	0.0559891	0.105346	0.117906	0.29231	0.307567	0.0508974	0.0573406	0.0434338	0.0875649	0.0429801
ENSG00000072364	0.0265918	0.0774768	0.0377715	0.0422208	0.0648738	0.338707	0.25223	0.160129	0.0459564	0.0714676	0.0637777	0.0471761	0.0288072	0.123354	0.432493	0.186969	0.0451664	0.104626	0.0842124	0.0419143	0.0714993	0.142497	0.297283	0.212802
ENSG00000072401	0.0180287	0.0431278	0.0201219	0.0415667	0.0428271	0.250497	0.376866	0.206964	0.0294359	0.038481	0.0351114	0.0379121	0.020732	0.0727682	0.606157	0.159403	0.0384152	0.0861744	0.0548715	0.0393072	0.0493536	0.128645	0.349261	0.253972
ENSG00000072415	0.0241145	0.0640768	0.0322193	0.050071	0.0407485	0.278587	0.33123	0.178952	0.044675	0.0657408	0.0570325	0.0487857	0.0250832	0.0892013	0.499738	0.169743	0.0522269	0.117606	0.0844222	0.0455874	0.0516139	0.105553	0.323734	0.219257
ENSG00000072422	0.0159072	0.0467907	0.0219889	0.0463727	0.0412077	0.357308	0.302296	0.168129	0.0266965	0.042108	0.0333553	0.042253	0.0241528	0.0945521	0.478689	0.258193	0.0307428	0.066676	0.0596029	0.0344729	0.0621585	0.110041	0.367093	0.269213
ENSG00000072501	0.027131	0.0981896	0.0490925	0.0303955	0.0242831	0.341195	0.285343	0.14437	0.070897	0.120235	0.100985	0.0333301	0.014705	0.0635321	0.368738	0.227578	0.0767557	0.173289	0.175533	0.0335935	0.045161	0.0631614	0.257311	0.175195
ENSG00000072506	0.0202991	0.0524334	0.0331509	0.0186398	0.00870186	0.206191	0.416107	0.244477	0.0310034	0.0529531	0.03935	0.0198295	0.00570172	0.027432	0.544085	0.279645	0.0476286	0.114635	0.0858809	0.0230664	0.0220246	0.0510483	0.354111	0.301605
ENSG00000072518	0.0122676	0.0544545	0.0243815	0.0270486	0.0416155	0.348379	0.297756	0.194097	0.0283028	0.0426029	0.0347192	0.027916	0.0175455	0.0786618	0.534163	0.236089	0.0280749	0.0648238	0.0606877	0.0348976	0.0558365	0.12092	0.366383	0.268377
ENSG00000072571	0.0281442	0.0715449	0.0319655	0.0385529	0.0295044	0.262595	0.361819	0.175874	0.0644963	0.0932051	0.0754873	0.0468577	0.0179815	0.0799621	0.475246	0.146764	0.0888718	0.191004	0.128412	0.0425816	0.0389101	0.0806291	0.27586	0.153731
ENSG00000072609	0.00945913	0.0464334	0.0183271	0.036007	0.045964	0.324522	0.337498	0.18179	0.0313504	0.0268656	0.0234673	0.0320683	0.027699	0.0813597	0.436502	0.340688	0.021556	0.0456339	0.0412335	0.0549382	0.114934	0.0987538	0.349206	0.273744
ENSG00000072657	0.104895	0.33152	0.175001	0.0362537	0.0273083	0.0735476	0.138004	0.113471	0.143891	0.161653	0.226603	0.0484998	0.0170772	0.0360498	0.203912	0.162314	0.180761	0.382422	0.243632	0.0619465	0.0478978	0.0159047	0.0492458	0.0181894
ENSG00000072682	0.127782	0.453147	0.260891	0.0246782	0.00933372	0.0505049	0.0402108	0.0334527	0.215942	0.358621	0.293127	0.0393177	0.00955411	0.0123585	0.044115	0.0269642	0.166876	0.379178	0.350112	0.0210313	0.0181692	0.0153391	0.0249304	0.0243637
ENSG00000072736	0.0156261	0.0482633	0.0233864	0.0306882	0.0683343	0.339322	0.291192	0.183188	0.0321528	0.0474379	0.0423892	0.0263298	0.033737	0.139454	0.465646	0.212853	0.0303929	0.0674417	0.0558689	0.0253438	0.0824441	0.170324	0.324509	0.243675
ENSG00000072756	0.0168398	0.0511113	0.0258581	0.0665918	0.0502236	0.261955	0.327894	0.199526	0.0319651	0.0458358	0.0364026	0.0712047	0.0351551	0.0860648	0.483299	0.210073	0.034484	0.0798807	0.0693066	0.066154	0.0721251	0.117826	0.322425	0.237798
ENSG00000072778	0.0340935	0.0950652	0.0507616	0.0541992	0.0230911	0.226643	0.340038	0.176109	0.0555495	0.0923137	0.0766484	0.0560983	0.0181885	0.0425722	0.447592	0.211038	0.0638728	0.148003	0.13877	0.0661191	0.0661093	0.0637874	0.248782	0.204556
ENSG00000072786	0.0147217	0.0624207	0.0278076	0.0334444	0.0520804	0.387474	0.219398	0.202653	0.0257234	0.0507061	0.0407915	0.0190953	0.0212681	0.0853549	0.472462	0.284599	0.0349625	0.0913427	0.0749552	0.0306402	0.0834824	0.111643	0.311184	0.26179
ENSG00000072803	0.0165815	0.0333434	0.0214195	0.0343125	0.0643325	0.333149	0.307051	0.18981	0.0264012	0.0417076	0.0376871	0.0319283	0.0283346	0.138718	0.492807	0.202415	0.0289765	0.0698609	0.0509089	0.0324542	0.0764257	0.166785	0.332998	0.24159
ENSG00000072818	0.0176221	0.0322099	0.025464	0.0112149	0.013679	0.223848	0.38504	0.290922	0.0174969	0.0273833	0.0245294	0.0171896	0.00995847	0.0428143	0.468938	0.39169	0.0326994	0.0697189	0.0423331	0.0193535	0.0358895	0.0603635	0.341945	0.397697
ENSG00000072832	0.0122215	0.0431428	0.0231413	0.015146	0.0280404	0.317594	0.355647	0.205067	0.0251004	0.039686	0.0367675	0.0139042	0.0123551	0.0576664	0.496407	0.318114	0.0332667	0.0812831	0.0719055	0.0157451	0.0444971	0.0877255	0.351893	0.313684
ENSG00000072840	0.0230949	0.081825	0.0445495	0.0474062	0.060513	0.320277	0.269352	0.152982	0.0588032	0.0815452	0.0885597	0.0585999	0.0281568	0.100915	0.406511	0.176909	0.0468662	0.124674	0.121753	0.0561728	0.0773685	0.132321	0.251561	0.189283
ENSG00000072849	0.122429	0.31633	0.154598	0.0508428	0.0256341	0.0849414	0.145228	0.0999967	0.182763	0.273865	0.233751	0.0645135	0.0201079	0.0305288	0.145271	0.0492002	0.16667	0.373953	0.230106	0.0384571	0.0309512	0.0354446	0.0689329	0.0554847
ENSG00000072864	0.0118514	0.0313827	0.0202104	0.0304053	0.0594382	0.354468	0.296006	0.196237	0.024286	0.034161	0.0315922	0.0286881	0.0280258	0.112227	0.456785	0.284234	0.0209094	0.0536266	0.0496094	0.0301215	0.0812464	0.137618	0.341906	0.284962
ENSG00000072954	0.0536479	0.188645	0.110739	0.0430308	0.0292857	0.18311	0.252427	0.139115	0.105781	0.185172	0.179387	0.0321959	0.0252401	0.0801316	0.212435	0.179657	0.0799748	0.172133	0.191523	0.0223582	0.0568333	0.0752492	0.209134	0.192794
ENSG00000072958	0.0170566	0.0444971	0.0302154	0.0259263	0.0280417	0.33191	0.355119	0.167234	0.0203921	0.0370936	0.0379874	0.0192656	0.0180823	0.0521288	0.448784	0.366266	0.0297562	0.0681333	0.0945743	0.0297142	0.064348	0.0864429	0.332402	0.294629
ENSG00000073008	0.100304	0.379485	0.214657	0.039223	0.0303709	0.106592	0.0744979	0.0548698	0.174305	0.306912	0.248662	0.0547777	0.0239012	0.0410994	0.0859307	0.0644116	0.131003	0.330281	0.300417	0.0366455	0.0468882	0.0429675	0.0599531	0.0518439
ENSG00000073050	0.0224028	0.0787624	0.0422048	0.0221779	0.0144515	0.253505	0.365996	0.200499	0.0421292	0.0659291	0.0612097	0.0240841	0.00883811	0.044083	0.502743	0.250984	0.0585902	0.140189	0.12772	0.0270867	0.0341766	0.0535387	0.305195	0.253504
ENSG00000073060	0.0937399	0.452936	0.226017	0.0246217	0.0173417	0.0859586	0.0539809	0.0454045	0.13814	0.276454	0.299719	0.0361393	0.0246137	0.0409422	0.0961678	0.0878247	0.151329	0.284122	0.361518	0.0254368	0.038317	0.026298	0.0478218	0.0651577
ENSG00000073111	0.019269	0.0749348	0.0420652	0.0204553	0.0119924	0.310789	0.341847	0.178647	0.0390515	0.0670158	0.0538063	0.0209653	0.00997058	0.0440074	0.456269	0.308914	0.0524537	0.128446	0.129027	0.0252015	0.0373564	0.0536089	0.329826	0.24408
ENSG00000073150	0.0123033	0.0573069	0.019804	0.0266892	0.0848634	0.383892	0.252306	0.162835	0.0204332	0.043984	0.0592599	0.038379	0.0522819	0.176563	0.345236	0.263863	0.0263644	0.0612628	0.0469174	0.0254983	0.119002	0.188506	0.281066	0.251383
ENSG00000073169	0.0294855	0.10702	0.0692565	0.0273575	0.0223391	0.247371	0.319131	0.178039	0.0597086	0.116512	0.0943361	0.0297936	0.0166884	0.0404436	0.396106	0.246412	0.0682795	0.184314	0.158199	0.0313469	0.0516746	0.0594729	0.244624	0.202089
ENSG00000073331	0.0299594	0.082905	0.0405345	0.0946747	0.050851	0.236614	0.300843	0.163619	0.047813	0.0774568	0.0662034	0.101315	0.0344387	0.0851033	0.425176	0.162493	0.0500017	0.118938	0.0975946	0.0994464	0.0782644	0.116985	0.247466	0.191305
ENSG00000073417	0.0180955	0.0476796	0.0262785	0.0616939	0.0809898	0.326673	0.254259	0.184331	0.0324995	0.0508958	0.0403837	0.0565106	0.0439681	0.149191	0.414366	0.212185	0.0275264	0.0677575	0.0552387	0.0428307	0.0968766	0.172329	0.300528	0.236913
ENSG00000073464	0.107142	0.318846	0.179189	0.0419712	0.0260309	0.132031	0.116531	0.0782589	0.162887	0.275391	0.236908	0.0450324	0.0156029	0.0449045	0.124935	0.0943384	0.13279	0.296369	0.26522	0.0253115	0.0349206	0.0563502	0.125837	0.0632022
ENSG00000073536	0.0145123	0.0589584	0.0362495	0.0209604	0.0176146	0.265302	0.361246	0.225158	0.0359963	0.0488995	0.0460538	0.0252501	0.0117578	0.0445684	0.475672	0.311802	0.0413639	0.11089	0.0853732	0.0293843	0.0380274	0.0523207	0.335981	0.306659
ENSG00000073578	0.0528385	0.171776	0.0873346	0.0319006	0.0170669	0.203429	0.276192	0.159462	0.0981767	0.140863	0.112048	0.0282479	0.0108733	0.0330595	0.388988	0.187743	0.097152	0.2358	0.193292	0.0321152	0.0288084	0.0505172	0.208921	0.153394
ENSG00000073584	0.0182306	0.0581635	0.0312637	0.0394349	0.031529	0.267506	0.347826	0.206046	0.0331451	0.0496969	0.0393479	0.0426272	0.0197145	0.0514639	0.462304	0.301701	0.0487525	0.0998249	0.0846524	0.0420458	0.0501418	0.0755066	0.327361	0.271715
ENSG00000073605	0.0205121	0.0834176	0.0191414	0.109664	0.0764794	0.266381	0.271231	0.153173	0.0395036	0.0428731	0.0366512	0.198195	0.112587	0.107895	0.330288	0.132006	0.019654	0.0826221	0.0522269	0.157461	0.156148	0.15262	0.203166	0.176102
ENSG00000073614	0.0210345	0.0706754	0.034869	0.0482497	0.0327049	0.316314	0.313048	0.163104	0.0434488	0.0715062	0.0549518	0.0512047	0.0228254	0.0710435	0.447119	0.2379	0.0452968	0.11121	0.0991662	0.0485758	0.0565772	0.0880276	0.312914	0.238233
ENSG00000073711	0.0252196	0.0728146	0.0329242	0.0415758	0.0441411	0.308387	0.303571	0.171366	0.0420604	0.0639089	0.0549935	0.0374465	0.0209441	0.108513	0.488359	0.183775	0.0505286	0.114084	0.0731484	0.0376096	0.0471533	0.121167	0.337981	0.218328
ENSG00000073712	0.0242749	0.0682772	0.0341807	0.0279652	0.0264261	0.273396	0.350584	0.194897	0.0510216	0.0723908	0.0581712	0.0313556	0.012856	0.0583541	0.493501	0.22235	0.0606177	0.133778	0.102061	0.0324098	0.0397945	0.0838941	0.315291	0.232154
ENSG00000073756	0.118673	0.355773	0.196559	0.0879337	0.0508645	0.0621647	0.0850062	0.0430268	0.168392	0.247713	0.231617	0.0891475	0.0483516	0.059725	0.0956188	0.0594353	0.149967	0.297132	0.213137	0.0794703	0.0819863	0.0810685	0.0482968	0.0489414
ENSG00000073792	0.0108161	0.0335136	0.0195233	0.0559368	0.0888249	0.356	0.239539	0.195846	0.023825	0.0393585	0.0320089	0.0679497	0.0472452	0.116284	0.397802	0.275527	0.0215162	0.0459445	0.0425311	0.05511	0.105855	0.159581	0.316049	0.253414
ENSG00000073803	0.0105304	0.0348687	0.0131934	0.0163485	0.0315936	0.306841	0.372223	0.214401	0.0190016	0.0241986	0.0217459	0.0137255	0.0134531	0.0827287	0.517521	0.307625	0.0186169	0.0416051	0.0325562	0.015933	0.0360285	0.109072	0.374124	0.372064
ENSG00000073849	0.0686025	0.265653	0.11801	0.0869818	0.0598766	0.183364	0.124155	0.0933569	0.151719	0.199269	0.178958	0.0958334	0.0357821	0.0786357	0.182371	0.077431	0.0924369	0.233204	0.173273	0.0777971	0.0804172	0.0791618	0.151177	0.112533
ENSG00000073921	0.0205865	0.0608263	0.0316053	0.0456016	0.037703	0.26508	0.331968	0.206629	0.0399972	0.0588812	0.0523944	0.0414235	0.0207667	0.0758197	0.507064	0.203654	0.049803	0.114866	0.0918335	0.0459323	0.0551415	0.100966	0.314467	0.226991
ENSG00000073969	0.0259169	0.0747259	0.0350007	0.0338477	0.0186502	0.289338	0.334373	0.188148	0.0472941	0.0708616	0.054146	0.0358679	0.0133604	0.0495663	0.493244	0.23566	0.0540891	0.12835	0.112447	0.0412415	0.044696	0.0732569	0.315996	0.229924
ENSG00000074047	0.022662	0.0576393	0.0310588	0.0220138	0.0371467	0.373311	0.293103	0.163066	0.0273257	0.0503788	0.0461799	0.0225709	0.0182883	0.0800731	0.444513	0.31067	0.0276034	0.0820888	0.0723889	0.0274555	0.068838	0.115854	0.344584	0.261187
ENSG00000074054	0.0263474	0.0785786	0.0466668	0.0786711	0.0523979	0.301642	0.26441	0.151286	0.0533588	0.0785472	0.0667956	0.0840062	0.0368046	0.0881259	0.395778	0.196584	0.0549372	0.129251	0.113061	0.0658163	0.0840637	0.1093	0.263122	0.180449
ENSG00000074071	0.0137689	0.0557542	0.0295897	0.0172001	0.00655228	0.236951	0.419303	0.22088	0.0246565	0.0383272	0.0315213	0.0172035	0.00537438	0.0200291	0.46742	0.395468	0.0410478	0.0922351	0.0844832	0.0219528	0.020947	0.0402676	0.368223	0.330843
ENSG00000074181	0.0989363	0.492472	0.28102	0.0215566	0.0128743	0.0344816	0.0393545	0.0193054	0.175573	0.342154	0.307411	0.0305602	0.0206774	0.0190957	0.0727035	0.0318261	0.140329	0.315115	0.420406	0.0222792	0.0298894	0.0165464	0.0237732	0.0316624
ENSG00000074201	0.0193282	0.0615764	0.0312057	0.0276923	0.0161438	0.25661	0.376281	0.211162	0.0346002	0.0518856	0.0436931	0.0265246	0.0119868	0.0453779	0.507274	0.278657	0.0475001	0.104953	0.0889086	0.0320963	0.034679	0.0613476	0.35541	0.275105
ENSG00000074211	0.00898442	0.0294855	0.0183724	0.0191811	0.0920382	0.383548	0.256824	0.191567	0.0177124	0.0270824	0.0263077	0.0128751	0.0371577	0.172167	0.416554	0.290144	0.0152692	0.04081	0.0343988	0.0144507	0.104908	0.198823	0.309856	0.281485
ENSG00000074219	0.011859	0.035445	0.0210933	0.0274347	0.0447686	0.297461	0.332431	0.229507	0.0270735	0.037529	0.039609	0.0244626	0.0220025	0.108698	0.500727	0.239898	0.0294316	0.0684307	0.0538945	0.0281923	0.0624036	0.143132	0.317708	0.296807
ENSG00000074266	0.0269358	0.0724178	0.0355098	0.0870847	0.0452751	0.230567	0.32852	0.173689	0.0467303	0.0641187	0.0576095	0.0927388	0.0340055	0.066331	0.449591	0.188875	0.0579442	0.13174	0.0952139	0.0751665	0.0761921	0.0925367	0.275878	0.195329
ENSG00000074319	0.0210109	0.0616311	0.0282967	0.0250821	0.0201891	0.242485	0.383677	0.217629	0.0369831	0.0522601	0.0467484	0.0303678	0.0136288	0.0528194	0.517082	0.250111	0.046175	0.10888	0.0825129	0.0281573	0.0361449	0.0785163	0.338734	0.280879
ENSG00000074356	0.0146921	0.0404901	0.0244536	0.0566736	0.0464709	0.283532	0.340159	0.193529	0.0281302	0.045404	0.0369347	0.0528778	0.033326	0.0884409	0.445705	0.269181	0.0356007	0.0715388	0.077937	0.0589985	0.079915	0.121729	0.305327	0.248954
ENSG00000074410	0.129298	0.416205	0.22093	0.0345154	0.0182899	0.0731006	0.0651561	0.0425049	0.207989	0.318918	0.287505	0.048469	0.013398	0.0235635	0.066083	0.0340742	0.158609	0.367121	0.305	0.0286327	0.0274568	0.0311984	0.0416541	0.0403275
ENSG00000074416	0.0152687	0.0535316	0.0236116	0.0419043	0.0402306	0.287616	0.343515	0.194322	0.0262295	0.0443807	0.03358	0.0392976	0.0182125	0.0934936	0.518371	0.226435	0.0284746	0.0662237	0.0633558	0.0322991	0.0535988	0.132953	0.340293	0.282802
ENSG00000074527	0.115127	0.333957	0.169935	0.0321024	0.0227956	0.125962	0.119518	0.0806034	0.188237	0.295442	0.260082	0.0340817	0.0160937	0.0412952	0.124109	0.04066	0.1566	0.346148	0.242276	0.0231059	0.0273189	0.0511233	0.0872687	0.0661605
ENSG00000074582	0.0142744	0.056456	0.0338809	0.0335992	0.0201536	0.268479	0.364639	0.208518	0.0356637	0.0474589	0.0354058	0.0283476	0.0125838	0.0489559	0.506191	0.285393	0.035868	0.0812123	0.0805847	0.039195	0.0437194	0.066505	0.319851	0.333065
ENSG00000074590	0.0193197	0.0665662	0.0306612	0.0409038	0.0405457	0.336704	0.298869	0.16643	0.036451	0.0564441	0.0443618	0.0340234	0.0206572	0.100642	0.498102	0.209319	0.0414401	0.110395	0.0896921	0.0331999	0.0557974	0.119731	0.313576	0.236168
ENSG00000074603	0.0158262	0.0410819	0.0216789	0.0510913	0.0624013	0.285942	0.329498	0.19248	0.0295211	0.0434136	0.03573	0.0484323	0.0264128	0.10628	0.526492	0.183717	0.0299078	0.0682481	0.0573963	0.048126	0.0690136	0.138988	0.334972	0.253348
ENSG00000074621	0.0503898	0.20023	0.10087	0.0314059	0.0309421	0.246048	0.227149	0.112966	0.101836	0.174155	0.133946	0.0403736	0.0217817	0.0788807	0.271773	0.177254	0.0818488	0.172163	0.163197	0.0332855	0.0500317	0.101219	0.213746	0.184509
ENSG00000074657	0.0148655	0.0436272	0.0232101	0.0485795	0.0950496	0.360423	0.25003	0.164215	0.0304454	0.0435469	0.0362846	0.0364132	0.0485204	0.155694	0.399701	0.249394	0.0243727	0.0544028	0.0560817	0.0342002	0.112671	0.18755	0.298976	0.231746
ENSG00000074695	0.146748	0.377785	0.19113	0.0616097	0.0380682	0.0740416	0.066358	0.0442585	0.205903	0.298755	0.263464	0.0716793	0.0223075	0.0394758	0.0713176	0.0270977	0.180213	0.388374	0.253992	0.0369759	0.0380395	0.039282	0.0332738	0.0298502
ENSG00000074696	0.150964	0.387295	0.186399	0.042724	0.022197	0.0769141	0.0808911	0.0526154	0.198938	0.316492	0.284734	0.0582664	0.0150921	0.0276342	0.0678975	0.0309455	0.169113	0.389547	0.274248	0.0348533	0.0257613	0.0294836	0.0424743	0.0345193
ENSG00000074755	0.0362483	0.106907	0.0642084	0.0625331	0.0543049	0.274616	0.251183	0.149999	0.0615995	0.104251	0.0878323	0.0631958	0.0324295	0.118315	0.344946	0.187431	0.0540518	0.148857	0.116268	0.0535174	0.0743483	0.127453	0.242654	0.18285
ENSG00000074800	0.0197906	0.069019	0.0371243	0.0196695	0.010733	0.269223	0.377698	0.196743	0.0412896	0.0619756	0.0490672	0.0204291	0.00868838	0.0298333	0.480902	0.307815	0.0576734	0.134027	0.12114	0.0250359	0.0271512	0.0480759	0.329634	0.257262
ENSG00000074842	0.117517	0.398755	0.223028	0.0290594	0.00707216	0.0631508	0.103936	0.0574822	0.182595	0.300526	0.262587	0.0384194	0.00828073	0.0156618	0.120242	0.0716881	0.158001	0.37514	0.321846	0.0227221	0.0161219	0.0153459	0.0461823	0.0446407
ENSG00000074855	0.0455263	0.192113	0.0924865	0.111561	0.0563534	0.225579	0.15516	0.121221	0.0664296	0.149196	0.12105	0.148785	0.0790086	0.0782939	0.260911	0.0963262	0.0587714	0.163252	0.174648	0.121172	0.133688	0.0856306	0.155751	0.107086
ENSG00000074935	0.0192978	0.0506908	0.0252916	0.077569	0.0573496	0.217973	0.344044	0.207783	0.0326615	0.0443064	0.0479128	0.0996365	0.0330288	0.0871301	0.429818	0.225506	0.0380659	0.0742536	0.0713563	0.095416	0.0915278	0.122204	0.290046	0.217131
ENSG00000074964	0.0146933	0.0653837	0.0275548	0.0429603	0.0574581	0.282654	0.333619	0.175676	0.0209062	0.0461421	0.0348598	0.0443683	0.0306682	0.0883102	0.500061	0.234684	0.023522	0.0509176	0.0876171	0.0505611	0.0931073	0.140809	0.274135	0.279331
ENSG00000075043	0.0165036	0.049021	0.0497819	0.0197063	0.0907456	0.277308	0.274211	0.222723	0.045799	0.097435	0.0923683	0.0272725	0.0204645	0.130764	0.342141	0.243756	0.0257353	0.06709	0.0696656	0.00270533	0.0674047	0.15934	0.322255	0.285804
ENSG00000075089	0.0202115	0.0627313	0.0261917	0.0344211	0.0207726	0.221247	0.401122	0.213302	0.0432607	0.0588337	0.0581374	0.0425714	0.0161462	0.0465965	0.566072	0.168382	0.0726066	0.173675	0.108812	0.0490433	0.0332732	0.0697804	0.290509	0.202301
ENSG00000075131	0.0182328	0.0530402	0.0238823	0.0292524	0.0168164	0.254893	0.403826	0.200057	0.0357945	0.0534447	0.0441643	0.0353862	0.0135005	0.0488905	0.533873	0.234946	0.0485037	0.109763	0.0886694	0.0363228	0.0362095	0.0654489	0.354077	0.261006
ENSG00000075142	0.0216193	0.0621873	0.0350427	0.0213008	0.0113944	0.207946	0.406669	0.23384	0.0306505	0.0486405	0.0422917	0.0247338	0.00822184	0.0245639	0.503786	0.317111	0.0487372	0.107115	0.0870411	0.0283211	0.0239996	0.0498216	0.340818	0.314147
ENSG00000075151	0.0287625	0.0817739	0.037262	0.0809235	0.0705991	0.281896	0.240584	0.178199	0.0485687	0.0831867	0.0751044	0.0712339	0.0372395	0.105639	0.396359	0.182669	0.0476689	0.107044	0.08959	0.0662608	0.0882737	0.136166	0.253596	0.211401
ENSG00000075188	0.0274642	0.0745269	0.0320162	0.0420999	0.019304	0.239294	0.39095	0.174345	0.0475929	0.0702676	0.0605014	0.0451361	0.0186507	0.0462709	0.52521	0.18637	0.0692939	0.160293	0.111649	0.0425971	0.0350585	0.0573576	0.306459	0.217292
ENSG00000075213	0.129372	0.348152	0.216729	0.101943	0.0478122	0.0886171	0.0535576	0.013818	0.196562	0.291198	0.225332	0.126546	0.033974	0.0335391	0.0605155	0.0323333	0.123357	0.320041	0.226431	0.0491329	0.11032	0.0421181	0.0400566	0.0885441
ENSG00000075218	0.0173834	0.0562869	0.0303542	0.0278229	0.0371869	0.277759	0.350525	0.202681	0.0332389	0.0565499	0.04667	0.0272019	0.0185707	0.0804251	0.510034	0.227309	0.0443804	0.105595	0.0889748	0.0330015	0.0545601	0.103607	0.32344	0.246441
ENSG00000075223	0.111012	0.342629	0.170009	0.0811873	0.0450881	0.105228	0.0828318	0.0620138	0.171366	0.274944	0.232103	0.102327	0.037232	0.0516201	0.0869661	0.0434417	0.131098	0.301087	0.237989	0.062689	0.0650368	0.0670553	0.0728691	0.0621753
ENSG00000075234	0.014425	0.0725078	0.0269751	0.0381319	0.0232202	0.262208	0.370398	0.192134	0.0356359	0.0606991	0.0386877	0.0321287	0.0158703	0.0615818	0.534138	0.221258	0.0394028	0.110972	0.0797535	0.0405548	0.0506578	0.0769199	0.331163	0.270576
ENSG00000075239	0.0484012	0.139651	0.0707547	0.0198201	0.00855923	0.20052	0.338361	0.173933	0.099934	0.140179	0.114539	0.0267055	0.00710199	0.0322686	0.404546	0.174725	0.11534	0.262054	0.182128	0.0216069	0.0170335	0.0349399	0.209554	0.157344
ENSG00000075240	0.0463795	0.0910985	0.0998893	0.0724895	0.0588974	0.411715	0.152413	0.0671177	0.0805754	0.159761	0.117268	0.0580384	0.0269965	0.0452966	0.307329	0.204734	0.0446708	0.0936309	0.225881	0.0302487	0.08269	0.0857003	0.336713	0.100465
ENSG00000075292	0.0552274	0.146075	0.0726565	0.0870133	0.0656461	0.234552	0.210699	0.128131	0.0990124	0.144867	0.117056	0.105364	0.0449806	0.0914381	0.26429	0.132992	0.0967904	0.192016	0.151776	0.0728661	0.0835074	0.100724	0.183667	0.118652
ENSG00000075303	0.02565	0.0391729	0.0205967	0.087728	0.0521291	0.233565	0.360147	0.181011	0.0363202	0.0500917	0.0351741	0.0645745	0.0314258	0.0855651	0.56408	0.132769	0.0387742	0.096942	0.0759981	0.0704534	0.0822276	0.155756	0.292377	0.187471
ENSG00000075336	0.0544034	0.163268	0.0944694	0.0516344	0.0359807	0.180751	0.25896	0.160532	0.106864	0.174932	0.148134	0.0773634	0.027548	0.0428387	0.278426	0.143894	0.109321	0.198886	0.17063	0.0456493	0.0465259	0.0575813	0.193603	0.177804
ENSG00000075391	0.021496	0.0675919	0.0368079	0.0570355	0.0478704	0.313513	0.280404	0.175281	0.0411478	0.06816	0.0518666	0.0534265	0.0285217	0.0916057	0.450693	0.214579	0.0419314	0.0930042	0.0817869	0.0534807	0.0780908	0.11045	0.30906	0.232197
ENSG00000075399	0.0148222	0.0651971	0.0271125	0.0433534	0.0454183	0.258902	0.342518	0.202676	0.0209825	0.0300931	0.0259948	0.0513098	0.0283504	0.0707715	0.506851	0.265647	0.0249986	0.0738581	0.0876904	0.0629684	0.0713831	0.0945066	0.249544	0.335051
ENSG00000075407	0.023768	0.0672547	0.0295744	0.0365843	0.0446282	0.31625	0.308875	0.173065	0.0472077	0.0647221	0.0552535	0.047996	0.0175944	0.120334	0.482628	0.164264	0.0484052	0.106391	0.0747569	0.0426267	0.0496132	0.145383	0.316068	0.216755
ENSG00000075413	0.0170141	0.0491797	0.0258847	0.0455801	0.0486431	0.299573	0.316396	0.197729	0.032806	0.0489189	0.0422063	0.050869	0.0254933	0.0817887	0.485167	0.232751	0.0307905	0.0695846	0.0640664	0.0446528	0.0657367	0.123583	0.346786	0.254799
ENSG00000075415	0.0317482	0.0893028	0.0489676	0.0235241	0.0241706	0.233726	0.33676	0.211801	0.051674	0.0834495	0.0727694	0.0298427	0.012582	0.0690136	0.427874	0.252794	0.0752685	0.151335	0.124406	0.0317668	0.0325141	0.0652474	0.268302	0.251161
ENSG00000075420	0.0234805	0.0695787	0.0357103	0.0735991	0.0745306	0.311639	0.238997	0.172464	0.0430617	0.0676317	0.0572635	0.0692354	0.0447605	0.120694	0.404828	0.192526	0.0397913	0.0922569	0.0787362	0.0614677	0.0981872	0.131329	0.259873	0.238359
ENSG00000075426	0.014375	0.0494867	0.027987	0.0258854	0.0315529	0.349254	0.349309	0.15215	0.029208	0.0399799	0.0418456	0.0226184	0.0169354	0.0604156	0.463007	0.32599	0.0363121	0.0732356	0.0935965	0.0268283	0.0636486	0.0861199	0.33088	0.289379
ENSG00000075539	0.0364527	0.104484	0.0514109	0.0955918	0.0644088	0.282545	0.235354	0.129753	0.0656362	0.0988734	0.0842734	0.114345	0.0486345	0.111723	0.339052	0.137462	0.06624	0.145821	0.122844	0.0797158	0.0906884	0.123789	0.22402	0.146881
ENSG00000075568	0.130006	0.362566	0.174326	0.0641865	0.0405804	0.105298	0.0716151	0.0514226	0.185055	0.29204	0.263026	0.0718192	0.0272949	0.0437232	0.0788678	0.038174	0.14908	0.345813	0.245954	0.0442021	0.0493622	0.0589242	0.0576243	0.0490403
ENSG00000075618	0.0148924	0.0591651	0.0329888	0.0130432	0.0102945	0.270992	0.396225	0.202399	0.0236004	0.0488234	0.0414617	0.0135735	0.0078339	0.0316221	0.47471	0.358375	0.0415582	0.110801	0.10732	0.019121	0.0248754	0.0461582	0.352779	0.297387
ENSG00000075624	0.0236501	0.0651798	0.0337655	0.0174162	0.0204622	0.277579	0.358451	0.203497	0.0272261	0.0455375	0.0428529	0.0140429	0.0100621	0.0361434	0.496236	0.327899	0.0505029	0.116996	0.0938034	0.0190233	0.0285802	0.0600757	0.330025	0.300993
ENSG00000075643	0.0157803	0.0487461	0.0157953	0.0168713	0.021314	0.330161	0.365029	0.186303	0.0254991	0.0410413	0.0343298	0.0145983	0.0146991	0.0454429	0.648984	0.175405	0.0256703	0.0592179	0.0475004	0.0436229	0.0347174	0.0803169	0.425661	0.283293
ENSG00000075651	0.0311967	0.0734783	0.0345764	0.0581825	0.0457514	0.278391	0.3172	0.161224	0.0566005	0.0902729	0.0727075	0.054903	0.0307873	0.0701548	0.411802	0.212772	0.057496	0.122654	0.110309	0.0504198	0.0762042	0.10395	0.297184	0.181784
ENSG00000075702	0.021352	0.0856593	0.0406904	0.0695446	0.0507035	0.306362	0.267013	0.158675	0.0425649	0.0805197	0.0730232	0.0793811	0.0392485	0.0867609	0.411803	0.186698	0.0343828	0.0807117	0.0905883	0.080649	0.10509	0.102405	0.282361	0.223812
ENSG00000075711	0.0272774	0.0759468	0.0353322	0.0790314	0.0596866	0.291803	0.27283	0.158093	0.0637072	0.084508	0.0727382	0.0830044	0.0346396	0.104967	0.387732	0.168704	0.0579809	0.129855	0.104068	0.0735838	0.082758	0.120199	0.247885	0.18367
ENSG00000075785	0.0162601	0.0535129	0.0299148	0.0178518	0.013834	0.308927	0.349766	0.209934	0.0296465	0.04037	0.0339833	0.0176916	0.00773375	0.032703	0.475884	0.361988	0.0368731	0.0829944	0.0784404	0.0215672	0.0258293	0.0559007	0.37376	0.324634
ENSG00000075790	0.120348	0.32476	0.162315	0.0483821	0.0324203	0.0952646	0.128805	0.0877055	0.198477	0.280509	0.251617	0.0546156	0.0182599	0.0437716	0.112696	0.0400533	0.166393	0.371058	0.237485	0.0292868	0.0299023	0.0494452	0.0650923	0.0513382
ENSG00000075826	0.0203052	0.0633057	0.0460474	0.213528	0.184142	0.201056	0.146276	0.12534	0.0358933	0.0545012	0.0678741	0.187145	0.104255	0.138964	0.252616	0.158751	0.0130117	0.0454783	0.0518671	0.173161	0.225742	0.112826	0.194644	0.18327
ENSG00000075856	0.021291	0.0703298	0.0387127	0.0580753	0.0340963	0.302774	0.299438	0.175282	0.0390531	0.0665284	0.0542182	0.0543524	0.0241381	0.064348	0.459173	0.238189	0.0458272	0.114503	0.109432	0.0630712	0.0662629	0.0903899	0.291793	0.21872
ENSG00000075886	0.0111265	0.0380584	0.0228498	0.00923297	0.0047534	0.177756	0.588171	0.148052	0.0285912	0.0394654	0.0335206	0.0195609	0.00919781	0.0687592	0.465595	0.33531	0.0315521	0.0699181	0.0396204	0.0220669	0.00690543	0.0653001	0.263669	0.500968
ENSG00000075914	0.0229145	0.0674767	0.0411019	0.0337775	0.0141465	0.217031	0.384967	0.218585	0.0388583	0.0633465	0.0489455	0.0312131	0.0119049	0.0330771	0.47999	0.292664	0.0605013	0.126245	0.0911325	0.0382336	0.0449068	0.0602301	0.316213	0.262537
ENSG00000075945	0.0425417	0.116104	0.0599929	0.0514551	0.0427813	0.241388	0.287994	0.157744	0.0747786	0.109735	0.100296	0.0679652	0.0293886	0.0724275	0.384803	0.160606	0.0885151	0.200704	0.148097	0.0549077	0.0645249	0.0686986	0.210666	0.163886
ENSG00000075975	0.0155469	0.0453452	0.0250906	0.0264813	0.0243601	0.277415	0.378223	0.207539	0.029716	0.0427706	0.0354835	0.0282785	0.0169886	0.0622052	0.518179	0.266378	0.0388258	0.0906179	0.0724729	0.0313627	0.0515198	0.0897707	0.340321	0.285109
ENSG00000076003	0.0235555	0.0714636	0.0381013	0.0248433	0.0100111	0.300512	0.348607	0.182906	0.0415264	0.0659565	0.0533741	0.0242989	0.0096457	0.0377169	0.477578	0.289903	0.0494851	0.120955	0.109248	0.0283263	0.0306554	0.0545759	0.342371	0.264383
ENSG00000076043	0.0152515	0.0438951	0.0218936	0.0204224	0.0114607	0.217145	0.431004	0.238927	0.0268051	0.0382319	0.0311304	0.0206183	0.0074385	0.0340727	0.592991	0.248712	0.0375767	0.0855263	0.0601719	0.0254522	0.0237408	0.0594845	0.384614	0.323433
ENSG00000076053	0.0106782	0.0300716	0.0166713	0.0267319	0.0296238	0.306231	0.372318	0.207674	0.0190842	0.0282209	0.02377	0.0285833	0.019498	0.0804121	0.513087	0.287344	0.0242758	0.0448537	0.0423968	0.0327017	0.0472101	0.0877998	0.384645	0.336117
ENSG00000076067	0.0128637	0.059082	0.022186	0.0523646	0.141526	0.306576	0.247786	0.157615	0.0192101	0.0307436	0.0237672	0.0189646	0.0700187	0.16219	0.280365	0.394742	0.0217421	0.0577555	0.0485828	0.0682098	0.181131	0.208916	0.207215	0.206447
ENSG00000076108	0.013474	0.0435639	0.0257997	0.0278661	0.0425137	0.355791	0.306761	0.184231	0.0232318	0.0400156	0.0352654	0.0201159	0.0160124	0.0955163	0.487049	0.282794	0.0200399	0.0601523	0.06015	0.0262885	0.0573408	0.115192	0.377919	0.282917
ENSG00000076201	0.0827622	0.232112	0.183628	0.0772711	0.0526267	0.177565	0.131038	0.0629968	0.218998	0.0922204	0.213974	0.0942465	0.044709	0.0402307	0.194214	0.101408	0.147041	0.189349	0.269528	0.116729	0.0765284	0.0335066	0.0868335	0.0804842
ENSG00000076242	0.0235339	0.0766796	0.0383446	0.0403498	0.0224969	0.24801	0.374169	0.176417	0.0516151	0.0708039	0.057707	0.0394442	0.0176262	0.0525825	0.489552	0.22067	0.0630998	0.149706	0.123836	0.0426337	0.0532142	0.0633491	0.291651	0.21251
ENSG00000076248	0.0196746	0.0518983	0.0288834	0.0245496	0.0140248	0.226128	0.406589	0.228252	0.0263928	0.0572021	0.0482768	0.0255388	0.0104145	0.041361	0.574507	0.216307	0.047333	0.11354	0.0903029	0.0280055	0.0310737	0.0606579	0.348636	0.280452
ENSG00000076258	0.0316947	0.115837	0.0300476	0.0462345	0.0275706	0.283908	0.238282	0.226426	0.0510338	0.0769826	0.0730473	0.0318018	0.0120182	0.0327992	0.611662	0.110655	0.0835289	0.201832	0.0967133	0.0521714	0.0373127	0.0989358	0.253303	0.176203
ENSG00000076321	0.0234967	0.0682191	0.0361362	0.0457661	0.0278209	0.265771	0.360341	0.172449	0.0462273	0.069193	0.0580475	0.0412279	0.018204	0.0571135	0.489092	0.220895	0.0547951	0.134529	0.0929144	0.0448116	0.049153	0.0778887	0.305069	0.240839
ENSG00000076351	0.11928	0.383463	0.238074	0.0628116	0.0373678	0.0688363	0.0541491	0.0360178	0.152489	0.296873	0.330935	0.0746928	0.0228831	0.0386806	0.059847	0.0236	0.0974612	0.293675	0.2873	0.0406063	0.0867587	0.0668989	0.0732104	0.0540894
ENSG00000076356	0.0702897	0.299317	0.123889	0.0996114	0.0512617	0.231456	0.0775678	0.0466075	0.0916031	0.184809	0.230803	0.107671	0.038409	0.0472171	0.23335	0.0661378	0.0891813	0.256414	0.216242	0.0818431	0.0841319	0.113096	0.0875824	0.0715089
ENSG00000076382	0.0213987	0.0657635	0.0353787	0.0402794	0.0212607	0.286534	0.338673	0.190712	0.0428088	0.065824	0.0496013	0.0371152	0.0149681	0.058965	0.501273	0.229445	0.0511296	0.115735	0.0923472	0.0394395	0.0418842	0.0753251	0.326849	0.25729
ENSG00000076513	0.0146671	0.042718	0.023454	0.0293008	0.0675787	0.332496	0.309612	0.180173	0.0334394	0.0422122	0.0235152	0.0307797	0.0226537	0.121905	0.495275	0.23022	0.0272704	0.0666047	0.0641381	0.0259836	0.0723825	0.156024	0.327533	0.260064
ENSG00000076554	0.0213565	0.0480602	0.0234924	0.0378468	0.0524387	0.285232	0.33966	0.191914	0.0336291	0.0391896	0.0394379	0.0364685	0.0280988	0.0940472	0.477991	0.251138	0.0340753	0.0762264	0.050313	0.0304328	0.0543405	0.0956965	0.350655	0.30826
ENSG00000076555	0.0154185	0.0829214	0.0219291	0.111537	0.0882511	0.305453	0.226006	0.148484	0.0288684	0.0511007	0.0630811	0.127477	0.0418867	0.143709	0.336959	0.206918	0.0196438	0.05567	0.0563951	0.0881869	0.192818	0.184203	0.219629	0.183453
ENSG00000076604	0.0104591	0.0356179	0.0210611	0.0695097	0.0747824	0.317187	0.273505	0.197878	0.0142899	0.0321605	0.0292558	0.0680268	0.0534097	0.137902	0.359339	0.305617	0.020765	0.0456145	0.0420855	0.0658707	0.13273	0.14976	0.270049	0.273126
ENSG00000076650	0.017815	0.0626536	0.0351098	0.0573476	0.0481884	0.267491	0.315061	0.196334	0.0406048	0.0617819	0.0517445	0.0538537	0.0281324	0.0803427	0.465207	0.218333	0.0481924	0.118029	0.0902015	0.0524075	0.0703263	0.113414	0.28699	0.220439
ENSG00000076685	0.0221108	0.0729909	0.0347106	0.0473942	0.0352732	0.246844	0.340443	0.200233	0.0497783	0.0665487	0.0549991	0.0443948	0.0185166	0.0732157	0.538104	0.154443	0.0578457	0.132223	0.0924818	0.0444276	0.0422452	0.115504	0.305513	0.209759
ENSG00000076706	0.12602	0.466534	0.263194	0.0246936	0.00926719	0.0446148	0.0361974	0.02948	0.207688	0.350003	0.30002	0.0381967	0.0108178	0.0158964	0.0434695	0.0339078	0.154584	0.395161	0.345887	0.021064	0.0194043	0.0154142	0.0226022	0.0258836
ENSG00000076716	0.160349	0.463861	0.226453	0.0329323	0.0135791	0.0421563	0.0336357	0.0270335	0.211307	0.339662	0.318643	0.0399832	0.0116862	0.017232	0.0405053	0.0209812	0.16737	0.420173	0.312523	0.0188346	0.0185534	0.0192276	0.0224229	0.0208952
ENSG00000076770	0.0294111	0.0831847	0.0294835	0.0336319	0.0424821	0.341755	0.269709	0.170343	0.041413	0.0651819	0.0475704	0.0318898	0.0255291	0.121354	0.459629	0.207433	0.0528229	0.124413	0.0956242	0.0243267	0.0600711	0.14702	0.291436	0.204286
ENSG00000076924	0.019194	0.0776569	0.0415748	0.0215076	0.00998874	0.277398	0.367811	0.18487	0.038124	0.0667212	0.0553688	0.0220866	0.0108169	0.0329281	0.479545	0.294409	0.0519198	0.129959	0.135464	0.0299871	0.0349437	0.0479257	0.328143	0.241658
ENSG00000076928	0.00982669	0.0446261	0.0164733	0.0375127	0.0309609	0.272632	0.313989	0.27398	0.0230549	0.0351313	0.0329545	0.0229601	0.0148033	0.0716852	0.477272	0.322138	0.0345003	0.0617101	0.0718403	0.0316305	0.0476141	0.0969195	0.292731	0.363054
ENSG00000076944	0.0123211	0.0556226	0.0284915	0.0458135	0.0281539	0.230379	0.428832	0.170387	0.0186934	0.0674299	0.0366446	0.0229299	0.0142175	0.0344077	0.449789	0.355888	0.0247851	0.0563721	0.0679536	0.0553048	0.0361238	0.0539338	0.456364	0.249163
ENSG00000076984	0.0176242	0.0503519	0.027058	0.0343823	0.0375874	0.340993	0.313873	0.178129	0.0247541	0.0456821	0.0333227	0.0277678	0.0213621	0.0875256	0.500129	0.259457	0.0337383	0.0775156	0.0788864	0.0338446	0.0714341	0.106823	0.330316	0.267441
ENSG00000077044	0.0190894	0.0582152	0.0226222	0.0741868	0.0793428	0.325464	0.244164	0.176916	0.0287474	0.048597	0.0426683	0.0693576	0.0382634	0.127161	0.384522	0.260683	0.0287192	0.0725052	0.0695389	0.0597783	0.0921991	0.145583	0.297287	0.234389
ENSG00000077063	0.0172431	0.0409739	0.0254285	0.058939	0.0577705	0.336607	0.289848	0.173189	0.0425478	0.0486453	0.0657929	0.0854326	0.0420952	0.113312	0.408195	0.193978	0.027466	0.100125	0.0795171	0.0560486	0.105242	0.129424	0.273595	0.228583
ENSG00000077097	0.0286718	0.0744969	0.0363654	0.03837	0.0235493	0.288487	0.337469	0.172591	0.0568947	0.0828402	0.0694356	0.0413991	0.00992004	0.0713147	0.499506	0.168689	0.064591	0.142777	0.105235	0.0377645	0.0285813	0.0829284	0.324728	0.213395
ENSG00000077147	0.127669	0.331471	0.166661	0.0465226	0.0331505	0.112242	0.110993	0.0712924	0.188639	0.275414	0.262481	0.0593156	0.0191542	0.0427239	0.102629	0.0496423	0.161339	0.359089	0.243287	0.0335692	0.0329706	0.0459102	0.0722978	0.0515377
ENSG00000077150	0.0176247	0.0726097	0.0379971	0.0218893	0.0199887	0.257447	0.343334	0.22911	0.0390548	0.0744223	0.0627501	0.0251244	0.010805	0.0495131	0.504777	0.233553	0.0541737	0.130244	0.125914	0.036213	0.0314811	0.061133	0.326057	0.234786
ENSG00000077152	0.0230535	0.0649517	0.034196	0.0318933	0.0172926	0.218432	0.389143	0.221038	0.0370474	0.0550859	0.0458463	0.0359947	0.0135672	0.0319897	0.498789	0.28168	0.0538934	0.11431	0.0841404	0.037129	0.0331745	0.0563719	0.329009	0.291972
ENSG00000077157	0.0194902	0.0453474	0.0366044	0.139523	0.0806871	0.252663	0.297399	0.128286	0.0188403	0.0470912	0.0395109	0.112149	0.0660006	0.128503	0.369708	0.218198	0.025097	0.0549616	0.0532406	0.109143	0.153229	0.142242	0.333172	0.128915
ENSG00000077232	0.0932892	0.239232	0.123917	0.0567794	0.0350149	0.174868	0.173273	0.103626	0.177041	0.253445	0.239697	0.0801335	0.0193511	0.0494651	0.135981	0.0448861	0.140792	0.304288	0.225623	0.0420967	0.0345449	0.0635206	0.108972	0.0801623
ENSG00000077235	0.0825156	0.273712	0.149401	0.0409408	0.0213227	0.206001	0.151955	0.0741511	0.162146	0.267874	0.221543	0.0450037	0.017683	0.045209	0.166096	0.074444	0.12498	0.303927	0.265862	0.0359988	0.0422677	0.0437481	0.103252	0.0799654
ENSG00000077238	0.0603755	0.218293	0.117001	0.0236931	0.0405942	0.216505	0.180926	0.142612	0.120862	0.1811	0.213673	0.0383487	0.0259753	0.0543007	0.226524	0.139217	0.101992	0.213025	0.205603	0.0472606	0.0394258	0.0954108	0.153358	0.143924
ENSG00000077254	0.0248696	0.0671486	0.0331577	0.07024	0.0555422	0.27201	0.308009	0.169023	0.0565199	0.0789193	0.0646982	0.0766914	0.0329397	0.0905493	0.437574	0.162108	0.0527163	0.124369	0.0902658	0.0682628	0.0746724	0.11712	0.278129	0.194464
ENSG00000077264	0.0106937	0.0436222	0.0203996	0.0350865	0.0485267	0.340257	0.308767	0.192647	0.0250074	0.0415033	0.0378272	0.0327705	0.0259183	0.122817	0.479739	0.234418	0.022979	0.0604813	0.0438697	0.0352455	0.0588623	0.152763	0.358195	0.267604
ENSG00000077312	0.0192769	0.0627531	0.0323123	0.0219011	0.0156662	0.24119	0.376163	0.230737	0.0346683	0.053534	0.0437999	0.0207705	0.00949703	0.038443	0.453855	0.345432	0.0469492	0.119509	0.102601	0.0276244	0.0350523	0.0612068	0.312167	0.294891
ENSG00000077348	0.018648	0.0562238	0.0354285	0.018216	0.00809782	0.196274	0.431474	0.235638	0.0300484	0.0507346	0.0469805	0.0266068	0.0090746	0.0290046	0.536656	0.270895	0.049679	0.118449	0.0922215	0.0232805	0.0217822	0.0467325	0.337528	0.310327
ENSG00000077380	0.0293811	0.0938916	0.0467555	0.0396133	0.0189776	0.288347	0.320481	0.162553	0.0604194	0.0850039	0.0668681	0.0429258	0.0160262	0.0549159	0.433392	0.240449	0.0726215	0.159518	0.139156	0.0426545	0.0371234	0.0555781	0.292348	0.201
ENSG00000077454	0.00811612	0.0363065	0.0188416	0.0603346	0.0322158	0.277182	0.354409	0.212594	0.0187632	0.0332835	0.0396893	0.0770526	0.0400614	0.0502431	0.416107	0.3248	0.0194384	0.0587915	0.0711907	0.0560646	0.0882072	0.0614582	0.343069	0.301781
ENSG00000077458	0.0149723	0.0402967	0.023096	0.123926	0.0848367	0.293946	0.270889	0.148038	0.0243908	0.041967	0.0331851	0.162156	0.0645181	0.133613	0.348864	0.191306	0.021666	0.0562877	0.0586974	0.108893	0.121704	0.154129	0.264532	0.21409
ENSG00000077463	0.0179353	0.0374472	0.038642	0.0160814	0.0160501	0.21846	0.42933	0.226054	0.0239602	0.0459837	0.02641	0.0143624	0.011036	0.0251838	0.551182	0.301882	0.0437471	0.104507	0.104419	0.0373819	0.0300345	0.0487149	0.343586	0.287609
ENSG00000077514	0.0161941	0.0498426	0.0324697	0.0436971	0.0305029	0.277218	0.34082	0.209255	0.0283593	0.0377318	0.0336159	0.046571	0.0263804	0.0594726	0.421283	0.346586	0.0427161	0.0943351	0.0825363	0.0486981	0.0655905	0.0726533	0.309207	0.284263
ENSG00000077549	0.0135168	0.0442256	0.0239894	0.012789	0.0150053	0.259936	0.392681	0.237857	0.0243428	0.0384903	0.0333318	0.0150842	0.00804949	0.0415023	0.531237	0.307962	0.0334948	0.0802382	0.0694647	0.016792	0.023223	0.0571452	0.376719	0.342923
ENSG00000077585	0.0869803	0.203034	0.0911474	0.0816711	0.0772904	0.124727	0.130274	0.204876	0.0972319	0.203683	0.156535	0.074554	0.0488332	0.116349	0.200537	0.102277	0.0961947	0.241592	0.154188	0.0602304	0.0863932	0.157482	0.11313	0.0907894
ENSG00000077616	0.108737	0.240497	0.127932	0.161065	0.0913633	0.145309	0.0732705	0.0518256	0.167078	0.234067	0.262234	0.130621	0.0550053	0.0481879	0.0774343	0.025373	0.11806	0.262971	0.170434	0.162091	0.104108	0.0720243	0.0579027	0.0524091
ENSG00000077684	0.0199708	0.0618256	0.0309272	0.0341764	0.0352374	0.306052	0.331005	0.180805	0.035578	0.0597841	0.0489326	0.033323	0.0185184	0.0905368	0.48619	0.227137	0.0431313	0.104393	0.0772744	0.0345142	0.0551305	0.112713	0.336912	0.235933
ENSG00000077713	0.0214259	0.0525533	0.0244069	0.0324791	0.142289	0.291793	0.251384	0.183669	0.0350611	0.0522524	0.0485329	0.0374618	0.0594751	0.209835	0.368494	0.188888	0.0397983	0.0607204	0.0523791	0.0143554	0.100234	0.193186	0.314469	0.224857
ENSG00000077721	0.0203752	0.0487407	0.0243473	0.0318268	0.0194373	0.214703	0.420349	0.220221	0.0302164	0.0425138	0.0395706	0.0319445	0.0145571	0.047558	0.604503	0.189136	0.0449565	0.0991355	0.0675419	0.0324817	0.0371255	0.0779202	0.348895	0.291944
ENSG00000077782	0.0596904	0.231081	0.131685	0.0437542	0.0326582	0.261272	0.147785	0.0920745	0.152794	0.255113	0.225033	0.0543875	0.0261004	0.0438167	0.141259	0.101496	0.102813	0.279689	0.252712	0.036647	0.0470011	0.061524	0.135973	0.0836403
ENSG00000077942	0.129559	0.421172	0.233166	0.0419517	0.0211729	0.0626523	0.0576624	0.0326641	0.181232	0.326105	0.314166	0.0504946	0.0171828	0.0218131	0.0499316	0.0390746	0.152228	0.345035	0.330018	0.0365716	0.0361682	0.0257876	0.0385536	0.0356386
ENSG00000078018	0.0182838	0.0630365	0.0335586	0.0822958	0.0443862	0.295768	0.289452	0.173219	0.0361351	0.0538432	0.0439059	0.0475468	0.0203511	0.0950782	0.498679	0.204461	0.0374997	0.095552	0.0817084	0.0579541	0.0643127	0.109844	0.32964	0.223489
ENSG00000078043	0.0171991	0.047145	0.0226862	0.0916532	0.112584	0.278572	0.256414	0.173746	0.0255117	0.0441865	0.0361684	0.107399	0.0636885	0.133524	0.388808	0.200714	0.0293084	0.0514546	0.0510199	0.0850642	0.120132	0.146099	0.261125	0.255797
ENSG00000078053	0.020695	0.0642484	0.0334813	0.0476214	0.0404449	0.300131	0.307506	0.185872	0.0388879	0.0580372	0.0495198	0.0423043	0.0216599	0.0908716	0.46927	0.229449	0.0474144	0.108988	0.103388	0.0363166	0.0520832	0.0956159	0.315362	0.240831
ENSG00000078061	0.0187281	0.061999	0.033785	0.0389312	0.0500505	0.260803	0.334578	0.201125	0.028576	0.0522708	0.0482558	0.0457135	0.027316	0.0842699	0.459548	0.25405	0.0331994	0.0664185	0.066055	0.0337971	0.0853305	0.10077	0.292355	0.322074
ENSG00000078070	0.0364506	0.111486	0.0547656	0.0425939	0.0222931	0.228774	0.299889	0.203748	0.0786291	0.11776	0.0983688	0.0366266	0.0157713	0.0519779	0.408399	0.192467	0.0794468	0.187987	0.137503	0.0431454	0.0372682	0.0737052	0.247951	0.192993
ENSG00000078081	0.114651	0.393773	0.189885	0.031468	0.0366515	0.0506265	0.0546414	0.128302	0.213289	0.321268	0.261458	0.0279636	0.0199983	0.0612462	0.059737	0.0350398	0.143664	0.357408	0.291676	0.022201	0.0175328	0.0451229	0.0191417	0.103255
ENSG00000078098	0.125119	0.301507	0.142671	0.160221	0.0581791	0.0930178	0.0692543	0.0500311	0.194287	0.231182	0.215735	0.155008	0.0435339	0.0438591	0.0752481	0.0411474	0.14453	0.34261	0.216567	0.0938993	0.0645933	0.0639167	0.0421293	0.031754
ENSG00000078114	0.0144508	0.0403158	0.0255713	0.140481	0.0926169	0.284582	0.268095	0.133887	0.0293166	0.0501872	0.0292368	0.108844	0.044634	0.13283	0.455709	0.149242	0.0286395	0.0672197	0.059617	0.0809159	0.102983	0.205773	0.245947	0.208904
ENSG00000078124	0.102535	0.288705	0.167343	0.0577074	0.0522988	0.125797	0.125768	0.0798461	0.170904	0.270882	0.230079	0.06799	0.0308741	0.0542582	0.115788	0.0592256	0.137075	0.334577	0.239093	0.040201	0.052918	0.0645874	0.0685373	0.0630113
ENSG00000078140	0.0239019	0.0699995	0.0351517	0.0265894	0.0348486	0.277264	0.330767	0.201479	0.035417	0.0457428	0.0355242	0.0220602	0.0194749	0.0755424	0.527957	0.238282	0.0348635	0.079494	0.0633552	0.020825	0.0426207	0.102962	0.359764	0.296116
ENSG00000078142	0.0270929	0.0599627	0.0311953	0.0594993	0.0407373	0.290198	0.319729	0.171585	0.0545538	0.0775718	0.0529757	0.0575384	0.0292031	0.0745461	0.445219	0.208392	0.0538529	0.131227	0.106379	0.0533236	0.0571975	0.0836155	0.300159	0.214246
ENSG00000078177	0.0299078	0.0748935	0.0346375	0.0355796	0.0480866	0.311745	0.304206	0.160944	0.0511006	0.0771962	0.0624516	0.0418981	0.0201855	0.120512	0.460151	0.166505	0.0606737	0.133159	0.0911136	0.0342479	0.0446944	0.138214	0.308008	0.189889
ENSG00000078237	0.0164592	0.0558206	0.0284279	0.0218599	0.0198056	0.263463	0.394601	0.199564	0.0343027	0.0430773	0.0375472	0.026647	0.0107371	0.0556843	0.468491	0.323513	0.0532437	0.0767227	0.0902222	0.0241676	0.0344879	0.0678601	0.359196	0.2941
ENSG00000078246	0.0136019	0.0390115	0.0213475	0.0195728	0.0259617	0.295567	0.373475	0.211463	0.0234848	0.0414186	0.0358352	0.0170126	0.0128388	0.0663518	0.57111	0.231949	0.0321673	0.0769096	0.0704963	0.0216622	0.0414398	0.103563	0.372921	0.28084
ENSG00000078269	0.0175266	0.0537299	0.0274776	0.0187309	0.0352859	0.287812	0.338381	0.221056	0.036859	0.0598931	0.0499144	0.0213056	0.0144515	0.0859723	0.508885	0.22272	0.0444248	0.0994496	0.0736659	0.0208124	0.0449675	0.110378	0.328288	0.278014
ENSG00000078304	0.0194219	0.0503288	0.0236885	0.0400828	0.0606446	0.300388	0.309694	0.195751	0.034096	0.0502817	0.0407983	0.0325953	0.0282746	0.128191	0.474349	0.211415	0.0420631	0.086498	0.0649018	0.0349557	0.0648949	0.141551	0.320588	0.244547
ENSG00000078328	0.0149226	0.0427919	0.0316966	0.0338963	0.0199982	0.251608	0.384529	0.220558	0.0336208	0.0439482	0.0436599	0.0243365	0.010371	0.0279616	0.612968	0.203134	0.0419752	0.0492104	0.101436	0.0438616	0.057037	0.0463618	0.30296	0.357158
ENSG00000078369	0.00941247	0.0313493	0.0177115	0.0192222	0.0429981	0.344237	0.327054	0.208016	0.0195577	0.0314086	0.0249598	0.0122634	0.0154155	0.0734461	0.460763	0.362186	0.0191783	0.039167	0.0442562	0.0145361	0.0572122	0.126382	0.371347	0.327921
ENSG00000078399	0.0148731	0.0401348	0.0245965	0.0289805	0.0437388	0.247515	0.352611	0.24755	0.0235125	0.0331554	0.0386516	0.0269686	0.0243618	0.0683698	0.595699	0.189282	0.035552	0.071356	0.0639931	0.0330292	0.0645021	0.10629	0.322985	0.302292
ENSG00000078401	0.0981926	0.286039	0.14897	0.0821914	0.0500346	0.158623	0.0975941	0.0783549	0.149543	0.226654	0.202212	0.0671084	0.0334504	0.0765927	0.150343	0.0940966	0.107875	0.274202	0.228944	0.0491549	0.0483084	0.0821342	0.119657	0.0897249
ENSG00000078403	0.0151778	0.0384306	0.0220364	0.0713038	0.0763176	0.298707	0.276945	0.201082	0.0338111	0.0479038	0.0384304	0.0644746	0.039346	0.121718	0.482463	0.171853	0.0289473	0.0632132	0.0615934	0.0724421	0.0853038	0.160104	0.313646	0.214751
ENSG00000078487	0.0193883	0.0348431	0.0278863	0.0434834	0.023489	0.26945	0.360486	0.220974	0.0445499	0.054245	0.0410081	0.0415097	0.0227876	0.0994881	0.431669	0.264743	0.0405952	0.0882752	0.0757759	0.0558466	0.0355514	0.079704	0.362574	0.261677
ENSG00000078618	0.023416	0.0604776	0.0321495	0.031008	0.0301884	0.291695	0.341773	0.189292	0.045541	0.0691919	0.0594806	0.0336034	0.0139934	0.0786712	0.501887	0.197632	0.0567285	0.12285	0.0906887	0.0337442	0.0406133	0.0908462	0.327767	0.236761
ENSG00000078668	0.0167303	0.0476946	0.0235476	0.02667	0.0155777	0.238251	0.413304	0.218225	0.0333537	0.0505318	0.0434416	0.0318163	0.0123151	0.0447974	0.550582	0.233162	0.0507697	0.103302	0.0831086	0.0344778	0.0278939	0.0609755	0.361701	0.277771
ENSG00000078674	0.0279847	0.0689148	0.0270195	0.0587816	0.0566975	0.321599	0.28292	0.156083	0.0446406	0.0690357	0.0597521	0.0592328	0.0228212	0.117666	0.465639	0.161213	0.0413133	0.101597	0.0759458	0.0509267	0.0545619	0.134746	0.324907	0.216003
ENSG00000078687	0.0225666	0.0620003	0.0446732	0.0500001	0.056497	0.339887	0.235977	0.188399	0.0346165	0.054541	0.0645078	0.0692616	0.0355129	0.117277	0.396	0.228283	0.0383713	0.059459	0.0628008	0.0613077	0.0763477	0.111445	0.312505	0.277764
ENSG00000078699	0.0130901	0.0434727	0.02235	0.045197	0.0644938	0.373944	0.262481	0.174972	0.026041	0.0413885	0.027493	0.0416808	0.0303639	0.112974	0.41993	0.300129	0.0263574	0.0659522	0.0519013	0.0428995	0.100303	0.144867	0.319038	0.248681
ENSG00000078725	0.0567342	0.210206	0.10063	0.0275572	0.0186886	0.187995	0.240246	0.157942	0.131103	0.2089	0.165535	0.0335335	0.0133715	0.0409329	0.27443	0.132194	0.106323	0.247376	0.227418	0.0329145	0.0344993	0.0568192	0.152377	0.142274
ENSG00000078747	0.0165398	0.0478231	0.024997	0.0454801	0.058045	0.309893	0.309954	0.187269	0.0432246	0.059708	0.0468736	0.0436711	0.0297982	0.111403	0.482592	0.182729	0.0403036	0.0849629	0.0697627	0.0388801	0.0704367	0.127273	0.33159	0.236791
ENSG00000078804	0.0223726	0.052173	0.0301474	0.02593	0.0530705	0.293115	0.325302	0.19789	0.0349174	0.0547518	0.0525834	0.0270153	0.0248203	0.11072	0.487414	0.207777	0.0303155	0.0681815	0.0686325	0.0353715	0.0712622	0.135824	0.351798	0.238615
ENSG00000078808	0.0670094	0.260188	0.146282	0.0388163	0.0172323	0.155969	0.194593	0.11991	0.124607	0.228303	0.209231	0.0412083	0.0117211	0.0347276	0.18823	0.161972	0.10926	0.263904	0.258383	0.0278543	0.0295984	0.0419104	0.136957	0.132133
ENSG00000078900	0.0148846	0.0398566	0.0206251	0.0278771	0.0798855	0.373895	0.232276	0.2107	0.0156695	0.0328393	0.0321822	0.0202406	0.0297397	0.0921603	0.512133	0.265036	0.0184508	0.0503494	0.0421335	0.0190308	0.0909764	0.163242	0.291759	0.324058
ENSG00000078902	0.00652376	0.0353942	0.0166529	0.0158972	0.019499	0.284323	0.404948	0.216762	0.0170794	0.0356354	0.0153279	0.0161646	0.0117441	0.0363471	0.401774	0.465927	0.0149596	0.0548997	0.0412309	0.0234545	0.0298237	0.0832531	0.374938	0.37744
ENSG00000078967	0.00592225	0.0254516	0.0102828	0.0260639	0.116609	0.34897	0.256438	0.210262	0.01351	0.0211519	0.0150896	0.00762997	0.0614065	0.220587	0.38518	0.275445	0.011723	0.0247022	0.0211816	0.00849508	0.110141	0.234747	0.316813	0.272197
ENSG00000079134	0.0267517	0.0659898	0.0307914	0.13051	0.065576	0.239529	0.281036	0.159815	0.0426116	0.0586454	0.0575765	0.150703	0.0482577	0.0888357	0.397464	0.155906	0.052837	0.116577	0.0915528	0.113886	0.0994466	0.110675	0.242675	0.172351
ENSG00000079150	0.132024	0.397198	0.209402	0.0409081	0.0175938	0.074719	0.0731483	0.0550068	0.220509	0.310936	0.255515	0.0529348	0.0128456	0.0230275	0.0866319	0.037599	0.175176	0.386584	0.292031	0.0271232	0.02034	0.0240047	0.0426358	0.0321046
ENSG00000079156	0.0192399	0.0633523	0.0341416	0.0414634	0.0571259	0.315668	0.283389	0.18562	0.0498254	0.0788887	0.0704419	0.0442558	0.0242519	0.0875295	0.462241	0.182566	0.0549924	0.115571	0.0937344	0.0315294	0.0657576	0.119188	0.284278	0.234949
ENSG00000079215	0.0647994	0.202925	0.118839	0.141855	0.0590855	0.150389	0.160866	0.101241	0.0991792	0.155489	0.126532	0.145741	0.0487865	0.0654538	0.237649	0.12117	0.105646	0.223395	0.193734	0.0962958	0.0930346	0.0788765	0.115348	0.0936689
ENSG00000079246	0.0249245	0.0783387	0.0413588	0.0337329	0.0140624	0.288628	0.345215	0.17374	0.0524799	0.0750582	0.0608608	0.0403032	0.0139424	0.0438082	0.448203	0.265345	0.0662552	0.153089	0.127021	0.0362722	0.0338157	0.05646	0.314508	0.21258
ENSG00000079263	0.0244005	0.0666718	0.0242234	0.0680829	0.0236345	0.232893	0.342167	0.217927	0.0302808	0.051067	0.0365941	0.0659493	0.0185996	0.0420659	0.517851	0.237592	0.0524048	0.0960972	0.077247	0.0466361	0.0593371	0.0668849	0.379065	0.222328
ENSG00000079277	0.0241721	0.0705836	0.0292477	0.0788369	0.0634222	0.281258	0.303102	0.149377	0.0364949	0.0494317	0.0616054	0.0772879	0.0345125	0.0866574	0.487336	0.166674	0.0182979	0.0866033	0.062893	0.0646487	0.100463	0.135732	0.266922	0.26444
ENSG00000079308	0.0299615	0.114535	0.0545205	0.0641871	0.0608456	0.305862	0.223792	0.146297	0.0525647	0.1101	0.105636	0.0533457	0.0360314	0.0880818	0.368829	0.185412	0.0503691	0.140378	0.119529	0.0491317	0.0824198	0.11435	0.230268	0.213554
ENSG00000079313	0.0173404	0.0652387	0.0282132	0.0355269	0.0555368	0.368561	0.272227	0.157356	0.0239928	0.0426995	0.0457714	0.0536938	0.0376831	0.0915353	0.495956	0.208668	0.0323665	0.050786	0.0558058	0.0497224	0.108401	0.0959338	0.395174	0.21181
ENSG00000079332	0.0470828	0.156803	0.0805845	0.0394176	0.0189011	0.220723	0.282775	0.153713	0.0830282	0.117974	0.0989356	0.0490332	0.0173645	0.0396054	0.354288	0.23977	0.0925212	0.201468	0.181982	0.037682	0.0384729	0.04729	0.21842	0.182164
ENSG00000079335	0.0203927	0.0629575	0.0350479	0.124795	0.0812521	0.265332	0.257696	0.152526	0.0374343	0.0584158	0.0448448	0.132354	0.0508388	0.110437	0.398181	0.167494	0.0350528	0.0811712	0.0711383	0.0969491	0.107167	0.134008	0.277084	0.197431
ENSG00000079387	0.0187484	0.0555505	0.0257953	0.0423084	0.0528404	0.315011	0.303834	0.185912	0.0395038	0.0553289	0.0468375	0.0430354	0.0305316	0.11683	0.466886	0.201047	0.0428661	0.0931545	0.0688443	0.037635	0.0586309	0.141956	0.325703	0.23121
ENSG00000079432	0.012464	0.0487554	0.022421	0.0274045	0.068598	0.385663	0.274003	0.160691	0.0207596	0.0437429	0.0377858	0.0222049	0.0274025	0.144669	0.495557	0.207878	0.0268	0.0627601	0.0575971	0.0280666	0.0850862	0.161702	0.335256	0.242732
ENSG00000079435	0.0182407	0.076034	0.0270949	0.025173	0.0250887	0.255814	0.424226	0.14833	0.0190081	0.0523733	0.0467771	0.0214048	0.0117402	0.039632	0.522875	0.286189	0.0384408	0.068304	0.104109	0.0532977	0.0733185	0.0452527	0.413544	0.203734
ENSG00000079459	0.0228152	0.0739539	0.0431879	0.0266322	0.0145814	0.238504	0.368666	0.211659	0.047299	0.0717442	0.0586385	0.0293859	0.0113682	0.0413607	0.473836	0.266367	0.0657533	0.14074	0.11623	0.0334176	0.0337069	0.062137	0.309177	0.238838
ENSG00000079462	0.0157526	0.0555277	0.0285974	0.0140726	0.0129295	0.239372	0.399943	0.233806	0.0260241	0.0434976	0.0386354	0.0153652	0.00786677	0.0322638	0.504247	0.3321	0.0380753	0.0820929	0.077667	0.0187954	0.0248748	0.0538216	0.362186	0.342487
ENSG00000079482	0.0263629	0.0756014	0.0419872	0.104241	0.0633018	0.229178	0.295544	0.163783	0.0705087	0.0627228	0.0570767	0.091133	0.0377075	0.0826231	0.413861	0.184367	0.0637517	0.0817892	0.0745761	0.150968	0.0972194	0.110443	0.238499	0.182753
ENSG00000079616	0.0170921	0.0593434	0.0359256	0.0507009	0.0258842	0.266247	0.356068	0.188738	0.0323564	0.0549428	0.0437028	0.0454044	0.0190942	0.0381357	0.470596	0.295768	0.0412677	0.109286	0.109259	0.0601132	0.0696782	0.0713773	0.302765	0.236254
ENSG00000079691	0.0174761	0.0523477	0.029391	0.0471033	0.0455208	0.32657	0.296878	0.184714	0.0417073	0.0619822	0.05127	0.0361245	0.0205419	0.0787269	0.49854	0.211107	0.0437612	0.105336	0.0866062	0.0400313	0.0604084	0.109719	0.316652	0.237485
ENSG00000079739	0.0225917	0.0790172	0.0392648	0.0234031	0.0301877	0.279122	0.340723	0.18569	0.0413423	0.070516	0.0612883	0.0221717	0.0178571	0.0682759	0.496169	0.22238	0.0594576	0.136814	0.115794	0.0247665	0.0391672	0.0831027	0.309215	0.231683
ENSG00000079785	0.0204586	0.0570356	0.0285802	0.0236186	0.0135481	0.257407	0.393437	0.205914	0.039852	0.0600238	0.0504314	0.02973	0.010413	0.0458434	0.532154	0.231553	0.0582102	0.127578	0.096887	0.0316343	0.02878	0.0632368	0.349796	0.243878
ENSG00000079805	0.01584	0.0493544	0.0274713	0.0358664	0.0350868	0.320852	0.334851	0.180679	0.0276745	0.0528212	0.0430653	0.0382639	0.0235561	0.0606197	0.491552	0.262447	0.0337317	0.0766867	0.0754308	0.041939	0.0681092	0.0867874	0.348974	0.268341
ENSG00000079819	0.0234704	0.0664674	0.0375676	0.0485751	0.0493718	0.295564	0.317562	0.161421	0.0492768	0.0666642	0.0609043	0.0463128	0.0237511	0.0884325	0.420967	0.243691	0.0417773	0.107588	0.0924315	0.0462582	0.0624607	0.103172	0.316571	0.229741
ENSG00000079931	0.162769	0.443978	0.218875	0.0295921	0.0134084	0.0458245	0.0545644	0.030989	0.218428	0.347985	0.297194	0.0384157	0.0101899	0.0156078	0.0466479	0.0255315	0.175707	0.434728	0.26103	0.0228492	0.020849	0.0217154	0.0329457	0.0301769
ENSG00000079950	0.010869	0.0303353	0.0174364	0.041935	0.0326243	0.254437	0.365154	0.247209	0.0181245	0.0305262	0.0210433	0.0503391	0.0242567	0.06617	0.466019	0.323521	0.0229394	0.0527616	0.0451704	0.0403751	0.0479401	0.0947894	0.37326	0.322764
ENSG00000079974	0.0119265	0.0367386	0.0247692	0.0367242	0.0366609	0.288227	0.331132	0.233822	0.0218519	0.0382787	0.0298636	0.0345242	0.0215599	0.0768687	0.484451	0.292602	0.0248451	0.0685759	0.0562225	0.045119	0.0608634	0.107013	0.341268	0.296093
ENSG00000079999	0.0179635	0.0524475	0.0335694	0.0191731	0.0137852	0.28497	0.405834	0.172258	0.0246481	0.0428244	0.0383283	0.0145238	0.00911706	0.037677	0.447771	0.38511	0.0404101	0.0963399	0.0819758	0.0229385	0.0338279	0.0536592	0.369137	0.301712
ENSG00000080007	0.0222389	0.0635815	0.029791	0.0381271	0.0305389	0.237583	0.374961	0.203179	0.0518787	0.0656836	0.0561693	0.0381259	0.0134741	0.0571056	0.537888	0.179674	0.0603304	0.140532	0.103983	0.0447223	0.0429484	0.0860136	0.303125	0.218345
ENSG00000080031	0.0197657	0.104556	0.0530069	0.0355988	0.020497	0.319258	0.295994	0.151324	0.0373243	0.0950608	0.0668514	0.0375616	0.0154314	0.0703454	0.457809	0.219616	0.0395555	0.107664	0.134132	0.0365966	0.0595202	0.0765824	0.306008	0.239941
ENSG00000080189	0.0605533	0.215104	0.117507	0.0301754	0.0332777	0.206862	0.197646	0.138874	0.106833	0.184046	0.167764	0.0377417	0.0237455	0.0566799	0.267024	0.156166	0.0863729	0.207951	0.178991	0.0258241	0.0566596	0.0721853	0.204698	0.167318
ENSG00000080200	0.0566782	0.149475	0.073	0.0544885	0.0489059	0.260307	0.22663	0.130516	0.0996017	0.14901	0.124176	0.0552055	0.022346	0.110672	0.330062	0.108927	0.0994231	0.21857	0.151399	0.0418705	0.0431283	0.113179	0.2029	0.12953
ENSG00000080224	0.0666776	0.169858	0.0970712	0.0890797	0.0482585	0.189129	0.231213	0.108714	0.115505	0.179729	0.143715	0.0854504	0.0205045	0.0701903	0.284601	0.100304	0.109891	0.226293	0.179518	0.0702326	0.0556166	0.0695404	0.168422	0.120487
ENSG00000080298	0.0190828	0.0566694	0.0300633	0.0786593	0.0703514	0.360038	0.231695	0.153441	0.0267065	0.0478705	0.0383461	0.0664593	0.0524669	0.11808	0.393893	0.256178	0.0312732	0.0658539	0.0556143	0.0548324	0.102328	0.129583	0.285918	0.274596
ENSG00000080345	0.0359072	0.0927123	0.0453248	0.0824303	0.0573337	0.271301	0.269966	0.145025	0.0724571	0.10344	0.0838307	0.086931	0.032782	0.102245	0.38951	0.128805	0.0723599	0.164218	0.118119	0.0758207	0.0692025	0.115038	0.238925	0.146317
ENSG00000080371	0.0149258	0.04519	0.0239762	0.0161952	0.0149342	0.265441	0.395166	0.224171	0.0308354	0.0440558	0.0395198	0.0208584	0.00919144	0.0578849	0.597341	0.200313	0.0385896	0.0918121	0.0704533	0.0219729	0.0239654	0.0744668	0.381188	0.297552
ENSG00000080503	0.0161864	0.0384872	0.0229087	0.0402991	0.0322984	0.32145	0.305047	0.223324	0.0339142	0.041617	0.0344191	0.0217081	0.0140023	0.0541805	0.565109	0.23505	0.0473824	0.084818	0.0911392	0.0273251	0.0453041	0.072157	0.346528	0.285347
ENSG00000080546	0.0168305	0.050529	0.0223516	0.0588828	0.0375269	0.231498	0.391833	0.190549	0.0326528	0.0403011	0.0427301	0.0606887	0.033512	0.101026	0.504444	0.184646	0.0377544	0.0785623	0.0688366	0.0493806	0.0861794	0.115676	0.354035	0.209575
ENSG00000080561	0.0124927	0.0428242	0.0228899	0.0335834	0.0503646	0.342428	0.279502	0.215916	0.028042	0.0457693	0.0330959	0.0309474	0.024576	0.108429	0.4781	0.251041	0.0271167	0.0512779	0.0480117	0.0271203	0.0570962	0.1506	0.376549	0.262228
ENSG00000080573	0.132409	0.487441	0.286861	0.0132623	0.00507837	0.0254722	0.0234643	0.0260114	0.189381	0.377248	0.341666	0.0360731	0.00335541	0.00578636	0.0181969	0.0282931	0.165375	0.421753	0.352919	0.0112459	0.00832605	0.0069669	0.0150047	0.0184099
ENSG00000080603	0.0282597	0.094589	0.0416171	0.0582206	0.0489061	0.35902	0.228613	0.140774	0.0441778	0.095784	0.0608013	0.0704105	0.0330292	0.11738	0.371742	0.206675	0.0397769	0.107204	0.0521528	0.0707234	0.120763	0.102679	0.258597	0.248104
ENSG00000080608	0.0249191	0.0716139	0.0359232	0.0648468	0.0338041	0.249116	0.340557	0.17922	0.0553831	0.074749	0.062062	0.0682314	0.0268293	0.0650336	0.447538	0.200173	0.0687198	0.144881	0.114342	0.0591413	0.0641974	0.0834628	0.273348	0.191908
ENSG00000080644	0.138518	0.401139	0.183165	0.0428055	0.0490472	0.0711682	0.0599482	0.0542079	0.172483	0.279037	0.291757	0.0400209	0.0144833	0.0397173	0.122333	0.0401676	0.144396	0.31239	0.278767	0.0268061	0.0287448	0.0452394	0.0984724	0.065185
ENSG00000080709	0.0548021	0.152166	0.0618681	0.140813	0.0689419	0.190724	0.189163	0.141522	0.0654258	0.101631	0.0964173	0.14656	0.0521596	0.0982479	0.297377	0.142181	0.0666063	0.127673	0.135084	0.129666	0.12384	0.130134	0.1715	0.115498
ENSG00000080802	0.019573	0.0545845	0.0312104	0.0573083	0.058634	0.290452	0.293403	0.194835	0.0430007	0.0643112	0.0536316	0.0544149	0.038147	0.104849	0.440879	0.200766	0.0412156	0.0971446	0.0776029	0.0540163	0.0850792	0.12032	0.298991	0.225631
ENSG00000080815	0.101459	0.323395	0.178948	0.054412	0.0372584	0.112101	0.11107	0.0813562	0.168925	0.261824	0.213366	0.050917	0.0286179	0.0524573	0.130233	0.0936601	0.140767	0.309194	0.254087	0.0376927	0.0439352	0.0534945	0.0868044	0.074025
ENSG00000080819	0.0392424	0.100586	0.049297	0.0379644	0.0233487	0.216327	0.350049	0.183185	0.0579575	0.0918046	0.0772539	0.0414799	0.0164265	0.0528856	0.518207	0.143985	0.0788781	0.184355	0.117131	0.0350309	0.0402832	0.0723857	0.28279	0.189146
ENSG00000080822	0.0874046	0.229442	0.116412	0.0924051	0.0545746	0.150623	0.163456	0.105683	0.142544	0.205163	0.189757	0.112244	0.0358459	0.0639075	0.171881	0.0786568	0.130968	0.274565	0.193333	0.0675231	0.0591001	0.0749644	0.109573	0.0899736
ENSG00000080823	0.0110991	0.0475062	0.0191437	0.092238	0.056649	0.231787	0.336886	0.20469	0.0197537	0.0394333	0.0249681	0.114532	0.0537234	0.0743422	0.418321	0.254926	0.0196608	0.0611804	0.0476651	0.0966076	0.111091	0.100147	0.296228	0.26742
ENSG00000080824	0.0254256	0.0692719	0.0346047	0.0280891	0.0137873	0.3126	0.337077	0.179144	0.0600534	0.0829233	0.063916	0.0372627	0.0118848	0.0582359	0.455549	0.230175	0.0725707	0.152998	0.119937	0.0340316	0.0291826	0.0583085	0.322904	0.210068
ENSG00000080839	0.036998	0.100392	0.0507359	0.0472764	0.0362932	0.261054	0.296323	0.170928	0.0699229	0.102972	0.0825571	0.0431226	0.0221291	0.0789708	0.434026	0.166299	0.0712637	0.159945	0.123192	0.0416535	0.0533275	0.0877083	0.269275	0.193636
ENSG00000080845	0.0183314	0.0608135	0.0289908	0.025675	0.0630398	0.306943	0.300945	0.195262	0.0310036	0.0561048	0.0510885	0.0224939	0.0291382	0.10604	0.476544	0.227587	0.034828	0.0858492	0.0668087	0.0218279	0.069776	0.124302	0.322268	0.27434
ENSG00000080986	0.0347082	0.0904344	0.0448861	0.0442545	0.0239491	0.228174	0.351664	0.18193	0.0715929	0.101339	0.0839199	0.051248	0.0158918	0.0507711	0.467395	0.157843	0.0894524	0.197079	0.133095	0.0451222	0.0373127	0.0658467	0.260351	0.171741
ENSG00000081014	0.020009	0.0435953	0.0313545	0.060408	0.095362	0.282353	0.289812	0.177106	0.0456959	0.0542527	0.0480303	0.0649055	0.0419123	0.144217	0.470703	0.130283	0.0387171	0.0818307	0.0570938	0.0619837	0.0860951	0.193446	0.30421	0.176623
ENSG00000081019	0.0204752	0.0572129	0.0294689	0.0549619	0.049117	0.291247	0.323349	0.174168	0.0368783	0.0583371	0.0448227	0.0439332	0.0294547	0.0836163	0.44951	0.253448	0.0437955	0.111031	0.089046	0.0545887	0.0763849	0.105417	0.309195	0.210543
ENSG00000081026	0.0235311	0.0660018	0.0366974	0.0705503	0.0465848	0.277414	0.31403	0.165191	0.0393059	0.0628288	0.0510953	0.0626037	0.0274933	0.0889639	0.492433	0.175276	0.0453595	0.105295	0.077254	0.0675962	0.0704901	0.107427	0.307147	0.21943
ENSG00000081051	0.0215037	0.0374219	0.0249721	0.0222614	0.0121787	0.181386	0.403965	0.296312	0.0318341	0.053287	0.0386347	0.0412009	0.00775688	0.0373023	0.512994	0.27699	0.0456982	0.0930347	0.0542557	0.0370766	0.0198552	0.066989	0.383844	0.299247
ENSG00000081052	0.143439	0.369478	0.237532	0.0585471	0.0199179	0.0547039	0.0834369	0.0329445	0.20962	0.322291	0.318521	0.0410045	0.00958832	0.0256548	0.0437901	0.0295306	0.164816	0.418701	0.279768	0.0246336	0.0212752	0.0217042	0.0401056	0.0289962
ENSG00000081087	0.150278	0.406371	0.19935	0.0476046	0.0183837	0.0697079	0.0600492	0.0482553	0.213273	0.314489	0.28952	0.060288	0.0162655	0.0245271	0.0573232	0.0243143	0.173084	0.404443	0.267343	0.0307846	0.0302774	0.0289914	0.0374725	0.0276038
ENSG00000081154	0.0109259	0.0319289	0.0156712	0.0196109	0.025592	0.289565	0.376001	0.230705	0.0183074	0.0292726	0.024903	0.0182723	0.0138497	0.0703157	0.535826	0.289254	0.0272064	0.0592712	0.0503637	0.0228468	0.0347361	0.0816408	0.393352	0.330583
ENSG00000081177	0.112743	0.350039	0.186706	0.061689	0.0332597	0.107916	0.092534	0.0551146	0.181479	0.284452	0.236187	0.0553967	0.0214011	0.0435895	0.118733	0.0587624	0.152996	0.346095	0.25367	0.0371325	0.0422215	0.0430306	0.0735797	0.0512748
ENSG00000081181	0.0232347	0.0596354	0.031926	0.0241201	0.0133525	0.231503	0.397267	0.218961	0.0454212	0.0628896	0.0529786	0.0306026	0.0101732	0.0383691	0.537016	0.222549	0.0587359	0.130523	0.105894	0.0309421	0.0263273	0.0620437	0.334971	0.250563
ENSG00000081189	0.0288143	0.0648303	0.010986	0.17645	0.0775109	0.168477	0.269609	0.203323	0.0265929	0.0395803	0.0178017	0.151408	0.0664861	0.0713008	0.400368	0.226462	0.0243259	0.0896208	0.0169941	0.253613	0.114207	0.0688147	0.216973	0.215452
ENSG00000081307	0.0169415	0.0430516	0.0217222	0.0605164	0.0312691	0.278955	0.362938	0.184607	0.0261922	0.0378288	0.0384043	0.0735929	0.0240406	0.0564192	0.53942	0.204102	0.0364819	0.075913	0.0655768	0.063362	0.0571401	0.0911018	0.333875	0.27655
ENSG00000081320	0.0211098	0.0510494	0.0258928	0.0542114	0.0489434	0.257798	0.34843	0.192565	0.0377931	0.0566629	0.0458128	0.0458121	0.0279222	0.0992058	0.557718	0.129073	0.0445898	0.106535	0.0716618	0.0428265	0.0585934	0.126424	0.325227	0.224143
ENSG00000081377	0.0229934	0.0530254	0.0281075	0.0509298	0.119751	0.272081	0.272386	0.180725	0.0352675	0.0632984	0.0556013	0.0413602	0.0606596	0.193062	0.383856	0.166896	0.0357274	0.0784461	0.0522434	0.0313477	0.127454	0.194735	0.271992	0.208055
ENSG00000081386	0.0212736	0.0654817	0.031055	0.0731347	0.0466102	0.280898	0.309691	0.171856	0.0488727	0.0646339	0.0503143	0.0753403	0.028878	0.107222	0.44552	0.179219	0.0461034	0.108917	0.082705	0.0672335	0.0677014	0.122421	0.316913	0.188005
ENSG00000081692	0.0175242	0.0722205	0.0332155	0.0218425	0.0137918	0.259833	0.363943	0.217629	0.0280785	0.0594523	0.0440491	0.0394487	0.014143	0.0419201	0.477399	0.295509	0.0384305	0.102814	0.091233	0.0391213	0.0445955	0.0613081	0.316708	0.30579
ENSG00000081721	0.0159685	0.0448162	0.023686	0.0301545	0.0204602	0.208206	0.418537	0.238171	0.0281091	0.0395629	0.0335764	0.0266643	0.012971	0.0489298	0.556987	0.253199	0.0393315	0.0954102	0.0673436	0.032306	0.0332665	0.0777043	0.34931	0.305328
ENSG00000081760	0.0212042	0.0792542	0.0404541	0.0422079	0.0557177	0.265318	0.320908	0.174936	0.036781	0.0645409	0.0577368	0.0336346	0.0236794	0.0837276	0.474252	0.225648	0.0501584	0.12395	0.10773	0.0478928	0.0710603	0.0998244	0.279992	0.219392
ENSG00000081791	0.0241021	0.0645322	0.0404505	0.0673668	0.0386959	0.244634	0.339062	0.181156	0.0394159	0.0718639	0.0537599	0.0631747	0.0289562	0.0696916	0.44436	0.228778	0.0465504	0.116623	0.105634	0.0722486	0.0882231	0.0778469	0.271527	0.221348
ENSG00000081803	0.0250787	0.0666512	0.0365549	0.0338104	0.0238631	0.29932	0.326776	0.187946	0.0465533	0.0673183	0.0588198	0.0320149	0.0112693	0.0762975	0.506256	0.201471	0.0574377	0.119377	0.0911166	0.0328936	0.0333982	0.0814509	0.337186	0.24714
ENSG00000081842	0.134668	0.430316	0.21448	0.0598956	0.0178819	0.0767063	0.0442667	0.0217861	0.221724	0.343748	0.288967	0.0617305	0.0153871	0.0163143	0.0270122	0.025117	0.154261	0.377508	0.315903	0.0442234	0.0349167	0.0219744	0.0313818	0.0198319
ENSG00000081853	0.150596	0.437319	0.209739	0.0530137	0.0159363	0.0802716	0.028709	0.024416	0.196049	0.34903	0.301915	0.0460891	0.0186505	0.0253891	0.0389519	0.0239252	0.167916	0.383476	0.32306	0.0289948	0.0318961	0.0249458	0.0127481	0.0269629
ENSG00000081870	0.0192442	0.0462193	0.0217335	0.024897	0.0160059	0.182198	0.445042	0.244661	0.0317646	0.0470423	0.0386712	0.0295631	0.010325	0.0364613	0.618389	0.187784	0.0532999	0.116405	0.071471	0.0325274	0.0245308	0.0677691	0.333961	0.300036
ENSG00000081913	0.0242926	0.0755565	0.0370589	0.0940296	0.0509634	0.304996	0.264554	0.148549	0.0288794	0.050497	0.0793639	0.0753928	0.055769	0.111019	0.387189	0.211889	0.0284253	0.0626005	0.0535077	0.0852652	0.11371	0.08091	0.304364	0.271218
ENSG00000081923	0.106275	0.359624	0.151564	0.036304	0.0474562	0.131604	0.105986	0.0611869	0.162411	0.310874	0.216002	0.0480627	0.0407327	0.0560333	0.0908443	0.0750401	0.149659	0.291524	0.270031	0.0324148	0.0531442	0.091678	0.0747185	0.0368315
ENSG00000082014	0.0125511	0.0422026	0.024052	0.0296641	0.0318888	0.260219	0.367203	0.232219	0.0235893	0.0351459	0.0269045	0.0241098	0.0229158	0.0697674	0.49003	0.307537	0.0300969	0.0681269	0.0666805	0.0329204	0.0636464	0.100411	0.342149	0.295969
ENSG00000082068	0.0190204	0.0588439	0.0331312	0.0342786	0.0175881	0.263854	0.365862	0.207422	0.0433891	0.0578281	0.0471184	0.0413861	0.0132567	0.0386801	0.515321	0.24302	0.0589036	0.129891	0.105818	0.0402929	0.0392628	0.0615578	0.31957	0.244705
ENSG00000082146	0.0114183	0.0303868	0.0135548	0.0478164	0.133465	0.29474	0.263456	0.205163	0.0251749	0.0342793	0.0312147	0.0261906	0.066732	0.189121	0.444148	0.183139	0.0208283	0.0484778	0.0338358	0.0237314	0.129203	0.216026	0.28893	0.238968
ENSG00000082153	0.0361007	0.105012	0.0507769	0.0410734	0.0246397	0.250932	0.327732	0.163733	0.0663096	0.0887599	0.0714581	0.0577146	0.0213278	0.0492861	0.424997	0.220147	0.081951	0.178953	0.146278	0.0462058	0.0392327	0.0558854	0.259693	0.191802
ENSG00000082196	0.0647184	0.204162	0.101672	0.131573	0.0789538	0.217905	0.109121	0.0918962	0.157117	0.228881	0.210869	0.0860295	0.0358773	0.0719617	0.162701	0.0465637	0.101286	0.193953	0.161584	0.078275	0.116185	0.146819	0.121773	0.0801253
ENSG00000082212	0.0247847	0.06505	0.0331526	0.0249327	0.0435022	0.272316	0.338772	0.19749	0.0515562	0.0723129	0.059482	0.0250193	0.0175288	0.086959	0.499428	0.187713	0.0581719	0.126965	0.0881399	0.0246065	0.041599	0.103367	0.318548	0.238602
ENSG00000082213	0.0167229	0.0475551	0.0237642	0.0375487	0.0399622	0.290018	0.337834	0.206595	0.0330838	0.0522537	0.041263	0.0363751	0.0230161	0.0905552	0.510249	0.213204	0.0376506	0.0828753	0.0714958	0.039389	0.0510097	0.109057	0.349966	0.258557
ENSG00000082258	0.0188198	0.0516207	0.0253431	0.0933144	0.0704476	0.29078	0.283557	0.166118	0.0328241	0.0496042	0.0471333	0.0979928	0.0520201	0.105086	0.422491	0.192848	0.0331544	0.0782238	0.0720632	0.0821905	0.108184	0.13817	0.286939	0.201074
ENSG00000082269	0.0175666	0.0471917	0.0217035	0.0600121	0.0774096	0.311486	0.285259	0.179371	0.0304606	0.0511108	0.0426385	0.0541373	0.0374464	0.162618	0.435821	0.185767	0.0319577	0.0647221	0.0498193	0.0542188	0.0800325	0.179623	0.329075	0.210551
ENSG00000082397	0.0161495	0.0461843	0.0237127	0.0293383	0.0257211	0.333109	0.33626	0.189525	0.0312072	0.0525284	0.0446496	0.024992	0.0128	0.0660872	0.520924	0.246812	0.0402293	0.0949034	0.0777667	0.02771	0.0398236	0.0861005	0.36388	0.269586
ENSG00000082438	0.024308	0.0665951	0.0358513	0.10246	0.0960266	0.272492	0.243173	0.159094	0.0495713	0.0520747	0.0483525	0.100774	0.044369	0.160977	0.375459	0.168423	0.0397439	0.091071	0.0817383	0.0901776	0.0875073	0.171991	0.261056	0.176715
ENSG00000082458	0.0182832	0.0646377	0.0332746	0.0231855	0.0259735	0.279765	0.364756	0.190124	0.0409732	0.0576692	0.0451281	0.0196791	0.0110301	0.06878	0.497278	0.259462	0.0479936	0.0913153	0.0719072	0.0274437	0.0309247	0.092372	0.363618	0.274425
ENSG00000082497	0.0129686	0.0427592	0.0228704	0.0174239	0.0286796	0.299224	0.35041	0.225664	0.0258363	0.0365488	0.0316146	0.0199189	0.0118439	0.0832705	0.535879	0.255088	0.0300411	0.0708553	0.0536035	0.0171772	0.0370844	0.108878	0.369083	0.313278
ENSG00000082512	0.0110547	0.0249233	0.0161327	0.0536794	0.0894333	0.309263	0.296528	0.198985	0.017252	0.0327479	0.0278113	0.0709727	0.0563225	0.13777	0.451762	0.205362	0.0147527	0.0428451	0.0472905	0.0664466	0.123484	0.169083	0.283514	0.252585
ENSG00000082515	0.0181349	0.0533115	0.0251873	0.0224458	0.0103947	0.198044	0.434919	0.237563	0.0334699	0.0495356	0.0416034	0.0276068	0.0103394	0.0300701	0.542371	0.265004	0.056374	0.120512	0.0896167	0.0264607	0.0255092	0.0481967	0.327981	0.305349
ENSG00000082516	0.0404033	0.120751	0.0605822	0.0237245	0.0240302	0.26817	0.305355	0.156984	0.0810694	0.123874	0.109304	0.0308847	0.0163496	0.0536963	0.4186	0.166221	0.0853617	0.199469	0.154388	0.0293542	0.0337254	0.0607375	0.260109	0.176855
ENSG00000082641	0.103914	0.409722	0.231177	0.0237069	0.0107916	0.0932592	0.0755791	0.0518505	0.197599	0.327591	0.274991	0.0306536	0.0101485	0.0190533	0.0795934	0.0603706	0.150624	0.340914	0.348801	0.01894	0.0216989	0.0214638	0.0528394	0.0447187
ENSG00000082701	0.0135996	0.050776	0.0202802	0.0474324	0.0440077	0.375071	0.286714	0.162119	0.035902	0.0489587	0.0290228	0.026849	0.0231465	0.0821408	0.455812	0.298168	0.0217953	0.0635962	0.0463796	0.0318924	0.0617461	0.120082	0.383221	0.271288
ENSG00000082781	0.0757548	0.293527	0.164968	0.0275398	0.0156091	0.18275	0.150668	0.0891833	0.179709	0.281499	0.235621	0.0369698	0.0110628	0.0301105	0.137893	0.0871346	0.117901	0.306607	0.278328	0.0219504	0.0268846	0.0403149	0.109577	0.098437
ENSG00000082805	0.0252597	0.0767212	0.0400899	0.0590959	0.0487097	0.297342	0.293404	0.159378	0.0492172	0.0750639	0.0611192	0.0497596	0.0255398	0.089756	0.421923	0.227622	0.0500589	0.117808	0.101837	0.0483484	0.0689188	0.100723	0.28731	0.224996
ENSG00000082898	0.0356593	0.0897836	0.0431248	0.0557852	0.0522927	0.278072	0.283963	0.161319	0.0593336	0.0860537	0.0747444	0.0592505	0.0341768	0.0971402	0.416827	0.172473	0.0716096	0.160444	0.115174	0.0550145	0.0664735	0.0994011	0.251102	0.180781
ENSG00000082996	0.0874096	0.22284	0.120193	0.0535741	0.0647992	0.165558	0.148647	0.136979	0.128906	0.174119	0.15043	0.0552545	0.0400784	0.089759	0.19916	0.162292	0.120755	0.254853	0.17221	0.0376601	0.070877	0.0937297	0.131729	0.118186
ENSG00000083093	0.0172064	0.049499	0.0225616	0.0391848	0.0517913	0.309855	0.31787	0.192032	0.0370138	0.055198	0.0444592	0.0334882	0.0247153	0.104318	0.506968	0.193839	0.0395153	0.0873598	0.0650195	0.0312962	0.063637	0.142643	0.323926	0.246603
ENSG00000083097	0.018045	0.0514498	0.0298073	0.0556268	0.0474304	0.347911	0.286188	0.163541	0.0432944	0.0709187	0.068166	0.0609339	0.025612	0.105605	0.467605	0.157865	0.0508723	0.129282	0.0729444	0.0523514	0.072982	0.119841	0.298785	0.202942
ENSG00000083099	0.0142506	0.0433161	0.0203715	0.0174056	0.0164591	0.282391	0.401664	0.204143	0.0289779	0.0418121	0.0330356	0.0217723	0.0113352	0.0648804	0.560854	0.237332	0.0403344	0.0836324	0.0652359	0.0235783	0.0256435	0.0813829	0.394137	0.286056
ENSG00000083123	0.0279365	0.0563068	0.0294686	0.0725044	0.0369356	0.214903	0.359093	0.202852	0.0419487	0.0494639	0.0497164	0.056633	0.0145243	0.0521325	0.570695	0.164886	0.0518352	0.111017	0.0919366	0.0895873	0.0544352	0.08262	0.28305	0.235519
ENSG00000083168	0.0198032	0.0576501	0.031667	0.0425987	0.0346236	0.328264	0.304931	0.180462	0.0365516	0.0557319	0.0474365	0.0409608	0.0175618	0.0945539	0.489051	0.218153	0.0403934	0.0950595	0.0775282	0.0467563	0.0520016	0.117716	0.340775	0.22977
ENSG00000083223	0.029469	0.0909108	0.0478082	0.0914187	0.0587429	0.322355	0.228017	0.131278	0.0594596	0.0747843	0.0635632	0.108076	0.041301	0.109345	0.34044	0.203031	0.0592994	0.112002	0.117551	0.0940247	0.098631	0.105183	0.244615	0.168694
ENSG00000083290	0.00676422	0.0542729	0.026036	0.0909237	0.137162	0.375642	0.163529	0.14567	0.0242226	0.0418255	0.0178374	0.0359681	0.0520548	0.153615	0.498055	0.176421	0.00553511	0.0254736	0.0197488	0.0252689	0.076529	0.195532	0.327324	0.324588
ENSG00000083312	0.0234697	0.0646474	0.0336158	0.0407809	0.028129	0.304212	0.331937	0.173208	0.0483382	0.0660176	0.0580481	0.0415036	0.0207353	0.0751314	0.466652	0.223573	0.0598943	0.132112	0.10401	0.038451	0.0464918	0.0823283	0.315634	0.221079
ENSG00000083444	0.133948	0.453458	0.243553	0.0312115	0.0136518	0.0545044	0.0383412	0.0313326	0.212789	0.348209	0.277716	0.0399384	0.0114563	0.0218587	0.0496392	0.0383928	0.158932	0.375565	0.332704	0.0217331	0.0257611	0.0246532	0.0301037	0.0305475
ENSG00000083454	0.100552	0.321207	0.185038	0.0268524	0.0175978	0.148702	0.122278	0.0777726	0.164317	0.2852	0.22404	0.0505668	0.0101178	0.037322	0.170683	0.057753	0.131776	0.287627	0.260182	0.0246099	0.0236071	0.043091	0.11727	0.111836
ENSG00000083457	0.0110594	0.0319822	0.0174959	0.0155411	0.0141076	0.189329	0.44146	0.279025	0.0210743	0.0264766	0.0253695	0.0172031	0.00756695	0.0508644	0.610527	0.240918	0.0284429	0.0653209	0.0439137	0.0196629	0.0236618	0.0707565	0.375604	0.372637
ENSG00000083520	0.0324478	0.0863974	0.0410273	0.0379339	0.028251	0.263505	0.341045	0.169393	0.0591841	0.0904915	0.07871	0.0462884	0.0192213	0.066033	0.471647	0.168425	0.0789567	0.176725	0.129498	0.0425405	0.0428135	0.07556	0.275427	0.17848
ENSG00000083535	0.0147089	0.0398428	0.0176409	0.0654484	0.0447908	0.344835	0.32612	0.146614	0.0380021	0.0431673	0.0444112	0.0683471	0.0349119	0.0865106	0.470979	0.213671	0.0326426	0.0870466	0.0715975	0.0589213	0.052912	0.102369	0.326135	0.268376
ENSG00000083544	0.0122539	0.0327436	0.0165531	0.0559838	0.0646282	0.258963	0.320646	0.238228	0.0244211	0.0359155	0.0304378	0.0480492	0.0361882	0.116173	0.478012	0.230803	0.033769	0.0663922	0.0515951	0.053062	0.0903641	0.132285	0.285373	0.28716
ENSG00000083635	0.0238208	0.0637683	0.0310427	0.0319056	0.0318581	0.246669	0.372211	0.198724	0.0439475	0.0659805	0.060175	0.0335264	0.0209345	0.0682038	0.521021	0.186212	0.054155	0.121239	0.0979659	0.0326015	0.044996	0.0864642	0.309141	0.253437
ENSG00000083642	0.0355697	0.0953834	0.0469403	0.0728393	0.0454336	0.276101	0.276782	0.150951	0.0730568	0.102495	0.087585	0.0783708	0.0274157	0.0926921	0.367223	0.171162	0.0773327	0.180125	0.130234	0.0588761	0.0629281	0.0971465	0.237953	0.155404
ENSG00000083720	0.0318253	0.0916629	0.048996	0.0248159	0.0153017	0.246043	0.349125	0.192231	0.0540261	0.0779131	0.062753	0.0278286	0.00940063	0.048109	0.482578	0.237392	0.0706897	0.161555	0.125068	0.0247324	0.0226037	0.056308	0.303591	0.235453
ENSG00000083750	0.017941	0.0351258	0.0238215	0.149535	0.0903939	0.292682	0.207942	0.182559	0.028503	0.0250116	0.0351897	0.158721	0.0782319	0.108686	0.390176	0.17548	0.0188147	0.0397067	0.0605183	0.125822	0.147363	0.140227	0.260494	0.207054
ENSG00000083799	0.0192329	0.0620427	0.0274868	0.0313186	0.0402986	0.286009	0.339842	0.193769	0.0422321	0.0545618	0.052595	0.0363366	0.01738	0.0994678	0.549639	0.147788	0.0502957	0.11069	0.081137	0.0339478	0.043199	0.131351	0.330598	0.218781
ENSG00000083807	0.0152091	0.0502036	0.0227509	0.0184616	0.0117749	0.193822	0.421837	0.265941	0.0281755	0.049346	0.0372348	0.0248178	0.0113087	0.0265465	0.487056	0.335515	0.0399143	0.0710935	0.0619884	0.0265117	0.032269	0.0543399	0.343585	0.370299
ENSG00000083814	0.0209112	0.0787213	0.0375727	0.0420734	0.0375591	0.28429	0.333531	0.165341	0.0357652	0.0617708	0.0628051	0.039991	0.0225234	0.0633754	0.508009	0.205761	0.0456854	0.11502	0.105598	0.0428295	0.0807312	0.0829394	0.314787	0.212409
ENSG00000083817	0.0220465	0.0626702	0.0342446	0.0491252	0.044771	0.281242	0.315706	0.190194	0.0376009	0.0607509	0.0493618	0.0512046	0.0334081	0.0850581	0.491366	0.191249	0.039312	0.104431	0.079988	0.0489274	0.0686151	0.101804	0.319874	0.237049
ENSG00000083828	0.0157907	0.0504106	0.0303122	0.0479235	0.0436358	0.293463	0.333345	0.185119	0.0300809	0.0460496	0.0379774	0.0438785	0.0307149	0.0996731	0.44528	0.266346	0.0289215	0.0807698	0.0556046	0.0426738	0.0795268	0.106987	0.345204	0.260313
ENSG00000083838	0.0161846	0.0733261	0.0382661	0.029105	0.02362	0.242706	0.391722	0.18507	0.0314773	0.0544772	0.0449147	0.0348225	0.014249	0.0534452	0.534349	0.232265	0.0389269	0.110523	0.0813551	0.0397097	0.0413876	0.0778895	0.342141	0.268066
ENSG00000083844	0.019405	0.059438	0.0327299	0.0650075	0.0446411	0.288982	0.311349	0.178448	0.0365461	0.0575645	0.0486545	0.0536701	0.0326436	0.0966632	0.458988	0.21527	0.0350198	0.0894815	0.0792062	0.0546329	0.082222	0.114211	0.305793	0.239433
ENSG00000083845	0.0235348	0.075898	0.0410107	0.0222574	0.0119415	0.238518	0.373795	0.213045	0.0440932	0.0680144	0.0530519	0.0245772	0.0106162	0.0413127	0.423385	0.33495	0.0535035	0.118068	0.102421	0.0249572	0.0256888	0.0489013	0.320716	0.305744
ENSG00000083857	0.126482	0.463878	0.225095	0.0244704	0.0261682	0.059067	0.0460675	0.0287713	0.19901	0.305593	0.251234	0.0415534	0.0201696	0.0485911	0.0782488	0.0556002	0.140097	0.347856	0.320965	0.0205162	0.0326078	0.0460257	0.0525916	0.0393413
ENSG00000083896	0.0226013	0.0696552	0.0333752	0.0989372	0.0547553	0.28973	0.28022	0.150725	0.045357	0.0672355	0.0565446	0.109137	0.0437454	0.0936525	0.404874	0.179454	0.0469301	0.103104	0.0917944	0.0893893	0.0970999	0.113195	0.272841	0.185646
ENSG00000083937	0.0192231	0.0513252	0.0273454	0.0283533	0.0283908	0.258544	0.365276	0.221542	0.0333048	0.0486046	0.0410743	0.0331457	0.0164567	0.0639209	0.557856	0.205637	0.0526445	0.113333	0.0777836	0.0350262	0.0330787	0.0838849	0.331158	0.273091
ENSG00000084070	0.011391	0.036914	0.0186391	0.0206388	0.0195692	0.289797	0.414917	0.188134	0.0262392	0.0351712	0.0300764	0.0207935	0.0101723	0.0414718	0.617592	0.218484	0.03009	0.0784736	0.0590941	0.0236736	0.0232947	0.0751597	0.40168	0.308534
ENSG00000084072	0.0206244	0.0623091	0.032193	0.040963	0.0157486	0.225218	0.387736	0.215208	0.0377963	0.0519577	0.0443987	0.0426647	0.013408	0.0355858	0.527842	0.246347	0.056163	0.121791	0.0967088	0.0418665	0.0392356	0.0585384	0.329392	0.256304
ENSG00000084073	0.161913	0.388506	0.188327	0.0538254	0.0291291	0.0691488	0.0658097	0.0433405	0.193332	0.285373	0.27977	0.0669696	0.0217762	0.0374043	0.0834623	0.031913	0.182487	0.402169	0.238119	0.0386688	0.0311443	0.0365157	0.0389941	0.0319015
ENSG00000084090	0.0170807	0.0476907	0.0276005	0.0314558	0.0336264	0.331319	0.323066	0.188161	0.0262377	0.04754	0.0385282	0.0286747	0.018804	0.0958112	0.468325	0.27608	0.0333641	0.0767163	0.0658015	0.0276912	0.0538971	0.112563	0.360295	0.269672
ENSG00000084092	0.0349891	0.10097	0.0539974	0.0241621	0.0233182	0.256851	0.321983	0.18373	0.0708575	0.107835	0.0921764	0.0267667	0.0148213	0.0778527	0.431626	0.178064	0.0759798	0.177047	0.126962	0.0275119	0.0351379	0.0761479	0.27374	0.207474
ENSG00000084093	0.0164839	0.0476385	0.0245615	0.0266525	0.0299477	0.348639	0.322826	0.183251	0.0334273	0.0498155	0.0412127	0.028131	0.0162165	0.0876945	0.519268	0.224235	0.036949	0.0868333	0.0725468	0.0266484	0.044072	0.107697	0.373702	0.251551
ENSG00000084112	0.0102092	0.0271504	0.0188199	0.0452306	0.115865	0.376574	0.254186	0.151965	0.0216177	0.03162	0.0282765	0.0384744	0.0597382	0.217341	0.364198	0.238735	0.0168507	0.041522	0.0455113	0.0370464	0.134735	0.20169	0.289969	0.232675
ENSG00000084207	0.0176374	0.0581524	0.0318388	0.0126915	0.0052673	0.191809	0.44612	0.236483	0.0277674	0.0483807	0.0398121	0.0157282	0.00489322	0.0200653	0.510907	0.332446	0.0513138	0.117862	0.0927357	0.0182296	0.0157679	0.0377577	0.346048	0.320285
ENSG00000084234	0.131301	0.461738	0.256964	0.0348588	0.0121963	0.043417	0.0334804	0.0260437	0.207642	0.351295	0.310038	0.0421207	0.0109483	0.0150025	0.0367157	0.0262386	0.166006	0.390477	0.337171	0.0224951	0.0220167	0.0172185	0.0222014	0.0224149
ENSG00000084444	0.129271	0.413504	0.235045	0.0582173	0.0267231	0.0660801	0.0426818	0.0284779	0.215874	0.322413	0.270947	0.0563345	0.0214368	0.0283511	0.0595627	0.0250808	0.151858	0.351643	0.292259	0.0396566	0.0438661	0.0350533	0.0516427	0.0340212
ENSG00000084453	0.0476823	0.122972	0.0550756	0.19403	0.0690495	0.135097	0.219319	0.156774	0.079657	0.147343	0.0973012	0.210128	0.0666859	0.0997627	0.236558	0.0625648	0.054259	0.158188	0.119686	0.123074	0.150569	0.0983147	0.171009	0.124901
ENSG00000084463	0.021045	0.0567095	0.0272528	0.0299696	0.0423643	0.284562	0.349977	0.18812	0.0364589	0.0583801	0.0490547	0.030782	0.0177462	0.0704119	0.548298	0.188868	0.0481344	0.106515	0.0823226	0.0339106	0.0503064	0.10194	0.328941	0.24793
ENSG00000084623	0.0154309	0.0556682	0.0300748	0.0115225	0.00739796	0.23821	0.411122	0.230573	0.0302127	0.0482934	0.0384551	0.0126861	0.00620573	0.0336557	0.50069	0.329801	0.0486487	0.107191	0.0944556	0.0169168	0.0179356	0.0465644	0.35419	0.314097
ENSG00000084636	0.0591157	0.233195	0.12563	0.0890627	0.0363247	0.190965	0.165704	0.100002	0.116572	0.206112	0.172406	0.0722163	0.033214	0.0362994	0.268395	0.094786	0.0511572	0.121312	0.215284	0.0812334	0.103911	0.0902034	0.148145	0.188754
ENSG00000084652	0.0206298	0.069642	0.0378833	0.0208843	0.0190216	0.298679	0.345361	0.1879	0.0400273	0.0645853	0.0538251	0.020555	0.0118606	0.0574152	0.522001	0.22973	0.0520382	0.123954	0.107041	0.023785	0.0364331	0.0722646	0.33541	0.249075
ENSG00000084676	0.013126	0.0381116	0.0199785	0.0408491	0.0597217	0.351113	0.269471	0.207629	0.0279992	0.0425568	0.0352825	0.0295988	0.0253986	0.133185	0.461466	0.244513	0.0248689	0.053524	0.0468381	0.0266974	0.0664299	0.175133	0.331501	0.275008
ENSG00000084693	0.00758249	0.0249311	0.0142582	0.0212068	0.0852006	0.366718	0.273782	0.206321	0.0177374	0.0303992	0.0257342	0.0134618	0.0378918	0.148535	0.451211	0.275029	0.0182498	0.039439	0.0385956	0.0165302	0.0930924	0.185944	0.317241	0.290908
ENSG00000084710	0.0157741	0.0699565	0.0353469	0.0234452	0.0375515	0.325932	0.31998	0.172013	0.0412245	0.0614149	0.0530184	0.0206805	0.0193945	0.0774913	0.482221	0.244555	0.0373291	0.0879975	0.100018	0.0347333	0.0584174	0.112943	0.332113	0.236449
ENSG00000084731	0.0100291	0.0565415	0.0316225	0.0177708	0.0559064	0.38702	0.262647	0.178463	0.0231294	0.0485855	0.0358843	0.0155537	0.0219041	0.111684	0.428982	0.314277	0.0360974	0.0648338	0.0946139	0.0120921	0.0693654	0.154704	0.284438	0.283856
ENSG00000084733	0.0292484	0.0992806	0.0523226	0.0222927	0.0179276	0.283124	0.317744	0.17806	0.057346	0.0822292	0.0694083	0.0258033	0.0104782	0.0492958	0.455436	0.250003	0.0586215	0.132531	0.112771	0.0219858	0.0299978	0.0683463	0.328509	0.247238
ENSG00000084754	0.0357048	0.113181	0.0611742	0.0167705	0.013054	0.243789	0.33199	0.184336	0.0742308	0.114029	0.0898115	0.0193298	0.00909743	0.0536928	0.429542	0.210266	0.0970964	0.218665	0.170471	0.0192862	0.0209104	0.0501923	0.245475	0.177904
ENSG00000084764	0.0142927	0.044411	0.0294332	0.0681239	0.0312933	0.268102	0.345466	0.198877	0.0173339	0.0367212	0.0306618	0.0520131	0.027083	0.0549132	0.501917	0.279357	0.0277492	0.0521529	0.0667443	0.05186	0.0642676	0.0702914	0.365069	0.301865
ENSG00000084774	0.0502542	0.165551	0.0860855	0.0452827	0.0291636	0.271135	0.243467	0.10906	0.0824344	0.137973	0.13823	0.0600047	0.0235191	0.058396	0.324366	0.175077	0.0752166	0.192141	0.170064	0.0471593	0.0548458	0.0689074	0.223266	0.1684
ENSG00000085063	0.126226	0.411705	0.229497	0.0405307	0.0111989	0.0586939	0.0727979	0.0493515	0.213125	0.319835	0.272567	0.0540958	0.0136331	0.0166332	0.0679203	0.0421909	0.168026	0.380033	0.308142	0.0295676	0.0210926	0.018719	0.0376295	0.0367911
ENSG00000085117	0.0647153	0.44903	0.252468	0.0400575	0.0127367	0.0553265	0.0764257	0.0492411	0.147875	0.341346	0.258489	0.0498013	0.0180228	0.0212271	0.0901459	0.0730928	0.147412	0.351518	0.362872	0.0255457	0.0195042	0.0140226	0.0350204	0.0441052
ENSG00000085224	0.0155971	0.0439979	0.0222442	0.0225305	0.0331504	0.349398	0.318231	0.194851	0.0348503	0.0514878	0.041827	0.0219383	0.0120925	0.10122	0.511176	0.225408	0.0380156	0.0792134	0.0634024	0.0202019	0.0358647	0.125693	0.372943	0.264666
ENSG00000085231	0.0176235	0.0440689	0.01975	0.0201798	0.0189368	0.234494	0.428416	0.216531	0.0241143	0.0400589	0.0290825	0.02172	0.00989166	0.040128	0.535095	0.29991	0.0446506	0.0902148	0.0686739	0.0277983	0.0261468	0.0588087	0.363733	0.319974
ENSG00000085274	0.0189434	0.0577244	0.0263463	0.046772	0.0312194	0.285018	0.346688	0.187288	0.0376971	0.0577981	0.0489701	0.0548411	0.0226973	0.0737293	0.490608	0.213659	0.045665	0.10401	0.084236	0.0517704	0.0502995	0.0913852	0.330851	0.241783
ENSG00000085276	0.0211423	0.0592306	0.0310363	0.0707184	0.0587702	0.307832	0.284556	0.166714	0.0383865	0.0628058	0.0426234	0.0765392	0.0372162	0.0850781	0.455585	0.201766	0.0399403	0.0962463	0.0790491	0.0696787	0.0780017	0.105871	0.302358	0.228855
ENSG00000085365	0.123913	0.331605	0.163659	0.0470386	0.0301632	0.127572	0.110899	0.0651512	0.196718	0.267806	0.242901	0.0610238	0.0224254	0.0475984	0.11391	0.0476169	0.163627	0.348788	0.241357	0.0339052	0.0369811	0.04602	0.072872	0.0564503
ENSG00000085377	0.044485	0.120761	0.0626844	0.0390353	0.0308271	0.239644	0.304316	0.158247	0.0655924	0.0960302	0.0863771	0.0459651	0.0223414	0.0558651	0.444571	0.183258	0.0821038	0.180809	0.14467	0.0410422	0.0442056	0.0721017	0.249787	0.185281
ENSG00000085382	0.0158058	0.0366178	0.0178691	0.0809498	0.0609193	0.302472	0.287614	0.197752	0.0241409	0.0392967	0.0361469	0.0741317	0.0421999	0.122546	0.464466	0.197072	0.0278591	0.0670068	0.0427512	0.0727406	0.0809438	0.155786	0.307369	0.245543
ENSG00000085415	0.0138543	0.0358266	0.0195925	0.032283	0.0364072	0.303356	0.349552	0.209129	0.0240403	0.0374471	0.0321632	0.0329178	0.0248479	0.0783178	0.462742	0.307524	0.0325727	0.0659791	0.0556064	0.0302725	0.0509232	0.0965226	0.363219	0.304904
ENSG00000085433	0.023819	0.0660315	0.0315772	0.0424568	0.0432025	0.28266	0.328026	0.182227	0.0493778	0.0724206	0.0576398	0.039264	0.0250644	0.0816613	0.490708	0.183864	0.0521726	0.121036	0.0871116	0.0559903	0.0587318	0.107182	0.305639	0.212137
ENSG00000085449	0.0139085	0.0487903	0.0249626	0.0627192	0.0498249	0.28554	0.32767	0.186584	0.0258449	0.0411746	0.0367516	0.0592875	0.0370963	0.0790004	0.441394	0.279451	0.0339665	0.0702072	0.0705376	0.063403	0.0959778	0.109047	0.297687	0.259174
ENSG00000085491	0.0183469	0.0450465	0.0239544	0.03286	0.0306203	0.247429	0.394393	0.20735	0.0313649	0.0453712	0.0415095	0.0311971	0.0138885	0.0861511	0.603693	0.146824	0.0507091	0.106737	0.0648859	0.0325876	0.0360873	0.119349	0.34624	0.243404
ENSG00000085511	0.0153693	0.0478294	0.026627	0.0552846	0.0709031	0.370396	0.249852	0.163738	0.0333506	0.0564736	0.0396532	0.065177	0.0367525	0.123385	0.433178	0.21203	0.0325558	0.0890044	0.0741152	0.0522425	0.074161	0.151188	0.31013	0.216603
ENSG00000085514	0.0137159	0.0434149	0.0194908	0.124403	0.0827997	0.249778	0.247738	0.21866	0.0237317	0.0400264	0.0340645	0.11231	0.056761	0.147311	0.371826	0.21397	0.0238028	0.0633845	0.0503629	0.122683	0.12888	0.144466	0.262096	0.204325
ENSG00000085552	0.0843662	0.307565	0.146932	0.0610339	0.0447437	0.161593	0.105432	0.0883344	0.115694	0.250565	0.229098	0.0518977	0.0305158	0.0516639	0.171115	0.0994506	0.116415	0.263811	0.251131	0.0420179	0.0676635	0.0674234	0.0987489	0.0927885
ENSG00000085563	0.148026	0.44919	0.211016	0.0512939	0.0252016	0.0514446	0.0383838	0.0254437	0.245901	0.342426	0.269351	0.0364359	0.0122579	0.0220245	0.0489424	0.0226606	0.173537	0.457262	0.240012	0.0362118	0.0310267	0.0219831	0.0240875	0.0158787
ENSG00000085644	0.0128456	0.0440587	0.0270411	0.0207073	0.0635591	0.408782	0.253308	0.169697	0.01996	0.0355999	0.0309647	0.0187763	0.0184908	0.107402	0.485734	0.283072	0.0251959	0.0553824	0.0703891	0.0210665	0.069713	0.143034	0.352177	0.263041
ENSG00000085662	0.0158726	0.0526443	0.0289034	0.0168865	0.00863705	0.22545	0.419837	0.23177	0.0293706	0.0481963	0.0400678	0.017896	0.00568273	0.0306984	0.56503	0.263058	0.0454617	0.105138	0.0850273	0.022955	0.0207973	0.0524149	0.362599	0.305607
ENSG00000085719	0.0304342	0.0836734	0.0384444	0.0323659	0.0324624	0.269283	0.34376	0.169576	0.0615805	0.0849993	0.0697257	0.0394417	0.0176893	0.063305	0.48124	0.182019	0.0812602	0.176803	0.125059	0.0337629	0.0366707	0.0664329	0.282349	0.197662
ENSG00000085721	0.0271148	0.0772221	0.039754	0.0434293	0.0230948	0.245631	0.357457	0.186297	0.0523128	0.0750817	0.0679712	0.0513087	0.019982	0.0611398	0.502927	0.169277	0.0658891	0.152518	0.107952	0.0457768	0.0401044	0.0741445	0.301252	0.212363
ENSG00000085733	0.0130147	0.0460401	0.0266309	0.0723076	0.04175	0.29389	0.309627	0.196739	0.0222669	0.0413239	0.0323651	0.076071	0.0345034	0.0640104	0.442014	0.287446	0.0252765	0.0587569	0.0664651	0.0730157	0.0895858	0.0950849	0.319927	0.271888
ENSG00000085741	0.10967	0.289263	0.19942	0.113933	0.00786259	0.0700129	0.0950832	0.114756	0.166821	0.30095	0.250377	0.054527	0.0271842	0.0236721	0.110399	0.0660696	0.157426	0.407294	0.223719	0.0362848	0.0825076	0.0116745	0.032547	0.0485467
ENSG00000085760	0.025474	0.0644082	0.0299396	0.0309503	0.0249863	0.274133	0.354211	0.195897	0.0508543	0.0817358	0.068092	0.0373359	0.0148306	0.0692326	0.45663	0.221289	0.0587737	0.121365	0.0959894	0.032983	0.0331747	0.0764646	0.328738	0.252511
ENSG00000085788	0.0146395	0.0404117	0.0231074	0.0493918	0.060693	0.307011	0.316838	0.187908	0.0269773	0.0386811	0.037376	0.0456315	0.0269437	0.115474	0.486652	0.222264	0.0281023	0.0589977	0.0532394	0.0437001	0.069477	0.136509	0.332026	0.277949
ENSG00000085831	0.0296281	0.0883812	0.049148	0.0276929	0.0379461	0.29293	0.291349	0.182925	0.0511402	0.0647559	0.0466199	0.019688	0.0110466	0.0648707	0.499644	0.242235	0.0434259	0.105255	0.0836614	0.0356583	0.0616251	0.0991522	0.316819	0.254403
ENSG00000085832	0.0144243	0.0447498	0.0223078	0.0363541	0.0566928	0.337374	0.308319	0.179777	0.0337606	0.041378	0.0339483	0.0260942	0.0311399	0.118337	0.466491	0.248851	0.0321522	0.0719123	0.057152	0.0255897	0.0628473	0.133372	0.35286	0.264115
ENSG00000085840	0.0252707	0.0816211	0.0427402	0.039631	0.031359	0.290547	0.3123	0.176531	0.0521474	0.0796348	0.0644333	0.035185	0.0191659	0.0677176	0.461792	0.219924	0.0592464	0.136531	0.116182	0.0373663	0.0531758	0.0810182	0.305538	0.210943
ENSG00000085871	0.126237	0.318254	0.179005	0.0483911	0.0200402	0.0869339	0.128183	0.0929552	0.174611	0.262916	0.246783	0.057826	0.0131914	0.0299672	0.152315	0.0623909	0.188585	0.365006	0.258206	0.034384	0.0226458	0.0243734	0.0482955	0.0585044
ENSG00000085872	0.0223939	0.0778773	0.0386779	0.0361031	0.0363783	0.282675	0.342362	0.163532	0.0349484	0.0608464	0.0638753	0.0355834	0.0228139	0.0716556	0.486415	0.223862	0.0404451	0.100931	0.101516	0.048716	0.0740365	0.0915151	0.291686	0.251154
ENSG00000085978	0.0204735	0.0595079	0.0364658	0.0557618	0.0311404	0.293121	0.331062	0.172468	0.0273423	0.0663234	0.0414126	0.0518235	0.0227537	0.0516362	0.458386	0.280322	0.034831	0.0779643	0.0781463	0.0484206	0.07127	0.0908607	0.334937	0.26357
ENSG00000085982	0.0180575	0.0464781	0.0267852	0.0673915	0.0584292	0.305199	0.290672	0.186987	0.0338447	0.0471915	0.0409676	0.0976814	0.0323241	0.10405	0.468374	0.175566	0.0342736	0.0728754	0.0697602	0.06935	0.0752062	0.134148	0.319038	0.225349
ENSG00000085998	0.0536514	0.152599	0.0943527	0.0351244	0.0328165	0.229504	0.248442	0.153511	0.108587	0.185166	0.157068	0.0407634	0.0158043	0.0729902	0.28563	0.133991	0.0984132	0.236578	0.166976	0.0274664	0.0391988	0.085152	0.200941	0.145274
ENSG00000085999	0.0191605	0.0643297	0.0300165	0.0671812	0.0392166	0.246208	0.334369	0.199519	0.0345356	0.0522343	0.0411981	0.0494788	0.031846	0.0611659	0.456151	0.273391	0.0350981	0.085003	0.0777143	0.0585338	0.0930806	0.0963353	0.276903	0.277332
ENSG00000086015	0.0125501	0.037474	0.0186516	0.036523	0.0592885	0.372386	0.278954	0.184173	0.024736	0.0408731	0.0316258	0.033918	0.0226531	0.134545	0.475343	0.236305	0.0205518	0.0521554	0.0476294	0.0334638	0.0698193	0.171793	0.336016	0.268571
ENSG00000086061	0.0141145	0.0411013	0.0216728	0.0239262	0.0145565	0.267294	0.406421	0.210913	0.028945	0.044044	0.0372646	0.0282126	0.0117205	0.0438	0.536343	0.269671	0.0471392	0.10293	0.0845138	0.033617	0.034339	0.0661052	0.365588	0.265768
ENSG00000086062	0.115881	0.342811	0.180901	0.0295258	0.037876	0.124625	0.0983365	0.0700442	0.175929	0.289246	0.268757	0.0389541	0.0194469	0.0503187	0.109666	0.047682	0.139482	0.337059	0.256448	0.0232928	0.0381932	0.06495	0.0794857	0.061089
ENSG00000086065	0.019358	0.054961	0.0277702	0.029415	0.0135202	0.234322	0.415491	0.205162	0.0364749	0.0490281	0.040041	0.0310944	0.0102673	0.0379978	0.545145	0.249951	0.0546941	0.119981	0.0880029	0.0338327	0.0285781	0.0572893	0.347552	0.27007
ENSG00000086102	0.0168177	0.0528686	0.0287547	0.0446728	0.0485304	0.306229	0.308025	0.194102	0.0363775	0.0565868	0.0469649	0.0412875	0.027643	0.0866164	0.465017	0.239507	0.0392685	0.0936523	0.0799852	0.0429592	0.0707259	0.113423	0.321681	0.238305
ENSG00000086189	0.0156382	0.0448954	0.0247357	0.0420232	0.0317876	0.210777	0.420672	0.209471	0.0282926	0.0407505	0.0393693	0.0460163	0.017891	0.055012	0.527146	0.245522	0.0335961	0.0838871	0.0714451	0.0488403	0.0435992	0.0913015	0.327904	0.299427
ENSG00000086200	0.0286778	0.0784119	0.0396595	0.0796504	0.0419311	0.256594	0.288428	0.186648	0.0726409	0.0833068	0.0762115	0.100443	0.0395142	0.0943694	0.380669	0.152844	0.0620808	0.137156	0.107173	0.0650992	0.0596374	0.0783922	0.280191	0.210269
ENSG00000086205	0.144323	0.358283	0.196342	0.0631325	0.0303929	0.0445766	0.121136	0.0418158	0.218694	0.311984	0.290438	0.0537797	0.0209148	0.00955336	0.0724523	0.0221839	0.20563	0.421441	0.218927	0.0336957	0.0161145	0.0165772	0.0456407	0.0419739
ENSG00000086232	0.0209197	0.0563209	0.0331823	0.0258693	0.0567863	0.306435	0.29983	0.200656	0.030422	0.0456913	0.0437459	0.0207301	0.01989	0.123105	0.507817	0.208599	0.0338652	0.0744017	0.065247	0.02268	0.0481869	0.148775	0.330916	0.275928
ENSG00000086289	0.108389	0.345581	0.197752	0.0253402	0.0135999	0.112879	0.10796	0.0884978	0.171749	0.277467	0.24003	0.0360446	0.012085	0.0259419	0.144268	0.0924139	0.143752	0.324218	0.261925	0.0291896	0.028743	0.0356517	0.0894944	0.0870261
ENSG00000086300	0.0249688	0.0579871	0.0204572	0.0431453	0.106244	0.258469	0.311667	0.177062	0.0454367	0.059648	0.0517337	0.0439974	0.0396866	0.151163	0.478958	0.129377	0.048149	0.108584	0.054388	0.0314036	0.0839967	0.199051	0.281972	0.192456
ENSG00000086475	0.0105143	0.0360671	0.0207876	0.0159322	0.030878	0.292937	0.359502	0.233382	0.0247341	0.039981	0.0309029	0.016514	0.0174563	0.0864717	0.487492	0.296448	0.0298255	0.068237	0.0598713	0.0148121	0.045991	0.119874	0.363529	0.29786
ENSG00000086504	0.0181153	0.0635421	0.0414695	0.0122746	0.00443649	0.210032	0.421121	0.22901	0.0320205	0.0522554	0.0445987	0.0168246	0.00505499	0.0172413	0.497776	0.334229	0.0527465	0.115882	0.114325	0.0201496	0.0174342	0.0319004	0.348129	0.299434
ENSG00000086544	0.0157404	0.067217	0.0300379	0.0270417	0.0187941	0.316514	0.341225	0.18343	0.0319669	0.0574631	0.0471633	0.0247403	0.0131555	0.0662734	0.522188	0.237049	0.0406931	0.0891247	0.0735571	0.023855	0.047854	0.0725347	0.355661	0.296721
ENSG00000086589	0.0205204	0.0648208	0.0373369	0.0352095	0.0243308	0.264074	0.349441	0.204267	0.0441197	0.0602658	0.0497535	0.0349301	0.0168046	0.0473254	0.482106	0.264695	0.0537018	0.124461	0.105535	0.036582	0.0445269	0.0709295	0.315023	0.249241
ENSG00000086598	0.0817611	0.26756	0.139364	0.0371163	0.0414157	0.17508	0.153361	0.104342	0.149809	0.22536	0.197063	0.0428948	0.0299872	0.0722952	0.187461	0.0951297	0.108581	0.240026	0.190875	0.0251587	0.0534122	0.0919315	0.160181	0.129834
ENSG00000086619	0.146239	0.223132	0.21417	0.109896	0.0576954	0.101626	0.0785748	0.068667	0.189526	0.284863	0.25608	0.0667745	0.0266263	0.0529294	0.10717	0.0160305	0.158464	0.341525	0.26335	0.0569873	0.0546923	0.0404879	0.0522459	0.0322485
ENSG00000086666	0.0165706	0.0468437	0.0243487	0.0340159	0.0244934	0.251823	0.37844	0.223465	0.0295813	0.044271	0.0340212	0.0317347	0.0152833	0.0517959	0.527565	0.265748	0.0420649	0.0962604	0.0698208	0.0344026	0.0370184	0.0717981	0.342419	0.306216
ENSG00000086712	0.0144321	0.0398318	0.0201774	0.0214815	0.0221875	0.292485	0.381758	0.207647	0.0233011	0.0387644	0.0315199	0.023914	0.0128092	0.0742215	0.588851	0.206618	0.0378108	0.0771734	0.0613295	0.0264326	0.0378248	0.0937714	0.395311	0.270347
ENSG00000086730	0.0981189	0.333743	0.175786	0.0334909	0.0173372	0.114841	0.147741	0.078942	0.179539	0.282787	0.232781	0.0431365	0.0138753	0.0289467	0.131036	0.0878986	0.138374	0.336728	0.291732	0.0263869	0.0254848	0.0302754	0.0861005	0.064919
ENSG00000086758	0.0432626	0.133302	0.0710085	0.045936	0.0487106	0.317051	0.21465	0.126079	0.0783412	0.121312	0.105511	0.0462171	0.0268787	0.106907	0.340352	0.174481	0.0612303	0.142464	0.128489	0.0409527	0.0650321	0.114816	0.254022	0.192994
ENSG00000086827	0.0378027	0.0979629	0.0537311	0.0435421	0.029792	0.257387	0.303333	0.176449	0.0725074	0.101326	0.0857235	0.0511686	0.0219759	0.0651576	0.40784	0.194301	0.0908558	0.187876	0.140823	0.0469077	0.0468894	0.0661368	0.248198	0.172313
ENSG00000086848	0.10312	0.288859	0.160162	0.0701169	0.053454	0.138524	0.104356	0.0814078	0.15384	0.214319	0.183606	0.0729318	0.0444883	0.0868818	0.161749	0.0821836	0.134658	0.266843	0.226582	0.0509427	0.0823979	0.0754957	0.0949071	0.0681738
ENSG00000086991	0.0581058	0.139771	0.0700639	0.0935343	0.0630657	0.18583	0.226456	0.163173	0.0947333	0.128286	0.122146	0.0998192	0.0417052	0.0936512	0.301058	0.118601	0.090953	0.204982	0.143223	0.0777933	0.0784517	0.109437	0.160253	0.134908
ENSG00000087008	0.025696	0.0716273	0.0547387	0.0375671	0.0302969	0.262307	0.355824	0.161943	0.0461453	0.0798015	0.0682481	0.052029	0.0158676	0.057129	0.483793	0.196986	0.065329	0.12379	0.123872	0.0363326	0.0411952	0.0751372	0.278793	0.255551
ENSG00000087053	0.0157734	0.0415899	0.0217591	0.0280579	0.061266	0.314836	0.320969	0.195748	0.0331153	0.0503918	0.0432661	0.0260928	0.0280347	0.131538	0.501398	0.186164	0.037473	0.0832396	0.0589633	0.023913	0.0603521	0.163677	0.333038	0.239344
ENSG00000087074	0.0183617	0.0732485	0.0390729	0.0356355	0.0266758	0.274687	0.328397	0.203921	0.0322237	0.0611221	0.0496332	0.0326252	0.0182843	0.0621861	0.488225	0.255701	0.0453822	0.101126	0.095468	0.0369115	0.0545042	0.0851154	0.311814	0.269679
ENSG00000087076	0.011697	0.049537	0.0304747	0.0268821	0.0117897	0.234455	0.422983	0.212181	0.0275319	0.0401555	0.0338877	0.0176562	0.0051519	0.0259397	0.614384	0.235293	0.0539665	0.0811474	0.115901	0.0262639	0.0293986	0.0561378	0.338172	0.299012
ENSG00000087077	0.0185441	0.0597424	0.0313913	0.0261287	0.0185199	0.255141	0.382944	0.207588	0.0311954	0.0456191	0.0400083	0.0230256	0.0115836	0.0361927	0.547566	0.264809	0.0416515	0.0926275	0.0883882	0.0343841	0.0429718	0.068991	0.337713	0.293273
ENSG00000087085	0.105884	0.346166	0.220357	0.0317753	0.0180125	0.111471	0.111833	0.0545014	0.135743	0.282997	0.284509	0.0347861	0.0199492	0.0321683	0.162908	0.0469397	0.133398	0.326588	0.323631	0.0251787	0.0312318	0.0215005	0.0854944	0.0529778
ENSG00000087086	0.00520681	0.0153831	0.00816802	0.0123816	0.0679935	0.286288	0.299772	0.304807	0.0157764	0.0246315	0.0200048	0.008267	0.0328432	0.165159	0.431705	0.301614	0.0143604	0.0315972	0.0253323	0.00713553	0.0651217	0.181793	0.310402	0.364258
ENSG00000087087	0.0166703	0.0728248	0.0395683	0.0697374	0.0317931	0.29518	0.312524	0.161702	0.0327015	0.0608686	0.0554329	0.0715334	0.0252601	0.0585764	0.435969	0.259659	0.0414961	0.104967	0.108384	0.0767126	0.0850067	0.0755388	0.301622	0.206272
ENSG00000087088	0.0133401	0.0423608	0.025174	0.0164324	0.0174613	0.204548	0.385261	0.295423	0.0235494	0.0439963	0.0388706	0.0134479	0.00910533	0.0282771	0.476395	0.366359	0.037876	0.0841811	0.0841651	0.025546	0.0340496	0.0660831	0.328157	0.339942
ENSG00000087095	0.016021	0.042415	0.0233588	0.0661792	0.0561881	0.304136	0.298755	0.192946	0.0325675	0.0477496	0.0375173	0.0593956	0.032453	0.123213	0.486969	0.180136	0.0295374	0.0669494	0.0566689	0.0497501	0.0773037	0.164446	0.325329	0.230016
ENSG00000087111	0.117031	0.369107	0.214043	0.0307868	0.0284454	0.0936448	0.0853925	0.0615497	0.165803	0.301053	0.260945	0.0433272	0.0162694	0.0335685	0.10576	0.0732731	0.13943	0.329541	0.262237	0.0229227	0.0394962	0.0431765	0.0877042	0.0754922
ENSG00000087116	0.0885892	0.342612	0.166248	0.0240289	0.0238616	0.131415	0.136895	0.0863507	0.166976	0.280159	0.255704	0.0317335	0.0100386	0.0261274	0.138051	0.0912104	0.131371	0.324803	0.267714	0.018755	0.0225822	0.0394893	0.0929058	0.102379
ENSG00000087152	0.0101447	0.0363955	0.0186642	0.0259255	0.0478544	0.361852	0.309056	0.190108	0.0253202	0.0387967	0.0348178	0.0263229	0.0199674	0.117506	0.486948	0.250321	0.0235767	0.061721	0.0552323	0.0281401	0.0580866	0.1415	0.364057	0.267686
ENSG00000087157	0.0131874	0.059066	0.0263264	0.0422155	0.0410696	0.249659	0.393538	0.174938	0.030704	0.046599	0.0412989	0.044621	0.0268784	0.0670856	0.47769	0.265123	0.0323995	0.0946924	0.0730954	0.0563002	0.0718379	0.0928757	0.323597	0.255202
ENSG00000087191	0.0153847	0.0487792	0.0279106	0.017645	0.00886853	0.259885	0.403557	0.21797	0.0297071	0.0449313	0.0361086	0.0176877	0.00605916	0.0302336	0.529093	0.306179	0.043158	0.0936749	0.0824418	0.0207863	0.0231831	0.0541354	0.370736	0.311885
ENSG00000087206	0.0165295	0.0506446	0.0242472	0.0555635	0.0418941	0.276934	0.33294	0.201246	0.0303862	0.040997	0.0384099	0.0457206	0.0274889	0.081358	0.493373	0.242266	0.0337328	0.0736611	0.0707048	0.0583797	0.0731186	0.0955164	0.324429	0.270458
ENSG00000087245	0.104839	0.379043	0.208304	0.0269161	0.0176603	0.113006	0.0883899	0.061842	0.202094	0.323134	0.272622	0.0386663	0.0113474	0.0260034	0.0714174	0.0547152	0.140558	0.348481	0.312965	0.0202509	0.0308676	0.0322009	0.0614097	0.0532659
ENSG00000087258	0.0254478	0.0770739	0.0493801	0.070984	0.0715848	0.363945	0.192188	0.149396	0.0395976	0.0806749	0.0606278	0.02979	0.027514	0.113711	0.444971	0.203113	0.0251452	0.0843115	0.0599606	0.0294949	0.0958298	0.118784	0.282655	0.303819
ENSG00000087263	0.024284	0.0680682	0.0376102	0.026138	0.0176497	0.271153	0.359917	0.19518	0.0450816	0.0691443	0.0567244	0.0279678	0.0139842	0.0473914	0.496506	0.2432	0.0643875	0.133122	0.100663	0.0343014	0.0373335	0.064568	0.320543	0.245082
ENSG00000087266	0.00974932	0.0289144	0.0102899	0.0423546	0.0763058	0.388321	0.270032	0.174032	0.00831421	0.0146476	0.0291245	0.0421461	0.05177	0.112454	0.506301	0.235242	0.0096577	0.0481693	0.0314321	0.0502169	0.130434	0.147509	0.31513	0.267451
ENSG00000087269	0.013594	0.0443051	0.0230921	0.0214655	0.0219937	0.314786	0.366982	0.193781	0.0268041	0.0410888	0.0444163	0.0199678	0.0109005	0.0699039	0.55231	0.234609	0.0355882	0.0888527	0.0723575	0.0237323	0.0322564	0.085611	0.368256	0.293346
ENSG00000087274	0.0201895	0.0402225	0.0306533	0.0260393	0.0319911	0.327942	0.371428	0.151534	0.0316151	0.058116	0.0410285	0.0215168	0.0164385	0.0644522	0.540204	0.226629	0.0304264	0.0606305	0.0592294	0.0306027	0.0473212	0.104182	0.37935	0.288257
ENSG00000087299	0.0182688	0.0489045	0.0241244	0.0321551	0.025554	0.258311	0.384146	0.208537	0.030814	0.0501789	0.0455585	0.0317938	0.015529	0.0673482	0.522576	0.236201	0.0437295	0.101048	0.0743571	0.0342343	0.0424729	0.0875225	0.352609	0.264027
ENSG00000087301	0.118151	0.293236	0.15591	0.0648317	0.0461509	0.140406	0.0923641	0.0889503	0.192096	0.279088	0.233949	0.0649994	0.0233217	0.0575489	0.103755	0.0452421	0.162903	0.336628	0.211538	0.042387	0.0441481	0.0626891	0.0703219	0.0693839
ENSG00000087302	0.0201097	0.0571866	0.0261901	0.0183335	0.00895031	0.250161	0.410125	0.208944	0.0357272	0.0544246	0.0437698	0.0224144	0.00682393	0.0410921	0.575705	0.220043	0.0474194	0.109162	0.0827094	0.0236192	0.02006	0.0513516	0.371383	0.294296
ENSG00000087338	0.0280903	0.0610879	0.0295609	0.0704549	0.0760208	0.298739	0.274753	0.161293	0.0396532	0.0529314	0.0507003	0.0655035	0.0410531	0.130128	0.420707	0.199324	0.0442086	0.100063	0.070238	0.064984	0.0839736	0.168248	0.247609	0.220675
ENSG00000087365	0.0209663	0.0685946	0.0355377	0.0212053	0.0165912	0.274117	0.375657	0.187331	0.0395491	0.0671756	0.0576338	0.0250766	0.0103603	0.0399578	0.511752	0.248495	0.0520395	0.120575	0.105779	0.0254338	0.0316208	0.0600732	0.32229	0.28219
ENSG00000087448	0.0149433	0.0454978	0.0272971	0.0467291	0.0543066	0.272616	0.32748	0.211131	0.0262526	0.0463716	0.0324949	0.0488453	0.030682	0.103381	0.487575	0.224398	0.0352382	0.0780682	0.0649968	0.0504156	0.077187	0.129386	0.320395	0.244313
ENSG00000087460	0.0130614	0.0426915	0.0231587	0.0142492	0.0449334	0.34595	0.303916	0.21204	0.0258175	0.041489	0.0367993	0.0132096	0.0143285	0.0789879	0.444761	0.344607	0.0258498	0.0582826	0.0561339	0.0127063	0.0551581	0.119359	0.337185	0.335325
ENSG00000087470	0.0206487	0.0555911	0.0269485	0.0707786	0.0721588	0.279414	0.290181	0.184279	0.0360321	0.056128	0.0466291	0.0798693	0.039598	0.105923	0.42812	0.2077	0.0396834	0.0916986	0.0732339	0.0725699	0.0824032	0.133772	0.292962	0.213676
ENSG00000087494	0.0917625	0.275325	0.143425	0.0611051	0.0406982	0.158978	0.13204	0.0966667	0.154787	0.2442	0.209904	0.0749297	0.0292471	0.0518753	0.143658	0.0913993	0.128796	0.287992	0.236872	0.0440248	0.0583167	0.0606016	0.0819962	0.1014
ENSG00000087502	0.0938208	0.233019	0.106088	0.0498229	0.0276953	0.15159	0.218273	0.119691	0.156794	0.226335	0.210852	0.0654303	0.0186797	0.0438792	0.211069	0.0669612	0.15331	0.339684	0.2138	0.0349283	0.0283059	0.0438747	0.104493	0.0816046
ENSG00000087586	0.0215846	0.062168	0.031208	0.0256778	0.0263163	0.256349	0.364587	0.212109	0.0404114	0.0611692	0.0506595	0.0220427	0.0157357	0.0578428	0.51794	0.234199	0.0545967	0.118634	0.0923024	0.0257317	0.0366304	0.0828081	0.334943	0.254354
ENSG00000087842	0.0234837	0.0548808	0.0324326	0.0455825	0.0292175	0.219874	0.37962	0.214909	0.0484809	0.0620226	0.0455096	0.0424212	0.0164671	0.0536239	0.494068	0.237407	0.06097	0.127401	0.100535	0.0419853	0.0436661	0.0728517	0.322605	0.229986
ENSG00000087884	0.0143522	0.0433319	0.0243763	0.0178153	0.00681105	0.175281	0.47709	0.240942	0.0251393	0.0420098	0.0384837	0.0222413	0.00599825	0.0195624	0.537709	0.308856	0.0386885	0.113547	0.0824027	0.0285589	0.0206366	0.0503527	0.362874	0.30294
ENSG00000087903	0.0105432	0.0264885	0.0150686	0.0185277	0.0324947	0.36021	0.313343	0.223324	0.0265069	0.0354334	0.0313523	0.0260196	0.0183966	0.0870581	0.430279	0.344954	0.0290228	0.050693	0.0653386	0.0250638	0.0426911	0.12516	0.342377	0.319654
ENSG00000087995	0.0286488	0.0837647	0.0428418	0.0324482	0.0210873	0.214492	0.366669	0.210049	0.0461235	0.0682355	0.0629164	0.0400484	0.0155889	0.0532909	0.513143	0.200654	0.0614245	0.144416	0.105531	0.0368621	0.0366627	0.0768794	0.301291	0.236934
ENSG00000088035	0.132583	0.338672	0.154369	0.0972923	0.0621842	0.079197	0.0871408	0.0485615	0.162426	0.267586	0.24739	0.105697	0.0438617	0.0424729	0.104793	0.025773	0.155919	0.352338	0.240466	0.061229	0.0605648	0.0499545	0.0448506	0.0346793
ENSG00000088038	0.0187804	0.0673515	0.038584	0.0279958	0.0513061	0.360569	0.276279	0.159135	0.040534	0.0579991	0.0619334	0.0223416	0.0305585	0.0786456	0.416356	0.291632	0.0379841	0.085697	0.0895928	0.0238086	0.0789498	0.0964113	0.309774	0.277782
ENSG00000088053	0.0680685	0.237734	0.118961	0.0272489	0.0213409	0.181605	0.203496	0.141546	0.128404	0.212687	0.185132	0.0375501	0.0103153	0.0398419	0.247771	0.138298	0.124387	0.26357	0.229938	0.0233078	0.0305147	0.0538343	0.152626	0.121821
ENSG00000088179	0.0137117	0.0442528	0.0213362	0.059437	0.0633791	0.357839	0.284285	0.155759	0.0314014	0.0390478	0.0331001	0.0555726	0.0356249	0.122381	0.463219	0.219653	0.0248322	0.0540509	0.0574752	0.0502183	0.0881231	0.144056	0.324068	0.257177
ENSG00000088205	0.0260964	0.070141	0.0346113	0.0422291	0.0233838	0.258102	0.36137	0.184067	0.0500723	0.0712418	0.0641351	0.05352	0.0185374	0.0559483	0.507928	0.178617	0.0754538	0.155441	0.120222	0.0473984	0.0410738	0.0685295	0.303124	0.188757
ENSG00000088247	0.0123228	0.0488776	0.0275774	0.0203013	0.0456062	0.323689	0.33424	0.187385	0.0240753	0.0428676	0.0416052	0.0153266	0.0188349	0.0792807	0.491033	0.286977	0.0326922	0.0817587	0.0730668	0.015123	0.0531816	0.117071	0.346337	0.28077
ENSG00000088256	0.0216401	0.0619239	0.0332284	0.0131808	0.0277814	0.361038	0.303243	0.177965	0.027627	0.0451684	0.0431548	0.00852021	0.00877783	0.0737424	0.552507	0.240502	0.0297429	0.0839054	0.0787852	0.0162528	0.0415215	0.0893956	0.362153	0.298244
ENSG00000088280	0.0209746	0.0632156	0.0383773	0.0360501	0.0281585	0.319241	0.328882	0.165101	0.0358018	0.0646919	0.0519973	0.0348953	0.0162618	0.0646771	0.462139	0.269536	0.0407001	0.111264	0.11248	0.0351949	0.0484815	0.089129	0.335001	0.22775
ENSG00000088298	0.0915008	0.331738	0.193643	0.0241637	0.0168765	0.12405	0.129772	0.0882566	0.161309	0.270446	0.251758	0.0362771	0.0119537	0.0275252	0.145202	0.0955286	0.143754	0.325386	0.290325	0.0249127	0.0279386	0.0347936	0.0794638	0.0734266
ENSG00000088305	0.0194996	0.0623814	0.0319493	0.0369802	0.0393513	0.290794	0.338029	0.181015	0.0353808	0.0560658	0.050641	0.0289623	0.0234739	0.0694136	0.491831	0.244232	0.0426107	0.109417	0.0925404	0.0390804	0.0729065	0.101384	0.313537	0.228525
ENSG00000088325	0.0297938	0.0839105	0.0464891	0.0335782	0.0366429	0.275354	0.312796	0.181435	0.0614774	0.0923256	0.0786445	0.038933	0.0213604	0.0675751	0.432853	0.206831	0.0686162	0.147721	0.12116	0.0392492	0.0492498	0.0787518	0.284644	0.210607
ENSG00000088356	0.0122595	0.0426907	0.0213844	0.0163157	0.00936648	0.247719	0.418687	0.231578	0.0237444	0.0372481	0.0312416	0.0177708	0.00719567	0.0353212	0.546031	0.301447	0.0389351	0.0776747	0.0660322	0.020297	0.0217573	0.0519669	0.382737	0.3406
ENSG00000088367	0.00668313	0.0203973	0.0113401	0.0136579	0.0753179	0.349013	0.323524	0.200067	0.0131451	0.029309	0.0288545	0.00627712	0.0260827	0.148724	0.496813	0.250795	0.0231735	0.0385171	0.0313944	0.0122747	0.0804497	0.205417	0.346165	0.262608
ENSG00000088387	0.0159629	0.0434829	0.0232939	0.0704912	0.0778584	0.411306	0.237799	0.119806	0.0393951	0.0429354	0.0504064	0.0264706	0.0241411	0.117799	0.473777	0.225075	0.0322543	0.0702243	0.0751429	0.0557628	0.0934422	0.153742	0.358657	0.160775
ENSG00000088448	0.0214532	0.0433008	0.0245962	0.179658	0.121738	0.224071	0.228947	0.156236	0.0312076	0.0444219	0.048927	0.181262	0.088461	0.145796	0.352218	0.107706	0.0233474	0.0659229	0.0453847	0.149728	0.169577	0.170002	0.194921	0.181117
ENSG00000088451	0.0219889	0.0586731	0.0292524	0.0484262	0.0287416	0.218899	0.39551	0.198509	0.0454183	0.0616625	0.0515175	0.0528718	0.0195314	0.0634984	0.537296	0.168204	0.0589642	0.123761	0.0846094	0.0530206	0.0420606	0.0851873	0.313221	0.239176
ENSG00000088543	0.0212099	0.0460779	0.0434188	0.0186998	0.0347634	0.328855	0.302447	0.204529	0.0435274	0.0721995	0.0522458	0.0211177	0.0162943	0.0960713	0.444828	0.253716	0.046436	0.0858194	0.0476715	0.0257817	0.0536351	0.14526	0.331874	0.263522
ENSG00000088682	0.0128659	0.0387474	0.0220095	0.0220586	0.0183659	0.271718	0.385204	0.22903	0.021682	0.0368999	0.0290075	0.0207716	0.0102823	0.0451717	0.520045	0.31614	0.0297461	0.068216	0.0640064	0.0264155	0.032462	0.0689944	0.377439	0.332721
ENSG00000088727	0.0214793	0.0554721	0.0340719	0.0375198	0.0250152	0.212982	0.398742	0.214718	0.0371504	0.0434909	0.0400112	0.0432523	0.0210544	0.0614757	0.454733	0.298832	0.0419364	0.085776	0.0651204	0.0488836	0.058645	0.0811197	0.315838	0.302681
ENSG00000088756	0.0198272	0.0608537	0.024345	0.0433806	0.0499014	0.332718	0.270829	0.198145	0.0316233	0.0474184	0.0404663	0.0347414	0.0202849	0.096775	0.463048	0.265643	0.0384083	0.0829068	0.0735192	0.0427145	0.0579375	0.130972	0.325315	0.248226
ENSG00000088766	0.0261525	0.0708664	0.0358136	0.0321252	0.0172043	0.225921	0.38404	0.207877	0.0488715	0.0630539	0.0581463	0.0337743	0.0109923	0.0516961	0.528388	0.205078	0.0560488	0.122786	0.0850323	0.0323648	0.0320855	0.0754129	0.336271	0.259999
ENSG00000088808	0.00996721	0.0781484	0.022338	0.0573734	0.0814799	0.356901	0.152843	0.240949	0.0401929	0.0309167	0.0292929	0.035884	0.0354008	0.10629	0.469625	0.252397	0.0270965	0.0845511	0.0316427	0.0406641	0.0988804	0.151737	0.321144	0.244284
ENSG00000088812	0.142186	0.452382	0.236056	0.0318092	0.016649	0.0548406	0.03798	0.0280973	0.224079	0.347784	0.29773	0.0433071	0.0128723	0.0194253	0.033476	0.0213267	0.165985	0.391409	0.315951	0.0264463	0.0253887	0.0256106	0.0268833	0.022326
ENSG00000088826	0.0112963	0.0523374	0.0285968	0.0204432	0.0263758	0.234567	0.409281	0.217103	0.0237716	0.0441583	0.0439611	0.0210142	0.0168663	0.0571923	0.521653	0.271383	0.0370642	0.0878064	0.0686994	0.0283149	0.0487546	0.0774656	0.374427	0.277468
ENSG00000088832	0.011147	0.0306248	0.0151022	0.0131611	0.0121058	0.239763	0.422325	0.255771	0.0165941	0.0256991	0.0241534	0.0136884	0.00688868	0.0525652	0.60833	0.252081	0.0273726	0.0621498	0.0472206	0.0175462	0.0216277	0.0753531	0.40133	0.3474
ENSG00000088833	0.0158296	0.0528095	0.0274831	0.0228955	0.0136674	0.242488	0.41711	0.207717	0.0253204	0.0430976	0.0359049	0.0245656	0.0108716	0.0310759	0.501888	0.327276	0.0406171	0.0929749	0.0939632	0.0263626	0.0286039	0.0495042	0.366766	0.301208
ENSG00000088836	0.0853224	0.284571	0.150425	0.0482393	0.0383104	0.150314	0.141126	0.101692	0.156449	0.212621	0.237664	0.065825	0.0314715	0.057957	0.14566	0.0923526	0.0983169	0.31141	0.27231	0.0395618	0.0696936	0.0472029	0.0820905	0.0794147
ENSG00000088854	0.0213812	0.0676722	0.0340237	0.054616	0.0596164	0.268615	0.312025	0.18205	0.0438277	0.0677332	0.0612038	0.048799	0.0313221	0.100042	0.470136	0.176937	0.0451339	0.102883	0.079772	0.0514233	0.0772981	0.139692	0.283244	0.220554
ENSG00000088876	0.0213477	0.0756443	0.0321389	0.0370994	0.0316227	0.290808	0.314357	0.196982	0.0374837	0.0729445	0.0476774	0.0427886	0.0219972	0.0790477	0.505069	0.192992	0.0575962	0.0854181	0.0751688	0.0632688	0.0531816	0.0892336	0.332388	0.243745
ENSG00000088881	0.00739201	0.0980569	0.0947413	0.0719909	0.0723134	0.525151	0.0913605	0.0389942	0.0596835	0.0925053	0.183957	0.0392137	0.0635421	0.17558	0.175774	0.209744	0.0244206	0.276318	0.0422645	0.150968	0.188642	0.0541904	0.0999995	0.163197
ENSG00000088888	0.0130276	0.0445665	0.0237542	0.0252945	0.0610872	0.377922	0.282818	0.17153	0.0301369	0.0510502	0.0403123	0.0240808	0.0258249	0.143395	0.467778	0.217422	0.0259107	0.0601973	0.0546738	0.0256838	0.0722552	0.185146	0.331473	0.24466
ENSG00000088899	0.0179829	0.0617087	0.032268	0.0262802	0.023856	0.343526	0.316034	0.178344	0.0287732	0.053371	0.0411002	0.0178385	0.0115149	0.0836334	0.496949	0.26682	0.0370592	0.0871656	0.0835648	0.0236264	0.0473961	0.106813	0.350874	0.263501
ENSG00000088930	0.0271427	0.0799538	0.0404256	0.0313421	0.0235401	0.267848	0.345244	0.184503	0.0576576	0.0817586	0.0660057	0.0335064	0.0161954	0.0592166	0.481297	0.204363	0.0764119	0.172045	0.12759	0.0322414	0.038658	0.0720192	0.285141	0.195893
ENSG00000088970	0.0190285	0.049282	0.0229312	0.0420756	0.0404632	0.25408	0.351221	0.220918	0.035308	0.050468	0.0491059	0.0457712	0.0201177	0.076561	0.494322	0.228346	0.042566	0.0946073	0.0699091	0.0423819	0.0482591	0.0958338	0.353443	0.252999
ENSG00000088986	0.0172486	0.0537968	0.0273367	0.0204104	0.00959906	0.211691	0.429003	0.230915	0.0271829	0.0418567	0.0332598	0.0213302	0.00821159	0.0266677	0.51236	0.329131	0.0397378	0.0895231	0.0685418	0.0223457	0.0220579	0.051712	0.362218	0.343863
ENSG00000089006	0.0167965	0.0467358	0.0230576	0.0379733	0.0478097	0.26024	0.356528	0.210859	0.0357297	0.0468171	0.0397789	0.0364058	0.0244569	0.094566	0.51882	0.203425	0.037632	0.086035	0.0658445	0.0375318	0.059424	0.124098	0.334927	0.254508
ENSG00000089009	0.0196265	0.0563572	0.0291236	0.0213057	0.0181367	0.240198	0.378437	0.236815	0.0398515	0.0571589	0.0461134	0.0201962	0.0111017	0.0704538	0.505761	0.249363	0.0538076	0.11853	0.0886855	0.0254946	0.0279243	0.0752203	0.322477	0.287861
ENSG00000089022	0.0147783	0.0414635	0.0257413	0.0505267	0.050472	0.307385	0.317815	0.191818	0.0291384	0.0447673	0.0347508	0.0451091	0.0273452	0.0916377	0.477915	0.249337	0.0280278	0.0645718	0.0568723	0.0444702	0.0778917	0.131114	0.330327	0.266725
ENSG00000089048	0.0272962	0.0648475	0.0291941	0.0436634	0.0382398	0.305694	0.34006	0.151006	0.0512356	0.073208	0.0631567	0.0449043	0.0239188	0.0967004	0.489741	0.157136	0.0711277	0.153933	0.108854	0.0384035	0.0452688	0.0894103	0.310897	0.182106
ENSG00000089050	0.0197763	0.0528549	0.0288712	0.0186463	0.031704	0.275928	0.356948	0.215272	0.0374387	0.0520996	0.0459722	0.0242719	0.0158595	0.111683	0.520371	0.192304	0.0458279	0.09867	0.0637662	0.0222686	0.0373881	0.0993409	0.354142	0.278596
ENSG00000089053	0.0197485	0.0543537	0.0279072	0.0449608	0.0534007	0.281374	0.313142	0.205113	0.0376395	0.0548089	0.0471258	0.0468956	0.0249365	0.0931245	0.476201	0.219269	0.0407468	0.095784	0.0691424	0.0431401	0.0620248	0.127996	0.308634	0.252532
ENSG00000089057	0.100114	0.30778	0.171252	0.0564148	0.0493374	0.141881	0.0918853	0.0813358	0.171876	0.279544	0.258816	0.0578414	0.0288663	0.056025	0.0839538	0.0630782	0.122437	0.307506	0.249807	0.0353132	0.0527161	0.0685124	0.0903911	0.0733178
ENSG00000089060	0.0863877	0.246824	0.153781	0.044542	0.0396719	0.159746	0.160708	0.10834	0.14841	0.251978	0.214436	0.0592795	0.0304312	0.0457848	0.158302	0.0913789	0.107409	0.27434	0.259921	0.0501076	0.0550896	0.0756344	0.102488	0.0750106
ENSG00000089063	0.0328622	0.0823726	0.0413869	0.0232335	0.026227	0.198155	0.369525	0.226238	0.0565691	0.0830424	0.0762986	0.0226373	0.0154396	0.0727582	0.527352	0.145903	0.0616193	0.131141	0.0802251	0.0212501	0.0332975	0.100809	0.30486	0.266798
ENSG00000089094	0.0130151	0.0428008	0.0221903	0.0200221	0.0427204	0.356412	0.317423	0.185417	0.0264604	0.0508221	0.0379545	0.0188346	0.0173288	0.104022	0.478702	0.265876	0.0292171	0.0706223	0.0656794	0.0186072	0.0583879	0.131258	0.34321	0.283017
ENSG00000089123	0.0167038	0.0348787	0.0262685	0.100104	0.054095	0.256385	0.291736	0.219829	0.0284194	0.0427843	0.0376366	0.096051	0.0383881	0.0791563	0.441727	0.235837	0.0300805	0.0610917	0.0646572	0.0897662	0.0973367	0.101176	0.288506	0.267387
ENSG00000089154	0.0342417	0.123968	0.0711977	0.0511723	0.0297264	0.281035	0.260879	0.147779	0.0664683	0.115455	0.0973574	0.0501006	0.0183186	0.0617435	0.388966	0.20159	0.0729026	0.188511	0.174213	0.0559671	0.0547014	0.0706608	0.215148	0.167897
ENSG00000089157	0.0164905	0.0510994	0.0286671	0.0229116	0.0418143	0.284409	0.322315	0.232294	0.0396999	0.0600174	0.0478413	0.020528	0.0231119	0.102885	0.434158	0.271758	0.0404111	0.0902877	0.0723407	0.0199915	0.0471494	0.112335	0.322946	0.294538
ENSG00000089159	0.0109234	0.043244	0.0204999	0.0243074	0.0646171	0.362014	0.294815	0.179579	0.0188005	0.0372638	0.0326083	0.019269	0.0232139	0.133311	0.482054	0.253479	0.0231148	0.0585446	0.0493639	0.0244499	0.0698246	0.160293	0.328821	0.285588
ENSG00000089177	0.0223589	0.0721019	0.0257445	0.0556366	0.0368863	0.313508	0.294123	0.179641	0.0286012	0.0624921	0.0375719	0.0319342	0.0171182	0.0892597	0.509765	0.223258	0.0472242	0.114183	0.0594632	0.0286433	0.055288	0.0818759	0.372992	0.240331
ENSG00000089195	0.0170673	0.0513356	0.025503	0.0225371	0.0176002	0.268168	0.393534	0.204255	0.0347084	0.0511906	0.0426413	0.0242781	0.009485	0.0437656	0.532026	0.261904	0.0504658	0.112463	0.0807423	0.0239258	0.0327298	0.0649947	0.367997	0.266682
ENSG00000089199	0.117081	0.306636	0.182676	0.0307227	0.0178757	0.102893	0.148827	0.0932876	0.197333	0.336001	0.277348	0.0515984	0.00927875	0.0185121	0.0683109	0.0416183	0.160673	0.308139	0.318238	0.0208139	0.0212511	0.0256405	0.0959459	0.0492984
ENSG00000089220	0.0120022	0.0350107	0.018922	0.0127081	0.00687585	0.20338	0.459586	0.251515	0.0200635	0.0328042	0.0286619	0.0132456	0.00395482	0.026268	0.603484	0.271518	0.038884	0.0850111	0.0679482	0.0202689	0.0170014	0.051513	0.382308	0.337066
ENSG00000089234	0.0149179	0.0482032	0.0238183	0.0322492	0.0416858	0.304965	0.32715	0.207011	0.0288756	0.0422121	0.0354899	0.0274108	0.022579	0.0814263	0.484559	0.277447	0.0335429	0.0768765	0.0650273	0.0292201	0.0528347	0.101294	0.356189	0.285015
ENSG00000089248	0.104433	0.361453	0.207631	0.0305945	0.009999	0.0941764	0.115222	0.0764907	0.164433	0.25861	0.211848	0.0352816	0.00832924	0.0238622	0.180716	0.11692	0.148917	0.339818	0.301966	0.0221981	0.0200757	0.0220438	0.0726031	0.0723784
ENSG00000089280	0.0178327	0.0605626	0.0322909	0.0384117	0.0213977	0.242797	0.384114	0.202594	0.0326078	0.0537277	0.0454769	0.0358404	0.0137624	0.0328915	0.491396	0.294297	0.0476313	0.110339	0.101707	0.0433263	0.0458902	0.0675257	0.313062	0.270519
ENSG00000089289	0.0193736	0.0611197	0.0316056	0.024012	0.0197569	0.267959	0.365271	0.210902	0.0396344	0.0588369	0.0473875	0.0234091	0.012983	0.0715033	0.486856	0.25939	0.0509851	0.112407	0.0920608	0.0263751	0.0327298	0.0738142	0.337751	0.273877
ENSG00000089327	0.102943	0.281983	0.153904	0.0466372	0.0512198	0.157102	0.11544	0.0907711	0.141497	0.216284	0.187555	0.0594517	0.0345508	0.0742847	0.181442	0.104936	0.119669	0.261175	0.245702	0.0407984	0.0633267	0.0694204	0.106959	0.0929492
ENSG00000089335	0.0172432	0.0475453	0.0235266	0.0616249	0.0356279	0.257668	0.37143	0.185334	0.0392013	0.0490566	0.0429346	0.0646952	0.022274	0.0736956	0.533113	0.17503	0.0435742	0.100668	0.0720468	0.0580042	0.0557421	0.100314	0.332493	0.237157
ENSG00000089351	0.0247052	0.093111	0.0515579	0.0400237	0.0464309	0.306554	0.257953	0.179664	0.0543338	0.100504	0.0886607	0.032971	0.0272579	0.0959481	0.379993	0.220332	0.0483461	0.125756	0.119101	0.0314907	0.0783757	0.119368	0.248089	0.229473
ENSG00000089472	0.145769	0.317501	0.240313	0.0284224	0.0182423	0.051226	0.0941865	0.10434	0.194214	0.325226	0.290479	0.0560839	0.0145727	0.0211998	0.0758926	0.0223321	0.163414	0.501044	0.190619	0.0374337	0.0229598	0.0128883	0.0406283	0.0310127
ENSG00000089486	0.0149467	0.0550511	0.0295031	0.0138973	0.0181959	0.257956	0.409577	0.200873	0.0269754	0.0466394	0.0388742	0.0182243	0.00796617	0.0502565	0.541097	0.269967	0.0344348	0.0703233	0.0678057	0.0178203	0.0308383	0.0706603	0.349017	0.3591
ENSG00000089505	0.0311656	0.12423	0.0657503	0.0178237	0.0272003	0.30689	0.245088	0.181851	0.0607908	0.114573	0.105889	0.0248244	0.0133857	0.0939794	0.371885	0.214672	0.0607629	0.149467	0.134834	0.0213336	0.0484989	0.106746	0.271043	0.207315
ENSG00000089597	0.133799	0.462925	0.256052	0.0225277	0.0103777	0.0462883	0.0427752	0.0252552	0.211887	0.361	0.297791	0.0320668	0.0104507	0.0145169	0.045243	0.0270445	0.157533	0.378665	0.350449	0.0202042	0.020166	0.0178268	0.0323025	0.022854
ENSG00000089682	0.0178992	0.0506935	0.0181274	0.0899941	0.0491701	0.275029	0.326976	0.17211	0.0304597	0.0521572	0.0418441	0.0878199	0.0476379	0.0839212	0.421652	0.234508	0.0429719	0.0881894	0.0677491	0.0805527	0.0937433	0.115219	0.294623	0.216951
ENSG00000089685	0.0101553	0.0340308	0.019789	0.0171101	0.0161123	0.25056	0.410894	0.241348	0.0209794	0.0354175	0.0297061	0.0152879	0.0104019	0.0504657	0.574324	0.263417	0.0320905	0.071215	0.0597276	0.022313	0.0277441	0.0643001	0.386894	0.335716
ENSG00000089693	0.0124602	0.0396829	0.021572	0.013117	0.00842915	0.22685	0.422949	0.25494	0.0240628	0.0357279	0.0299135	0.0147099	0.00492074	0.031564	0.582939	0.276163	0.0309249	0.0751309	0.061293	0.0175178	0.0201112	0.0629797	0.38068	0.351362
ENSG00000089723	0.0181545	0.0485294	0.0241529	0.0229416	0.0236435	0.280408	0.369719	0.21245	0.0326939	0.0497829	0.045049	0.0249162	0.0148174	0.08242	0.509646	0.240675	0.0400276	0.0783927	0.0621101	0.0329762	0.0295906	0.088353	0.380299	0.28825
ENSG00000089737	0.0283618	0.0827896	0.0404115	0.0285055	0.0163026	0.281961	0.342165	0.179503	0.0569451	0.0893445	0.0678645	0.0327279	0.0111353	0.0503573	0.493693	0.197932	0.0767584	0.169714	0.13359	0.0316879	0.0361675	0.0663345	0.290577	0.19517
ENSG00000089775	0.0141983	0.0403731	0.0252786	0.0491435	0.0625339	0.281429	0.30817	0.218874	0.0278685	0.0441329	0.0319617	0.0503304	0.0409762	0.133091	0.481745	0.189894	0.0273505	0.0632957	0.0485221	0.0487692	0.0806489	0.143901	0.323505	0.264008
ENSG00000089818	0.0177275	0.0461371	0.0359878	0.0389068	0.0268829	0.256801	0.370231	0.207326	0.0296266	0.0433383	0.0350721	0.0375136	0.0237557	0.0512491	0.510271	0.269173	0.0515089	0.103579	0.0915808	0.0449754	0.0503166	0.0711715	0.333092	0.253776
ENSG00000089876	0.0181789	0.0525254	0.0274709	0.0304671	0.0219647	0.285292	0.366166	0.197936	0.039521	0.055648	0.0467612	0.0333495	0.0140501	0.0610837	0.538881	0.210706	0.0454003	0.0995755	0.0803477	0.0293843	0.0346036	0.0846273	0.355881	0.27018
ENSG00000089902	0.0157094	0.041986	0.0224971	0.055892	0.043203	0.359082	0.266253	0.195378	0.0273012	0.0402912	0.0405553	0.0210583	0.0245336	0.112769	0.585904	0.147587	0.0328386	0.101108	0.0631066	0.0388673	0.0618163	0.0958178	0.393609	0.212836
ENSG00000089916	0.0150953	0.0551829	0.0265969	0.106387	0.0610118	0.271581	0.276591	0.187554	0.0288814	0.0590404	0.0369353	0.107333	0.0422888	0.0954145	0.400671	0.229436	0.0318341	0.0677921	0.0821306	0.0890029	0.101873	0.12123	0.289755	0.216382
ENSG00000090006	0.0702327	0.2499	0.137378	0.0642481	0.0549047	0.17832	0.143626	0.101389	0.12417	0.23043	0.18818	0.0694772	0.0448504	0.0740232	0.161914	0.106955	0.0957876	0.18311	0.228236	0.0645605	0.0889975	0.0955187	0.124174	0.119616
ENSG00000090013	0.019799	0.0647639	0.0361061	0.0181366	0.00684096	0.212955	0.418995	0.222404	0.0307007	0.0518825	0.0408795	0.0230885	0.00687424	0.0225192	0.480416	0.343639	0.053682	0.120319	0.103764	0.0241516	0.0228625	0.0365763	0.331909	0.306736
ENSG00000090020	0.0928457	0.431514	0.184509	0.0286482	0.024746	0.0955572	0.0931233	0.0490561	0.122347	0.28737	0.291564	0.0330024	0.0351356	0.0614406	0.099895	0.0692448	0.103176	0.343063	0.281913	0.0349633	0.0798706	0.0483185	0.0638787	0.0448174
ENSG00000090054	0.139341	0.377415	0.198642	0.0650581	0.0296991	0.071786	0.0695516	0.0485068	0.203724	0.306886	0.268619	0.0716883	0.020706	0.0329668	0.06915	0.026261	0.177101	0.393085	0.255582	0.0417781	0.0331145	0.032518	0.0371514	0.0296703
ENSG00000090060	0.0123627	0.0319058	0.0153087	0.031472	0.0436231	0.313652	0.351379	0.200296	0.0232812	0.0363137	0.0310659	0.0292075	0.0167283	0.10077	0.510372	0.252261	0.0277832	0.0663537	0.0477366	0.0292288	0.0521414	0.151761	0.353881	0.271115
ENSG00000090061	0.0258612	0.0825153	0.0368656	0.0463522	0.0617461	0.287757	0.293249	0.165653	0.0413214	0.0703276	0.05833	0.0549816	0.0295069	0.0974342	0.484506	0.163592	0.0523939	0.1267	0.0943868	0.0394414	0.0663599	0.119569	0.271359	0.22979
ENSG00000090097	0.0122582	0.0400303	0.0260978	0.0139654	0.0239989	0.271515	0.394095	0.218039	0.0244245	0.0412112	0.0350837	0.0150943	0.0158502	0.0682801	0.493312	0.306744	0.0310779	0.0764202	0.0662746	0.0189257	0.041552	0.089253	0.35458	0.321917
ENSG00000090238	0.00673848	0.0298779	0.0121459	0.0141135	0.0319181	0.251225	0.363999	0.289982	0.0115516	0.0222515	0.0184682	0.0105765	0.0128697	0.0749565	0.46007	0.389257	0.0149083	0.038903	0.0264539	0.0190625	0.0490841	0.110771	0.353449	0.387368
ENSG00000090263	0.0172433	0.0485233	0.026977	0.0223532	0.0119982	0.194399	0.435749	0.242757	0.0313353	0.0446327	0.0388603	0.0211878	0.0089549	0.0399814	0.540168	0.274879	0.0448604	0.100525	0.0758879	0.0230109	0.0222236	0.055624	0.353313	0.324555
ENSG00000090266	0.0162724	0.0397859	0.0200048	0.0205374	0.0103448	0.166093	0.45604	0.270922	0.0296343	0.0439964	0.0346235	0.0228632	0.00685945	0.0340578	0.592918	0.235048	0.044612	0.0999035	0.0650221	0.0229443	0.0206956	0.057798	0.353093	0.335932
ENSG00000090273	0.0241401	0.0766097	0.0420346	0.0216591	0.014474	0.284097	0.344354	0.192631	0.0361061	0.0596386	0.0514862	0.0256025	0.0100484	0.0358629	0.433683	0.347572	0.0551733	0.118556	0.111765	0.0267749	0.0353643	0.0577948	0.330871	0.263701
ENSG00000090316	0.0159247	0.0568017	0.0336741	0.0208641	0.0134116	0.26294	0.390083	0.206302	0.0293339	0.0463339	0.0360568	0.019924	0.0109008	0.0355729	0.509563	0.312315	0.0425443	0.10222	0.0937503	0.0278561	0.0332509	0.0628358	0.344442	0.293101
ENSG00000090372	0.00981331	0.0301046	0.0259376	0.0204339	0.0275663	0.398323	0.311399	0.176422	0.0197222	0.0325683	0.0235369	0.0122967	0.0151409	0.0667415	0.429818	0.400175	0.0178367	0.0570016	0.0569556	0.0208409	0.0587999	0.0985295	0.366613	0.323422
ENSG00000090432	0.0928852	0.307108	0.174261	0.0320074	0.0133868	0.124258	0.160531	0.0955619	0.151844	0.257173	0.233738	0.0438759	0.0121642	0.0273118	0.179212	0.0946818	0.140413	0.336159	0.275136	0.028418	0.0274991	0.0305104	0.0900938	0.0717706
ENSG00000090447	0.0088922	0.0343407	0.0189653	0.0163672	0.0428382	0.35296	0.342837	0.182799	0.0238291	0.0383834	0.030571	0.0127892	0.0172693	0.0657902	0.455234	0.356134	0.023159	0.0575593	0.0627614	0.0175489	0.0473785	0.101956	0.33852	0.351117
ENSG00000090470	0.017085	0.0547137	0.024956	0.0226046	0.0277044	0.264279	0.382486	0.206171	0.0349858	0.0529457	0.0438759	0.0192101	0.0120175	0.0606512	0.543899	0.232415	0.050219	0.0976468	0.0849789	0.0204414	0.0336041	0.0963363	0.341068	0.275706
ENSG00000090487	0.0200669	0.0512957	0.0249116	0.0289927	0.0604832	0.273649	0.328511	0.21209	0.0312894	0.0459827	0.0457654	0.0268353	0.0267441	0.125024	0.515375	0.182984	0.0384209	0.0886435	0.0586613	0.0303405	0.0685751	0.163094	0.298763	0.253502
ENSG00000090520	0.136175	0.377767	0.189602	0.0526043	0.0205855	0.0790286	0.0870352	0.0572016	0.18977	0.302917	0.274686	0.0683923	0.0172381	0.0250893	0.0843505	0.0375572	0.168087	0.370448	0.286569	0.0406803	0.0293345	0.030407	0.0409962	0.0334785
ENSG00000090530	0.132119	0.352101	0.21792	0.0513159	0.0278715	0.0768034	0.0809144	0.0609546	0.222716	0.293609	0.284881	0.0403807	0.0127911	0.0282883	0.0799538	0.0373798	0.163153	0.347144	0.320815	0.0301634	0.038765	0.0335574	0.0336797	0.032722
ENSG00000090554	0.0338504	0.0938569	0.0425317	0.0681234	0.0179053	0.243217	0.28098	0.219535	0.0582977	0.110925	0.0772306	0.0262055	0.0304601	0.0551839	0.45241	0.189287	0.0658065	0.153369	0.0963196	0.0473118	0.0692884	0.0637955	0.247693	0.256416
ENSG00000090565	0.0151866	0.0439812	0.0252424	0.0310954	0.0415116	0.331751	0.317564	0.193667	0.0271761	0.0518314	0.0273286	0.0263354	0.0196293	0.108898	0.462084	0.276717	0.0365608	0.0593978	0.106151	0.0339597	0.0613965	0.13252	0.354862	0.215152
ENSG00000090581	0.0648349	0.26601	0.167504	0.0344154	0.021509	0.147252	0.194282	0.104192	0.142486	0.255743	0.227035	0.0469655	0.0146379	0.0324239	0.158602	0.122108	0.115539	0.278696	0.238371	0.0307175	0.0369547	0.044792	0.134449	0.120482
ENSG00000090612	0.0268307	0.0725219	0.03626	0.0519417	0.0291843	0.2653	0.345774	0.172187	0.048126	0.0773178	0.0568662	0.0633816	0.0175588	0.0698144	0.473969	0.192967	0.0603505	0.137227	0.0977332	0.0536243	0.0466888	0.0832032	0.300925	0.220249
ENSG00000090615	0.0235752	0.0592481	0.0307711	0.0215276	0.0329387	0.358131	0.305177	0.168631	0.0347281	0.0554229	0.0450938	0.0231558	0.0133148	0.0834518	0.464429	0.280404	0.0387969	0.0970912	0.0835364	0.0327867	0.0645262	0.118261	0.319118	0.245884
ENSG00000090621	0.0296746	0.0810424	0.0400633	0.04885	0.0990455	0.303957	0.249893	0.147474	0.0418765	0.0692657	0.0666153	0.0391167	0.0461397	0.147801	0.407481	0.181704	0.0434179	0.103983	0.0862766	0.0392382	0.09611	0.162971	0.267247	0.200756
ENSG00000090661	0.0637599	0.194019	0.120835	0.0326234	0.0443818	0.226179	0.187	0.131202	0.119471	0.178619	0.185476	0.0323793	0.013886	0.066852	0.254803	0.148515	0.0893553	0.243572	0.203392	0.0236138	0.0357694	0.0694882	0.171993	0.162816
ENSG00000090674	0.076657	0.363985	0.155062	0.0435544	0.024299	0.153334	0.104099	0.079009	0.159861	0.261731	0.193271	0.0429446	0.0270894	0.0429253	0.168309	0.103869	0.128522	0.268797	0.287934	0.0326414	0.0515229	0.0459366	0.105202	0.0794438
ENSG00000090686	0.0220772	0.0684915	0.0305211	0.0828576	0.0569714	0.262058	0.30416	0.172863	0.0369726	0.0573852	0.0468059	0.0685831	0.0365135	0.0843194	0.448517	0.220903	0.0393213	0.0841053	0.0726513	0.070831	0.0775155	0.0994584	0.311024	0.245094
ENSG00000090776	0.0842496	0.293093	0.166352	0.0186286	0.00698085	0.144033	0.177769	0.108894	0.146941	0.262008	0.224007	0.0345013	0.00783435	0.0239655	0.187804	0.112938	0.132552	0.315396	0.280237	0.0190755	0.0230674	0.0267687	0.115433	0.0874697
ENSG00000090857	0.0940974	0.299365	0.16799	0.0301254	0.0309343	0.180505	0.116455	0.0805281	0.176201	0.290318	0.238926	0.0301834	0.0190312	0.0407302	0.146619	0.0579909	0.123585	0.317187	0.268741	0.026401	0.048818	0.0541066	0.0913454	0.0698163
ENSG00000090861	0.0224872	0.0790683	0.0426019	0.0232479	0.0160024	0.286471	0.345902	0.184219	0.0478646	0.0752154	0.0634543	0.0235581	0.0115302	0.0422778	0.484495	0.251605	0.0597245	0.145638	0.129912	0.0282983	0.0391703	0.0621799	0.303036	0.23204
ENSG00000090863	0.150151	0.488189	0.257	0.0238247	0.0104018	0.0301542	0.0221511	0.018128	0.234731	0.369866	0.302388	0.0290236	0.00801881	0.0135019	0.0254893	0.0169804	0.171921	0.406897	0.331533	0.0171014	0.0166058	0.0172783	0.0189046	0.0197599
ENSG00000090889	0.0268463	0.0820306	0.0429541	0.031776	0.0223177	0.28542	0.331455	0.1772	0.0580355	0.0850427	0.0679488	0.0336165	0.0140317	0.0577283	0.47808	0.205516	0.0676299	0.157668	0.128837	0.0333971	0.0404013	0.0722363	0.299982	0.199848
ENSG00000090905	0.0161293	0.0490549	0.0248047	0.0784613	0.0914298	0.369404	0.220962	0.149754	0.0313103	0.0324237	0.0378641	0.0739387	0.0461273	0.119016	0.366394	0.292926	0.0195966	0.0354308	0.060775	0.0784868	0.120011	0.153168	0.309411	0.223121
ENSG00000090924	0.0158669	0.0509145	0.0413574	0.0550641	0.0639045	0.389012	0.25331	0.13057	0.0268069	0.0525104	0.0590199	0.0302481	0.0347453	0.092662	0.512465	0.191543	0.0288981	0.0715495	0.0757698	0.0559908	0.131668	0.168524	0.257684	0.209917
ENSG00000090932	0.033716	0.0914669	0.0420086	0.022978	0.0172886	0.16582	0.37334	0.253381	0.0437897	0.0675794	0.0678261	0.0312304	0.0112596	0.0480108	0.488479	0.241825	0.084409	0.19977	0.12544	0.0213436	0.0226215	0.0529455	0.249214	0.244256
ENSG00000090971	0.078817	0.236031	0.129845	0.037677	0.0168128	0.149613	0.228253	0.122951	0.136473	0.234707	0.179251	0.053339	0.014846	0.0366332	0.227911	0.116839	0.110522	0.296777	0.213213	0.0327558	0.0331597	0.042157	0.146976	0.12444
ENSG00000090975	0.0149395	0.0817147	0.0274726	0.0681061	0.0688001	0.293388	0.286469	0.15911	0.0284559	0.0779434	0.0560866	0.0688386	0.0280871	0.123799	0.388696	0.228093	0.041225	0.0459363	0.0735784	0.0484509	0.116838	0.168988	0.249319	0.255664
ENSG00000090989	0.0240385	0.06013	0.0335322	0.0468304	0.0333849	0.306309	0.321502	0.174274	0.0480646	0.068932	0.0594822	0.0638558	0.0238619	0.0712529	0.482784	0.181766	0.0600703	0.132073	0.106531	0.0560174	0.0569551	0.09049	0.292115	0.205749
ENSG00000091009	0.0165998	0.0419247	0.0191538	0.0354204	0.0554373	0.302735	0.339917	0.188812	0.0275524	0.0430678	0.0399451	0.0261943	0.019649	0.0865643	0.476324	0.280703	0.0416281	0.0952099	0.0574554	0.0327045	0.0554164	0.130817	0.307376	0.279392
ENSG00000091039	0.0173386	0.0437808	0.0226415	0.0317081	0.0421868	0.369081	0.298922	0.174341	0.0309334	0.0431609	0.0356616	0.0351906	0.0174843	0.117424	0.495965	0.22418	0.0325053	0.0725668	0.0548536	0.0286512	0.0454644	0.146903	0.37808	0.240975
ENSG00000091073	0.0293137	0.109312	0.0506649	0.0380544	0.0452944	0.248046	0.303076	0.176237	0.0394917	0.0622194	0.0720526	0.0326589	0.0284427	0.0736179	0.419191	0.272326	0.049681	0.118304	0.103895	0.0405821	0.069648	0.0700896	0.294844	0.252956
ENSG00000091127	0.019719	0.0511545	0.0259016	0.0421592	0.0429057	0.266861	0.346558	0.204741	0.0373145	0.0482267	0.0369536	0.0301546	0.0219783	0.0815974	0.526957	0.216818	0.040691	0.0920171	0.0756828	0.0364548	0.0652535	0.102113	0.328927	0.258861
ENSG00000091129	0.114941	0.326131	0.168552	0.102149	0.0522046	0.118783	0.0647467	0.0524929	0.187498	0.309581	0.262306	0.0560755	0.0216678	0.0487347	0.0715959	0.0425409	0.132179	0.34952	0.236482	0.0402448	0.0366476	0.0702837	0.0699	0.0647427
ENSG00000091136	0.144195	0.392037	0.204029	0.0461039	0.0250859	0.0885472	0.0584454	0.0415566	0.17629	0.25769	0.217227	0.0523873	0.018957	0.0498407	0.147771	0.079837	0.169466	0.37129	0.281788	0.0273678	0.0244203	0.0360547	0.0475284	0.042085
ENSG00000091140	0.0411888	0.099799	0.051435	0.0408888	0.0198357	0.204131	0.343216	0.199505	0.0683794	0.109285	0.105322	0.0500049	0.0162593	0.0468661	0.451729	0.152155	0.0908759	0.207955	0.137982	0.037176	0.0329244	0.0533819	0.251591	0.188114
ENSG00000091157	0.0298533	0.0853057	0.0468354	0.115801	0.0596437	0.251863	0.252676	0.158022	0.0641616	0.0703099	0.0772707	0.114118	0.0423352	0.0770094	0.374306	0.18049	0.055814	0.122402	0.0997276	0.0965746	0.0959966	0.0865462	0.256899	0.186041
ENSG00000091164	0.019702	0.0506268	0.0252012	0.0209959	0.0280829	0.230721	0.402615	0.222055	0.0351558	0.0518291	0.0459282	0.0216461	0.0127363	0.0634952	0.588713	0.180497	0.0528738	0.116021	0.0760183	0.0255014	0.0317094	0.0837299	0.348005	0.266141
ENSG00000091262	0.0349571	0.103724	0.0719415	0.0695565	0.0368954	0.146339	0.347402	0.189184	0.0843673	0.116858	0.111791	0.0689974	0.0172168	0.0426643	0.421482	0.136623	0.0757509	0.157506	0.151048	0.075036	0.0644897	0.102383	0.230591	0.143197
ENSG00000091317	0.13464	0.329277	0.165408	0.0431425	0.0258957	0.106904	0.119294	0.0754398	0.184034	0.266069	0.257897	0.0520279	0.0161011	0.0442021	0.13927	0.0403995	0.168308	0.373524	0.218429	0.0308677	0.02572	0.0541122	0.076773	0.0522661
ENSG00000091409	0.148429	0.409471	0.211958	0.0438547	0.0281086	0.0720983	0.0506457	0.0354347	0.228045	0.338153	0.298299	0.0496567	0.0136625	0.0232676	0.0311423	0.0177741	0.177875	0.4043	0.291534	0.0264813	0.0226143	0.0273331	0.0276342	0.0222283
ENSG00000091436	0.0178457	0.0496274	0.0268074	0.0191052	0.0246189	0.332035	0.341072	0.188888	0.0332212	0.0493641	0.0434673	0.0214541	0.0101277	0.101908	0.513359	0.227099	0.0410614	0.0904105	0.0660805	0.0236449	0.0315933	0.118373	0.366951	0.261885
ENSG00000091483	0.0230745	0.0703426	0.0341557	0.0285854	0.0129675	0.24443	0.382991	0.203453	0.0481033	0.0668948	0.0563307	0.0322029	0.00953511	0.0371053	0.474639	0.275189	0.0618672	0.133005	0.0997709	0.0313568	0.025812	0.0554952	0.332289	0.260404
ENSG00000091490	0.0860258	0.239665	0.125261	0.0402318	0.0633335	0.195114	0.144276	0.106093	0.148131	0.226459	0.188912	0.0513113	0.026898	0.0830739	0.181543	0.0936724	0.107414	0.260929	0.202408	0.0287285	0.0553387	0.113241	0.134396	0.0975443
ENSG00000091527	0.0147278	0.0439489	0.0232836	0.0145415	0.021818	0.306677	0.363304	0.211699	0.0288646	0.0470378	0.0371322	0.016043	0.00823718	0.0737713	0.52816	0.260754	0.0344209	0.0786646	0.0665765	0.019071	0.0293841	0.0938017	0.378885	0.299196
ENSG00000091542	0.0100975	0.0344853	0.018144	0.0153334	0.031705	0.334989	0.344886	0.21036	0.0212243	0.0320782	0.0281834	0.0117121	0.0135725	0.0943332	0.52789	0.271006	0.0239129	0.0587018	0.0493243	0.0116425	0.0458694	0.138054	0.368954	0.303541
ENSG00000091622	0.0324486	0.0970566	0.0557904	0.0470551	0.0587309	0.334888	0.211439	0.162591	0.0526165	0.0878117	0.098725	0.0471547	0.0321577	0.122304	0.333466	0.225765	0.0539524	0.143616	0.147554	0.0456622	0.0890849	0.136821	0.235071	0.148239
ENSG00000091640	0.0186937	0.0656939	0.029484	0.0292033	0.0117442	0.244204	0.393714	0.207263	0.0276766	0.046297	0.0386415	0.0280393	0.00838242	0.0301019	0.51631	0.304551	0.0434979	0.101923	0.0867891	0.0308475	0.0347216	0.0492819	0.348241	0.304698
ENSG00000091651	0.0170659	0.0512245	0.0241719	0.0445827	0.0324296	0.244583	0.370539	0.215403	0.0289546	0.044325	0.0305926	0.05011	0.0216641	0.0543439	0.53075	0.23926	0.0380971	0.0836102	0.0699113	0.0494667	0.0579784	0.0843642	0.341759	0.274813
ENSG00000091656	0.0293313	0.103539	0.048874	0.117502	0.0628378	0.313739	0.197548	0.126629	0.0534709	0.0837878	0.0737122	0.127495	0.052257	0.0936109	0.331297	0.18437	0.0349995	0.104103	0.099094	0.101786	0.128121	0.137549	0.231752	0.162596
ENSG00000091732	0.0182435	0.0554465	0.0276969	0.0318488	0.0241476	0.244651	0.359214	0.238752	0.0336315	0.0568869	0.0438023	0.0333176	0.0193618	0.0631152	0.519634	0.23025	0.0407945	0.103266	0.0797391	0.0378976	0.0582068	0.0851695	0.311923	0.283003
ENSG00000091844	0.0160324	0.0372341	0.0200112	0.071791	0.0812615	0.248338	0.33396	0.191372	0.0281987	0.0325196	0.0305042	0.0637826	0.0446465	0.143775	0.49357	0.163004	0.0309883	0.0728185	0.0493976	0.0492939	0.0763956	0.185518	0.29659	0.238998
ENSG00000091947	0.094262	0.321179	0.181096	0.040446	0.0141469	0.122949	0.142644	0.0832764	0.135248	0.214899	0.179637	0.0473627	0.0125511	0.0394869	0.253545	0.117271	0.152182	0.33982	0.276346	0.0320742	0.0282017	0.0270225	0.0786842	0.06567
ENSG00000091972	0.072631	0.202347	0.125013	0.0477041	0.0385934	0.19455	0.19738	0.121782	0.108708	0.160614	0.156194	0.0637375	0.0262079	0.0706532	0.248869	0.165017	0.115042	0.230318	0.193901	0.0383612	0.053931	0.0771017	0.186646	0.104699
ENSG00000091986	0.112948	0.407524	0.219348	0.0267215	0.0131557	0.0943921	0.0763031	0.049608	0.210075	0.31406	0.26391	0.034609	0.0104991	0.0277677	0.0915925	0.0474861	0.149924	0.351356	0.319077	0.0191451	0.0224435	0.0270845	0.061028	0.0499412
ENSG00000092010	0.0203337	0.0607201	0.0334216	0.0167235	0.00916759	0.224947	0.40539	0.229297	0.0362806	0.0563519	0.0455382	0.0189086	0.00664737	0.0312989	0.543812	0.261163	0.0554303	0.122703	0.099032	0.0218091	0.0225945	0.0488173	0.327302	0.302312
ENSG00000092020	0.0179409	0.0462267	0.0226855	0.0331752	0.0358071	0.261479	0.366963	0.215723	0.0329374	0.0512166	0.0367792	0.0378063	0.0199876	0.0831339	0.542879	0.19526	0.0420552	0.0791959	0.0562465	0.0378941	0.0430682	0.0902826	0.371725	0.279533
ENSG00000092036	0.0176837	0.0600875	0.0270867	0.0281745	0.0213591	0.277201	0.375229	0.193178	0.0342388	0.0592945	0.0434051	0.0270218	0.0127213	0.061573	0.479515	0.282231	0.0477954	0.099586	0.0886614	0.0325228	0.0350691	0.0761418	0.341691	0.278533
ENSG00000092051	0.0229636	0.0760876	0.0366175	0.0187027	0.0255558	0.296861	0.33624	0.186971	0.0404375	0.0667444	0.0570229	0.0190372	0.0107672	0.0812702	0.528164	0.196557	0.0509454	0.116454	0.102078	0.0248629	0.0420366	0.103225	0.31719	0.243208
ENSG00000092094	0.0159855	0.0476902	0.0289716	0.0507994	0.0246667	0.25337	0.375195	0.203321	0.0272315	0.0431844	0.0405488	0.0561426	0.0213754	0.0459454	0.469237	0.296335	0.0388323	0.0847106	0.0868598	0.0539739	0.0589747	0.0651517	0.328249	0.283248
ENSG00000092096	0.109471	0.381262	0.211031	0.0728824	0.0222414	0.0676761	0.0831296	0.0523067	0.174447	0.326196	0.280601	0.0545731	0.0158521	0.0223315	0.0934582	0.032541	0.137992	0.34879	0.303236	0.0321873	0.0406906	0.025995	0.0543867	0.0567224
ENSG00000092098	0.0247149	0.0459039	0.0255988	0.0588754	0.0328531	0.300772	0.307168	0.204113	0.0300209	0.0566571	0.0400218	0.032076	0.0268109	0.0913649	0.534864	0.188185	0.0420393	0.0949846	0.0615704	0.0473757	0.0696225	0.0548524	0.317493	0.312062
ENSG00000092108	0.0271146	0.0650749	0.0309283	0.0603528	0.0471296	0.261112	0.323485	0.184803	0.0537534	0.0691677	0.0577266	0.0634265	0.0289913	0.0758048	0.480144	0.170986	0.0621401	0.128236	0.101096	0.0591769	0.0577347	0.0869265	0.291975	0.212714
ENSG00000092140	0.0243886	0.0660565	0.0325759	0.0774962	0.0633564	0.251366	0.305207	0.179553	0.0466783	0.0635988	0.0630272	0.0815731	0.0408179	0.106545	0.439441	0.158318	0.0441314	0.0991764	0.097084	0.0651586	0.0783066	0.132328	0.301431	0.182384
ENSG00000092148	0.055047	0.144723	0.0748178	0.0379695	0.0431027	0.301071	0.217682	0.125587	0.0970363	0.141125	0.116904	0.0431617	0.021711	0.0843385	0.337656	0.158068	0.0906842	0.201294	0.151826	0.0403719	0.0571442	0.0984059	0.222349	0.137924
ENSG00000092199	0.0195135	0.0627669	0.0331502	0.0265857	0.0102233	0.264712	0.386931	0.196118	0.0429376	0.0631748	0.0501774	0.0309316	0.0106206	0.0386986	0.504084	0.259376	0.0566883	0.128829	0.106494	0.031717	0.0305016	0.0535315	0.337663	0.254575
ENSG00000092201	0.0258103	0.0744567	0.0398652	0.0335456	0.0152203	0.303275	0.341613	0.166214	0.0557836	0.0820939	0.0666226	0.0360919	0.0122187	0.0603439	0.478009	0.208837	0.0752096	0.164569	0.142377	0.0405133	0.0372623	0.064852	0.29745	0.177768
ENSG00000092203	0.0123147	0.0395822	0.0208308	0.0225893	0.0194864	0.295392	0.381506	0.208299	0.025253	0.0367838	0.0277057	0.0183127	0.0123559	0.0513474	0.53478	0.293462	0.0310958	0.0727024	0.0604421	0.0213007	0.0380438	0.0695049	0.382018	0.324892
ENSG00000092208	0.0223449	0.0607537	0.0245306	0.0403679	0.0209597	0.223769	0.406067	0.201207	0.0402698	0.0577274	0.0534857	0.0444622	0.0199172	0.0396498	0.534746	0.209741	0.0565661	0.108838	0.0968697	0.0392409	0.0456271	0.0564712	0.336135	0.260252
ENSG00000092295	0.0182585	0.072825	0.02144	0.0401165	0.024618	0.164943	0.344878	0.312921	0.0154181	0.0262258	0.020259	0.0132531	0.00880655	0.0169702	0.491322	0.407746	0.0280334	0.124916	0.0552554	0.0296646	0.0451821	0.0459283	0.407731	0.26329
ENSG00000092330	0.0185152	0.0566135	0.0300556	0.0350337	0.0203622	0.253145	0.40675	0.179524	0.0215647	0.0526722	0.0338267	0.0232813	0.0138048	0.048746	0.61173	0.194374	0.0396924	0.103869	0.0775604	0.0288223	0.0365161	0.0677132	0.35835	0.287476
ENSG00000092421	0.0645276	0.175703	0.113818	0.120676	0.0755155	0.111708	0.247256	0.0907961	0.101819	0.144918	0.167946	0.125559	0.0838281	0.0697317	0.198106	0.108092	0.0697044	0.194189	0.166635	0.157165	0.102605	0.0977506	0.141839	0.0701108
ENSG00000092439	0.0433122	0.117201	0.0595609	0.0864994	0.0894723	0.251733	0.218649	0.133572	0.102733	0.142398	0.126497	0.0833393	0.0400638	0.118128	0.285354	0.101486	0.0807704	0.176736	0.12673	0.06645	0.087727	0.152162	0.186903	0.122522
ENSG00000092445	0.0587744	0.23375	0.138608	0.0310489	0.0353567	0.195605	0.196254	0.110602	0.117341	0.203729	0.228287	0.0320042	0.0210311	0.0512373	0.231819	0.114552	0.112756	0.23997	0.247141	0.0276295	0.042934	0.0704646	0.141486	0.11762
ENSG00000092470	0.0204826	0.0534924	0.0293421	0.0428153	0.0466237	0.285118	0.331109	0.191017	0.0374547	0.0558048	0.0460349	0.0373499	0.0225839	0.0808118	0.503055	0.216905	0.0456873	0.105811	0.0844071	0.0389328	0.0616959	0.114407	0.30722	0.241839
ENSG00000092531	0.01217	0.0354563	0.0197402	0.0220332	0.017073	0.32335	0.360136	0.210042	0.0212576	0.0320446	0.0199139	0.0179321	0.0116582	0.0471342	0.523754	0.326305	0.0254246	0.0587453	0.059794	0.0175075	0.0383739	0.0652845	0.394645	0.340225
ENSG00000092607	0.0125903	0.0433794	0.0242482	0.025528	0.0307102	0.290927	0.363257	0.20936	0.0277962	0.0450946	0.0321716	0.0211462	0.0137947	0.0868426	0.519155	0.253999	0.0313997	0.0807385	0.0591876	0.0246494	0.0494907	0.110069	0.348621	0.295844
ENSG00000092621	0.0230648	0.0773558	0.0437854	0.0347258	0.0168277	0.251322	0.367931	0.184987	0.0388155	0.0654909	0.0595093	0.0254983	0.0111165	0.0342856	0.504999	0.260285	0.0574576	0.139591	0.132079	0.0417786	0.0414774	0.0618126	0.292945	0.232859
ENSG00000092820	0.0532123	0.163239	0.0868353	0.0222208	0.015649	0.229178	0.279612	0.150054	0.116312	0.184543	0.149309	0.027276	0.00955503	0.0373567	0.317986	0.157663	0.112655	0.246703	0.198946	0.0242607	0.0272975	0.0468135	0.203787	0.139536
ENSG00000092841	0.0152617	0.0479214	0.0259617	0.0200424	0.00598537	0.203517	0.447288	0.234023	0.0288393	0.0416674	0.0328623	0.0224701	0.00602785	0.0184679	0.495558	0.354107	0.0457447	0.0990852	0.0863118	0.0241886	0.0199723	0.0370779	0.355974	0.331646
ENSG00000092847	0.0168678	0.058563	0.0326072	0.0244079	0.0438403	0.363508	0.287737	0.172469	0.0352915	0.0567433	0.048233	0.0226144	0.0229083	0.104739	0.429972	0.279498	0.0373052	0.0865957	0.0814398	0.0261046	0.0650747	0.12078	0.336413	0.246287
ENSG00000092853	0.0239809	0.0745654	0.0369118	0.0303641	0.0292341	0.334049	0.305729	0.165166	0.0519283	0.0813822	0.0640881	0.0333161	0.0169213	0.0903208	0.457279	0.204765	0.0601089	0.132427	0.114034	0.0340631	0.0424724	0.0855308	0.32745	0.203914
ENSG00000092871	0.0080515	0.0284285	0.0274203	0.0159654	0.0513569	0.349437	0.323927	0.195414	0.0216283	0.0373369	0.0298911	0.0170157	0.031448	0.104993	0.474048	0.283639	0.0190847	0.0523827	0.0566956	0.0183093	0.0623908	0.159915	0.339246	0.291976
ENSG00000092929	0.0169529	0.0814119	0.030486	0.0309121	0.0294444	0.318078	0.341119	0.151597	0.0352033	0.066062	0.0595795	0.0326142	0.0182552	0.0567859	0.493366	0.238134	0.0499737	0.12506	0.0996196	0.0429727	0.0676577	0.08538	0.300604	0.228732
ENSG00000092931	0.118234	0.307316	0.159362	0.063035	0.0446041	0.102034	0.120431	0.084983	0.157979	0.259541	0.231403	0.0768653	0.0385479	0.0577353	0.129616	0.0483128	0.142459	0.306939	0.22388	0.056889	0.066161	0.0670939	0.0742013	0.0623768
ENSG00000092964	0.0306202	0.0863574	0.0427221	0.0282496	0.0244759	0.297248	0.323911	0.166416	0.0460994	0.0791206	0.0731808	0.0229127	0.0170643	0.0645953	0.486161	0.210866	0.0698054	0.169707	0.126006	0.0297107	0.0434929	0.0696618	0.286208	0.205409
ENSG00000092969	0.130821	0.361702	0.176811	0.0467697	0.0410775	0.111384	0.081591	0.0498445	0.181032	0.274058	0.252824	0.0601801	0.0306567	0.0524492	0.0948871	0.0539132	0.147883	0.33001	0.266852	0.0358159	0.0500604	0.0541998	0.0646032	0.0505757
ENSG00000092978	0.0208485	0.050864	0.0278738	0.116669	0.0609195	0.260698	0.30325	0.158877	0.0351741	0.0508431	0.0450191	0.113646	0.042205	0.0860614	0.455189	0.171862	0.039809	0.101437	0.0817828	0.103951	0.097606	0.121827	0.257279	0.196308
ENSG00000093000	0.0167811	0.0493677	0.0243193	0.0234827	0.0342266	0.316462	0.330916	0.204444	0.0311692	0.0457101	0.0374758	0.0289539	0.0184603	0.0919405	0.511587	0.234703	0.031286	0.0648871	0.059201	0.0271783	0.0488857	0.123404	0.368356	0.276801
ENSG00000093009	0.0228317	0.0738285	0.0414849	0.0436878	0.020627	0.234599	0.362016	0.200925	0.0409391	0.0594587	0.0475183	0.0398352	0.0134973	0.0415717	0.510693	0.246487	0.0547519	0.130135	0.105657	0.0419703	0.0443346	0.0669403	0.322024	0.234186
ENSG00000093010	0.0850972	0.345063	0.196004	0.0297482	0.0254955	0.118975	0.1108	0.0888162	0.131493	0.244979	0.240368	0.0445101	0.0201922	0.0392847	0.139555	0.139618	0.124622	0.271951	0.297732	0.025059	0.0373394	0.0423357	0.100594	0.100368
ENSG00000093100	0.0402549	0.140319	0.108346	0.0802234	0.0678829	0.210308	0.18719	0.165477	0.11676	0.204351	0.167458	0.0803184	0.0498364	0.166574	0.104498	0.110204	0.0834177	0.175239	0.129054	0.0632716	0.0764908	0.151198	0.214632	0.106696
ENSG00000093144	0.0203627	0.0521542	0.0269089	0.0447229	0.0233689	0.210748	0.418456	0.203278	0.0358661	0.056663	0.046168	0.0496227	0.0184311	0.0530341	0.537045	0.20317	0.0550773	0.119626	0.0920062	0.0426169	0.0379146	0.0684325	0.334079	0.250248
ENSG00000093167	0.0134085	0.0327203	0.0176449	0.0485997	0.0555352	0.291933	0.329168	0.21099	0.0245396	0.0355316	0.0305409	0.0461747	0.0237015	0.0870919	0.497087	0.255332	0.0272139	0.0603149	0.055925	0.0418162	0.0754974	0.130681	0.328774	0.279777
ENSG00000093183	0.0411561	0.123899	0.0717139	0.0567514	0.0654519	0.22036	0.251197	0.169471	0.0799325	0.119355	0.110627	0.0505421	0.0335196	0.0979814	0.34012	0.167922	0.0615036	0.148365	0.110661	0.0454052	0.087123	0.1399	0.227921	0.179121
ENSG00000093217	0.0183184	0.047984	0.0230729	0.0707737	0.0502721	0.285704	0.316086	0.18779	0.0350139	0.0485557	0.0425757	0.054663	0.0321965	0.100846	0.482643	0.203506	0.0391477	0.0725048	0.0718387	0.0818624	0.0922655	0.119598	0.292408	0.230375
ENSG00000094631	0.0201413	0.0631621	0.0342597	0.050512	0.0412678	0.294344	0.336211	0.160102	0.0436122	0.0723167	0.0606566	0.0317173	0.021181	0.0549986	0.478514	0.237003	0.0353561	0.111666	0.0892181	0.0545029	0.08515	0.0826651	0.290864	0.250578
ENSG00000094804	0.023157	0.0712339	0.0368554	0.0402576	0.0286498	0.27743	0.33692	0.185496	0.050674	0.0747168	0.0617436	0.0404365	0.0208755	0.0583869	0.454641	0.238526	0.0599715	0.131944	0.110745	0.0390072	0.0503531	0.0752633	0.308317	0.224398
ENSG00000094841	0.0149595	0.0424057	0.0194264	0.0333873	0.0247914	0.243944	0.391176	0.229909	0.0278745	0.0445944	0.0333491	0.024761	0.0128939	0.0581437	0.551494	0.246889	0.0397451	0.0865958	0.0703678	0.0289539	0.0329262	0.0626677	0.385566	0.293178
ENSG00000094880	0.0243658	0.0675448	0.0335315	0.0361345	0.0174467	0.232516	0.375512	0.212949	0.0477784	0.0680773	0.0602369	0.0379148	0.0127804	0.0419351	0.542116	0.189161	0.0719762	0.154969	0.112129	0.0427964	0.0332977	0.0652322	0.297574	0.222025
ENSG00000094914	0.0232937	0.0742359	0.0391993	0.0220382	0.0101007	0.233509	0.387049	0.210574	0.0419179	0.0709451	0.060867	0.0267359	0.00875449	0.0283863	0.514219	0.248175	0.0597379	0.139054	0.111711	0.0292349	0.0312915	0.0482181	0.318159	0.262594
ENSG00000094916	0.0199183	0.0541382	0.0264772	0.0345403	0.046692	0.303884	0.321868	0.192482	0.0350143	0.0530219	0.0448998	0.031776	0.0213926	0.118355	0.492636	0.202905	0.043775	0.0983261	0.0754858	0.035114	0.054742	0.13156	0.319291	0.241706
ENSG00000094975	0.0874118	0.238222	0.119947	0.0697227	0.0718182	0.181926	0.135495	0.0954578	0.156399	0.221535	0.192671	0.0737727	0.0390584	0.0913151	0.15443	0.0708191	0.10795	0.258499	0.185718	0.0564298	0.0699351	0.101739	0.131803	0.0879255
ENSG00000095002	0.0221928	0.0590708	0.0281979	0.0304151	0.0203928	0.255323	0.391207	0.193201	0.0445688	0.0667906	0.0597548	0.0343538	0.0132646	0.0644046	0.54589	0.170973	0.0670163	0.149458	0.108279	0.0396094	0.0363869	0.0771213	0.321625	0.200504
ENSG00000095015	0.0243489	0.0643062	0.0328581	0.0518013	0.0550841	0.298935	0.299475	0.173191	0.0504199	0.0712345	0.0591146	0.0467211	0.0293957	0.100201	0.467985	0.174928	0.0582672	0.13324	0.0907036	0.0417558	0.0616499	0.115871	0.290801	0.207712
ENSG00000095059	0.0142808	0.048409	0.0283607	0.0314241	0.0220699	0.253869	0.38358	0.218007	0.0228923	0.040403	0.0341813	0.0285197	0.0171214	0.039623	0.482249	0.335011	0.0354724	0.0907689	0.0775934	0.0394591	0.0465031	0.0690233	0.356802	0.284378
ENSG00000095066	0.0150758	0.0521902	0.0460636	0.10425	0.0619307	0.29538	0.265565	0.159545	0.0312245	0.0412761	0.0555677	0.0902978	0.0427925	0.0804352	0.36331	0.295097	0.0235037	0.0648473	0.0841895	0.0973758	0.132842	0.126979	0.255433	0.21483
ENSG00000095139	0.0278831	0.0854831	0.0407452	0.0188	0.0188147	0.285034	0.332717	0.190523	0.0502969	0.0736619	0.0607814	0.0214615	0.0125149	0.0624819	0.510866	0.207936	0.0624074	0.15103	0.120312	0.0210788	0.030104	0.0642983	0.306879	0.24389
ENSG00000095203	0.0170936	0.0459905	0.0258642	0.0309297	0.0536604	0.307656	0.327625	0.191181	0.0342745	0.0434512	0.0422186	0.0256297	0.0215999	0.123963	0.533697	0.175166	0.0437476	0.0720703	0.0605571	0.0260615	0.058622	0.148997	0.340191	0.249754
ENSG00000095209	0.10301	0.32608	0.167133	0.0574562	0.0336818	0.113012	0.114172	0.0854546	0.173139	0.258636	0.218576	0.0618772	0.0246444	0.0468801	0.127753	0.088494	0.146058	0.332732	0.255643	0.0314778	0.0377105	0.0490576	0.0755582	0.071763
ENSG00000095261	0.0193144	0.0539502	0.0267261	0.022966	0.0224999	0.269494	0.376509	0.20854	0.0345434	0.0513601	0.0425988	0.0271771	0.01359	0.0650148	0.527713	0.238003	0.0493282	0.121251	0.082997	0.0276318	0.030691	0.0778138	0.337317	0.272971
ENSG00000095319	0.0270255	0.0888596	0.0452616	0.0356563	0.023615	0.289366	0.312592	0.177624	0.0535922	0.0867554	0.0736937	0.0369827	0.0184281	0.0544339	0.449181	0.226933	0.0586697	0.13902	0.128007	0.0440041	0.0480098	0.0696192	0.289659	0.223013
ENSG00000095380	0.0152744	0.0501333	0.0276002	0.0199304	0.0110696	0.251636	0.401052	0.223304	0.0312021	0.0468846	0.0394522	0.0225362	0.00716211	0.0291667	0.520205	0.303391	0.0453083	0.0986329	0.0859107	0.024927	0.0271385	0.0571327	0.359295	0.301655
ENSG00000095383	0.0154057	0.0497781	0.0311366	0.020006	0.0234493	0.310704	0.331809	0.217711	0.0303304	0.0608568	0.0500186	0.02709	0.0215411	0.0680949	0.464551	0.277517	0.0390009	0.0909306	0.0814988	0.0376108	0.0399365	0.0862261	0.352413	0.272383
ENSG00000095485	0.023127	0.0668098	0.0331688	0.0345627	0.0203231	0.24795	0.374526	0.199533	0.0512777	0.0741346	0.0599088	0.0447677	0.0169528	0.0586443	0.510828	0.183486	0.067307	0.14957	0.105301	0.0396596	0.0425807	0.0697096	0.311943	0.21393
ENSG00000095539	0.070608	0.295366	0.112667	0.0641352	0.0468778	0.17407	0.16673	0.0695457	0.117463	0.235062	0.177798	0.0449038	0.0227722	0.0470462	0.249404	0.105552	0.076015	0.207191	0.237364	0.0607148	0.0609592	0.0944476	0.128672	0.134637
ENSG00000095564	0.0265859	0.073437	0.0402979	0.123653	0.0768059	0.267142	0.243504	0.148574	0.0570194	0.0802826	0.0634019	0.168416	0.060588	0.105512	0.325249	0.139532	0.0518219	0.110705	0.0959935	0.111647	0.115651	0.124341	0.235924	0.153916
ENSG00000095574	0.0138853	0.0291955	0.0188204	0.0470055	0.0560159	0.255641	0.35361	0.225827	0.0222945	0.0386347	0.0291153	0.0427891	0.0289209	0.100368	0.563285	0.174593	0.0305978	0.0617003	0.0484501	0.0426106	0.0694309	0.139674	0.359378	0.248158
ENSG00000095637	0.0156576	0.0484941	0.0283617	0.0329901	0.0328743	0.320813	0.346918	0.173891	0.032719	0.05085	0.0407618	0.0270611	0.0184373	0.0728895	0.533001	0.22428	0.0379676	0.087283	0.0559922	0.0273404	0.0451255	0.108997	0.367441	0.269854
ENSG00000095713	0.0893701	0.33465	0.213448	0.0221721	0.0174773	0.172934	0.101896	0.0480528	0.207392	0.277062	0.381747	0.0426177	0.00351971	0.0154333	0.0402477	0.0319808	0.135812	0.368335	0.365429	0.0240594	0.0248821	0.0138343	0.0343244	0.033324
ENSG00000095739	0.106423	0.315763	0.172064	0.0362999	0.0203075	0.123825	0.126438	0.0988801	0.147464	0.270691	0.233162	0.0517234	0.0185169	0.035926	0.174949	0.0675669	0.113578	0.275941	0.232314	0.0425498	0.0293896	0.0382211	0.144207	0.123799
ENSG00000095752	0.0234058	0.0823256	0.0422726	0.0399307	0.0448737	0.27224	0.30787	0.187082	0.0493443	0.101068	0.0688237	0.0381148	0.0254333	0.0896763	0.478657	0.148882	0.0711666	0.127647	0.126896	0.0377401	0.0536148	0.101979	0.254778	0.226178
ENSG00000095777	0.0187728	0.0447362	0.0264173	0.0994435	0.0602744	0.215139	0.348065	0.187152	0.037474	0.0767127	0.0498409	0.0899484	0.0402803	0.10437	0.458685	0.142688	0.0364641	0.0892205	0.0680604	0.0993257	0.0774822	0.106197	0.308886	0.214364
ENSG00000095787	0.0181273	0.052273	0.0270279	0.0357811	0.0674456	0.340987	0.279908	0.178449	0.034068	0.0508291	0.0422945	0.0356958	0.0283377	0.127428	0.450251	0.231095	0.027159	0.0603626	0.0532001	0.0365708	0.0717646	0.151554	0.343823	0.255565
ENSG00000095794	0.0110659	0.0319654	0.0157366	0.0202007	0.0243065	0.271159	0.388079	0.237487	0.0223162	0.0284394	0.0233118	0.0169085	0.0161033	0.0648899	0.548481	0.27955	0.0277052	0.0594202	0.0469216	0.020389	0.0394039	0.0968138	0.392849	0.316497
ENSG00000095906	0.013785	0.046399	0.026534	0.0149744	0.0111475	0.217765	0.433063	0.236333	0.0247891	0.0441505	0.0365211	0.014949	0.00768486	0.0356219	0.56481	0.271473	0.0418308	0.0930938	0.0784689	0.0201641	0.0266462	0.0546963	0.364942	0.320158
ENSG00000095951	0.0466549	0.0996559	0.0520104	0.0726146	0.0951173	0.260338	0.2215	0.152109	0.0733796	0.123705	0.0852264	0.0848216	0.0416354	0.139748	0.335737	0.115747	0.0727987	0.148417	0.0960104	0.0660058	0.0849878	0.157438	0.219294	0.155048
ENSG00000096060	0.0149015	0.0448047	0.0207748	0.0172755	0.0250574	0.295912	0.378362	0.202911	0.0286757	0.0433642	0.0402634	0.0166755	0.00988121	0.0715337	0.56709	0.222516	0.0375837	0.0832142	0.0646271	0.020947	0.0320133	0.101985	0.372587	0.287043
ENSG00000096063	0.0182438	0.0615105	0.0283366	0.0379187	0.03286	0.299269	0.335186	0.186676	0.0407667	0.0545682	0.0424207	0.0394891	0.0193165	0.0719194	0.488335	0.243185	0.045961	0.110329	0.0915654	0.0371301	0.0502402	0.0839761	0.328646	0.252152
ENSG00000096070	0.0166398	0.0683471	0.0193076	0.0762037	0.146779	0.376715	0.184666	0.111342	0.0189108	0.0434404	0.0272781	0.0795771	0.0739755	0.150925	0.431854	0.17404	0.0213381	0.0411206	0.068944	0.0731292	0.196278	0.233407	0.212919	0.152865
ENSG00000096080	0.0205864	0.0770652	0.0396544	0.0255649	0.00946814	0.226259	0.388088	0.213314	0.0401409	0.0622788	0.0477899	0.0246304	0.0092124	0.030045	0.464865	0.321037	0.0513906	0.115178	0.110589	0.0325677	0.0308933	0.0447062	0.324163	0.290513
ENSG00000096092	0.0845573	0.193764	0.0917679	0.0373778	0.0172598	0.131492	0.282102	0.161679	0.116776	0.177625	0.18535	0.0535004	0.0135917	0.0301254	0.323274	0.0997571	0.13989	0.302328	0.181171	0.0371077	0.0228403	0.0351882	0.151781	0.129694
ENSG00000096093	0.0225707	0.0623375	0.0303398	0.179588	0.0835222	0.233779	0.237441	0.150422	0.036554	0.0538796	0.050172	0.173346	0.058572	0.0733498	0.376343	0.177784	0.037952	0.0889156	0.0850311	0.140445	0.143633	0.120474	0.2186	0.164949
ENSG00000096384	0.0273874	0.0859016	0.0463404	0.0219709	0.0141724	0.280238	0.342721	0.181268	0.0599461	0.0892676	0.0727426	0.0243438	0.00987822	0.0510736	0.472432	0.220316	0.0811807	0.187991	0.155794	0.0261287	0.0278809	0.0546332	0.277495	0.188896
ENSG00000096401	0.0296615	0.0845598	0.0415387	0.0407938	0.0231401	0.266077	0.346156	0.168073	0.068651	0.0977257	0.0782371	0.0466959	0.0176101	0.0634167	0.460703	0.16696	0.0885104	0.196411	0.142075	0.0427299	0.0407845	0.0676853	0.263267	0.158537
ENSG00000096433	0.0523304	0.193251	0.108265	0.0358289	0.0594749	0.279985	0.162079	0.108786	0.0840321	0.152302	0.142864	0.037214	0.0355385	0.0996327	0.256925	0.191492	0.0747801	0.174343	0.176829	0.0291579	0.0854885	0.106553	0.195429	0.15742
ENSG00000096654	0.0199982	0.0526755	0.0279163	0.0312211	0.0349345	0.271737	0.366861	0.194656	0.0450895	0.0595393	0.0499371	0.0314841	0.0191813	0.0759679	0.536404	0.182397	0.0507005	0.108592	0.0774835	0.0324458	0.0403253	0.10005	0.345504	0.2449
ENSG00000096717	0.0285043	0.0636466	0.0330927	0.0438562	0.0499768	0.245955	0.342253	0.192715	0.0462466	0.0640091	0.061648	0.049891	0.024833	0.0982874	0.511752	0.143333	0.0593472	0.13047	0.0827952	0.0505638	0.0578489	0.108057	0.311216	0.199702
ENSG00000096746	0.0333672	0.112443	0.057666	0.0411433	0.0199334	0.277216	0.310614	0.147617	0.0667877	0.0998553	0.0795065	0.0454122	0.0175105	0.0462142	0.420353	0.22436	0.0726424	0.163843	0.136081	0.0393145	0.0419203	0.065001	0.278801	0.202397
ENSG00000096872	0.0186253	0.060575	0.0296338	0.0381421	0.0204987	0.243791	0.383473	0.205261	0.0484738	0.0636359	0.0502556	0.0475026	0.0162443	0.0567168	0.552873	0.164298	0.0608319	0.140344	0.0965981	0.0375124	0.0385266	0.0698508	0.3244	0.231936
ENSG00000096968	0.018682	0.0443636	0.0266048	0.0932752	0.0752304	0.269524	0.287903	0.184417	0.0360987	0.0480503	0.0381205	0.0929665	0.0418305	0.11038	0.510905	0.121649	0.0391136	0.0916597	0.0827796	0.0801455	0.0843055	0.144898	0.290169	0.186929
ENSG00000097007	0.0201656	0.0583526	0.0313769	0.022047	0.0363599	0.333883	0.305434	0.192381	0.0388013	0.0665479	0.0595808	0.0142187	0.0102174	0.102027	0.489025	0.219581	0.0383865	0.100551	0.0821577	0.0190896	0.0424154	0.147696	0.311465	0.258239
ENSG00000097021	0.0153294	0.0648698	0.0346909	0.014662	0.0107707	0.267852	0.389515	0.20231	0.0270686	0.0463002	0.0406076	0.01418	0.0112704	0.037273	0.504857	0.318443	0.0380608	0.101701	0.100097	0.0197795	0.0264895	0.0477029	0.359775	0.306394
ENSG00000097033	0.0143207	0.0395739	0.0201841	0.0238963	0.0430067	0.257833	0.370835	0.230349	0.0277672	0.0393739	0.0353673	0.0262519	0.0202993	0.0920123	0.534077	0.224851	0.0312263	0.0732019	0.0538052	0.0222166	0.0436553	0.118289	0.350652	0.306954
ENSG00000097046	0.0302813	0.0747777	0.0377975	0.0465362	0.0354547	0.27136	0.321972	0.18182	0.0526832	0.0718165	0.0629171	0.0517755	0.0205349	0.0677392	0.468116	0.204418	0.0627628	0.132442	0.0974018	0.0456839	0.049435	0.0790286	0.315051	0.218195
ENSG00000097096	0.0220433	0.0588254	0.0310713	0.0515788	0.070864	0.314068	0.278705	0.172844	0.0455684	0.0683386	0.0569779	0.0480353	0.0302326	0.136321	0.466179	0.148347	0.0444458	0.100047	0.0705747	0.0459502	0.0741765	0.176398	0.293606	0.194803
ENSG00000099139	0.110241	0.380056	0.203218	0.0599093	0.0259963	0.0914302	0.0774295	0.0517197	0.198126	0.317556	0.264208	0.0555707	0.0196173	0.027696	0.0622557	0.054971	0.137777	0.337775	0.290712	0.042748	0.0460397	0.0401335	0.0568637	0.047951
ENSG00000099194	0.0971521	0.295238	0.158928	0.0291926	0.0403538	0.157872	0.128703	0.0925607	0.175145	0.28138	0.258617	0.0362696	0.0170684	0.0526712	0.123608	0.0552405	0.140643	0.336858	0.264044	0.0225083	0.0345213	0.0605728	0.0803537	0.0604983
ENSG00000099203	0.104832	0.391768	0.241641	0.0222905	0.0070692	0.0646941	0.103334	0.0643706	0.176462	0.294592	0.235099	0.0465248	0.00916403	0.0140455	0.1043	0.119812	0.164384	0.322821	0.338166	0.0249489	0.0219418	0.0137206	0.0442705	0.0697473
ENSG00000099204	0.0153107	0.0459393	0.0244508	0.0306215	0.0504202	0.354785	0.28962	0.188852	0.0286582	0.0470142	0.0393781	0.0238984	0.0237343	0.122958	0.47314	0.241219	0.0315187	0.070496	0.0609524	0.0298392	0.0610363	0.14332	0.336907	0.26593
ENSG00000099219	0.152628	0.416494	0.211469	0.0452804	0.0264181	0.0605984	0.0498839	0.0372283	0.207041	0.312939	0.285809	0.0516204	0.0192184	0.0336627	0.0616777	0.0280326	0.161483	0.375935	0.271587	0.0324062	0.036816	0.0413194	0.0421965	0.0382579
ENSG00000099246	0.0126979	0.0361773	0.0180695	0.0237087	0.0155022	0.240133	0.422694	0.231017	0.02351	0.0326118	0.0304372	0.0256831	0.0101732	0.0496805	0.579347	0.248557	0.0352776	0.0763402	0.0569634	0.027766	0.0277006	0.0647264	0.402899	0.308326
ENSG00000099250	0.131896	0.408863	0.212957	0.0396585	0.0271051	0.070456	0.064012	0.0450525	0.199818	0.317771	0.27964	0.047441	0.0186966	0.029494	0.0660846	0.041056	0.159425	0.36524	0.295678	0.0330294	0.0366198	0.0379886	0.0412526	0.0307665
ENSG00000099256	0.0201015	0.0571935	0.0271527	0.0349684	0.0175663	0.247358	0.377197	0.218463	0.037665	0.0504563	0.0359314	0.0389126	0.0158256	0.0580816	0.506641	0.256487	0.0426458	0.0998274	0.0761504	0.0429081	0.0316241	0.0644356	0.354146	0.288263
ENSG00000099284	0.0314178	0.0991816	0.0609245	0.0294047	0.0141583	0.272597	0.336158	0.156157	0.0429824	0.0744333	0.0619415	0.0228285	0.0124838	0.0332202	0.407108	0.345002	0.0598013	0.130916	0.135103	0.0237049	0.0388424	0.0501083	0.302223	0.2593
ENSG00000099290	0.0274974	0.0831638	0.0468259	0.0500787	0.0402007	0.32953	0.270125	0.152578	0.0588439	0.0891227	0.0725823	0.0550163	0.0229071	0.0849763	0.384975	0.231577	0.0641684	0.136265	0.117621	0.0494508	0.0651917	0.0966056	0.290246	0.180452
ENSG00000099308	0.0184723	0.0593527	0.0451148	0.0319916	0.0508643	0.38639	0.224471	0.183343	0.029328	0.0596277	0.0595187	0.0464414	0.0373807	0.126102	0.373148	0.268453	0.0354856	0.0827645	0.106945	0.0450231	0.10293	0.108606	0.290319	0.227927
ENSG00000099326	0.0117803	0.062713	0.0257519	0.0585819	0.0408714	0.28714	0.327662	0.1855	0.0197662	0.0381237	0.0277497	0.0430981	0.0206331	0.0624737	0.472127	0.316029	0.0265718	0.0665453	0.0624131	0.0748334	0.0882562	0.102396	0.306118	0.272866
ENSG00000099330	0.0126875	0.0387802	0.0177353	0.0210348	0.0189413	0.164639	0.481106	0.245075	0.0343847	0.045925	0.0403602	0.0272804	0.0109057	0.0295973	0.479014	0.332533	0.0320126	0.0719231	0.0520462	0.0171962	0.029962	0.10019	0.440306	0.256364
ENSG00000099331	0.0188112	0.0641825	0.0315619	0.0513845	0.0595126	0.387055	0.227431	0.160061	0.0316158	0.0561584	0.049861	0.0410534	0.0225144	0.137794	0.412637	0.248366	0.034072	0.0816898	0.0763361	0.038826	0.0627212	0.143491	0.299868	0.262995
ENSG00000099337	0.0789519	0.288063	0.137795	0.0508846	0.0353478	0.152846	0.139573	0.116539	0.148384	0.23439	0.168979	0.0484656	0.02218	0.0663299	0.206096	0.105175	0.111808	0.25066	0.240225	0.041827	0.0401858	0.0663092	0.149732	0.0992531
ENSG00000099338	0.114013	0.339102	0.179545	0.0522413	0.0317066	0.131141	0.0979961	0.0542558	0.176118	0.307202	0.259131	0.0638594	0.0293338	0.0336128	0.0560117	0.074732	0.121241	0.251879	0.233501	0.0441009	0.0812159	0.0659803	0.104323	0.0977595
ENSG00000099341	0.0155311	0.0565191	0.0307858	0.0141989	0.0063218	0.22882	0.42184	0.225983	0.0274093	0.0436145	0.0365918	0.0168621	0.00622387	0.0226884	0.499809	0.346801	0.0424891	0.100186	0.0888704	0.0206907	0.018869	0.0394768	0.36371	0.325708
ENSG00000099364	0.0166399	0.0562127	0.0260715	0.0228186	0.0155714	0.326469	0.392479	0.143739	0.0359411	0.0638281	0.0469782	0.0139988	0.00553668	0.0493356	0.553852	0.230529	0.0648022	0.165666	0.102547	0.0298489	0.0370426	0.0519449	0.321834	0.226314
ENSG00000099365	0.00653906	0.0180286	0.0145414	0.073803	0.05447	0.370127	0.373503	0.0889878	0.00670814	0.0562998	0.0357073	0.0426635	0.0281545	0.0660074	0.393549	0.37091	0.00879702	0.0259413	0.0297671	0.0427691	0.0999763	0.12894	0.437885	0.225924
ENSG00000099381	0.01379	0.0395107	0.0219434	0.0615094	0.0795977	0.324551	0.306565	0.152533	0.0184178	0.0401368	0.0433063	0.05589	0.057769	0.159985	0.389816	0.23468	0.0222667	0.0496585	0.0567993	0.0690379	0.122295	0.141903	0.253386	0.284654
ENSG00000099385	0.0119946	0.0329545	0.0215715	0.0122218	0.0294622	0.235504	0.392003	0.264288	0.0255842	0.0430168	0.0377829	0.0129553	0.0149379	0.0898593	0.502188	0.273675	0.0320297	0.0835178	0.0619981	0.0137509	0.0349946	0.108925	0.328382	0.336403
ENSG00000099399	0.0280783	0.0764104	0.0402896	0.0228243	0.0108815	0.208307	0.390476	0.222733	0.046885	0.0707643	0.0631739	0.0247255	0.00799159	0.0299462	0.536344	0.22017	0.0792648	0.161822	0.119475	0.0262003	0.021523	0.0502929	0.292737	0.248685
ENSG00000099617	0.0269587	0.0739634	0.0633747	0.0261922	0.0704229	0.323647	0.235252	0.180189	0.049459	0.105625	0.10148	0.019341	0.0365618	0.129893	0.339328	0.218311	0.0520225	0.114009	0.107384	0.0154623	0.0629257	0.175377	0.251738	0.221081
ENSG00000099622	0.00912139	0.0271908	0.0168089	0.0277126	0.0170384	0.268593	0.417757	0.215778	0.0156487	0.0264605	0.0239718	0.0217812	0.013847	0.0455658	0.574813	0.277912	0.0251513	0.0555626	0.0538971	0.0330396	0.0466181	0.0701872	0.375655	0.339889
ENSG00000099624	0.0209468	0.061774	0.0273577	0.0162297	0.00985628	0.184879	0.425569	0.253387	0.0258277	0.0556415	0.0312751	0.0160574	0.0073151	0.040688	0.566274	0.256921	0.0446366	0.108415	0.0711347	0.0197429	0.0225167	0.0636463	0.345211	0.324697
ENSG00000099783	0.0156424	0.0525509	0.0259745	0.0194219	0.0115016	0.300998	0.383363	0.190547	0.0280405	0.0449816	0.0392957	0.0174609	0.00807838	0.0365849	0.532058	0.2935	0.0403445	0.0939089	0.0956611	0.0282492	0.0345605	0.0618153	0.370558	0.274903
ENSG00000099785	0.0212491	0.0644701	0.035626	0.0268864	0.0473869	0.27811	0.289666	0.236605	0.0316141	0.0677404	0.0552415	0.0173197	0.0260702	0.103312	0.422759	0.275944	0.0479119	0.114093	0.0867813	0.0161671	0.0711637	0.125305	0.244611	0.293966
ENSG00000099795	0.0199936	0.06525	0.0377511	0.0164626	0.00551079	0.183627	0.431242	0.240163	0.034987	0.0599814	0.0446403	0.0194464	0.00501224	0.0223991	0.496533	0.317	0.0575909	0.126742	0.105327	0.0215995	0.0159793	0.0346723	0.335176	0.302913
ENSG00000099797	0.110462	0.36488	0.192893	0.0325922	0.0174168	0.0818988	0.117684	0.0821727	0.167466	0.277118	0.249635	0.0414538	0.0145455	0.0247728	0.123515	0.101493	0.148285	0.323952	0.315455	0.0257348	0.0286991	0.0276784	0.062968	0.0672282
ENSG00000099800	0.0147091	0.0598932	0.0304313	0.0131207	0.00776017	0.200611	0.433865	0.239609	0.0258541	0.0428478	0.0354494	0.0138382	0.00572949	0.02521	0.505288	0.345783	0.0473988	0.102661	0.0884807	0.0168561	0.0169637	0.0360337	0.349202	0.342405
ENSG00000099804	0.00922751	0.0374314	0.0321094	0.0158006	0.020061	0.307772	0.397844	0.179754	0.0190622	0.0312415	0.02387	0.0122026	0.0105134	0.0368771	0.490175	0.376058	0.027865	0.0683902	0.0638039	0.0152136	0.0306121	0.0822543	0.339227	0.372634
ENSG00000099810	0.0179155	0.0478651	0.0264465	0.064885	0.0375781	0.245886	0.353165	0.206259	0.0310792	0.0453212	0.0385882	0.0639299	0.030686	0.0756647	0.509583	0.205148	0.0433471	0.091917	0.068856	0.0741996	0.07537	0.0902178	0.293593	0.2625
ENSG00000099812	0.0164907	0.056176	0.0325788	0.0141088	0.015224	0.276914	0.386871	0.201637	0.0291818	0.0616587	0.0453571	0.0131148	0.0076363	0.0440955	0.550444	0.248512	0.0459625	0.112814	0.110828	0.0165197	0.0237051	0.0530301	0.363198	0.273943
ENSG00000099814	0.0144589	0.058758	0.0295176	0.0201776	0.0484273	0.388817	0.278731	0.161113	0.0218825	0.0490354	0.0447914	0.0244033	0.0176791	0.104814	0.471899	0.265495	0.0308521	0.0845468	0.0767987	0.02257	0.0675023	0.147965	0.335301	0.234465
ENSG00000099817	0.0114129	0.0440696	0.0242125	0.00920684	0.00587144	0.231306	0.444221	0.229699	0.018536	0.0322383	0.0271653	0.0104655	0.00522743	0.0217579	0.521567	0.363042	0.0342829	0.0797626	0.0798842	0.0137849	0.0154771	0.040418	0.378857	0.357533
ENSG00000099821	0.0348686	0.102842	0.039834	0.0256503	0.0192118	0.286108	0.320907	0.170577	0.0649872	0.0933103	0.106958	0.0232949	0.0096959	0.0470309	0.408978	0.245745	0.0675799	0.148083	0.125403	0.0262945	0.042355	0.0508051	0.30489	0.23459
ENSG00000099849	0.0148884	0.0485107	0.0280397	0.0185998	0.0178801	0.27495	0.373837	0.223295	0.0184385	0.0382193	0.0418466	0.0160878	0.0121083	0.0317418	0.554112	0.287446	0.0516392	0.0909343	0.0981779	0.0251321	0.0276009	0.0740506	0.310497	0.321968
ENSG00000099860	0.0155115	0.0508876	0.0293626	0.0323231	0.017562	0.225739	0.398895	0.229719	0.0310263	0.0475448	0.0421133	0.0387452	0.013822	0.0398918	0.54041	0.246446	0.0393839	0.0982475	0.0744709	0.035366	0.0374114	0.072408	0.351261	0.291451
ENSG00000099864	0.00641899	0.0303197	0.014491	0.0165813	0.0320721	0.370994	0.373433	0.15569	0.0108516	0.0347849	0.0272857	0.00616902	0.00994424	0.0735585	0.562238	0.275168	0.0168672	0.0943033	0.0932152	0.0218896	0.049444	0.0838941	0.348863	0.291523
ENSG00000099875	0.0137773	0.0428498	0.0241807	0.0237612	0.0559953	0.299078	0.330175	0.210183	0.0273013	0.0485896	0.0421612	0.0159102	0.0276994	0.109802	0.45443	0.274106	0.0299795	0.0734968	0.0686984	0.0166723	0.0699715	0.169046	0.312166	0.259969
ENSG00000099889	0.0147797	0.0601563	0.0377353	0.0279813	0.0167345	0.271686	0.381851	0.189076	0.0272847	0.0555873	0.0456107	0.0406268	0.0148842	0.0391435	0.467127	0.309736	0.0414672	0.109807	0.0907106	0.0435419	0.0427086	0.0632121	0.351707	0.256846
ENSG00000099899	0.0117369	0.047166	0.0266011	0.0408438	0.0216807	0.270035	0.355697	0.226239	0.0167903	0.0271442	0.0267335	0.0382018	0.0173785	0.036945	0.532067	0.30474	0.0275716	0.0727849	0.0906934	0.050481	0.0537975	0.0726519	0.358434	0.273585
ENSG00000099901	0.0170879	0.0473552	0.0256561	0.0192672	0.0174976	0.25292	0.390561	0.229655	0.0247603	0.0409369	0.0355944	0.0223131	0.010893	0.040648	0.484479	0.340375	0.0411075	0.082983	0.0646032	0.0225143	0.0288472	0.0647489	0.35272	0.342475
ENSG00000099904	0.0205955	0.146853	0.0769115	0.0448106	0.0705935	0.288812	0.20493	0.146494	0.0628285	0.125902	0.135485	0.0405269	0.0454114	0.114699	0.282067	0.193081	0.0508533	0.119314	0.144938	0.0341458	0.0962971	0.125212	0.211664	0.217576
ENSG00000099910	0.0196556	0.0643108	0.0402237	0.0321496	0.0314321	0.254841	0.363424	0.193963	0.0320565	0.0554319	0.0544807	0.0272113	0.0195487	0.051272	0.507216	0.252783	0.0441093	0.106117	0.10278	0.0358988	0.0592819	0.0835815	0.337389	0.230842
ENSG00000099917	0.0171528	0.0560186	0.0293662	0.0819956	0.0768192	0.327657	0.259129	0.151862	0.0234868	0.0401247	0.0331385	0.0614878	0.052415	0.089606	0.421714	0.278027	0.0215952	0.0514917	0.0624329	0.0695234	0.140053	0.130122	0.279482	0.245299
ENSG00000099940	0.0127698	0.0405205	0.0230491	0.0140722	0.0198849	0.306991	0.373231	0.209482	0.0282229	0.0423288	0.0314304	0.0149394	0.0104489	0.0667872	0.484263	0.32158	0.0316778	0.0709948	0.0622174	0.0166938	0.0349039	0.0824941	0.377223	0.323795
ENSG00000099942	0.0180832	0.0556399	0.0284259	0.0330051	0.0391134	0.310446	0.325526	0.189761	0.0319231	0.0500104	0.0419682	0.0289242	0.0234089	0.0887141	0.514329	0.220722	0.0373019	0.088083	0.0727098	0.0296063	0.0581762	0.114938	0.336169	0.263016
[truncated: 12,876 more rows]

## Sheet: gene_upr
ensembl_gene_id	dLoRNA.Tg.1.1	dLoRNA.Tg.1.2	dLoRNA.Tg.1.3	dLoRNA.Tg.1.4	dLoRNA.Tg.1.5	dLoRNA.Tg.1.6	dLoRNA.Tg.1.7	dLoRNA.Tg.1.8	dLoRNA.Tg.2.1	dLoRNA.Tg.2.2	dLoRNA.Tg.2.3	dLoRNA.Tg.2.4	dLoRNA.Tg.2.5	dLoRNA.Tg.2.6	dLoRNA.Tg.2.7	dLoRNA.Tg.2.8	dLoRNA.Tg.3.1	dLoRNA.Tg.3.2	dLoRNA.Tg.3.3	dLoRNA.Tg.3.4	dLoRNA.Tg.3.5	dLoRNA.Tg.3.6	dLoRNA.Tg.3.7	dLoRNA.Tg.3.8
[truncated: 14,405 more rows]

[truncated: 3 more sheets: transcript_control, transcript_upr, s_gene_control]
