# Supplementary material for: System-wide analysis of RNA and protein subcellular localization dynamics
Source: Nat Methods. 2023 Nov 30;21(1):60–71. doi: 10.1038/s41592-023-02101-9 (PMC10776395; doi:10.1038/s41592-023-02101-9)
Supplement: Supplementary file 5 — Table containing LoRNA proportions. [file 41592_2023_2101_MOESM5_ESM.xlsx]

## Sheet: gene_control
ensembl_gene_id	gene_name	gene_biotype	markers	Nucleus	Nucleolus	Cytosol	Membrane	Granule	sd_Nucleus	sd_Nucleolus	sd_Cytosol	sd_Membrane	sd_Granule	signal_or_TM
ENSG00000000003	TSPAN6	protein_coding	unknown	0.0591161	0.0122719	0.115378	0.755238	0.0579955	0.047526	0.00597742	0.0994113	0.0389571	0.0652412	TRUE
ENSG00000000419	DPM1	protein_coding	unknown	0.0442453	0.0198101	0.726013	0.201401	0.0085303	0.0625723	0.0120975	0.193659	0.13112	0.0120637	FALSE
ENSG00000000457	SCYL3	protein_coding	unknown	0.0709295	0.145712	0.291839	0.103809	0.387711	0.0217356	0.0628182	0.0168009	0.0441787	0.0843889	FALSE
ENSG00000000460	C1orf112	protein_coding	unknown	0.13097	0.0438353	0.396713	0.219213	0.209268	0.122775	0.0353431	0.152215	0.140289	0.0755064	FALSE
ENSG00000000971	CFH	protein_coding	unknown	0.00498693	0.000628117	0.0423031	0.919945	0.0321366	0.00863762	0.00108067	0.0530554	0.0682703	0.0556623	TRUE
ENSG00000001036	FUCA2	protein_coding	unknown	0.0174163	0.0118441	0.0522074	0.894306	0.0242258	0.0282509	0.00931862	0.0250135	0.0300411	0.0199756	TRUE
ENSG00000001084	GCLC	protein_coding	unknown	0.036161	0.0207735	0.527529	0.0627458	0.352791	0.0298031	0.0119082	0.227933	0.0312469	0.218213	FALSE
ENSG00000001167	NFYA	protein_coding	unknown	0.0216792	0.0251868	0.628611	0.0475895	0.276934	0.0179469	0.0129638	0.174707	0.022219	0.163845	FALSE
ENSG00000001460	STPG1	protein_coding	unknown	0.0457733	0.0314884	0.523694	0.032711	0.366333	0.0459509	0.0160777	0.107357	0.0456699	0.0540522	FALSE
ENSG00000001461	NIPAL3	protein_coding	unknown	0.0335877	0.0125743	0.347546	0.291279	0.315014	0.0338005	0.0108343	0.0531063	0.0418649	0.0802297	TRUE
ENSG00000001497	LAS1L	protein_coding	unknown	0.0161905	0.0423966	0.60505	0.142252	0.194111	0.0124953	0.0196181	0.0204323	0.0471607	0.0925284	FALSE
ENSG00000001561	ENPP4	protein_coding	unknown	0.0889083	0.00744816	0.0172941	0.846895	0.0394543	0.0759511	0.010899	0.029366	0.0688666	0.0330279	TRUE
ENSG00000001617	SEMA3F	protein_coding	unknown	0.00346286	0.0328239	0.172336	0.529702	0.261675	0.00227172	0.0285234	0.106563	0.110991	0.217526	TRUE
ENSG00000001629	ANKIB1	protein_coding	unknown	0.0704499	0.0169799	0.0801857	0.106574	0.72581	0.0554795	0.0193757	0.0518404	0.0260949	0.0672567	FALSE
ENSG00000001630	CYP51A1	protein_coding	unknown	0.0327966	0.0144435	0.0921833	0.7612	0.0993763	0.0374396	0.0057641	0.0322792	0.0774482	0.0649804	TRUE
ENSG00000001631	KRIT1	protein_coding	unknown	0.0652808	0.0838142	0.344225	0.0500256	0.456654	0.0308394	0.0452949	0.0737601	0.0112642	0.0994798	FALSE
ENSG00000002016	RAD52	protein_coding	unknown	0.000949671	0.0794536	0.425204	0.0397029	0.45469	0.00119036	0.0691764	0.371139	0.0467176	0.325429	FALSE
ENSG00000002330	BAD	protein_coding	Cytosol	0.000987907	0.00650473	0.9807	0.000434493	0.0113731	0.00102537	0.00152986	0.00915948	0.000559041	0.00998464	FALSE
ENSG00000002549	LAP3	protein_coding	unknown	0.0226761	0.0330193	0.725233	0.102952	0.116121	0.0183451	0.0127079	0.061946	0.0393597	0.10305	FALSE
ENSG00000002586	CD99	protein_coding	unknown	0.0166959	0.0153587	0.191011	0.632731	0.144203	0.0156583	0.0130405	0.0648753	0.0103391	0.0451615	TRUE
ENSG00000002746	HECW1	protein_coding	unknown	0.0273655	0.0600369	0.719436	0.0316231	0.161538	0.030298	0.0533589	0.188611	0.0270556	0.140538	FALSE
ENSG00000002822	MAD1L1	protein_coding	unknown	0.00394005	0.0339714	0.632065	0.125067	0.204956	0.00278491	0.0360772	0.12514	0.0452221	0.141736	TRUE
ENSG00000002834	LASP1	protein_coding	unknown	0.00450616	0.0231455	0.633884	0.062241	0.276224	0.00303751	0.0193998	0.289098	0.0340512	0.252418	FALSE
ENSG00000002919	SNX11	protein_coding	unknown	0.0174866	0.0290497	0.724226	0.0116951	0.217542	0.0301307	0.0198609	0.148741	0.0202553	0.138591	FALSE
ENSG00000002933	TMEM176A	protein_coding	unknown	0.00114057	0.0183041	0.110351	0.713077	0.157128	0.00197553	0.0164293	0.186897	0.151497	0.183572	TRUE
ENSG00000003056	M6PR	protein_coding	unknown	0.0101058	0.0389085	0.134234	0.731408	0.0853431	0.00932579	0.0136721	0.0379305	0.0546838	0.101105	TRUE
ENSG00000003096	KLHL13	protein_coding	unknown	0.0582872	0.0150427	0.550212	0.133648	0.24281	0.0476689	0.00915777	0.174608	0.0787329	0.0573636	FALSE
ENSG00000003137	CYP26B1	protein_coding	unknown	0.0380053	0.0685826	0.78089	0	0.112523	0.0512432	0.0772491	0.160224	0	0.134218	TRUE
ENSG00000003249	DBNDD1	protein_coding	unknown	0.00117415	0.0128693	0.41977	0.0106836	0.555503	0.00129923	0.0148148	0.0897664	0.0168247	0.0784136	FALSE
ENSG00000003393	ALS2	protein_coding	unknown	0.0283278	0.0628664	0.475101	0.0956976	0.338007	0.0236478	0.0170274	0.0864027	0.0166506	0.111464	FALSE
ENSG00000003402	CFLAR	protein_coding	unknown	0.0156347	0.058135	0.6476	0.0361241	0.242506	0.0147445	0.017272	0.0331663	0.0259761	0.0248262	FALSE
ENSG00000003436	TFPI	protein_coding	unknown	0.090086	0.0320017	0.0952859	0.660516	0.12211	0.0741861	0.0331339	0.0695483	0.073003	0.0722364	TRUE
ENSG00000003509	NDUFAF7	protein_coding	unknown	0.153382	0.0702422	0.498315	0.0714192	0.206642	0.0890533	0.0341364	0.100613	0.0498795	0.0944138	FALSE
ENSG00000003756	RBM5	protein_coding	unknown	0.0108608	0.141247	0.410783	0.0736984	0.36341	0.0179889	0.0800764	0.39795	0.068123	0.312033	FALSE
ENSG00000003989	SLC7A2	protein_coding	unknown	0.0294505	0.0260962	0.00197064	0.70392	0.238563	0.0252781	0.0287428	0.00278604	0.0498757	0.0688556	TRUE
ENSG00000004059	ARF5	protein_coding	unknown	0.000287758	0.00164713	0.95435	0.0423329	0.00138237	0.000498411	0.00207596	0.0241587	0.0232444	0.00123944	FALSE
ENSG00000004142	POLDIP2	protein_coding	unknown	0.000144937	0.00770302	0.703374	0.00877628	0.280002	0.000251039	0.00887674	0.170952	0.0152006	0.154957	FALSE
ENSG00000004399	PLXND1	protein_coding	unknown	0.0103791	0.0225734	0.0753444	0.422344	0.469359	0.0179771	0.0248834	0.0850335	0.0635142	0.121803	TRUE
ENSG00000004455	AK2	protein_coding	Cytosol	0.0239071	0.0321547	0.760214	0.0760547	0.10767	0.0149871	0.0156892	0.144429	0.0454354	0.0814211	FALSE
ENSG00000004478	FKBP4	protein_coding	unknown	0.0113429	0.0335549	0.666047	0.0714408	0.217614	0.0056189	0.0114624	0.0809354	0.0133433	0.11136	FALSE
ENSG00000004487	KDM1A	protein_coding	unknown	0.0261812	0.0221756	0.637781	0.0809825	0.23288	0.0350996	0.000352689	0.0756262	0.028986	0.139359	FALSE
ENSG00000004534	RBM6	protein_coding	unknown	0.0242688	0.0535489	0.518822	0.0850767	0.318283	0.0196275	0.017033	0.0844297	0.0103272	0.117471	FALSE
ENSG00000004660	CAMKK1	protein_coding	unknown	0.0189605	0.0330036	0.534476	0.0687452	0.344815	0.0155178	0.0149602	0.110423	0.00639801	0.120402	FALSE
ENSG00000004700	RECQL	protein_coding	unknown	0.055704	0.0290902	0.491808	0.223158	0.20024	0.0624775	0.00951386	0.0916435	0.131491	0.0928109	FALSE
ENSG00000004766	VPS50	protein_coding	unknown	0.126685	0.0650091	0.465716	0.160104	0.182487	0.142603	0.0386446	0.0737126	0.0774539	0.1077	FALSE
ENSG00000004777	ARHGAP33	protein_coding	unknown	0.29671	0.149675	0.456723	0.0251585	0.0717334	0.407829	0.0882209	0.261921	0.0435757	0.0526606	FALSE
ENSG00000004779	NDUFAB1	protein_coding	unknown	0.0300008	0.0107187	0.894732	0.0578202	0.00672785	0.0424276	0.0120892	0.0741539	0.0343009	0.00951461	FALSE
ENSG00000004864	SLC25A13	protein_coding	unknown	0.049738	0.0413932	0.385512	0.091898	0.431458	0.0451004	0.00875334	0.0124703	0.0551543	0.0965377	TRUE
ENSG00000004866	ST7	protein_coding	unknown	0.0768442	0.0317045	0.0639208	0.429377	0.398154	0.0473409	0.00891425	0.0456472	0.0468827	0.0927176	TRUE
ENSG00000004897	CDC27	protein_coding	unknown	0.0185003	0.0322121	0.454323	0.0873752	0.40759	0.0198301	0.0251082	0.156743	0.0159464	0.163128	FALSE
ENSG00000004961	HCCS	protein_coding	unknown	0.0200046	0.04319	0.519952	0.25629	0.160563	0.0182893	0.00657549	0.0652692	0.0390895	0.108668	FALSE
ENSG00000004975	DVL2	protein_coding	unknown	0.00438608	0.0628259	0.599217	0.0488888	0.284683	0.00380042	0.0506452	0.237777	0.0417802	0.196023	FALSE
ENSG00000005007	UPF1	protein_coding	unknown	0.0477566	0.0984094	0.311078	0.193193	0.349563	0.04292	0.0811547	0.0718833	0.0232204	0.133338	FALSE
ENSG00000005022	SLC25A5	protein_coding	unknown	0.0020728	0.00164836	0.895896	0.0437412	0.0566413	0.00197157	0.00166544	0.0238039	0.0292541	0.0390047	TRUE
ENSG00000005059	MCUB	protein_coding	unknown	0.0177698	0.01075	0.534318	0.0734638	0.363699	0.013097	0.0113025	0.0639586	0.012297	0.0780501	TRUE
ENSG00000005073	HOXA11	protein_coding	unknown	0.0116856	0.0154539	0.648708	0.0322268	0.291926	0.016526	0.0036989	0.210844	0.0229163	0.208152	FALSE
ENSG00000005075	POLR2J	protein_coding	unknown	0.00688409	0.0114873	0.838893	0	0.142736	0.0119236	0.0198966	0.130965	0	0.10863	FALSE
ENSG00000005100	DHX33	protein_coding	unknown	0.00358546	0.0353836	0.438039	0.0648175	0.458175	0.00263964	0.0111705	0.225318	0.0290979	0.21003	FALSE
ENSG00000005156	LIG3	protein_coding	unknown	0.0468838	0.0622154	0.430339	0.12268	0.337882	0.0569101	0.055256	0.104707	0.0286156	0.140936	FALSE
ENSG00000005175	RPAP3	protein_coding	unknown	0.0462295	0.0192137	0.634623	0.12747	0.172463	0.0526099	0.0125848	0.0436748	0.0827929	0.0791433	FALSE
ENSG00000005187	ACSM3	protein_coding	unknown	0.154119	0.0236215	0.515177	0.157544	0.149539	0.0935926	0.0343138	0.171428	0.0878605	0.208626	FALSE
ENSG00000005189	REXO5	protein_coding	unknown	0.0454117	0.0579037	0.48386	0.103327	0.309498	0.0220779	0.0273042	0.0761062	0.0448992	0.0068349	FALSE
ENSG00000005194	CIAPIN1	protein_coding	unknown	0.00445806	0.0233951	0.824006	0.0495292	0.0986117	0.00261122	0.0141768	0.0197469	0.0158026	0.00762126	FALSE
ENSG00000005206	SPPL2B	protein_coding	unknown	0.0955874	0.0597849	0.116156	0.489266	0.239206	0.100241	0.0421267	0.0536425	0.0631882	0.0485686	TRUE
ENSG00000005238	FAM214B	protein_coding	unknown	0.0394797	0.0169339	0.589052	0.0260989	0.328435	0.0341148	0.00670051	0.0128549	0.0241863	0.0298399	FALSE
ENSG00000005243	COPZ2	protein_coding	unknown	0.00544414	0.00712986	0.882438	0.0372378	0.0677502	0.00942952	0.0078559	0.150932	0.0283455	0.106454	FALSE
ENSG00000005249	PRKAR2B	protein_coding	unknown	0.0397376	0.0134002	0.283503	0.0895574	0.573801	0.0541522	0.011675	0.00407034	0.0362757	0.0746826	FALSE
ENSG00000005302	MSL3	protein_coding	unknown	0.0272372	0.0216923	0.534042	0.0221046	0.394924	0.0278941	0.00957437	0.131628	0.017726	0.149987	FALSE
ENSG00000005339	CREBBP	protein_coding	unknown	0.0552532	0.0461831	0.128951	0.0937868	0.675826	0.0551766	0.0129867	0.179209	0.02055	0.226822	FALSE
ENSG00000005436	GCFC2	protein_coding	unknown	0.106486	0.00302384	0.530139	0.0293174	0.331034	0.00921639	0.00241371	0.129743	0.0303444	0.0877683	FALSE
ENSG00000005448	WDR54	protein_coding	unknown	0.0157345	0.0283334	0.662886	0.234355	0.0586907	0.0137014	0.0121068	0.0157439	0.0595924	0.0602784	FALSE
ENSG00000005469	CROT	protein_coding	unknown	0.363604	0.0317215	0.42852	0.0785088	0.0976462	0.0865751	0.0275219	0.308174	0.111028	0.138093	FALSE
ENSG00000005471	ABCB4	protein_coding	unknown	0.211672	0.068014	0.08277	0.438679	0.198865	0.153023	0.0670653	0.086198	0.0980248	0.246631	TRUE
ENSG00000005483	KMT2E	protein_coding	unknown	0.141097	0.0487871	0.174573	0.0551657	0.580377	0.169165	0.048195	0.0302254	0.00266479	0.148531	TRUE
ENSG00000005486	RHBDD2	protein_coding	unknown	0.0060076	0.0339749	0.156074	0.615306	0.188637	0.0103442	0.0453525	0.0128311	0.0707218	0.0735167	TRUE
ENSG00000005700	IBTK	protein_coding	unknown	0.0484814	0.021036	0.390563	0.130874	0.409046	0.0655162	0.0226764	0.0427425	0.0352137	0.120796	FALSE
ENSG00000005801	ZNF195	protein_coding	unknown	0.118094	0.0745546	0.419907	0.0722636	0.315181	0.0356738	0.0119089	0.0846216	0.0494641	0.0124252	FALSE
ENSG00000005810	MYCBP2	protein_coding	unknown	0.0907794	0.0359568	0.177716	0.271173	0.424375	0.0788955	0.0374859	0.130398	0.0277972	0.182144	FALSE
ENSG00000005812	FBXL3	protein_coding	unknown	0.0624445	0.0186035	0.596889	0.0685251	0.253537	0.0712139	0.014694	0.063551	0.048722	0.041691	FALSE
ENSG00000005882	PDK2	protein_coding	unknown	0	0.0242903	0.737934	0.0269879	0.210788	0	0.0249193	0.33786	0.0467445	0.288913	FALSE
ENSG00000005884	ITGA3	protein_coding	unknown	0.00326689	0.0276582	0.0910343	0.775603	0.102437	0.000451335	0.0341434	0.0566004	0.0529194	0.106713	TRUE
ENSG00000005889	ZFX	protein_coding	unknown	0.0407579	0.041864	0.221509	0.0699156	0.625953	0.0500716	0.0346218	0.228513	0.029887	0.205787	FALSE
ENSG00000005893	LAMP2	protein_coding	unknown	0.0166799	0.0109667	0.0329667	0.936024	0.0033627	0.019422	0.00998694	0.00472785	0.0211984	0.000704192	TRUE
ENSG00000006007	GDE1	protein_coding	unknown	0.00731466	0.00138267	0.108136	0.356641	0.526526	0.00770661	0.000655687	0.0546623	0.0598187	0.111802	TRUE
ENSG00000006015	REX1BD	protein_coding	unknown	0.00852845	0.0237989	0.890001	0.0535708	0.0241013	0.01038	0.00516383	0.0561048	0.00787905	0.0411608	FALSE
ENSG00000006025	OSBPL7	protein_coding	unknown	0.177707	0.130919	0.57751	0.0465039	0.0673598	0.251315	0.0255483	0.427607	0.0657665	0.0849769	FALSE
ENSG00000006042	TMEM98	protein_coding	unknown	0.0153492	0.0213034	0.285044	0.515593	0.162711	0.0245219	0.0129007	0.0179208	0.0555879	0.0746246	TRUE
ENSG00000006062	MAP3K14	protein_coding	unknown	0.0569407	0.055177	0.343232	0.0655976	0.479053	0.0693635	0.022161	0.224487	0.073607	0.180805	FALSE
ENSG00000006118	TMEM132A	protein_coding	unknown	0.0119468	0.10445	0.0904021	0.506299	0.286902	0.0206925	0.0507761	0.0469812	0.0600932	0.103667	TRUE
ENSG00000006125	AP2B1	protein_coding	unknown	0.0177986	0.039261	0.299791	0.146538	0.496611	0.0159783	0.0113807	0.109103	0.0330271	0.161119	FALSE
ENSG00000006194	ZNF263	protein_coding	unknown	0.047815	0.0253989	0.576119	0.0578601	0.292807	0.0652292	0.00848929	0.111884	0.0105217	0.158102	FALSE
ENSG00000006210	CX3CL1	protein_coding	unknown	0.0220632	0.0429037	0.0435126	0.751957	0.139564	0.0137467	0.0328376	0.0352146	0.0347752	0.0700255	TRUE
ENSG00000006282	SPATA20	protein_coding	unknown	0.0143339	0.054327	0.391644	0.136317	0.403378	0.0205408	0.0459822	0.0951263	0.0147622	0.130825	TRUE
ENSG00000006327	TNFRSF12A	protein_coding	unknown	0.00103051	0.0324802	0.36535	0.598329	0.00281114	0.00155649	0.0147374	0.0736726	0.0581959	0.00389037	TRUE
ENSG00000006432	MAP3K9	protein_coding	unknown	0.126887	0.0234997	0.214093	0.0672855	0.568235	0.123367	0.0349326	0.149801	0.0388951	0.176202	FALSE
ENSG00000006451	RALA	protein_coding	unknown	0.0405945	0.00491581	0.74382	0.0114455	0.199224	0.0136371	0.00179941	0.0557967	0.00648663	0.0374724	FALSE
ENSG00000006453	BAIAP2L1	protein_coding	unknown	0.0554913	0.00846079	0.467559	0.0703924	0.398097	0.0217409	0.00104398	0.0771266	0.034559	0.0197827	FALSE
ENSG00000006459	KDM7A	protein_coding	unknown	0.15432	0.023144	0.448041	0.041556	0.332939	0.0441116	0.0244943	0.387459	0.0482282	0.321083	FALSE
ENSG00000006468	ETV1	protein_coding	unknown	0.0173998	0.0533542	0.623404	0.0433058	0.262536	0.0224883	0.0127436	0.392751	0.0612436	0.296276	FALSE
ENSG00000006530	AGK	protein_coding	unknown	0.0503663	0.0814977	0.450865	0.162215	0.255057	0.0672205	0.0104825	0.0461696	0.0692432	0.100777	FALSE
ENSG00000006534	ALDH3B1	protein_coding	unknown	0.00710474	0.0277628	0.705495	0.0657462	0.193891	0.00601737	0.0197662	0.146471	0.0133428	0.148026	FALSE
ENSG00000006576	PHTF2	protein_coding	unknown	0.0692798	0.0105659	0.0116591	0.612833	0.295662	0.0407759	0.0136225	0.00757735	0.103545	0.123467	TRUE
ENSG00000006607	FARP2	protein_coding	unknown	0.0155044	0.0551148	0.41756	0.0687507	0.44307	0.0108099	0.0446231	0.208903	0.0350611	0.178811	FALSE
ENSG00000006625	GGCT	protein_coding	unknown	0.0154563	0.00525701	0.879008	0.020054	0.0802245	0.0218585	0.00587044	0.157803	0.0283607	0.113455	FALSE
ENSG00000006634	DBF4	protein_coding	unknown	0.0594616	0.0123585	0.604298	0.0277675	0.296115	0.053218	0.00736665	0.0936461	0.037056	0.0107387	FALSE
ENSG00000006652	IFRD1	protein_coding	unknown	0.140724	0.0714537	0.395717	0.0955871	0.296518	0.0571515	0.0371025	0.150391	0.0520848	0.116924	FALSE
ENSG00000006695	COX10	protein_coding	unknown	0.0569073	0.0270195	0.421845	0.0388952	0.455333	0.0499003	0.0147983	0.0726661	0.0353838	0.0981734	TRUE
ENSG00000006704	GTF2IRD1	protein_coding	unknown	0.0398676	0.00628414	0.314085	0.0443235	0.595439	0.0563813	0.00362757	0.0109327	0.0337031	0.104645	FALSE
ENSG00000006712	PAF1	protein_coding	unknown	0.00657648	0.0257796	0.770958	0.0589873	0.137699	0.0068974	0.0153674	0.13744	0.0065264	0.143849	FALSE
ENSG00000006715	VPS41	protein_coding	unknown	0.0404677	0.0827432	0.448274	0.110145	0.31837	0.0504157	0.0153199	0.0708213	0.0566541	0.193211	FALSE
ENSG00000006740	ARHGAP44	protein_coding	unknown	0.0146896	0.0137858	0.324211	0.0415336	0.60578	0.00760106	0.0129068	0.163116	0.0582918	0.0843165	FALSE
ENSG00000006744	ELAC2	protein_coding	unknown	0.0188886	0.0509749	0.522805	0.239491	0.167841	0.015812	0.0295189	0.192246	0.113231	0.0554962	FALSE
ENSG00000006757	PNPLA4	protein_coding	unknown	0.0135099	0.00291171	0.88054	0.0705681	0.0324701	0.0195178	0.00414871	0.0323509	0.0189728	0.0245957	TRUE
ENSG00000006831	ADIPOR2	protein_coding	unknown	0.0356281	0.0183042	0.104196	0.273763	0.568109	0.0252888	0.0120747	0.0167756	0.0391592	0.0723487	TRUE
ENSG00000006837	CDKL3	protein_coding	unknown	0.0994122	0.0586151	0.764833	8.23082e-05	0.0770575	0.110209	0.0667288	0.0149674	0.000116401	0.0583317	FALSE
ENSG00000007047	MARK4	protein_coding	unknown	0.00559099	0.023927	0.256362	0.0220789	0.692041	0.00865674	0.0217686	0.222371	0.038206	0.170845	FALSE
ENSG00000007080	CCDC124	protein_coding	unknown	0.00140188	0.00961648	0.942295	0.0214943	0.0251929	0.00242813	0.0137699	0.0504772	0.028245	0.0434444	FALSE
ENSG00000007168	PAFAH1B1	protein_coding	unknown	0.0326352	0.0170697	0.535461	0.076789	0.338045	0.0440112	0.0106689	0.0709853	0.00478339	0.109111	FALSE
ENSG00000007202	KIAA0100	protein_coding	unknown	0.00581804	0.0238204	0.127272	0.362429	0.48066	0.00528687	0.0214914	0.128819	0.0911079	0.201176	TRUE
ENSG00000007237	GAS7	protein_coding	unknown	0.000451183	0.00498911	0.487561	0	0.506999	0.000638068	0.00705567	0.284477	0	0.276784	FALSE
ENSG00000007255	TRAPPC6A	protein_coding	unknown	0	0.0335851	0.927245	0.0391701	0	0	0.0474877	0.0915206	0.0445095	0	FALSE
ENSG00000007341	ST7L	protein_coding	unknown	0.105565	0.0608452	0.085378	0.447835	0.300376	0.0523525	0.0466872	0.0722901	0.0371598	0.0439895	TRUE
ENSG00000007376	RPUSD1	protein_coding	unknown	0.00493111	0.0024201	0.669717	0.0449397	0.277992	0.00657043	0.00345457	0.0677729	0.00310924	0.0683116	FALSE
ENSG00000007384	RHBDF1	protein_coding	unknown	0.0153857	0.0915397	0.0888969	0.428256	0.375922	0.0129686	0.00422355	0.0427999	0.0998457	0.151391	TRUE
ENSG00000007392	LUC7L	protein_coding	unknown	0.0736602	0.0761097	0.59993	0.0756926	0.174608	0.0775736	0.062068	0.0949303	0.0509651	0.0677486	FALSE
ENSG00000007402	CACNA2D2	protein_coding	unknown	0.0177109	0.0217368	0.148914	0.741425	0.0702132	0.00789903	0.0275609	0.0122791	0.0678192	0.0587981	TRUE
ENSG00000007520	TSR3	protein_coding	unknown	0.015805	0.018987	0.700507	0.0614101	0.203291	0.00893036	0.00207341	0.0685825	0.00248663	0.0693257	FALSE
ENSG00000007541	PIGQ	protein_coding	unknown	0.00478988	0.051791	0.222502	0.447182	0.273735	0.00744658	0.0441963	0.0446301	0.0700369	0.106274	TRUE
ENSG00000007545	CRAMP1	protein_coding	unknown	0.0319466	0.0534237	0.221598	0.086023	0.607009	0.0254399	0.01161	0.087728	0.048009	0.0661629	FALSE
ENSG00000007866	TEAD3	protein_coding	unknown	0.00423992	0.0170505	0.657449	0.0359301	0.285331	0.00617913	0.00796711	0.180576	0.0246429	0.155658	FALSE
ENSG00000007923	DNAJC11	protein_coding	unknown	0.0149429	0.0565605	0.596515	0.0654344	0.266547	0.0199253	0.0201964	0.136893	0.0200981	0.133832	FALSE
ENSG00000007944	MYLIP	protein_coding	unknown	0.0409222	0.0595766	0.381644	0.0635431	0.454314	0.039881	0.0134051	0.0222275	0.0118536	0.0873672	FALSE
ENSG00000007968	E2F2	protein_coding	unknown	0.0334262	0.0959516	0.311308	0.036911	0.522403	0.0299868	0.0458679	0.0969258	0.0175672	0.096566	FALSE
ENSG00000008018	PSMB1	protein_coding	unknown	0.0146039	0.0219	0.902932	0.0570873	0.00347647	0.020653	0.00442487	0.071571	0.0415767	0.00491647	FALSE
ENSG00000008083	JARID2	protein_coding	unknown	0.0510183	0.0321265	0.317563	0.116803	0.482489	0.0430866	0.0127464	0.167956	0.0130697	0.192301	FALSE
ENSG00000008086	CDKL5	protein_coding	unknown	0.146037	0.131044	0.136071	0.0604472	0.526401	0.133637	0.0850912	0.118373	0.0187592	0.175215	FALSE
ENSG00000008128	CDK11A	protein_coding	unknown	0.01114	0.199801	0.415131	0.0362267	0.337701	0.0147917	0.0582764	0.18572	0.0314212	0.168622	FALSE
ENSG00000008130	NADK	protein_coding	unknown	0.00929764	0.0255424	0.408282	0.0273346	0.529544	0.00643535	0.0215776	0.21855	0.0425283	0.173133	FALSE
ENSG00000008256	CYTH3	protein_coding	unknown	0.0198067	0.0140118	0.572222	0.0125427	0.381417	0.0280109	0.0198156	0.0386623	0.0176328	0.026797	FALSE
ENSG00000008277	ADAM22	protein_coding	unknown	0.091722	0.10781	0.119468	0.604705	0.0762948	0.00797691	0.115266	0.0651376	0.124059	0.0819072	TRUE
ENSG00000008282	SYPL1	protein_coding	unknown	0.0601969	0.00390326	0.0427697	0.836293	0.0568368	0.0524317	0.00610998	0.0368901	0.0804636	0.0518873	TRUE
ENSG00000008283	CYB561	protein_coding	unknown	0.00573905	0.0371917	0.25034	0.434064	0.272665	0.00716186	0.0177097	0.0373934	0.0614883	0.060707	TRUE
ENSG00000008294	SPAG9	protein_coding	unknown	0.0290103	0.0435233	0.374882	0.0894253	0.463159	0.0373417	0.00234205	0.184902	0.00817871	0.211723	TRUE
ENSG00000008300	CELSR3	protein_coding	unknown	0.0169114	0.048132	0.0359501	0.679238	0.219768	0.0143063	0.0386956	0.0278934	0.0267724	0.0520678	TRUE
ENSG00000008311	AASS	protein_coding	unknown	0.0215744	0.0272723	0.130627	0.605823	0.214703	0.0215198	0.00109492	0.0418581	0.102139	0.0712978	FALSE
ENSG00000008324	SS18L2	protein_coding	unknown	0.0218606	0.00594359	0.964871	0.000519252	0.00680593	0.0309156	0.00585812	0.0350692	0.000386757	0.00962504	FALSE
ENSG00000008382	MPND	protein_coding	unknown	0.000462701	0.00454899	0.845827	0.0604292	0.0887325	0.000431494	0.00764987	0.170195	0.0419698	0.152881	FALSE
ENSG00000008394	MGST1	protein_coding	unknown	0.0501025	0.00578231	0.188127	0.736199	0.0197894	0.0827774	0.0081864	0.104088	0.11603	0.0321675	TRUE
ENSG00000008405	CRY1	protein_coding	unknown	0.0970695	0.0211482	0.570731	0.0578817	0.253169	0.0824425	0.023595	0.0095553	0.0212488	0.070541	FALSE
ENSG00000008513	ST3GAL1	protein_coding	unknown	0.0199991	0.0454487	0.315464	0.379647	0.239441	0.029213	0.00410674	0.156342	0.0570212	0.202618	TRUE
ENSG00000008517	IL32	protein_coding	unknown	1.43058e-06	0.00766202	0.959182	0.0251342	0.0080203	2.47783e-06	0.010249	0.0397577	0.0313088	0.0137328	TRUE
ENSG00000008838	MED24	protein_coding	unknown	0.0489988	0.0808708	0.581331	0.145711	0.143088	0.0486491	0.0761942	0.0962228	0.0563596	0.0800897	FALSE
ENSG00000008853	RHOBTB2	protein_coding	unknown	0.00293922	0.0309784	0.665689	0.0232064	0.277187	0.00386356	0.029609	0.0657845	0.0205368	0.0717846	FALSE
ENSG00000008869	HEATR5B	protein_coding	unknown	0.0739197	0.0746774	0.185218	0.233122	0.433064	0.0325987	0.0129802	0.0501559	0.0873153	0.122118	FALSE
ENSG00000008952	SEC62	protein_coding	unknown	0.0714992	0.0108645	0.100437	0.651075	0.166125	0.0518864	0.0126878	0.158452	0.10421	0.0790957	TRUE
ENSG00000008988	RPS20	protein_coding	unknown	0.00911784	0.00619291	0.883999	0.0317289	0.068961	0.0157771	0.0107153	0.187238	0.0513502	0.109427	FALSE
ENSG00000009307	CSDE1	protein_coding	unknown	0.00870995	0.0303746	0.329525	0.0431085	0.588282	0.0150861	0.0319134	0.292811	0.0445116	0.232113	FALSE
ENSG00000009335	UBE3C	protein_coding	unknown	0.0431066	0.019323	0.205943	0.0535583	0.678069	0.0376289	0.0184945	0.0926029	0.0395482	0.0740163	FALSE
ENSG00000009413	REV3L	protein_coding	unknown	0.198122	0.0630972	0.0799677	0.0730967	0.585716	0.0956877	0.0354683	0.0758287	0.0643846	0.15003	FALSE
ENSG00000009709	PAX7	protein_coding	unknown	0.00883147	0.0164939	0.328802	0.0584284	0.587444	0.00889063	0.0146604	0.146508	0.0271723	0.114461	FALSE
ENSG00000009780	FAM76A	protein_coding	unknown	0.0146982	0.062686	0.479875	0.0278836	0.414857	0.0199965	0.0383207	0.136363	0.0295417	0.132241	FALSE
ENSG00000009830	POMT2	protein_coding	unknown	0.0452683	0.057968	0.117763	0.475321	0.30368	0.0433716	0.0580492	0.0622302	0.0809194	0.141046	TRUE
ENSG00000009844	VTA1	protein_coding	unknown	0.047348	0.0235828	0.669483	0.110049	0.149537	0.0514215	0.00826347	0.00198902	0.0592965	0.100465	FALSE
ENSG00000009954	BAZ1B	protein_coding	Cytosol	0.0219362	0.0408252	0.24931	0.123034	0.564895	0.0273221	0.00500991	0.1618	0.0175965	0.211728	FALSE
ENSG00000010017	RANBP9	protein_coding	unknown	0.00684669	0.0346002	0.270758	0.0313306	0.656464	0.00252936	0.00689242	0.154484	0.0260761	0.132771	FALSE
ENSG00000010072	SPRTN	protein_coding	unknown	0.0214431	0.0509166	0.593711	0.0570158	0.276913	0.0265496	0.00395289	0.130845	0.0450683	0.0939303	FALSE
ENSG00000010165	EEF1AKNMT	protein_coding	unknown	0.00657504	0.0261985	0.747992	0.0892782	0.129956	0.00839022	0.02203	0.181518	0.0531309	0.119704	FALSE
ENSG00000010219	DYRK4	protein_coding	unknown	0.0150251	0.0363982	0.867654	0.0224738	0.0584485	0.0150745	0.0244109	0.0248477	0.00602494	0.0295599	FALSE
ENSG00000010244	ZNF207	protein_coding	unknown	0.058159	0.0737248	0.49979	0.0950766	0.273249	0.0484843	0.00955477	0.0333197	0.0307378	0.0984643	TRUE
ENSG00000010256	UQCRC1	protein_coding	unknown	0.00481097	0.0145104	0.755121	0.184378	0.0411797	0.00833284	0.015043	0.0775717	0.0548574	0.0709313	FALSE
ENSG00000010270	STARD3NL	protein_coding	unknown	0.0241223	0.0146512	0.265403	0.23878	0.457043	0.019809	0.00964368	0.109176	0.069499	0.032293	TRUE
ENSG00000010278	CD9	protein_coding	unknown	0.0048112	0.0341925	0.0644585	0.873898	0.0226395	0.00733036	0.0121436	0.0114094	0.0311963	0.0310588	TRUE
ENSG00000010292	NCAPD2	protein_coding	unknown	0.0192755	0.0569575	0.368423	0.221095	0.334248	0.0286192	0.038347	0.0959632	0.0707064	0.178519	FALSE
ENSG00000010318	PHF7	protein_coding	unknown	0.0124851	0.00893224	0.490228	0.0215045	0.466851	0.0190422	0.0149683	0.145035	0.0315045	0.107652	FALSE
ENSG00000010319	SEMA3G	protein_coding	unknown	0.0603501	0.0296158	0.128379	0.755536	0.026119	0.0575347	0.0360947	0.0503259	0.0628714	0.0237374	TRUE
ENSG00000010322	NISCH	protein_coding	unknown	0.00215656	0.108622	0.439006	0.0354261	0.414789	0.00373528	0.0640521	0.225761	0.0306819	0.183608	FALSE
ENSG00000010361	FUZ	protein_coding	unknown	0.0100364	0.0185028	0.71886	0.115811	0.13679	0.0141844	0.0209256	0.186099	0.0438846	0.107104	FALSE
ENSG00000010404	IDS	protein_coding	unknown	0.0184967	0.00544841	8.9022e-05	0.0537923	0.922174	0.0172617	0.00922691	0.000126535	0.041666	0.066322	TRUE
ENSG00000010539	ZNF200	protein_coding	unknown	0.0218835	0.0574697	0.454127	0.0777918	0.388728	0.0133592	0.0215555	0.00126436	0.0337656	0.0406975	FALSE
ENSG00000010626	LRRC23	protein_coding	unknown	0.0105108	0.0180332	0.844867	0.0308906	0.0956985	0.0151584	0.0161775	0.0803131	0.0135149	0.0750939	FALSE
ENSG00000010803	SCMH1	protein_coding	unknown	0.0203192	0.0406911	0.11589	0.0185042	0.804595	0.0266449	0.0300187	0.077307	0.0230799	0.067665	FALSE
ENSG00000010810	FYN	protein_coding	unknown	0.00104347	0.0314019	0.580508	0.0255666	0.36148	0.00137077	0.0286299	0.308545	0.043692	0.255441	FALSE
ENSG00000010818	HIVEP2	protein_coding	unknown	0.0613725	0.0211249	0.0394798	0.126241	0.751782	0.0397103	0.0182584	0.0336821	0.00707991	0.0602482	FALSE
ENSG00000011007	ELOA	protein_coding	unknown	0.0196763	0.0137867	0.297849	0.0748956	0.593792	0.0234517	0.00687567	0.115065	0.01746	0.104807	FALSE
ENSG00000011009	LYPLA2	protein_coding	unknown	0.00638366	0.00612173	0.970879	0.00409889	0.0125168	0.00901724	0.00176647	0.0108939	0.00246197	0.00200139	FALSE
ENSG00000011021	CLCN6	protein_coding	unknown	0.131963	0.112719	0.0946268	0.311454	0.349238	0.114449	0.114589	0.130494	0.0619287	0.179138	TRUE
ENSG00000011028	MRC2	protein_coding	unknown	0.0119521	0.0491435	0.0500152	0.802188	0.0867012	0.00956791	0.0374665	0.0283079	0.00916667	0.0512849	TRUE
ENSG00000011052	NME1-NME2	protein_coding	unknown	0.00377351	0.0372728	0.712625	0.111114	0.135215	0.00653591	0.0405657	0.137617	0.100388	0.210698	FALSE
ENSG00000011105	TSPAN9	protein_coding	unknown	0.0143524	0.0260819	0.141239	0.785823	0.0325039	0.024859	0.0280648	0.0421342	0.0685702	0.0274202	TRUE
ENSG00000011114	BTBD7	protein_coding	unknown	0.0389558	0.0158542	0.226753	0.0763147	0.642122	0.0129956	0.012114	0.0877773	0.0259478	0.0537591	FALSE
ENSG00000011132	APBA3	protein_coding	unknown	0.0435517	0.0015891	0.857844	0.0532716	0.0437441	0.0705064	0.00124829	0.174193	0.0483433	0.0602524	FALSE
ENSG00000011143	MKS1	protein_coding	unknown	0.019724	0.0485633	0.678579	0.0741516	0.178982	0.0125145	0.0230117	0.0502321	0.0245475	0.0381121	FALSE
ENSG00000011198	ABHD5	protein_coding	unknown	0.0239783	0.0160068	0.717544	0.0371138	0.205357	0.0231936	0.00969011	0.0975903	0.00962426	0.108073	FALSE
ENSG00000011201	ANOS1	protein_coding	unknown	0.0185277	0.0183826	0.0202604	0.878212	0.0646171	0.016196	0.0177605	0.0136799	0.0557311	0.0459274	TRUE
ENSG00000011243	AKAP8L	protein_coding	unknown	0.000165539	0.132666	0.591937	0.0565031	0.218727	0.000286722	0.0808772	0.278507	0.0515207	0.208426	FALSE
ENSG00000011258	MBTD1	protein_coding	unknown	0.0734688	0.0698819	0.201477	0.0629137	0.592258	0.0703731	0.00147999	0.0533206	0.0121501	0.113024	FALSE
ENSG00000011260	UTP18	protein_coding	unknown	0.0638537	0.0313296	0.57622	0.116199	0.212397	0.072375	0.00253958	0.116928	0.0737192	0.0266268	FALSE
ENSG00000011275	RNF216	protein_coding	unknown	0.0333832	0.0531065	0.386761	0.102505	0.424245	0.0262415	0.00832479	0.190588	0.0178277	0.200309	FALSE
ENSG00000011295	TTC19	protein_coding	unknown	0.00738378	0.0884504	0.333175	0.202872	0.368119	0.00933506	0.0460982	0.00575272	0.053468	0.0959839	FALSE
ENSG00000011304	PTBP1	protein_coding	unknown	0.000700067	0.0376231	0.649836	0.0827115	0.229129	0.00121255	0.0387045	0.353453	0.0714226	0.285931	FALSE
ENSG00000011332	DPF1	protein_coding	unknown	0.0732538	0.072367	0.684054	0.00366156	0.166664	0.126879	0.0919503	0.099197	0.0058151	0.0564589	FALSE
ENSG00000011347	SYT7	protein_coding	unknown	0.0091014	0.0149311	0.128055	0.265558	0.582355	0.00786022	0.00270689	0.125592	0.0459449	0.17669	TRUE
ENSG00000011376	LARS2	protein_coding	unknown	0.0155605	0.0657188	0.259564	0.54083	0.118327	0.0264916	0.0374274	0.0724676	0.119613	0.0701068	FALSE
ENSG00000011405	PIK3C2A	protein_coding	unknown	0.0306162	0.0202135	0.229802	0.301137	0.418231	0.040131	0.0253403	0.100077	0.0949476	0.209815	FALSE
ENSG00000011422	PLAUR	protein_coding	unknown	0.0157835	0.029893	0.102605	0.77838	0.0733384	0.0216484	0.0227217	0.0315533	0.0231384	0.034128	TRUE
ENSG00000011426	ANLN	protein_coding	unknown	0.0236264	0.0422031	0.141116	0.446499	0.346556	0.0231823	0.0108086	0.0221161	0.118033	0.153629	FALSE
ENSG00000011451	WIZ	protein_coding	unknown	0.00703794	0.0220802	0.236378	0.0431032	0.6914	0.00609971	0.0178982	0.19988	0.038099	0.154032	FALSE
ENSG00000011454	RABGAP1	protein_coding	unknown	0.093451	0.0690728	0.313962	0.0627474	0.460766	0.0654771	0.0122849	0.0463806	0.0441101	0.0859977	FALSE
ENSG00000011478	QPCTL	protein_coding	unknown	0.0104888	0.0387457	0.0737448	0.773421	0.103599	0.0123787	0.0129572	0.0289118	0.067126	0.0933967	TRUE
ENSG00000011485	PPP5C	protein_coding	unknown	0.0484222	0.0237311	0.707585	0.0685067	0.151755	0.0347539	0.00987521	0.0719379	0.0171623	0.0652597	FALSE
ENSG00000011523	CEP68	protein_coding	unknown	0.0403349	0.0164914	0.629187	0.0365387	0.277448	0.0353057	0.0168765	0.07999	0.017356	0.0810632	FALSE
ENSG00000011566	MAP4K3	protein_coding	unknown	0.0480664	0.0964535	0.295993	0.0842801	0.475207	0.0451516	0.0539555	0.106628	0.00458438	0.140834	FALSE
ENSG00000011638	TMEM159	protein_coding	unknown	0.0281763	0.00668129	0.459848	0.240875	0.264419	0.0202923	0.00681162	0.164383	0.0305993	0.131977	TRUE
ENSG00000011677	GABRA3	protein_coding	unknown	0.0375096	0.0194029	0.181814	0.254338	0.506935	0.031433	0.0218968	0.136482	0.0241781	0.152609	TRUE
ENSG00000012048	BRCA1	protein_coding	unknown	0.0508063	0.0257763	0.311365	0.168523	0.44353	0.0665306	0.0248791	0.0942219	0.0633676	0.199241	TRUE
ENSG00000012061	ERCC1	protein_coding	unknown	0.00574159	0.011108	0.906707	0.00681388	0.0696296	0.00408537	0.00569888	0.0316694	0.0114322	0.0177813	FALSE
ENSG00000012124	CD22	protein_coding	unknown	0.156539	0.0487215	0.406502	0.209991	0.178247	0.22138	0.0673923	0.0114235	0.035867	0.178431	TRUE
ENSG00000012171	SEMA3B	protein_coding	unknown	0.0193939	0.0734104	0.153954	0.647291	0.105951	0.0294406	0.0600956	0.0699811	0.0280384	0.118797	TRUE
ENSG00000012174	MBTPS2	protein_coding	unknown	0.062809	0.00322515	0.015289	0.857401	0.0612763	0.0552665	0.0052687	0.0254971	0.0208136	0.0105074	TRUE
ENSG00000012211	PRICKLE3	protein_coding	unknown	0.0123841	0.0668578	0.328824	0.0774084	0.514526	0.0113864	0.0409463	0.20029	0.0300434	0.176902	FALSE
ENSG00000012232	EXTL3	protein_coding	unknown	0.0140346	0.0332914	0.0590269	0.557874	0.335773	0.0191277	0.020246	0.0587173	0.0472843	0.109615	TRUE
ENSG00000012660	ELOVL5	protein_coding	unknown	0.0309498	0.0138833	0.0963622	0.673512	0.185292	0.0247866	0.00738124	0.0428485	0.0810244	0.0902051	TRUE
ENSG00000012779	ALOX5	protein_coding	unknown	0.0136634	0.085343	0.365489	0.244487	0.291017	0.019545	0.0506124	0.0812806	0.0134706	0.128777	FALSE
ENSG00000012822	CALCOCO1	protein_coding	unknown	0.0268029	0.0549019	0.615196	0.164635	0.138464	0.0166729	0.0279632	0.117213	0.0573625	0.0787098	FALSE
ENSG00000012963	UBR7	protein_coding	unknown	0.0215606	0.00991576	0.748258	0.0776719	0.142594	0.0292138	0.00715537	0.0734527	0.0240227	0.119534	FALSE
ENSG00000012983	MAP4K5	protein_coding	unknown	0.196077	0.022781	0.177175	0.0397143	0.564253	0.0773399	0.023267	0.0625132	0.0161041	0.00766379	FALSE
ENSG00000013016	EHD3	protein_coding	unknown	0.0289884	0.0171941	0.563133	0.0716339	0.31905	0.0252255	0.0142008	0.0832043	0.0279445	0.07527	FALSE
ENSG00000013275	PSMC4	protein_coding	unknown	0.00185123	0.00951619	0.85911	0.0459535	0.0835693	0.0026027	0.00828907	0.149086	0.0235421	0.131446	FALSE
ENSG00000013288	MAN2B2	protein_coding	unknown	0.00753632	0.0442804	0.0356602	0.806794	0.105729	0.00582827	0.0491183	0.0108663	0.0451557	0.0193048	TRUE
ENSG00000013306	SLC25A39	protein_coding	unknown	0.000767712	0.0100994	0.559026	0.000800295	0.429306	0.00132972	0.0166419	0.0841336	0.00137624	0.0837796	TRUE
ENSG00000013364	MVP	protein_coding	unknown	0.0149237	0.0118984	0.770972	0.0888552	0.113351	0.0210801	0.0159648	0.209344	0.0124839	0.159815	FALSE
ENSG00000013374	NUB1	protein_coding	unknown	0.0364367	0.0342682	0.521882	0.123654	0.283759	0.0334822	0.0114043	0.155095	0.024773	0.199804	FALSE
ENSG00000013375	PGM3	protein_coding	unknown	0.160988	0.0194462	0.620473	0.0650235	0.134069	0.0577027	0.0108484	0.0864372	0.0254406	0.11029	FALSE
ENSG00000013392	RWDD2A	protein_coding	unknown	0.0881335	0.0322926	0.598433	0.0948987	0.186242	0.0255752	0.00691134	0.00724905	0.0403037	0.0655412	FALSE
ENSG00000013441	CLK1	protein_coding	unknown	0.272152	0.116466	0.226398	0.0485171	0.336468	0.0417943	0.0352104	0.0814705	0.0350486	0.0684317	FALSE
ENSG00000013503	POLR3B	protein_coding	unknown	0.0709512	0.0402473	0.442062	0.167777	0.278963	0.0703121	0.0147275	0.00517998	0.0900728	0.150837	FALSE
ENSG00000013523	ANGEL1	protein_coding	unknown	0.00949348	0.0669226	0.103054	0.442931	0.377599	0.00868229	0.0189365	0.0202825	0.0355175	0.0660542	TRUE
ENSG00000013561	RNF14	protein_coding	unknown	0.0384338	0.0302365	0.515978	0.0624501	0.352902	0.0269059	0.00746121	0.0380739	0.0214226	0.0436848	FALSE
ENSG00000013563	DNASE1L1	protein_coding	unknown	0.00170674	0.0174693	0.267985	0.521608	0.191231	0.00106683	0.0168322	0.0391627	0.0904926	0.105488	TRUE
ENSG00000013573	DDX11	protein_coding	unknown	0.0692676	0.132672	0.446877	0.0712128	0.27997	0.089431	0.0919396	0.222189	0.0414584	0.226918	FALSE
ENSG00000013583	HEBP1	protein_coding	unknown	0.0553002	0.0151344	0.620289	0.126815	0.182461	0.0245183	0.00716505	0.102549	0.030005	0.0929564	FALSE
ENSG00000013588	GPRC5A	protein_coding	unknown	0.00781757	0.0185938	0.041868	0.885839	0.0458819	0.00755963	0.0123244	0.0366907	0.0234215	0.0415406	TRUE
ENSG00000013810	TACC3	protein_coding	unknown	0.025235	0.0297261	0.606869	0.106232	0.231938	0.0211519	0.00583555	0.132606	0.00778	0.146938	FALSE
ENSG00000014123	UFL1	protein_coding	unknown	0.0704495	0.0286759	0.282519	0.45914	0.159215	0.0955796	0.0357848	0.0991692	0.162472	0.123098	FALSE
ENSG00000014138	POLA2	protein_coding	unknown	0.0234585	0.0591083	0.492407	0.158592	0.266434	0.0193924	0.0221026	0.0954669	0.0429194	0.171347	FALSE
ENSG00000014164	ZC3H3	protein_coding	unknown	0.00314405	0.0242694	0.690096	0.0761374	0.206353	0.00297092	0.025705	0.108643	0.0405868	0.095586	FALSE
ENSG00000014216	CAPN1	protein_coding	unknown	0.0151489	0.0484946	0.535306	0.153059	0.247991	0.0108917	0.0281199	0.0882609	0.0247247	0.132242	FALSE
ENSG00000014641	MDH1	protein_coding	unknown	0.067919	0.0215904	0.669678	0.17625	0.0645625	0.056201	0.00506355	0.173546	0.135608	0.0132002	FALSE
ENSG00000014824	SLC30A9	protein_coding	unknown	0.0399529	0.0223347	0.365775	0.182443	0.389494	0.0341061	0.0124784	0.0718998	0.0447635	0.107016	TRUE
ENSG00000014914	MTMR11	protein_coding	unknown	0.11405	0.0451385	0.555158	0.0229639	0.262689	0.153343	0.0336284	0.0153538	0.020209	0.0841521	FALSE
ENSG00000014919	COX15	protein_coding	unknown	0.0433835	0.0299235	0.575247	0.158979	0.192467	0.0208226	0.0144936	0.0759018	0.0795968	0.0390113	TRUE
ENSG00000015153	YAF2	protein_coding	unknown	0.0540114	0.0264397	0.578909	0.00855288	0.332087	0.0430239	0.0159057	0.0684921	0.0120811	0.0835292	FALSE
ENSG00000015171	ZMYND11	protein_coding	unknown	0.00653705	0.0195491	0.363537	0.0402949	0.570082	0.00632607	0.0169458	0.325688	0.0396434	0.270491	TRUE
ENSG00000015475	BID	protein_coding	unknown	0.0160872	0.0159651	0.735974	0.203216	0.028757	0.0107703	0.0109471	0.111962	0.0660654	0.0258149	FALSE
ENSG00000015479	MATR3	protein_coding	unknown	0.0580064	0.0302436	0.472651	0.23367	0.205429	0.0399483	6.72419e-05	0.130928	0.159154	0.0681063	FALSE
ENSG00000015532	XYLT2	protein_coding	unknown	0.00810333	0.0378477	0.0719623	0.794421	0.0876655	0.00562924	0.0299875	0.0164181	0.0135826	0.0295543	TRUE
ENSG00000015568	RGPD5	protein_coding	unknown	0.181836	0.106681	0.168999	0.11214	0.430344	0.207139	0.0485397	0.0746264	0.0500361	0.134009	FALSE
ENSG00000015676	NUDCD3	protein_coding	unknown	0.00231946	0.0395018	0.681759	0.110022	0.166398	0.00182267	0.0367862	0.256189	0.0603284	0.206226	FALSE
ENSG00000016864	GLT8D1	protein_coding	unknown	0.0308871	0.0141056	0.248822	0.59675	0.109436	0.0341098	0.0163526	0.0200704	0.0359436	0.0495354	TRUE
ENSG00000017260	ATP2C1	protein_coding	unknown	0.115786	0.0448814	0.022735	0.550507	0.26609	0.0994818	0.0511717	0.0319554	0.115577	0.113349	TRUE
ENSG00000017797	RALBP1	protein_coding	Cytosol	0.0222048	0.00749005	0.334135	0.0524263	0.583744	0.0298099	0.00784232	0.0098673	0.0198735	0.0517084	FALSE
ENSG00000018189	RUFY3	protein_coding	unknown	0.0720514	0.0592549	0.193161	0.0616726	0.61386	0.0695314	0.0190921	0.0366381	0.0263874	0.0927961	FALSE
ENSG00000018236	CNTN1	protein_coding	unknown	0.0409019	0.0184762	0.527294	0.069376	0.343952	0.0343125	0.0102389	0.126346	0.0373243	0.0942298	TRUE
ENSG00000018408	WWTR1	protein_coding	unknown	0.000282527	0.0229583	0.635373	0.040942	0.300444	1.90778e-05	0.0198771	0.296169	0.0473664	0.235712	FALSE
ENSG00000018510	AGPS	protein_coding	unknown	0.0411458	0.0210139	0.604065	0.0922761	0.241499	0.0491549	0.00730045	0.0415715	0.0388412	0.122267	FALSE
ENSG00000018610	CXorf56	protein_coding	unknown	0.021067	0.0381175	0.677953	0.0764875	0.186375	0.0154474	0.014006	0.0942872	0.00236891	0.096886	FALSE
ENSG00000018699	TTC27	protein_coding	unknown	0.0664296	0.0293091	0.528649	0.136572	0.239041	0.0840803	0.0145005	0.0669234	0.0748482	0.0775047	FALSE
ENSG00000018869	ZNF582	protein_coding	unknown	0.0771935	0.0334211	0.643749	0.0689856	0.176651	0.0166056	0.0341111	0.300629	0.0975604	0.152352	FALSE
ENSG00000019144	PHLDB1	protein_coding	unknown	0.0117849	0.0601252	0.44678	0.0746982	0.406612	0.018126	0.0378391	0.18111	0.0217063	0.17968	FALSE
ENSG00000019169	MARCO	protein_coding	unknown	0.000340358	0.0394132	0.698309	0.111835	0.150103	0.000481339	0.0259165	0.333894	0.095219	0.212277	TRUE
ENSG00000019186	CYP24A1	protein_coding	unknown	0.0305307	0.0336949	0.397285	0.0760588	0.462431	0.0250648	0.0123363	0.100653	0.0350575	0.0916046	FALSE
ENSG00000019485	PRDM11	protein_coding	unknown	0.0297488	0.0301154	0.369548	0.0452237	0.525364	0.0463424	0.0289181	0.142213	0.0269782	0.154993	FALSE
ENSG00000019549	SNAI2	protein_coding	unknown	0.00767079	0.00801295	0.707574	0.00189492	0.274848	0.0108481	0.0032866	0.0452833	0.00267485	0.0284737	FALSE
ENSG00000019995	ZRANB1	protein_coding	unknown	0.053318	0.0237777	0.377256	0.0929357	0.452712	0.0723036	0.0195022	0.0151727	0.0302965	0.0982706	FALSE
ENSG00000020129	NCDN	protein_coding	unknown	0.000731218	0.0422198	0.629539	0.0788848	0.248625	0.00103375	0.0258647	0.218602	0.0234523	0.219981	FALSE
ENSG00000020181	ADGRA2	protein_coding	unknown	0.0165975	0.0189398	0.191391	0.445953	0.327119	0.016794	0.0113733	0.133322	0.0555218	0.164059	TRUE
ENSG00000020256	ZFP64	protein_coding	unknown	0.0185027	0.0401541	0.500388	0.0356463	0.405309	0.0187005	0.0314189	0.100516	0.00643426	0.111583	FALSE
ENSG00000020426	MNAT1	protein_coding	unknown	0.0674272	0.0245451	0.797302	0.0646118	0.0461139	0.0900316	0.0290041	0.19805	0.0718079	0.0652149	FALSE
ENSG00000020577	SAMD4A	protein_coding	unknown	0.00710936	0.0689623	0.378766	0.0258054	0.519357	0.0108475	0.0241851	0.258883	0.0440215	0.224936	FALSE
ENSG00000020922	MRE11	protein_coding	unknown	0.108749	0.041163	0.46089	0.168763	0.220436	0.123785	0.0311761	0.0657489	0.103422	0.130283	FALSE
ENSG00000021300	PLEKHB1	protein_coding	unknown	0.00919223	0.0335688	0.746298	0.0412133	0.169727	0.0131194	0.0229003	0.16878	0.00885122	0.190877	FALSE
ENSG00000021355	SERPINB1	protein_coding	unknown	0.0109574	0.0159346	0.617013	0.0766539	0.279441	0.0143745	0.00636504	0.0387666	0.0170809	0.0642234	FALSE
ENSG00000021574	SPAST	protein_coding	unknown	0.0301814	0.0165482	0.0659105	0.391648	0.495712	0.028498	0.0123522	0.023391	0.0895031	0.0862466	TRUE
ENSG00000021645	NRXN3	protein_coding	unknown	0.0557897	0.0573268	0.0931542	0.651703	0.142026	0.0938382	0.0425471	0.0953434	0.116974	0.124028	TRUE
ENSG00000021762	OSBPL5	protein_coding	unknown	0.0227198	0.0568837	0.663271	0.069141	0.187985	0.0126932	0.0595982	0.214337	0.0435013	0.163139	TRUE
ENSG00000021776	AQR	protein_coding	unknown	0.0813094	0.0562015	0.305138	0.236119	0.321233	0.0232986	0.0148256	0.0912041	0.130163	0.0770836	FALSE
ENSG00000021826	CPS1	protein_coding	unknown	0.0176982	0.023458	0.126923	0.559549	0.272371	0.0291808	0.0127675	0.0443715	0.0701048	0.045862	FALSE
ENSG00000022267	FHL1	protein_coding	unknown	0.00441503	0.00317149	0.679596	0.00661062	0.306207	0.00754533	0.00468236	0.191847	0.0114499	0.178012	TRUE
ENSG00000022277	RTF2	protein_coding	unknown	0.0130173	0.0295044	0.826125	0.0549563	0.0763967	0.00960754	0.0165984	0.0249796	0.0216854	0.0415996	FALSE
ENSG00000022567	SLC45A4	protein_coding	unknown	5.28179e-05	0.0036767	0.253779	0.0182563	0.724235	9.14832e-05	0.00363775	0.028011	0.0316209	0.0197464	TRUE
ENSG00000022840	RNF10	protein_coding	unknown	0	0.0268835	0.636881	0	0.336236	0	0.0378593	0.173423	0	0.135564	FALSE
ENSG00000022976	ZNF839	protein_coding	unknown	0.0225006	0.0770976	0.278112	0.0414885	0.580801	0.0194882	0.0779476	0.0232294	0.0625074	0.125115	FALSE
ENSG00000023041	ZDHHC6	protein_coding	unknown	0.0983716	0.0432794	0.244138	0.238921	0.375291	0.0747965	0.035595	0.113902	0.0272519	0.0864914	TRUE
ENSG00000023171	GRAMD1B	protein_coding	unknown	0.0517875	0.0434922	0.339596	0.131703	0.433422	0.044092	0.0458075	0.0583143	0.0392661	0.0283815	TRUE
ENSG00000023191	RNH1	protein_coding	unknown	0.0118852	0.0165052	0.821578	0.0837908	0.0662413	0.010996	0.00524121	0.0494264	0.00959091	0.0530313	FALSE
ENSG00000023228	NDUFS1	protein_coding	unknown	0.026923	0.0368476	0.554284	0.162314	0.219632	0.0208462	0.00629879	0.0409388	0.0657457	0.0850843	FALSE
ENSG00000023287	RB1CC1	protein_coding	unknown	0.0409677	0.0138516	0.175368	0.110811	0.659001	0.0485957	0.018514	0.00874945	0.0385532	0.0598854	FALSE
ENSG00000023318	ERP44	protein_coding	unknown	0.0206112	0.00179287	0.0299504	0.925691	0.0219546	0.0356996	0.000760323	0.0164207	0.0505386	0.0195423	TRUE
ENSG00000023330	ALAS1	protein_coding	unknown	0.00863878	0.0290268	0.623322	0.0910241	0.247988	0.0138055	0.0142998	0.0572401	0.0179239	0.0853196	FALSE
ENSG00000023516	AKAP11	protein_coding	unknown	0.0893164	0.0127523	0.0366952	0.482142	0.379094	0.0672583	0.01432	0.0475372	0.124053	0.124611	FALSE
ENSG00000023572	GLRX2	protein_coding	unknown	0.0431397	0.00669642	0.848594	0.0614759	0.0400938	0.0610088	0.00744183	0.177436	0.0671677	0.0567013	FALSE
ENSG00000023608	SNAPC1	protein_coding	unknown	0.0587186	0.00957619	0.596406	0.247544	0.0877553	0.0356976	0.00581208	0.216528	0.158297	0.028346	FALSE
ENSG00000023697	DERA	protein_coding	unknown	0.0307286	0.00559159	0.74157	0.0509287	0.171181	0.0387059	0.00145824	0.143136	0.0561398	0.0497482	FALSE
ENSG00000023734	STRAP	protein_coding	unknown	0.018262	0.000327596	0.718078	0.0408865	0.222446	0.0252867	0.000320846	0.104524	0.0479047	0.031653	FALSE
ENSG00000023902	PLEKHO1	protein_coding	unknown	0.0206273	0.0101221	0.702961	0.0126291	0.25366	0.0291714	0.00879161	0.0404063	0.0155176	0.0452685	FALSE
ENSG00000023909	GCLM	protein_coding	unknown	0.0178323	0.02318	0.688702	0.0493983	0.220888	0.022737	0.0104393	0.136357	0.00754539	0.14111	FALSE
ENSG00000024048	UBR2	protein_coding	unknown	0.0425219	0.0370521	0.323616	0.261663	0.335147	0.0500345	0.00987203	0.000452445	0.120629	0.160339	FALSE
ENSG00000024422	EHD2	protein_coding	unknown	0.00213664	0.0266648	0.802325	0.10605	0.0628244	0.000956752	0.0275644	0.00338203	0.0400662	0.0652053	FALSE
ENSG00000024526	DEPDC1	protein_coding	unknown	0.0490055	0.0218785	0.325513	0.153897	0.449706	0.0597224	0.0299262	0.0428292	0.0399091	0.112534	FALSE
ENSG00000024862	CCDC28A	protein_coding	unknown	0.0158031	0.00546236	0.764028	0.012682	0.202025	0.0100507	0.00658749	0.036138	0.0138542	0.025747	FALSE
ENSG00000025039	RRAGD	protein_coding	unknown	0.0475177	0.00360925	0.541851	0.0392905	0.367732	0.0190632	0.0015551	0.200577	0.0439324	0.139136	FALSE
ENSG00000025156	HSF2	protein_coding	unknown	0.0458799	0.0605357	0.415531	0.16391	0.314144	0.00384649	0.0254855	0.00751485	0.0605683	0.0974152	FALSE
ENSG00000025293	PHF20	protein_coding	unknown	0.0184934	0.0128417	0.748852	0.0433228	0.17649	0.026077	0.00763469	0.00367889	0.0192401	0.0340035	FALSE
ENSG00000025434	NR1H3	protein_coding	unknown	0.0208915	0.0186516	0.93381	0.00646946	0.0201777	0.0257256	0.0221074	0.049794	0.0110577	0.0205047	FALSE
ENSG00000025708	TYMP	protein_coding	unknown	0.0348059	0.0105661	0.835229	0.0416105	0.0777889	0.049223	0.0104243	0.175833	0.0270242	0.11001	FALSE
ENSG00000025770	NCAPH2	protein_coding	unknown	0.0154942	0.0298122	0.737783	0.0801348	0.136776	0.0104483	0.00881017	0.115703	0.0251302	0.0932915	FALSE
ENSG00000025772	TOMM34	protein_coding	unknown	0.011124	0.0192473	0.773764	0.0505155	0.145349	0.0115922	0.00473023	0.114077	0.0216819	0.0992655	FALSE
ENSG00000025796	SEC63	protein_coding	unknown	0.0942067	0.0213217	3.58644e-05	0.695988	0.188448	0.0642461	0.0192533	5.4461e-05	0.0538593	0.112318	TRUE
ENSG00000025800	KPNA6	protein_coding	unknown	0.0342697	0.0357843	0.453932	0.157574	0.31844	0.0303962	0.00715449	0.0737182	0.0297667	0.123016	FALSE
ENSG00000026025	VIM	protein_coding	unknown	0.0192826	0.0316256	0.388177	0.216934	0.343981	0.0153	0.00350057	0.0768794	0.0534891	0.141543	FALSE
ENSG00000026103	FAS	protein_coding	unknown	0.0773877	0.0202831	0.0501283	0.705073	0.147128	0.0417127	0.0162159	0.0243508	0.0277256	0.0583559	TRUE
ENSG00000026297	RNASET2	protein_coding	unknown	0.00859272	0.00541483	0.248604	0.656845	0.0805435	0.0140234	0.00603859	0.0441048	0.0852249	0.0748676	TRUE
ENSG00000026508	CD44	protein_coding	unknown	0.00510366	0.0345827	0.102535	0.630629	0.22715	0.00841863	0.034916	0.137587	0.0760308	0.109379	TRUE
ENSG00000026559	KCNG1	protein_coding	unknown	0.000700124	0.0179891	0.445583	0.196235	0.339492	0.000646616	0.018036	0.22033	0.0437203	0.211777	TRUE
ENSG00000026652	AGPAT4	protein_coding	unknown	0.0887937	0.122177	0.0823631	0.455378	0.251288	0.137596	0.0808562	0.0454193	0.0410447	0.154744	TRUE
ENSG00000026751	SLAMF7	protein_coding	unknown	0.0769108	0.0369701	0.090515	0.759413	0.0361908	0.0754375	0.010737	0.0614776	0.0286566	0.0294686	TRUE
ENSG00000026950	BTN3A1	protein_coding	unknown	0.0569978	0.0393614	0.210474	0.528214	0.164953	0.0623965	0.0265217	0.0894832	0.0312353	0.0792013	TRUE
ENSG00000027001	MIPEP	protein_coding	unknown	0.0422494	0.0190928	0.634442	0.206505	0.0977102	0.047136	0.0124917	0.263457	0.147292	0.0565373	FALSE
ENSG00000027075	PRKCH	protein_coding	unknown	0.0158341	0.0620841	0.447937	0.107267	0.366878	0.026645	0.032854	0.101317	0.0259372	0.116039	FALSE
ENSG00000027697	IFNGR1	protein_coding	unknown	0.0621166	0.0303402	0.0526786	0.846183	0.00868132	0.079353	0.0242387	0.0219742	0.0444553	0.00455731	TRUE
ENSG00000027847	B4GALT7	protein_coding	unknown	0.0170599	0.0192583	0.403523	0.272311	0.287848	0.0174326	0.0238756	0.099088	0.0427953	0.107603	TRUE
ENSG00000028116	VRK2	protein_coding	unknown	0.0624482	0.00718142	0.635085	0.0578017	0.237484	0.0329383	0.00384893	0.120031	0.0479779	0.042964	TRUE
ENSG00000028203	VEZT	protein_coding	unknown	0.0437002	0.0366569	0.203316	0.39087	0.325457	0.0207568	0.0132055	0.128612	0.0676548	0.0741763	TRUE
ENSG00000028310	BRD9	protein_coding	unknown	0.0330627	0.115195	0.346681	0.0694911	0.43557	0.0519388	0.0707999	0.208608	0.0247374	0.221241	FALSE
ENSG00000028528	SNX1	protein_coding	unknown	0.0113366	0.0268327	0.728573	0.0551981	0.178059	0.0124397	0.00421436	0.114169	0.0126064	0.116683	FALSE
ENSG00000028839	TBPL1	protein_coding	unknown	0.0338713	0.00460415	0.687616	0.00012078	0.273788	0.0205305	0.00444724	0.140944	0.000170809	0.12469	FALSE
ENSG00000029153	ARNTL2	protein_coding	unknown	0.0589942	0.00104822	0.0342772	0.0372426	0.868438	0.0367513	0.00106684	0.0579529	0.0310333	0.0322046	FALSE
ENSG00000029363	BCLAF1	protein_coding	unknown	0.0532429	0.0487381	0.381477	0.162237	0.354306	0.0707762	0.0127181	0.115905	0.0581223	0.232086	FALSE
ENSG00000029364	SLC39A9	protein_coding	unknown	0.0325141	0.0357831	0.113688	0.564318	0.253697	0.0527952	0.0339159	0.0412758	0.0611088	0.128768	TRUE
ENSG00000029639	TFB1M	protein_coding	unknown	0.0303795	0.0855685	0.681574	0.041651	0.160827	0.0257409	0.0329364	0.137195	0.0211381	0.138068	FALSE
ENSG00000029725	RABEP1	protein_coding	unknown	0.0341188	0.0198953	0.397053	0.0757561	0.473177	0.0281397	0.0147144	0.16617	0.0361849	0.135262	FALSE
ENSG00000029993	HMGB3	protein_coding	unknown	0.0385715	0.021915	0.758709	0.0828301	0.0979743	0.049741	0.00675247	0.0692304	0.0516345	0.0253925	FALSE
ENSG00000030066	NUP160	protein_coding	unknown	0.0705421	0.0398096	0.383583	0.201984	0.304081	0.088733	0.00841578	0.0355643	0.0889151	0.133668	FALSE
ENSG00000030110	BAK1	protein_coding	Cytosol	0.00746457	0.0107215	0.768849	0.0479196	0.165045	0.0117297	0.00611945	0.0699787	0.00735064	0.0717547	TRUE
ENSG00000030419	IKZF2	protein_coding	unknown	0.0165976	0.136444	0.205993	0.0707968	0.570168	0.0183935	0.0660287	0.210295	0.0610265	0.139583	FALSE
ENSG00000030582	GRN	protein_coding	unknown	0.0107554	0.0298285	0.0467922	0.86181	0.0508144	0.0115331	0.0256271	0.024724	0.0134444	0.0367677	TRUE
ENSG00000031003	FAM13B	protein_coding	unknown	0.0978611	0.0370453	0.161808	0.053536	0.649749	0.0595778	0.0245998	0.0929853	0.0355041	0.0635622	FALSE
ENSG00000031081	ARHGAP31	protein_coding	unknown	0.0283307	0.011892	0.41651	0.0796394	0.463628	0.0400656	0.00768664	0.159944	0.00163273	0.19069	FALSE
ENSG00000031691	CENPQ	protein_coding	unknown	0.103755	0.00321856	0.6258	0.149848	0.117378	0.0376227	0.00345934	0.274103	0.118654	0.114368	FALSE
ENSG00000031698	SARS1	protein_coding	unknown	0.00880756	0.0248796	0.762532	0.0517733	0.152007	0.00708865	0.0225008	0.196721	0.0362712	0.163133	FALSE
ENSG00000031823	RANBP3	protein_coding	unknown	0.0181159	0.0525128	0.673994	0.0225483	0.232828	0.0256197	0.0502521	0.00807667	0.0318882	0.000820854	FALSE
ENSG00000032219	ARID4A	protein_coding	unknown	0.141059	0.0917568	0.155001	0.137211	0.474972	0.0714369	0.0205268	0.0609091	0.0498175	0.103178	FALSE
ENSG00000032389	EIPR1	protein_coding	unknown	0.00160054	0.0253358	0.757228	0.0317721	0.184063	0.00172123	0.027341	0.219694	0.0282694	0.176464	FALSE
ENSG00000032444	PNPLA6	protein_coding	unknown	0.0131744	0.00448929	0.191233	0.498639	0.292464	0.0186315	0.00634882	0.265848	0.0643193	0.305187	TRUE
ENSG00000032742	IFT88	protein_coding	unknown	0.149996	0.0545891	0.438364	0.0912846	0.265766	0.105049	0.0434142	0.136742	0.0486228	0.122159	FALSE
ENSG00000033011	ALG1	protein_coding	unknown	0.0214787	0.0475304	0.0842129	0.828893	0.017885	0.0272089	0.032785	0.0101148	0.0219499	0.00739196	TRUE
ENSG00000033030	ZCCHC8	protein_coding	unknown	0.142619	0.031756	0.375158	0.0889506	0.361517	0.00735619	0.025436	0.166555	0.0687534	0.06501	FALSE
ENSG00000033050	ABCF2	protein_coding	unknown	0.00629653	0.0320359	0.662803	0.0898519	0.209012	0.00861286	0.0343166	0.291071	0.0876472	0.191567	FALSE
ENSG00000033100	CHPF2	protein_coding	unknown	0.104244	0.0693369	0.160982	0.506395	0.159041	0.0968586	0.0667449	0.0977307	0.11647	0.122146	TRUE
ENSG00000033170	FUT8	protein_coding	unknown	0.0433345	0.0312051	0.129899	0.44702	0.348542	0.0358349	0.0160368	0.0849887	0.0809501	0.0785775	TRUE
ENSG00000033178	UBA6	protein_coding	unknown	0.0206419	0.0653665	0.366944	0.158015	0.389033	0.0250785	0.0247987	0.134053	0.0286343	0.18459	FALSE
ENSG00000033327	GAB2	protein_coding	unknown	0.0564737	0.0777269	0.0775446	0.129907	0.658348	0.0105045	0.0481807	0.109665	0.0216527	0.125688	FALSE
ENSG00000033800	PIAS1	protein_coding	unknown	0.117897	0.102173	0.160254	0.143383	0.476293	0.143879	0.0860101	0.0502704	0.0432547	0.0775599	FALSE
ENSG00000033867	SLC4A7	protein_coding	unknown	0.182076	0.0199361	0.00166169	0.653691	0.142636	0.0547988	0.0319607	0.00248201	0.0851163	0.0626253	TRUE
ENSG00000034053	APBA2	protein_coding	unknown	0.00757321	0.0274666	0.37315	0.0683654	0.523445	0.0107292	0.0243866	0.183859	0.0557562	0.119061	FALSE
ENSG00000034152	MAP2K3	protein_coding	unknown	0.00139488	0.0197413	0.654076	0.0330954	0.291693	0.000642212	0.0170191	0.302712	0.0570428	0.235903	FALSE
ENSG00000034510	TMSB10	protein_coding	unknown	5.51451e-05	0.0116759	0.98733	0.000483394	0.000456032	9.55141e-05	0.0165837	0.0170446	0.000577179	0.000788531	FALSE
ENSG00000034533	ASTE1	protein_coding	unknown	0.124365	0.0296807	0.411267	0.134837	0.299851	0.139902	0.0356584	0.132085	0.0104216	0.24675	FALSE
ENSG00000034677	RNF19A	protein_coding	unknown	0.104211	0.0273687	0.544267	0.0654249	0.258729	0.0905044	0.0290717	0.244431	0.0487327	0.188105	TRUE
ENSG00000034693	PEX3	protein_coding	unknown	0.0690197	0.00686376	0.754963	0.162167	0.00698579	0.0230613	0.00842851	0.0689835	0.0967679	0.00370541	TRUE
ENSG00000034713	GABARAPL2	protein_coding	unknown	0.0253219	0.00465968	0.910712	0.0307562	0.0285506	0.0154094	0.00654905	0.0482529	0.0144219	0.0249705	FALSE
ENSG00000035115	SH3YL1	protein_coding	unknown	0.162086	0.0420372	0.512801	0.0254741	0.257602	0.0523281	0.0208359	0.312392	0.0441225	0.248929	FALSE
ENSG00000035141	FAM136A	protein_coding	unknown	0.0138125	0.00946065	0.729018	0.0194049	0.228304	0.0136906	0.0115142	0.119842	0.0329898	0.0639015	FALSE
ENSG00000035403	VCL	protein_coding	unknown	0.0115571	0.0297118	0.15081	0.639132	0.168789	0.0157834	0.022078	0.043335	0.110351	0.0881999	FALSE
ENSG00000035499	DEPDC1B	protein_coding	unknown	0.0506771	0.0217373	0.537982	0.0187984	0.370806	0.0687845	0.018749	0.0438704	0.0072037	0.0867022	FALSE
ENSG00000035664	DAPK2	protein_coding	unknown	0.0141939	0.101863	0.488639	0.0647519	0.330553	0.0245845	0.0589797	0.0865587	0.0426456	0.0458212	FALSE
ENSG00000035681	NSMAF	protein_coding	unknown	0.133743	0.0824991	0.218164	0.0864136	0.47918	0.0482099	0.0259155	0.0594453	0.00705233	0.0973457	FALSE
ENSG00000035687	ADSS2	protein_coding	unknown	0.0807888	0.0171305	0.696536	0.0453807	0.160164	0.00766594	0.01839	0.126378	0.0474739	0.0528483	FALSE
ENSG00000035862	TIMP2	protein_coding	unknown	0.0100242	0.0277782	0.0205777	0.760981	0.180639	0.00734157	0.0323436	0.0183022	0.0267032	0.0555237	TRUE
ENSG00000035928	RFC1	protein_coding	unknown	0.0583288	0.0263246	0.25898	0.0986876	0.557679	0.0464131	0.025141	0.169691	0.0149293	0.193878	FALSE
ENSG00000036054	TBC1D23	protein_coding	unknown	0.0243542	0.0540237	0.452779	0.168197	0.300646	0.0233691	0.0144747	0.068653	0.045181	0.129984	FALSE
ENSG00000036257	CUL3	protein_coding	unknown	0.0660775	0.0307123	0.348761	0.15895	0.395499	0.0648388	0.0133529	0.026392	0.0386414	0.116519	FALSE
ENSG00000036448	MYOM2	protein_coding	unknown	0	0.0172561	0.78901	0.0326574	0.161076	0	0.0298885	0.282784	0.0282934	0.278489	FALSE
ENSG00000036549	ZZZ3	protein_coding	unknown	0.0965975	0.0312467	0.288538	0.0624818	0.521136	0.110181	0.0327381	0.0722358	0.0229993	0.0282061	FALSE
ENSG00000036828	CASR	protein_coding	unknown	0.561704	0.268886	0.00204564	0.0328658	0.134498	0.361993	0.225372	0.00352064	0.016725	0.158232	TRUE
ENSG00000037042	TUBG2	protein_coding	unknown	0.030571	0.0746173	0.499474	0.0186361	0.376702	0.0517833	0.0459554	0.200397	0.0162075	0.143198	FALSE
ENSG00000037241	RPL26L1	protein_coding	unknown	0.000644381	0.0227174	0.942337	0.0299505	0.00435058	0.0011161	0.0238331	0.0551917	0.0313827	0.00738632	FALSE
ENSG00000037280	FLT4	protein_coding	unknown	0.0171732	0.029239	0.133041	0.759538	0.0610088	0.0267635	0.0280769	0.0383057	0.0797197	0.0843265	TRUE
ENSG00000037474	NSUN2	protein_coding	unknown	0.0136978	0.0567626	0.549004	0.112174	0.268361	0.016137	0.0224173	0.0727972	0.0220699	0.133421	FALSE
ENSG00000037637	FBXO42	protein_coding	unknown	0.0578456	0.0261472	0.566794	0.0633089	0.285905	0.0554672	0.0196357	0.109795	0.0363911	0.0784381	FALSE
ENSG00000037749	MFAP3	protein_coding	unknown	0.0698258	0.03171	0.024746	0.709195	0.164523	0.037482	0.00543907	0.0346851	0.0523314	0.0353357	TRUE
ENSG00000037757	MRI1	protein_coding	unknown	0.0442404	0.0644174	0.562659	0.0978939	0.23079	0.0345159	0.0469368	0.0675562	0.0303705	0.0325415	FALSE
ENSG00000037897	METTL1	protein_coding	unknown	0.0145865	0.0498213	0.80637	0.0218203	0.107402	0.0181965	0.0291357	0.123685	0.0224092	0.0856285	FALSE
ENSG00000037965	HOXC8	protein_coding	unknown	0.0227308	0.00849616	0.439595	0.0760006	0.453177	0.0321462	0.0120154	0.182644	0.00721065	0.195564	FALSE
ENSG00000038002	AGA	protein_coding	unknown	0.00852781	0.0347499	0.0172829	0.832796	0.106643	0.0147706	0.0153901	0.0146306	0.0974062	0.0937485	TRUE
ENSG00000038210	PI4K2B	protein_coding	unknown	0.0521317	0.0141681	0.493789	0.0790549	0.360857	0.0626823	0.0163316	0.0311307	0.0299996	0.0452196	FALSE
ENSG00000038219	BOD1L1	protein_coding	unknown	0.108537	0.0375823	0.109363	0.175711	0.568807	0.0868254	0.0271418	0.0983621	0.0319097	0.187214	FALSE
ENSG00000038274	MAT2B	protein_coding	unknown	0.0346865	0.0160843	0.623039	0.112615	0.213575	0.0236871	0.0076799	0.0265672	0.0627984	0.0522383	FALSE
ENSG00000038295	TLL1	protein_coding	unknown	0	0.0711773	0.228367	0.663278	0.0371781	0	0.102669	0.0931177	0.0563536	0.0479426	TRUE
ENSG00000038358	EDC4	protein_coding	unknown	0.00164607	0.0553822	0.738358	0.098746	0.105868	0.000440394	0.0781555	0.274879	0.0811521	0.115131	FALSE
ENSG00000038382	TRIO	protein_coding	unknown	0.0811156	0.0777985	0.212281	0.143922	0.484882	0.0699428	0.0589621	0.194935	0.0376982	0.206219	TRUE
ENSG00000038532	CLEC16A	protein_coding	unknown	0.00149225	0.0282223	0.426146	0.0360691	0.50807	0.00258465	0.0245717	0.349296	0.0479252	0.281901	FALSE
ENSG00000039123	MTREX	protein_coding	unknown	0.0367992	0.0427944	0.429778	0.208184	0.282445	0.0294061	0.00717995	0.0557728	0.0736863	0.145208	FALSE
ENSG00000039319	ZFYVE16	protein_coding	unknown	0.0474178	0.0558246	0.210939	0.222934	0.462884	0.0621781	0.0106777	0.071211	0.106026	0.228737	FALSE
ENSG00000039523	RIPOR1	protein_coding	unknown	0.0247679	0.0963658	0.195029	0.16074	0.523097	0.0230017	0.073059	0.233935	0.0398297	0.250977	FALSE
ENSG00000039560	RAI14	protein_coding	unknown	0.0247272	0.0207786	0.306682	0.0829416	0.564871	0.020749	0.0104658	0.144589	0.020102	0.150497	FALSE
ENSG00000039650	PNKP	protein_coding	unknown	0.0274884	0.100888	0.59707	0.0577909	0.216762	0.00460702	0.0598658	0.0301724	0.00498392	0.0293166	FALSE
ENSG00000040199	PHLPP2	protein_coding	unknown	0.0405321	0.0317159	0.147954	0.139356	0.640443	0.033071	0.0286812	0.0333925	0.0257951	0.0625455	FALSE
ENSG00000040275	SPDL1	protein_coding	unknown	0.0189529	0.0339854	0.520372	0.0301184	0.396571	0.0150751	0.000873801	0.118326	0.0209514	0.111576	FALSE
ENSG00000040341	STAU2	protein_coding	unknown	0.0232839	0.0490592	0.490447	0.105931	0.331279	0.0213912	0.00393849	0.123569	0.0363678	0.115542	FALSE
ENSG00000040487	SLC66A1	protein_coding	unknown	0.00378898	0.054342	0.325765	0.35703	0.259074	0.00538605	0.0147499	0.0789226	0.0149528	0.0960019	TRUE
ENSG00000040531	CTNS	protein_coding	unknown	0.0376464	0.0496624	0.262039	0.577121	0.0735308	0.0590896	0.024359	0.0733395	0.0596178	0.106061	TRUE
ENSG00000040608	RTN4R	protein_coding	unknown	0.002102	0.00994004	0.330681	0.364759	0.292517	0.00364076	0.0100368	0.178307	0.0519112	0.225365	TRUE
ENSG00000040633	PHF23	protein_coding	unknown	0.00860283	0.0120564	0.787329	0.050763	0.141249	0.00755167	0.00193354	0.0206627	0.0179159	0.0280928	FALSE
ENSG00000040933	INPP4A	protein_coding	unknown	0.0146146	0.0149929	0.639131	0.0214721	0.309789	0.00933796	0.0207346	0.0681232	0.0161215	0.0219291	TRUE
ENSG00000041357	PSMA4	protein_coding	unknown	0.0503469	0.017601	0.813544	0.0861633	0.0323449	0.059884	0.00440238	0.18019	0.0848925	0.0398161	FALSE
ENSG00000041515	MYO16	protein_coding	unknown	0.236764	0.0753047	0.319895	0.107533	0.260504	0.270593	0.0977494	0.172046	0.0597304	0.0605283	FALSE
ENSG00000041802	LSG1	protein_coding	unknown	0.0815505	0.0534371	0.175662	0.486869	0.202481	0.0936613	0.0437924	0.00249412	0.0652943	0.119059	FALSE
ENSG00000041880	PARP3	protein_coding	unknown	0.0361016	0.0131769	0.666977	0.0461035	0.237641	0.0625285	0.0190109	0.337114	0.0413485	0.293763	FALSE
ENSG00000041982	TNC	protein_coding	unknown	0.00685702	0.0185513	0.029395	0.918246	0.0269511	0.00327006	0.0224672	0.0210226	0.0315833	0.00871172	TRUE
ENSG00000041988	THAP3	protein_coding	unknown	0.0475501	0.0093629	0.88826	0.0243043	0.0305228	0.0510285	0.00610457	0.105487	0.0278476	0.0356608	FALSE
ENSG00000042088	TDP1	protein_coding	unknown	0.0306387	0.0450393	0.582987	0.0745228	0.266812	0.0269197	0.0182527	0.133195	0.00915483	0.160612	FALSE
ENSG00000042286	AIFM2	protein_coding	unknown	0.00245281	0.0212223	0.838948	0.0354433	0.101933	0.0042484	0.0196685	0.20966	0.0328634	0.172452	TRUE
ENSG00000042317	SPATA7	protein_coding	unknown	0.10224	0.0491097	0.34608	0.0797986	0.422771	0.122966	0.0399007	0.169142	0.0595036	0.131327	FALSE
ENSG00000042429	MED17	protein_coding	unknown	0.260068	0.0377195	0.268667	0.132822	0.300723	0.141075	0.0628797	0.17744	0.0786034	0.114833	FALSE
ENSG00000042445	RETSAT	protein_coding	unknown	0.0207633	0.0417897	0.0990548	0.70657	0.131822	0.0147808	0.0403947	0.032787	0.019008	0.0153766	TRUE
ENSG00000042493	CAPG	protein_coding	unknown	0.00946988	0.0136419	0.899933	0.0326702	0.0442848	0.0163685	0.0158801	0.131733	0.0473388	0.0534102	FALSE
ENSG00000042753	AP2S1	protein_coding	unknown	0.000544157	0.000696689	0.939685	0.00713488	0.0519394	0.000942507	0.00100257	0.0908973	0.0123427	0.0793162	FALSE
ENSG00000043093	DCUN1D1	protein_coding	unknown	0.0182169	0.0367341	0.380106	0.103001	0.461941	0.022581	0.00650597	0.096896	0.049359	0.16233	FALSE
ENSG00000043143	JADE2	protein_coding	unknown	0.0182508	0.0214497	0.342936	0.0941023	0.523262	0.0146696	0.0149142	0.139944	0.0167823	0.136257	FALSE
ENSG00000043514	TRIT1	protein_coding	unknown	0.00555934	0.0680474	0.542092	0.0919403	0.292361	0.00668634	0.05486	0.382678	0.0791285	0.299993	FALSE
ENSG00000044090	CUL7	protein_coding	unknown	0.0141913	0.0643877	0.420769	0.177687	0.322965	0.0183669	0.0375616	0.111045	0.0383285	0.169105	FALSE
ENSG00000044115	CTNNA1	protein_coding	unknown	0.00123532	0.0346864	0.570016	0.200781	0.193281	0.000997865	0.0334096	0.28543	0.058861	0.260988	FALSE
ENSG00000044446	PHKA2	protein_coding	unknown	0.0510545	0.0811312	0.316904	0.13716	0.413751	0.0728481	0.0892336	0.0926004	0.0246916	0.131825	FALSE
ENSG00000044459	CNTLN	protein_coding	unknown	0.150662	0.0390845	0.343539	0.0660638	0.40065	0.075615	0.0185546	0.0439007	0.0420967	0.0552564	FALSE
ENSG00000044524	EPHA3	protein_coding	unknown	0.0362567	0.043631	0.0225523	0.864778	0.0327819	0.0526134	0.0124674	0.0228686	0.0337686	0.0204255	TRUE
ENSG00000044574	HSPA5	protein_coding	unknown	0.0102739	0.0149606	0.0231913	0.947701	0.00387334	0.0177949	0.013918	0.00530895	0.0327879	0.00670882	TRUE
ENSG00000046604	DSG2	protein_coding	unknown	0.0268918	0.00194494	0.0129056	0.928996	0.0292613	0.0249277	0.00245079	0.0028506	0.0205136	0.00766726	TRUE
ENSG00000046647	GEMIN8	protein_coding	unknown	0.0220593	0.0457165	0.719777	0.0400216	0.172425	0.0152826	0.0360176	0.137538	0.0259556	0.102009	FALSE
ENSG00000046651	OFD1	protein_coding	unknown	0.0893112	0.0391411	0.395532	0.160034	0.315981	0.0962064	0.0179009	0.0166124	0.0663848	0.161303	FALSE
ENSG00000046653	GPM6B	protein_coding	unknown	0.0263242	0.00930437	0.192825	0.690796	0.0807507	0.037228	0.0123735	0.194243	0.0304427	0.114199	TRUE
ENSG00000047056	WDR37	protein_coding	unknown	0.000976794	0.0609752	0.584925	0.00892262	0.344201	0.00169186	0.0655765	0.225107	0.0154544	0.194189	FALSE
ENSG00000047188	YTHDC2	protein_coding	unknown	0.109172	0.0834744	0.274343	0.206258	0.326753	0.0898523	0.0270134	0.080131	0.0490427	0.186922	FALSE
ENSG00000047230	CTPS2	protein_coding	unknown	0.0550564	0.040084	0.595262	0.127632	0.181966	0.0696042	0.00442563	0.023023	0.0357768	0.0867836	FALSE
ENSG00000047249	ATP6V1H	protein_coding	unknown	0.0189548	0.0527185	0.633728	0.183822	0.110777	0.00960691	0.0390495	0.155746	0.105692	0.0206111	FALSE
ENSG00000047315	POLR2B	protein_coding	unknown	0.0404788	0.0556009	0.383288	0.212334	0.308298	0.0339781	0.00528909	0.0920697	0.0420372	0.169321	FALSE
ENSG00000047346	FAM214A	protein_coding	unknown	0.275869	0.00656286	0.313137	0.169543	0.234889	0.0190639	0.0089547	0.0765321	0.0896923	0.0232694	FALSE
ENSG00000047365	ARAP2	protein_coding	unknown	0.262195	0.0582793	0.025505	0.0384329	0.615587	0.0896555	0.00635095	0.0179498	0.0429229	0.0980196	FALSE
ENSG00000047410	TPR	protein_coding	unknown	0.0648935	0.032633	0.394107	0.183234	0.325133	0.0873739	0.0341342	0.132315	0.0635324	0.249087	FALSE
ENSG00000047578	KATNIP	protein_coding	unknown	0.0717683	0.0735551	0.382967	0.117357	0.354353	0.101496	0.0774135	0.0934448	0.042524	0.075003	FALSE
ENSG00000047579	DTNBP1	protein_coding	unknown	0.0165656	0.0400869	0.618099	0.0931229	0.232126	0.0273782	0.0188932	0.0663971	0.010111	0.0932441	FALSE
ENSG00000047617	ANO2	protein_coding	unknown	0.0185784	0.0584322	0.156013	0.470917	0.296059	0.0219082	0.0494661	0.143948	0.0796075	0.212071	TRUE
ENSG00000047621	C12orf4	protein_coding	unknown	0.0844349	0.0194632	0.562891	0.098937	0.234274	0.0511429	0.00682718	0.140337	0.0826401	0.0133815	FALSE
ENSG00000047634	SCML1	protein_coding	unknown	0.190596	0.0119386	0.456327	0.0567868	0.284352	0.00328048	0.00470144	0.187088	0.054641	0.140428	FALSE
ENSG00000047849	MAP4	protein_coding	Cytosol	0.00988011	0.0191186	0.587692	0.0557505	0.327559	0.011386	0.0155509	0.36628	0.0537069	0.308408	FALSE
ENSG00000047932	GOPC	protein_coding	unknown	0.0642666	0.0286144	0.560447	0.0663019	0.28037	0.0763288	0.014542	0.0280687	0.0361122	0.0698302	FALSE
ENSG00000047936	ROS1	protein_coding	unknown	0.150981	0.0494287	0.0412673	0.16187	0.596453	0.0524607	0.0305929	0.0640555	0.0114166	0.011513	TRUE
ENSG00000048028	USP28	protein_coding	unknown	0.0567076	0.0237702	0.318329	0.118454	0.482739	0.0770926	0.0175334	0.121448	0.0301701	0.211177	FALSE
ENSG00000048052	HDAC9	protein_coding	unknown	0.109504	0.078298	0.254562	0.0449207	0.512715	0.0761093	0.0413606	0.0823282	0.00709743	0.104241	FALSE
ENSG00000048140	TSPAN17	protein_coding	unknown	0.00398835	0.0137722	0.230322	0.132435	0.619482	0.00531817	0.0121852	0.124166	0.0151331	0.112146	TRUE
ENSG00000048162	NOP16	protein_coding	unknown	0.016382	0.02288	0.918366	0.0230566	0.0193157	0.0142392	0.00365417	0.0559619	0.0129816	0.0313227	FALSE
ENSG00000048342	CC2D2A	protein_coding	unknown	0.0397909	0.0701478	0.353971	0.120984	0.415107	0.0292254	0.00855839	0.0403681	0.0381375	0.0839302	FALSE
ENSG00000048392	RRM2B	protein_coding	unknown	0.0476157	0.0124006	0.653965	0.0752401	0.210779	0.0537083	0.00407485	0.131636	0.0713432	0.0106596	TRUE
ENSG00000048405	ZNF800	protein_coding	unknown	0.135872	0.0357772	0.158267	0.0983913	0.571692	0.0225839	0.00207093	0.0313342	0.0307707	0.0199494	FALSE
ENSG00000048471	SNX29	protein_coding	unknown	0.0625168	0.0351298	0.492603	0.0423224	0.367428	0.100642	0.0455542	0.449952	0.0733045	0.335609	FALSE
ENSG00000048544	MRPS10	protein_coding	unknown	0.0294712	0.00353761	0.848476	0.0350958	0.0834193	0.0331759	0.00014652	0.137355	0.0461546	0.0581709	FALSE
ENSG00000048649	RSF1	protein_coding	unknown	0.0426782	0.0384643	0.247967	0.139879	0.531012	0.0355189	0.00606172	0.123717	0.023697	0.154882	FALSE
ENSG00000048707	VPS13D	protein_coding	unknown	0.055045	0.0448579	0.0371182	0.466594	0.396385	0.0515778	0.0410236	0.0629309	0.105965	0.143479	FALSE
ENSG00000048828	FAM120A	protein_coding	unknown	0.00903127	0.0187095	0.286462	0.0747393	0.611058	0.00820784	0.0148671	0.201573	0.0176863	0.183487	FALSE
ENSG00000048991	R3HDM1	protein_coding	unknown	0.137167	0.000743343	0	0.0294541	0.832635	0.0272087	0.00108447	0	0.0197487	0.0436058	FALSE
ENSG00000049130	KITLG	protein_coding	unknown	0.0445475	0.0227052	0.163656	0.286637	0.482454	0.0597788	0.0232777	0.0843954	0.069252	0.190149	TRUE
ENSG00000049167	ERCC8	protein_coding	unknown	0.114635	0.0161622	0.631845	0.0236395	0.213718	0.0593652	0.0206951	0.0305175	0.00782799	0.000324683	FALSE
ENSG00000049192	ADAMTS6	protein_coding	unknown	0.120528	0.060787	0.0115644	0.0182181	0.788902	0.116634	0.0725718	0.0196513	0.0314031	0.085832	TRUE
ENSG00000049239	H6PD	protein_coding	unknown	0.0390445	0.0263169	0.024414	0.676699	0.233526	0.0315372	0.0304	0.0153295	0.0683197	0.044646	TRUE
ENSG00000049245	VAMP3	protein_coding	unknown	0.0210273	0.0136241	0.40019	0.0305446	0.534614	0.0186848	0.0171362	0.0526307	0.00173021	0.0493518	TRUE
ENSG00000049246	PER3	protein_coding	unknown	0.112152	0.0574261	0.180381	0.054453	0.595588	0.126135	0.0173285	0.0489876	0.0471388	0.11257	FALSE
ENSG00000049249	TNFRSF9	protein_coding	unknown	0.0397409	0.0289336	0.0108105	0.810611	0.109904	0.0510154	0.0132184	0.0129324	0.0792096	0.111051	TRUE
ENSG00000049323	LTBP1	protein_coding	unknown	0.0177328	0.0225572	0.0297015	0.880992	0.0490163	0.0159936	0.0232988	0.0209685	0.0549069	0.0324594	TRUE
ENSG00000049449	RCN1	protein_coding	unknown	0.0430911	0.0156058	0.0800987	0.708738	0.152466	0.0398354	0.0111359	0.0522899	0.0431432	0.0521743	TRUE
ENSG00000049541	RFC2	protein_coding	unknown	0.00179988	0.0192931	0.831416	0.0362699	0.111221	0.00223805	0.0193191	0.183113	0.0281384	0.156852	FALSE
ENSG00000049618	ARID1B	protein_coding	unknown	0.0330134	0.0520477	0.363775	0.0410306	0.510133	0.0380506	0.0254931	0.339714	0.0515108	0.264149	FALSE
ENSG00000049656	CLPTM1L	protein_coding	unknown	0.000778962	0.0194747	0.546973	0.370029	0.0627442	0.000580822	0.00889679	0.0737073	0.0215643	0.0958989	TRUE
ENSG00000049759	NEDD4L	protein_coding	unknown	0.06725	0.0399462	0.383322	0.104129	0.405353	0.0483944	0.0132279	0.0844673	0.0106942	0.111765	FALSE
ENSG00000049860	HEXB	protein_coding	ER	0.0367413	0.0252235	0.0212396	0.827138	0.0896575	0.0475545	0.0146593	0.0101688	0.0568675	0.069138	TRUE
ENSG00000049883	PTCD2	protein_coding	unknown	0.0407144	0.0510771	0.468283	0.197735	0.24219	0.0309198	0.0142244	0.21816	0.120047	0.0956349	FALSE
ENSG00000050130	JKAMP	protein_coding	unknown	0.0478907	0.0470506	0.0675131	0.727526	0.11002	0.0464051	0.014282	0.0538134	0.0182114	0.0406508	TRUE
ENSG00000050165	DKK3	protein_coding	unknown	0.0132507	0.0261767	0.121358	0.541114	0.298101	0.0122519	0.0272578	0.0642887	0.0554117	0.127187	TRUE
ENSG00000050393	MCUR1	protein_coding	unknown	0.01142	0.00961105	0.481402	0.0369234	0.460644	0.0168534	0.0126229	0.116242	0.0375008	0.0682819	TRUE
ENSG00000050405	LIMA1	protein_coding	unknown	0.0190665	0.0310635	0.496689	0.212235	0.240946	0.0195704	0.00279006	0.0113738	0.0927797	0.126514	FALSE
ENSG00000050426	LETMD1	protein_coding	unknown	0.0627255	0.0673043	0.239476	0.140929	0.489565	0.068049	0.0792541	0.0573547	0.0428731	0.0583593	TRUE
ENSG00000050438	SLC4A8	protein_coding	unknown	0.0530569	0.0134722	0.0781626	0.643904	0.211404	0.046589	0.0106188	0.0236006	0.155132	0.125018	TRUE
ENSG00000050555	LAMC3	protein_coding	unknown	0.0201252	0.0437838	0.031199	0.700635	0.204257	0.0162739	0.0401358	0.0395295	0.111078	0.114722	TRUE
ENSG00000050748	MAPK9	protein_coding	unknown	0.0337423	0.0182072	0.178749	0.0210499	0.748252	0.0287998	0.00596923	0.0367196	0.0203157	0.0381597	FALSE
ENSG00000050820	BCAR1	protein_coding	unknown	0.00897578	0.0449208	0.585413	0.0441022	0.316588	0.0142637	0.03337	0.249701	0.038543	0.244281	TRUE
ENSG00000051009	FAM160A2	protein_coding	unknown	0.031498	0.0876602	0.407432	0.0995305	0.373879	0.0267781	0.0492519	0.101354	0.0341596	0.0422702	FALSE
ENSG00000051108	HERPUD1	protein_coding	unknown	0.00343605	0.0545823	0.443434	0.398108	0.10044	0.00252996	0.0264552	0.0946109	0.0282205	0.0971361	TRUE
ENSG00000051128	HOMER3	protein_coding	unknown	0.000657264	0.0210128	0.71351	0.027793	0.237027	0.00113841	0.0182124	0.341308	0.0480835	0.280368	FALSE
ENSG00000051180	RAD51	protein_coding	unknown	0.00531777	0.0484067	0.858873	0.00914683	0.0782557	0.00767698	0.042266	0.119129	0.0144059	0.0608184	FALSE
ENSG00000051341	POLQ	protein_coding	unknown	0.121671	0.0499547	0.091505	0.0936311	0.643238	0.12014	0.0396944	0.0414247	0.0311901	0.106829	FALSE
ENSG00000051382	PIK3CB	protein_coding	unknown	0.0813446	0.0299779	0.216937	0.129491	0.54225	0.087511	0.0402306	0.0821561	0.0478452	0.0129695	FALSE
ENSG00000051596	THOC3	protein_coding	unknown	0.0213161	0.0176781	0.799206	0.0300733	0.131727	0.0220875	0.0183386	0.209725	0.0393817	0.174092	TRUE
ENSG00000051620	HEBP2	protein_coding	unknown	0.0184582	0.0114209	0.664494	0.0382182	0.267408	0.0135642	0.0177902	0.14506	0.0480808	0.0729584	FALSE
ENSG00000051825	MPHOSPH9	protein_coding	unknown	0.0562793	0.0325746	0.246854	0.0777007	0.586592	0.0752253	0.0274866	0.13303	0.0098448	0.170924	FALSE
ENSG00000052126	PLEKHA5	protein_coding	unknown	0.0551947	0.0566771	0.173335	0.109879	0.604914	0.0370484	0.0241413	0.0881053	0.0158859	0.110135	FALSE
ENSG00000052723	SIKE1	protein_coding	unknown	0.000173665	0.0238386	0.75612	0.00523985	0.214627	0.000279102	0.0176104	0.126292	0.00904059	0.1157	FALSE
ENSG00000052749	RRP12	protein_coding	unknown	0.0543143	0.0314409	0.389801	0.168656	0.355788	0.0255323	0.00338952	0.117307	0.0337269	0.0614379	TRUE
ENSG00000052795	FNIP2	protein_coding	unknown	0.0344492	0.0290471	0.12451	0.0776051	0.734389	0.0318832	0.0253676	0.0806121	0.00973327	0.0731267	FALSE
ENSG00000052802	MSMO1	protein_coding	unknown	0.0656687	0.0204261	0.0928499	0.717321	0.103734	0.0583189	0.0195166	0.129501	0.05019	0.100034	TRUE
ENSG00000052841	TTC17	protein_coding	unknown	0.261884	0.0539078	0.0459398	0.489726	0.148542	0.0742725	0.0473457	0.0371693	0.0718786	0.0867567	FALSE
ENSG00000053254	FOXN3	protein_coding	unknown	0.0226259	0.0112723	0.0425558	0.0455299	0.878016	0.00718137	0.0130689	0.0243987	0.0225711	0.0231539	FALSE
ENSG00000053371	AKR7A2	protein_coding	unknown	0.016766	0.01871	0.858753	0.043111	0.0626602	0.0126425	0.0115286	0.140717	0.0343283	0.0879191	FALSE
ENSG00000053372	MRTO4	protein_coding	unknown	0.0130874	0.0253127	0.754232	0.135054	0.0723139	0.0111037	0.0131281	0.0552722	0.0638963	0.03492	FALSE
ENSG00000053501	USE1	protein_coding	unknown	0.00167072	0.0111976	0.977045	0.00447117	0.0056156	0.00275929	0.0108685	0.0246106	0.00400746	0.00962078	TRUE
ENSG00000053770	AP5M1	protein_coding	unknown	0.0727196	0.0190042	0.602344	0.0471715	0.25876	0.0666902	0.00613158	0.122331	0.0324723	0.0293003	FALSE
ENSG00000053900	ANAPC4	protein_coding	unknown	0.122785	0.0276979	0.542465	0.116237	0.190816	0.108134	0.025197	0.0871641	0.0656001	0.0613726	FALSE
ENSG00000054116	TRAPPC3	protein_coding	unknown	0.0239033	0.0178401	0.782801	0.111131	0.0643252	0.0195107	0.0104925	0.125753	0.0363396	0.0825665	FALSE
ENSG00000054118	THRAP3	protein_coding	unknown	0.0217867	0.0322254	0.45327	0.175384	0.317334	0.0173178	0.0279958	0.197062	0.0557048	0.212744	FALSE
ENSG00000054148	PHPT1	protein_coding	unknown	0	0.00678339	0.983833	0.0093835	0	0	0.0112351	0.018601	0.00846624	0	FALSE
ENSG00000054267	ARID4B	protein_coding	unknown	0.0248281	0.0803726	0.230945	0.142503	0.521351	0.0299359	0.0244772	0.152074	0.0392601	0.245747	FALSE
ENSG00000054277	OPN3	protein_coding	unknown	0.0250389	0.0188242	0.15076	0.345661	0.459715	0.0354104	0.0200724	0.191962	0.130191	0.00628835	TRUE
ENSG00000054282	SDCCAG8	protein_coding	unknown	0.0502878	0.0305764	0.594652	0.0527444	0.27174	0.0711177	0.0155482	0.0362257	0.0515951	0.14339	FALSE
ENSG00000054356	PTPRN	protein_coding	unknown	0.0147056	0.035207	0.055768	0.752975	0.141345	0.00307807	0.0318543	0.00774666	0.0266188	0.0497124	TRUE
ENSG00000054392	HHAT	protein_coding	unknown	0.0506877	0.036368	0.307976	0.381449	0.223519	0.0376678	0.032271	0.150471	0.0673457	0.0947485	TRUE
ENSG00000054523	KIF1B	protein_coding	unknown	0.0532693	0.0191822	0.296646	0.116092	0.51481	0.0447503	0.0187561	0.147003	0.0242097	0.163012	FALSE
ENSG00000054598	FOXC1	protein_coding	unknown	0.0518562	0.0219947	0.423652	0.119061	0.383436	0.0509245	0.00701926	0.0228061	0.0494407	0.0705398	FALSE
ENSG00000054611	TBC1D22A	protein_coding	unknown	0.0107237	0.0298602	0.660968	0.0365304	0.261917	0.0162297	0.0267151	0.155906	0.0187822	0.138271	FALSE
ENSG00000054654	SYNE2	protein_coding	unknown	0.10621	0.0226901	0.0473464	0.640098	0.183656	0.0892957	0.0291157	0.0195562	0.0180841	0.084277	TRUE
ENSG00000054690	PLEKHH1	protein_coding	unknown	0.123605	0.0896745	0.00396192	0.101736	0.681023	0.0650635	0.0856709	0.0054277	0.0182232	0.0326486	FALSE
ENSG00000054793	ATP9A	protein_coding	unknown	0.0156466	0.0267246	0.0282307	0.572031	0.357367	0.0147172	0.0226531	0.0283916	0.0885616	0.109576	TRUE
ENSG00000054965	FAM168A	protein_coding	Cytosol	0.0152245	0.0304802	0.420832	0.0782589	0.455205	0.0198775	0.0286143	0.226257	0.0212623	0.213202	FALSE
ENSG00000054967	RELT	protein_coding	unknown	0.0300396	0.0545216	0.21355	0.512978	0.188911	0.0355517	0.0361914	0.0494107	0.0659609	0.115758	TRUE
ENSG00000054983	GALC	protein_coding	unknown	0.0811564	0.037211	0.0424937	0.697719	0.14142	0.070062	0.0219386	0.0154728	0.0144725	0.0650447	TRUE
ENSG00000055044	NOP58	protein_coding	unknown	0.0651756	0.036805	0.57032	0.124854	0.202845	0.0741291	0.00632691	0.123385	0.0972126	0.0416301	FALSE
ENSG00000055070	SZRD1	protein_coding	unknown	3.53612e-05	0.0125253	0.756345	0.0125667	0.218528	6.12474e-05	0.0138199	0.214397	0.0217662	0.190991	FALSE
ENSG00000055118	KCNH2	protein_coding	unknown	0.00023246	0.00352658	0.271565	0.209045	0.515631	0.000201644	0.0049422	0.185945	0.0357788	0.215331	TRUE
ENSG00000055130	CUL1	protein_coding	unknown	0.0347149	0.0197678	0.522729	0.0748482	0.34794	0.0467807	0.00944925	0.0969968	0.0101152	0.144443	FALSE
ENSG00000055147	FAM114A2	protein_coding	unknown	0.0433092	0.047105	0.36615	0.227934	0.315501	0.0461798	0.04202	0.0398471	0.0536441	0.0916514	FALSE
ENSG00000055163	CYFIP2	protein_coding	unknown	0.00389998	0.0452575	0.426471	0.0454727	0.478898	0.00467772	0.0434517	0.232104	0.0422323	0.178655	FALSE
ENSG00000055208	TAB2	protein_coding	unknown	0.0388372	0.0130566	0.226628	0.0736272	0.647851	0.0424082	0.014416	0.0178582	0.0125012	0.0583516	FALSE
ENSG00000055211	GINM1	protein_coding	unknown	0.0422203	0.00253363	0.0671725	0.712462	0.175611	0.0367683	0.00435537	0.0746626	0.0494257	0.0539857	TRUE
ENSG00000055332	EIF2AK2	protein_coding	unknown	0.0287395	0.0181202	0.318963	0.0400531	0.594124	0.0379584	0.0160016	0.037441	0.00876058	0.0506373	FALSE
ENSG00000055483	USP36	protein_coding	unknown	0.0127154	0.0691412	0.306439	0.126162	0.485542	0.0186151	0.026559	0.176434	0.0119567	0.185071	FALSE
ENSG00000055609	KMT2C	protein_coding	unknown	0.102277	0.112335	0.0649567	0.0573469	0.663084	0.112291	0.0897807	0.0883896	0.013316	0.0872751	FALSE
ENSG00000055917	PUM2	protein_coding	unknown	0.0523029	0.0268352	0.378799	0.0570173	0.485046	0.0672405	0.0190152	0.0430448	0.0037233	0.0949934	FALSE
ENSG00000055950	MRPL43	protein_coding	unknown	0.0100957	0.00304933	0.939103	0.024481	0.0232707	0.0138154	0.00176424	0.060511	0.0162228	0.0322371	FALSE
ENSG00000056050	HPF1	protein_coding	unknown	0.0376435	0.0223113	0.749714	0.135829	0.0545023	0.0532359	0.0239101	0.211798	0.105394	0.0770779	FALSE
ENSG00000056097	ZFR	protein_coding	unknown	0.018928	0.0382286	0.439458	0.0988942	0.404491	0.0116637	0.0168628	0.0381307	0.0334418	0.082429	FALSE
ENSG00000056277	ZNF280C	protein_coding	unknown	0.183867	0.0603789	0.0212452	0.196007	0.538502	0.168761	0.0954641	0.0196563	0.0577747	0.0327353	FALSE
ENSG00000056291	NPFFR2	protein_coding	unknown	0.0228847	0.0213173	0.246049	0.415759	0.29399	0.0193626	0.0206869	0.0959176	0.0325632	0.077555	TRUE
ENSG00000056487	PHF21B	protein_coding	unknown	0.028183	0.0633853	0.0865211	0.0449413	0.776969	0.0256873	0.0480725	0.149519	0.0404977	0.0583703	FALSE
ENSG00000056586	RC3H2	protein_coding	unknown	0.041172	0.0297931	0.000575473	0.0384821	0.889977	0.0592364	0.0467317	0.000996749	0.0333022	0.0893662	FALSE
ENSG00000056736	IL17RB	protein_coding	unknown	0.0946745	0.0231058	0.134989	0.696534	0.050696	0.0750786	0.0198987	0.0785366	0.0779283	0.0491534	TRUE
ENSG00000056972	TRAF3IP2	protein_coding	unknown	0.0161214	0.0078079	0.407041	0.0455451	0.523484	0.02073	0.00493148	0.123983	0.0301524	0.0681695	FALSE
ENSG00000056998	GYG2	protein_coding	unknown	0.0119767	0.029437	0.569399	0.0725465	0.31664	0.0164862	0.0103466	0.107288	0.0356887	0.0861984	FALSE
ENSG00000057019	DCBLD2	protein_coding	unknown	0.0362663	0.0298821	0.0489578	0.577241	0.307653	0.0387695	0.00308031	0.0418501	0.109738	0.160047	TRUE
ENSG00000057252	SOAT1	protein_coding	unknown	0.0279109	0.0136754	0.0194325	0.872613	0.0663682	0.0462939	0.00919625	0.0135045	0.0598118	0.0627974	TRUE
ENSG00000057294	PKP2	protein_coding	unknown	0.0594837	0.0375637	0.366409	0.154267	0.382276	0.0599177	0.00994508	0.0457513	0.0417961	0.101591	FALSE
ENSG00000057608	GDI2	protein_coding	unknown	0.026938	0.0296878	0.479788	0.10087	0.362716	0.0225331	0.00201836	0.0995387	0.0205349	0.137281	FALSE
ENSG00000057657	PRDM1	protein_coding	unknown	0.0607846	0.0153881	0.382441	0.0339734	0.507413	0.0395746	0.00717197	0.133677	0.0285256	0.0679456	FALSE
ENSG00000057663	ATG5	protein_coding	unknown	0.050071	0.0333224	0.534438	0.0480882	0.33408	0.0333412	0.0209466	0.116311	0.045539	0.0624402	TRUE
ENSG00000057757	PITHD1	protein_coding	unknown	0.0444368	0.0103153	0.839325	0.0265888	0.0793338	0.0433674	0.00069962	0.110533	0.0275451	0.04032	FALSE
ENSG00000057935	MTA3	protein_coding	unknown	0.0297745	0.0524233	0.409888	0.0437459	0.464168	0.0332452	0.0496415	0.119395	0.0289443	0.0934414	FALSE
ENSG00000058056	USP13	protein_coding	unknown	0.0267005	0.0299704	0.342529	0.0910731	0.509727	0.0213142	0.00878255	0.144868	0.0240197	0.14819	FALSE
ENSG00000058063	ATP11B	protein_coding	unknown	0.0654264	0.0230308	0.0486996	0.484925	0.377919	0.0706783	0.0214869	0.0330273	0.109972	0.1251	TRUE
ENSG00000058085	LAMC2	protein_coding	unknown	0.00673687	0.0161302	0.0273836	0.935304	0.0144457	0.00958619	0.0173079	0.0133345	0.0294897	0.0182556	TRUE
ENSG00000058091	CDK14	protein_coding	unknown	0.0492077	0.0695409	0.301234	0.00323004	0.576788	0.0655787	0.0297826	0.0827564	0.00558322	0.0880969	FALSE
ENSG00000058262	SEC61A1	protein_coding	unknown	0.0171846	0.0279401	0.0464323	0.760511	0.147932	0.0152001	0.0223841	0.00992449	0.00934983	0.0294004	TRUE
ENSG00000058272	PPP1R12A	protein_coding	unknown	0.0380729	0.0479699	0.321342	0.128789	0.463827	0.0350208	0.043441	0.243398	0.036448	0.240053	FALSE
ENSG00000058335	RASGRF1	protein_coding	unknown	0.0206734	0.0229805	0.347626	0.0544514	0.554269	0.0313802	0.0156804	0.26032	0.0441636	0.211048	FALSE
ENSG00000058453	CROCC	protein_coding	unknown	0.0012149	0.0983061	0.532103	0.0538165	0.31456	0.00210426	0.0762366	0.396697	0.0556454	0.325815	FALSE
ENSG00000058600	POLR3E	protein_coding	unknown	0.000894571	0.0527619	0.607245	0.026982	0.312117	0.00153508	0.0396508	0.357754	0.0451054	0.303493	FALSE
ENSG00000058668	ATP2B4	protein_coding	unknown	0.0134187	0.0287572	0.0078966	0.726077	0.22385	0.0121791	0.029119	0.00710509	0.113708	0.122716	TRUE
ENSG00000058673	ZC3H11A	protein_coding	unknown	0.049688	0.0307595	0.259481	0.159441	0.500631	0.0665144	0.0225638	0.0953183	0.0447436	0.184013	FALSE
ENSG00000058729	RIOK2	protein_coding	unknown	0.0475481	0.0371264	0.684979	0.0739643	0.156382	0.0411481	0.0011185	0.133704	0.0327186	0.0918941	FALSE
ENSG00000058799	YIPF1	protein_coding	unknown	0.0237873	0.0149333	0.35359	0.452977	0.154713	0.0230434	0.00849521	0.148486	0.0823794	0.079636	TRUE
ENSG00000058804	NDC1	protein_coding	unknown	0.0552522	0.00172857	0.0229845	0.746818	0.173217	0.0533105	0.00209342	0.0397213	0.039651	0.021289	TRUE
ENSG00000058866	DGKG	protein_coding	unknown	0.0999287	0.020705	0.623025	0.0273801	0.228962	0.0894891	0.0204568	0.173701	0.035606	0.0461591	FALSE
ENSG00000059122	FLYWCH1	protein_coding	unknown	0.00231935	0.0410392	0.631565	0.0366909	0.288385	0.00259741	0.0360317	0.23297	0.0554477	0.182102	FALSE
ENSG00000059145	UNKL	protein_coding	unknown	0.0111415	0.076012	0.50217	0.0401339	0.370542	0.0177671	0.0235942	0.362637	0.0475013	0.31265	FALSE
ENSG00000059378	PARP12	protein_coding	unknown	0.0565378	0.0434124	0.604987	0.0120426	0.28302	0.0496209	0.0283316	0.166235	0.0154711	0.185984	FALSE
ENSG00000059573	ALDH18A1	protein_coding	unknown	0.000803456	0.00596478	0.181013	0.693959	0.11826	7.27349e-05	0.00432582	0.0641247	0.123354	0.0597117	FALSE
ENSG00000059588	TARBP1	protein_coding	unknown	0.152189	0.0482132	0.23031	0.114897	0.454391	0.147302	0.0650646	0.0989098	0.0505492	0.0338769	FALSE
ENSG00000059691	GATB	protein_coding	unknown	0.00713479	0.0399997	0.724817	0.118136	0.109913	0.00626723	0.0279376	0.109843	0.0515087	0.106395	FALSE
ENSG00000059758	CDK17	protein_coding	unknown	0.0982084	0.0276318	0.48344	0.0224723	0.368247	0.0636324	0.028791	0.199917	0.0316253	0.196225	FALSE
ENSG00000059769	DNAJC25	protein_coding	unknown	0.0650821	0.0259901	0.106382	0.523232	0.279314	0.0350224	0.0232704	0.0718018	0.0764252	0.0902772	TRUE
ENSG00000059804	SLC2A3	protein_coding	unknown	0.168782	0.0536206	0.0613328	0.603596	0.112669	0.149078	0.045656	0.0347267	0.064291	0.0209151	TRUE
ENSG00000059915	PSD	protein_coding	unknown	0.03828	0.00222181	0.785131	0	0.174367	0.0541361	0.00235187	0.181344	0	0.237832	FALSE
ENSG00000060069	CTDP1	protein_coding	unknown	0.0155245	0.0659612	0.456106	0.147158	0.31525	0.0175197	0.0342153	0.093	0.0108578	0.13207	FALSE
ENSG00000060138	YBX3	protein_coding	unknown	0.0381574	0.0406673	0.0413551	0.00573669	0.874084	0.0660868	0.0625038	0.0360843	0.00943522	0.0653566	FALSE
ENSG00000060140	STYK1	protein_coding	unknown	0.052617	0.0659893	0.192603	0.432331	0.256459	0.0494084	0.0266646	0.117702	0.0563399	0.155873	TRUE
ENSG00000060237	WNK1	protein_coding	unknown	0.0780574	0.00172355	0.291046	0.100968	0.528205	0.017353	0.00105345	0.099533	0.0325567	0.0506767	FALSE
ENSG00000060339	CCAR1	protein_coding	unknown	0.0413742	0.0415903	0.473632	0.101805	0.341598	0.0271	0.00569301	0.0194412	0.0350108	0.0753609	FALSE
ENSG00000060491	OGFR	protein_coding	unknown	0.0056447	0.0339502	0.681283	0.0995273	0.179595	0.00700018	0.0323656	0.231397	0.0472074	0.177638	FALSE
ENSG00000060642	PIGV	protein_coding	unknown	0.0268074	0.0328028	0.134245	0.618614	0.187531	0.0400647	0.0290259	0.0513085	0.0457402	0.0359281	TRUE
ENSG00000060656	PTPRU	protein_coding	unknown	0.0126461	0.0467092	0.0776046	0.585444	0.277596	0.0204874	0.0699091	0.0710954	0.116739	0.177201	TRUE
ENSG00000060688	SNRNP40	protein_coding	unknown	0.00226828	0.0268712	0.842855	0.0354496	0.0925558	0.000822295	0.0174411	0.116835	0.0206036	0.0976873	TRUE
ENSG00000060709	RIMBP2	protein_coding	unknown	0.00201596	0.0561143	0.620408	0.0195168	0.301945	0.00341157	0.0481862	0.113159	0.0321116	0.0701413	FALSE
ENSG00000060718	COL11A1	protein_coding	unknown	0.0387442	0.0394968	0.0195187	0.860259	0.0419811	0.0404924	0.0205887	0.0233544	0.0456889	0.0681756	TRUE
ENSG00000060749	QSER1	protein_coding	unknown	0.0483731	0.0220664	0.0201061	0.268758	0.640696	0.0424539	0.0239604	0.0146767	0.0490744	0.053022	FALSE
ENSG00000060762	MPC1	protein_coding	unknown	0.010374	0.0126501	0.859054	0.0549878	0.062934	0.0179659	0.0160176	0.171722	0.0365427	0.103505	TRUE
ENSG00000060971	ACAA1	protein_coding	unknown	0.00403097	0.0479853	0.753429	0.0745178	0.120037	0.00532785	0.0480667	0.181213	0.0480376	0.139021	FALSE
ENSG00000060982	BCAT1	protein_coding	unknown	0.0346826	0.00971557	0.474221	0.0598746	0.421506	0.0289735	0.0162032	0.117265	0.0203112	0.102685	FALSE
ENSG00000061273	HDAC7	protein_coding	unknown	0.0235725	0.086615	0.217345	0.0392939	0.633173	0.0279771	0.0411966	0.142265	0.0341393	0.140669	FALSE
ENSG00000061676	NCKAP1	protein_coding	unknown	0.0694503	0.0202173	0.260285	0.153949	0.496098	0.0681352	0.0181932	0.0141317	0.058871	0.122945	TRUE
ENSG00000061794	MRPS35	protein_coding	unknown	0.0484182	0.003623	0.795574	0.0614282	0.090957	0.0160268	0.000597462	0.151237	0.067046	0.0675666	FALSE
ENSG00000061918	GUCY1B1	protein_coding	unknown	0.0173848	0.0158988	0.424367	0.168339	0.374011	0.0245858	0.0144726	0.00690095	0.0104304	0.0274445	FALSE
ENSG00000061936	SFSWAP	protein_coding	unknown	0.000913231	0.0215588	0.518231	0.0461969	0.4131	0.0012915	0.018476	0.575753	0.0649215	0.493647	FALSE
ENSG00000061987	MON2	protein_coding	unknown	0.232983	0.062543	0.209446	0.155925	0.339103	0.197785	0.0618789	0.0110771	0.0712847	0.196114	FALSE
ENSG00000062194	GPBP1	protein_coding	unknown	0.0609479	0.0212075	0.478163	0.0776227	0.362059	0.0645249	0.0181925	0.00362307	0.019195	0.0691505	FALSE
ENSG00000062282	DGAT2	protein_coding	unknown	0.00593137	0.0339168	0.167623	0.647697	0.144831	0.00420817	0.0191882	0.0490273	0.061578	0.0931043	TRUE
ENSG00000062370	ZNF112	protein_coding	unknown	0.0900667	0.0353004	0.498222	0.0706573	0.305753	0.0791971	0.0287664	0.108307	0.0458037	0.158519	FALSE
ENSG00000062485	CS	protein_coding	unknown	0.0113134	0.0280085	0.504294	0.107914	0.34847	0.0176862	0.0189068	0.0811234	0.0197236	0.110807	TRUE
ENSG00000062582	MRPS24	protein_coding	unknown	0.00207587	0.00320682	0.940275	0.0476314	0.00681045	0.00321686	0.00080926	0.0202526	0.0202218	0.0116831	FALSE
ENSG00000062598	ELMO2	protein_coding	unknown	0.00912713	0.0376817	0.61269	0.0567406	0.283761	0.015096	0.0335368	0.154864	0.0271995	0.13709	FALSE
ENSG00000062650	WAPL	protein_coding	unknown	0.0281782	0.0257806	0.477301	0.0908755	0.377865	0.00988435	0.0363185	0.0100297	0.0169088	0.053082	FALSE
ENSG00000062716	VMP1	protein_coding	unknown	0.294951	0.0808869	0.0170302	0.434753	0.172379	0.193715	0.0976916	0.0289577	0.0456298	0.0733798	TRUE
ENSG00000062725	APPBP2	protein_coding	unknown	0.012815	0.0517996	0.601678	0.0802784	0.253429	0.0111229	0.0254887	0.0630897	0.032702	0.132403	FALSE
ENSG00000062822	POLD1	protein_coding	unknown	0.00690004	0.0440819	0.691661	0.120906	0.136452	0.0119512	0.0490887	0.231111	0.0717956	0.153994	FALSE
ENSG00000063046	EIF4B	protein_coding	unknown	0.0420769	0.0131915	0.354818	0.134304	0.45561	0.036249	0.0145479	0.133834	0.0141558	0.155075	FALSE
ENSG00000063127	SLC6A16	protein_coding	unknown	0.142941	0.0686843	1.42327e-05	0.0572312	0.731129	0.0501346	0.0833745	2.46518e-05	0.0147844	0.0285408	TRUE
ENSG00000063176	SPHK2	protein_coding	unknown	0.0547276	0.0429418	0.513422	0.045518	0.343391	0.0584447	0.000769665	0.0993098	0.039539	0.12341	FALSE
ENSG00000063177	RPL18	protein_coding	unknown	0.00365081	0.00157028	0.89232	0.0879265	0.0145322	0.00623947	0.0011358	0.0383708	0.0353179	0.0251316	FALSE
ENSG00000063180	CA11	protein_coding	unknown	0.0142101	0.0239246	0.644697	0.1258	0.191368	0.0229004	0.0308679	0.0947825	0.0375494	0.138085	TRUE
ENSG00000063241	ISOC2	protein_coding	unknown	0.00836002	0.0122397	0.885249	0.0385462	0.0556053	0.014185	0.0173837	0.174529	0.0499629	0.0931096	FALSE
ENSG00000063244	U2AF2	protein_coding	unknown	0.00143136	0.0234703	0.873074	0.0270755	0.0749492	0.00247919	0.0189988	0.15264	0.0242347	0.128615	FALSE
ENSG00000063245	EPN1	protein_coding	unknown	0.00011338	0.0172932	0.447627	0.023242	0.511724	0.00019638	0.0161344	0.339769	0.0402564	0.295083	FALSE
ENSG00000063322	MED29	protein_coding	unknown	0.00104877	0.0108721	0.868827	0.0139855	0.105267	0.00070915	0.00938173	0.149888	0.0222131	0.123302	FALSE
ENSG00000063587	ZNF275	protein_coding	unknown	0.0508059	0.00968234	0.0321089	0.0627464	0.844656	0.0372821	0.00955473	0.00873975	0.00830094	0.0432536	FALSE
ENSG00000063601	MTMR1	protein_coding	Cytosol	0.0435206	0.0474915	0.242583	0.0751698	0.591235	0.0575562	0.00254012	0.169595	0.00953826	0.215073	FALSE
ENSG00000063660	GPC1	protein_coding	unknown	0.00170149	0.0232973	0.104234	0.814885	0.0558822	0.00119132	0.0340152	0.0157836	0.0231864	0.0541676	TRUE
ENSG00000063761	ADCK1	protein_coding	unknown	0.0377122	0.0323697	0.566132	0.134111	0.229675	0.0113016	0.0184659	0.0279551	0.0360388	0.0711581	TRUE
ENSG00000063854	HAGH	protein_coding	unknown	1.73997e-06	0.0106321	0.930663	0.0239808	0.0347225	3.01372e-06	0.0165405	0.0773323	0.0281739	0.0339702	FALSE
ENSG00000063978	RNF4	protein_coding	unknown	0.0419136	0.0384368	0.521417	0.0463527	0.35188	0.0592748	0.0099871	0.13367	0.0132239	0.169734	FALSE
ENSG00000064012	CASP8	protein_coding	unknown	0.099282	0.0235788	0.507369	0.150469	0.219302	0.076073	0.0125779	0.0864978	0.0813339	0.0583313	FALSE
ENSG00000064042	LIMCH1	protein_coding	unknown	0.0236578	0.0257056	0.413312	0.133525	0.4038	0.0188308	0.024925	0.137234	0.0220326	0.144752	FALSE
ENSG00000064102	INTS13	protein_coding	unknown	0.06773	0.0138423	0.52408	0.101419	0.292929	0.0372463	0.00314961	0.0807895	0.0628481	0.0161552	FALSE
ENSG00000064115	TM7SF3	protein_coding	unknown	0.0343306	0.0221608	0.117705	0.674778	0.151025	0.0485637	0.0175857	0.0154231	0.0710879	0.0766131	TRUE
ENSG00000064199	SPA17	protein_coding	unknown	0.0277631	0.0312888	0.806747	0.0612633	0.0729373	0.0263884	0.00748176	0.101132	0.0104229	0.0808539	FALSE
ENSG00000064225	ST3GAL6	protein_coding	unknown	0.155499	0.0637747	0.1884	0.326041	0.266285	0.104765	0.0507882	0.314467	0.131941	0.228653	TRUE
ENSG00000064309	CDON	protein_coding	unknown	0.0388531	0.0104231	0.0141717	0.693267	0.243285	0.0512148	0.00671828	0.0177184	0.050713	0.0520479	TRUE
ENSG00000064313	TAF2	protein_coding	unknown	0.0725641	0.0342759	0.356055	0.132447	0.404658	0.0605522	0.0297299	0.165823	0.0100991	0.208751	FALSE
ENSG00000064393	HIPK2	protein_coding	unknown	0.0401768	0.0316976	0.00295361	0.0204171	0.904755	0.0689646	0.0489837	0.00422135	0.0306323	0.0873191	FALSE
ENSG00000064419	TNPO3	protein_coding	unknown	0.0167602	0.0205941	0.487183	0.105208	0.370254	0.0184023	0.00741986	0.212851	0.00608631	0.223399	FALSE
ENSG00000064489	BORCS8-MEF2B	protein_coding	unknown	0.0145839	0.038198	0.648124	0.0422858	0.256809	0.018889	0.00482118	0.322442	0.0598012	0.286351	FALSE
ENSG00000064490	RFXANK	protein_coding	unknown	0.00773079	0.0146564	0.92182	0.0438383	0.0119541	0.00826821	0.00946695	0.0260888	0.0147971	0.0202608	FALSE
ENSG00000064601	CTSA	protein_coding	unknown	0.00636926	0.0216521	0.0737019	0.87727	0.0210067	0.00849957	0.0287024	0.0163199	0.0136589	0.00246029	TRUE
ENSG00000064607	SUGP2	protein_coding	unknown	0.0311005	0.0533381	0.321964	0.109482	0.484115	0.0251804	0.01384	0.0194048	0.0335439	0.0620445	FALSE
ENSG00000064651	SLC12A2	protein_coding	unknown	0.0684483	0.0199879	0.0010278	0.731468	0.179068	0.0530158	0.0168203	0.000858676	0.0531743	0.0965361	TRUE
ENSG00000064652	SNX24	protein_coding	unknown	0.00980512	0.00315038	0.794478	0.000159931	0.192406	0.0106165	0.00442626	0.0455274	0.000226176	0.0607963	FALSE
ENSG00000064655	EYA2	protein_coding	unknown	0.00953316	0.0313122	0.5778	0.0414417	0.339913	0.00756429	0.0258324	0.354696	0.0348112	0.308647	FALSE
ENSG00000064666	CNN2	protein_coding	unknown	0.000437822	0.020551	0.732171	0.0218206	0.225019	0.00075833	0.020843	0.296227	0.0369604	0.254936	FALSE
ENSG00000064703	DDX20	protein_coding	unknown	0.0671233	0.0178199	0.554992	0.131834	0.228231	0.0949266	0.0161115	0.139005	0.0916512	0.0314616	TRUE
ENSG00000064726	BTBD1	protein_coding	unknown	0.0340363	0.0121858	0.494202	0.0391778	0.420399	0.040434	0.0135942	0.0704039	0.0013989	0.0958447	FALSE
ENSG00000064763	FAR2	protein_coding	unknown	0.041757	0.0480913	0.4931	0.073093	0.343959	0.0718366	0.0500029	0.197235	0.0294259	0.236206	TRUE
ENSG00000064886	CHI3L2	protein_coding	unknown	0.00899513	0.080941	0.782507	0.102113	0.025444	0.0154899	0.0950494	0.202697	0.0707928	0.0431534	TRUE
ENSG00000064932	SBNO2	protein_coding	unknown	0.00160685	0.0878939	0.394693	0.0568148	0.458992	0.0027559	0.091911	0.295472	0.0492629	0.240558	FALSE
ENSG00000064933	PMS1	protein_coding	unknown	0.164161	0.0296861	0.371507	0.11361	0.321036	0.0859579	0.038229	0.211102	0.0781672	0.187127	FALSE
ENSG00000064961	HMG20B	protein_coding	unknown	0.00053345	0.0257067	0.784367	0.0303683	0.159025	0.000923962	0.0252458	0.226485	0.0297844	0.186446	FALSE
ENSG00000064995	TAF11	protein_coding	unknown	0.0210037	0.00487714	0.929577	0.00915533	0.0353872	0.00696273	0.00148708	0.0306857	0.00848991	0.0167202	FALSE
ENSG00000064999	ANKS1A	protein_coding	unknown	0.0199531	0.0384205	0.586723	0.0924014	0.262502	0.015765	0.0333887	0.104811	0.0268791	0.0603085	FALSE
ENSG00000065000	AP3D1	protein_coding	unknown	0.0114972	0.0420622	0.503155	0.0753628	0.367923	0.0152427	0.0540401	0.0881931	0.0288786	0.0205171	FALSE
ENSG00000065029	ZNF76	protein_coding	unknown	0.00655966	0.0389862	0.491675	0.0130595	0.44972	0.0107678	0.0169092	0.230598	0.0226197	0.212963	FALSE
ENSG00000065054	SLC9A3R2	protein_coding	unknown	0.000606849	0.0028941	0.870053	0.0154839	0.110962	0.00105109	0.00407889	0.149376	0.0167308	0.12757	FALSE
ENSG00000065057	NTHL1	protein_coding	unknown	0.00882401	0.0341523	0.83639	0.0779818	0.0426515	0.0138382	0.0209512	0.091579	0.0333313	0.0424493	FALSE
ENSG00000065060	UHRF1BP1	protein_coding	unknown	0.030652	0.00981185	0.190142	0.175344	0.59405	0.0238401	0.0134674	0.123539	0.0296555	0.158765	FALSE
ENSG00000065135	GNAI3	protein_coding	unknown	0.0484211	0.0231007	0.545691	0.187191	0.195596	0.0494061	0.00505747	0.0601842	0.111688	0.0958528	FALSE
ENSG00000065150	IPO5	protein_coding	unknown	0.0394709	0.0259119	0.314637	0.0798577	0.540123	0.0352831	0.0113848	0.159145	0.0207783	0.159778	FALSE
ENSG00000065154	OAT	protein_coding	unknown	0.0500663	0.023849	0.642637	0.148941	0.134506	0.0377017	0.00264663	0.0833091	0.0959903	0.0530296	FALSE
ENSG00000065183	WDR3	protein_coding	unknown	0.0274609	0.0427216	0.513243	0.204001	0.212573	0.0386594	0.0363078	0.135841	0.0660211	0.180374	FALSE
ENSG00000065243	PKN2	protein_coding	unknown	0.0526346	0.0691797	0.131927	0.299422	0.446837	0.0456098	0.0172551	0.0450956	0.104097	0.133394	TRUE
ENSG00000065268	WDR18	protein_coding	unknown	0.00057486	0.0293873	0.901318	0.0663154	0.00240444	0.000582947	0.0225142	0.0737608	0.0520472	0.00219971	FALSE
ENSG00000065308	TRAM2	protein_coding	unknown	0.0277345	0.0255275	0.000110608	0.627499	0.319129	0.0258465	0.042586	0.000191579	0.0684466	0.0538163	TRUE
ENSG00000065320	NTN1	protein_coding	unknown	0.00946883	0.0386914	0.0755381	0.764891	0.11141	0.00765241	0.0475696	0.0418671	0.0361006	0.0789244	TRUE
ENSG00000065325	GLP2R	protein_coding	unknown	0.0169815	0.0305439	0.252067	0.401666	0.298742	0.0277675	0.0324101	0.174623	0.0398547	0.190775	TRUE
ENSG00000065328	MCM10	protein_coding	unknown	0.0136206	0.0562505	0.394502	0.18126	0.354367	0.0156626	0.0155263	0.140647	0.0648688	0.236705	FALSE
ENSG00000065357	DGKA	protein_coding	unknown	0.0149307	0.0966492	0.506802	0.119651	0.261967	0.0232726	0.0208061	0.250917	0.0231398	0.239857	FALSE
ENSG00000065361	ERBB3	protein_coding	unknown	0.0418046	0.0137582	0.326328	0.554776	0.0633331	0.0615286	0.0183448	0.207869	0.0729682	0.109696	TRUE
ENSG00000065427	KARS1	protein_coding	unknown	0.0285378	0.0277586	0.63204	0.0820704	0.229593	0.0243087	0.00453444	0.0565917	0.032629	0.0815723	FALSE
ENSG00000065457	ADAT1	protein_coding	unknown	0.0384528	0.0173475	0.334593	0.0454318	0.564175	0.052345	0.0194289	0.10141	0.0286819	0.105644	FALSE
ENSG00000065485	PDIA5	protein_coding	unknown	0.00267912	0.0378414	0.0564771	0.803925	0.0990774	0.00281717	0.039371	0.052069	0.0775459	0.122674	TRUE
ENSG00000065491	TBC1D22B	protein_coding	unknown	0.0035794	0.0388773	0.272055	0.0516171	0.633871	0.00230451	0.0122228	0.108962	0.0299412	0.0935482	FALSE
ENSG00000065518	NDUFB4	protein_coding	unknown	0.0132007	0.0173671	0.793758	0.103206	0.0724679	0.0215284	0.0253719	0.204531	0.0446729	0.123774	TRUE
ENSG00000065526	SPEN	protein_coding	unknown	0.155124	0.0294154	0.0647975	0.250036	0.500627	0.131192	0.0385343	0.00127711	0.00986184	0.101243	FALSE
ENSG00000065534	MYLK	protein_coding	unknown	0.00958837	0.0287958	0.338319	0.220295	0.403002	0.0145075	0.0262108	0.246852	0.0754056	0.228732	FALSE
ENSG00000065548	ZC3H15	protein_coding	unknown	0.0714575	0.0191272	0.691383	0.0347305	0.183301	0.0187638	0.00383307	0.00518837	0.0216042	0.0390127	FALSE
ENSG00000065559	MAP2K4	protein_coding	unknown	0.047201	0.0191521	0.35208	0.014397	0.56717	0.0428313	0.0150058	0.0460609	0.0105758	0.0729542	FALSE
ENSG00000065600	PACC1	protein_coding	unknown	0.0190894	0.0279952	0.198752	0.729735	0.0244279	0.0246389	0.027079	0.0943332	0.0604095	0.0385607	TRUE
ENSG00000065613	SLK	protein_coding	unknown	0.0547588	0.0226159	0.394598	0.142407	0.385621	0.0154963	0.00791218	0.123781	0.0164558	0.0997412	FALSE
ENSG00000065615	CYB5R4	protein_coding	unknown	0.043672	0.0141372	0.464854	0.02263	0.454707	0.028045	0.0130309	0.0430829	0.00349032	0.0245785	FALSE
ENSG00000065621	GSTO2	protein_coding	unknown	0.0351754	0.017631	0.740318	0.0813715	0.125504	0.032189	0.0192212	0.198923	0.0441995	0.124351	FALSE
ENSG00000065665	SEC61A2	protein_coding	unknown	0.146303	0.0264902	0.0156122	0.692283	0.119312	0.0576267	0.0243318	0.0161961	0.0470243	0.0434019	TRUE
ENSG00000065675	PRKCQ	protein_coding	unknown	0.0293124	0.0440073	0.393832	0.208544	0.324304	0.0160971	0.0123751	0.107957	0.071135	0.0354853	FALSE
ENSG00000065717	TLE2	protein_coding	unknown	0.00562126	0.0356046	0.0887963	0.0045313	0.865446	0.00571673	0.0484772	0.0809153	0.00320923	0.105542	FALSE
ENSG00000065802	ASB1	protein_coding	unknown	0.0103759	0.0104076	0.860037	0.0165697	0.10261	0.0168341	0.0111614	0.130114	0.0223311	0.090766	FALSE
ENSG00000065809	FAM107B	protein_coding	unknown	0.0184504	0.0114696	0.13697	0.0196024	0.813507	0.00963763	0.00727927	0.0397574	0.023519	0.0801933	FALSE
ENSG00000065833	ME1	protein_coding	unknown	0.0572005	0.0145328	0.41385	0.173532	0.340885	0.00501815	0.0199239	0.102683	0.117697	0.0299199	FALSE
ENSG00000065882	TBC1D1	protein_coding	unknown	0.0239121	0.0175472	0.228376	0.0657595	0.664406	0.0196634	0.00622265	0.030396	0.0292413	0.0649711	FALSE
ENSG00000065883	CDK13	protein_coding	unknown	0.040602	0.0664445	0.223902	0.101608	0.567443	0.0325487	0.0157387	0.0841564	0.0124535	0.130715	FALSE
ENSG00000065911	MTHFD2	protein_coding	unknown	0.0223756	0.0132537	0.699396	0.0601229	0.204852	0.0266584	0.00266756	0.00743715	0.0298855	0.0464391	FALSE
ENSG00000065923	SLC9A7	protein_coding	unknown	0.01703	0.0340987	0.0508644	0.647383	0.250624	0.0227426	0.0280206	0.0453328	0.0562409	0.10643	TRUE
ENSG00000065970	FOXJ2	protein_coding	unknown	0.0146774	0.0583187	0.292248	0.131658	0.503098	0.000802847	0.0292855	0.160108	0.00259981	0.191191	FALSE
ENSG00000065978	YBX1	protein_coding	unknown	3.88909e-06	0.00545947	0.475772	0.00501811	0.513746	6.73611e-06	0.00814318	0.237603	0.00869162	0.229263	FALSE
ENSG00000065989	PDE4A	protein_coding	unknown	0.0102529	0.0167333	0.152983	0.0227685	0.797262	0.0177585	0.0169881	0.157415	0.0373492	0.102709	FALSE
ENSG00000066027	PPP2R5A	protein_coding	unknown	0.0551004	0.00456266	0.447633	0.0518429	0.440861	0.0224895	0.0039424	0.175333	0.0372553	0.119531	FALSE
ENSG00000066044	ELAVL1	protein_coding	unknown	0.017224	0.0160058	0.606548	0.082857	0.277365	0.0116849	0.010349	0.0961656	0.0148184	0.0942154	FALSE
ENSG00000066084	DIP2B	protein_coding	unknown	0.0501857	0.0240607	0.2572	0.137634	0.530919	0.0678941	0.0158682	0.0727416	0.0322521	0.15702	FALSE
ENSG00000066117	SMARCD1	protein_coding	unknown	0.0156149	0.0365808	0.445629	0.0277951	0.47438	0.0182574	0.0202974	0.179349	0.0288095	0.168209	FALSE
ENSG00000066135	KDM4A	protein_coding	unknown	0.0137556	0.0623237	0.423322	0.145851	0.354747	0.0217699	0.0313815	0.101577	0.0308246	0.155131	FALSE
ENSG00000066136	NFYC	protein_coding	unknown	0.0291382	0.0323732	0.619192	0.085326	0.233971	0.0105642	0.0182826	0.133435	0.042177	0.0762701	FALSE
ENSG00000066248	NGEF	protein_coding	unknown	8.15483e-05	0.0309767	0.705713	0.066112	0.197116	0.000141246	0.0322019	0.356142	0.019245	0.339453	FALSE
ENSG00000066279	ASPM	protein_coding	unknown	0.14201	0.0564066	0.153798	0.278645	0.36914	0.174172	0.0570101	0.027765	0.0660384	0.210965	FALSE
ENSG00000066322	ELOVL1	protein_coding	unknown	0.00419185	0.0253328	0.267558	0.652866	0.0500517	0.00341662	0.0209059	0.0358677	0.0247996	0.0675312	TRUE
ENSG00000066379	POLR1H	protein_coding	unknown	0.0337192	0.0230959	0.791651	0.073749	0.0777849	0.0334058	0.0190547	0.177677	0.0397631	0.119417	FALSE
ENSG00000066422	ZBTB11	protein_coding	unknown	0.0676298	0.0500323	0.196704	0.12167	0.563963	0.0499301	0.0100667	0.0542855	0.0441077	0.0726996	FALSE
ENSG00000066427	ATXN3	protein_coding	unknown	0.00612379	0.0283176	0.739776	0.0321598	0.193623	0.00901202	0.0114892	0.181406	0.0092521	0.173916	FALSE
ENSG00000066455	GOLGA5	protein_coding	unknown	0.0266531	0.02176	0.408966	0.0654463	0.477174	0.02209	0.0129321	0.128689	0.0419456	0.112994	TRUE
ENSG00000066468	FGFR2	protein_coding	unknown	0.0216568	0.0404445	0.18743	0.591869	0.1586	0.0374991	0.0303862	0.10981	0.0785094	0.156232	TRUE
ENSG00000066557	LRRC40	protein_coding	unknown	0.118174	0.0154467	0.532136	0.139775	0.194469	0.0202228	4.77719e-05	0.18336	0.115498	0.0476874	FALSE
ENSG00000066583	ISOC1	protein_coding	unknown	0.0256927	0.00326821	0.72308	0.0620641	0.185895	0.036335	0.00130995	0.0467807	0.0420963	0.0303406	FALSE
ENSG00000066629	EML1	protein_coding	unknown	0.00221627	0.0398294	0.456367	0.0327838	0.468803	0.00200862	0.0430926	0.381753	0.0307517	0.335909	FALSE
ENSG00000066651	TRMT11	protein_coding	unknown	0.481909	0.110307	0.218617	0.0177151	0.171452	0.243495	0.10389	0.0182372	0.013031	0.151794	FALSE
ENSG00000066654	THUMPD1	protein_coding	unknown	0.0787877	0.0354738	0.462999	0.117375	0.305365	0.0957788	0.0264208	0.0160177	0.0520527	0.137428	FALSE
ENSG00000066697	MSANTD3	protein_coding	unknown	0.0158262	0.0135076	0.348376	0.000503098	0.621787	0.016519	0.00665009	0.0100896	0.000871391	0.0154005	FALSE
ENSG00000066739	ATG2B	protein_coding	unknown	0.0847531	0.0460842	0.229646	0.256106	0.383411	0.0830288	0.0292012	0.135737	0.0670718	0.158663	FALSE
ENSG00000066777	ARFGEF1	protein_coding	unknown	0.0355649	0.0424076	0.138884	0.115932	0.667211	0.0239368	0.00363862	0.0856494	0.0231494	0.119698	FALSE
ENSG00000066827	ZFAT	protein_coding	unknown	0.0334311	0.0633877	0.342463	0.0909207	0.469797	0.0317302	0.0363007	0.139351	0.0296732	0.105336	FALSE
ENSG00000066855	MTFR1	protein_coding	unknown	0.0376403	0.0198756	0.525347	0.0527891	0.364348	0.0335455	0.00861938	0.0791398	0.0117957	0.103885	FALSE
ENSG00000066926	FECH	protein_coding	unknown	0.0180442	0.0246978	0.643932	0.0703752	0.242951	0.0147766	0.0152095	0.0441709	0.00857011	0.0735384	FALSE
ENSG00000066933	MYO9A	protein_coding	unknown	0.14136	0.0313382	0.15769	0.168191	0.501422	0.11064	0.0396325	0.013308	0.0293069	0.115797	TRUE
ENSG00000067057	PFKP	protein_coding	unknown	0.00886381	0.0335981	0.625076	0.147534	0.184928	0.0106849	0.0192874	0.06208	0.0558076	0.107451	TRUE
ENSG00000067064	IDI1	protein_coding	unknown	0.0663106	0.00950227	0.773387	0.0752356	0.0755648	0.0662198	0.00768261	0.25377	0.0949518	0.100281	FALSE
ENSG00000067066	SP100	protein_coding	unknown	0.0402912	0.0315847	0.547175	0.0522136	0.328735	0.0379579	0.0116318	0.0916266	0.0306744	0.100146	FALSE
ENSG00000067082	KLF6	protein_coding	unknown	0.069629	0.0638601	0.429374	0.0148245	0.422312	0.00518381	0.0329239	0.0742602	0.0032736	0.0328788	FALSE
ENSG00000067113	PLPP1	protein_coding	unknown	0.0416232	0.0135865	0.234905	0.586432	0.123454	0.042526	0.0151856	0.153052	0.0487687	0.0765696	TRUE
ENSG00000067141	NEO1	protein_coding	ER	0.0209914	0.0260022	0.0198491	0.849635	0.0835218	0.016055	0.0247233	0.0294984	0.0575581	0.0703082	TRUE
ENSG00000067167	TRAM1	protein_coding	unknown	0.0289456	0.0234998	0.0444095	0.526136	0.377009	0.0447664	0.0167562	0.0323627	0.0843096	0.0901823	TRUE
ENSG00000067177	PHKA1	protein_coding	unknown	0.0323983	0.0284992	0.449194	0.1163	0.373609	0.0278167	0.00961595	0.13609	0.0152153	0.161053	FALSE
ENSG00000067182	TNFRSF1A	protein_coding	unknown	0.0084929	0.0378996	0.236109	0.524189	0.193309	0.00763648	0.0119125	0.109687	0.0620069	0.133167	TRUE
ENSG00000067191	CACNB1	protein_coding	unknown	0.00403975	0.144234	0.293104	0.0278796	0.530743	0.00628525	0.096329	0.130124	0.0232787	0.130262	FALSE
ENSG00000067208	EVI5	protein_coding	unknown	0.0287008	0.0322222	0.232742	0.082954	0.623381	0.0221315	0.0279044	0.158158	0.0282743	0.139092	FALSE
ENSG00000067221	STOML1	protein_coding	unknown	0.0107526	0.0376976	0.444571	0.477535	0.0294436	0.0129338	0.0432134	0.221475	0.13185	0.049925	TRUE
ENSG00000067225	PKM	protein_coding	unknown	0.00204511	0.0265018	0.740106	0.115078	0.116268	0.00239166	0.0248191	0.183709	0.0600211	0.163159	FALSE
ENSG00000067248	DHX29	protein_coding	unknown	0.0606087	0.0267076	0.452698	0.163114	0.296872	0.0638951	0.00734423	0.0498241	0.101226	0.107953	FALSE
ENSG00000067334	DNTTIP2	protein_coding	unknown	0.105909	0.0760451	0.24854	0.205465	0.364041	0.0507711	0.0211032	0.0779693	0.0686374	0.13327	FALSE
ENSG00000067365	METTL22	protein_coding	unknown	0.00103748	0.0758052	0.52333	0.00720548	0.392622	0.0010883	0.043711	0.108799	0.0124798	0.087107	FALSE
ENSG00000067369	TP53BP1	protein_coding	unknown	0.0728633	0.0205095	0.291354	0.106926	0.508347	0.0608355	0.0229335	0.14924	0.0080135	0.175639	FALSE
ENSG00000067445	TRO	protein_coding	unknown	0.0114603	0.0977961	0.285413	0.307686	0.297645	0.0165242	0.0543228	0.0990373	0.0536413	0.176033	FALSE
ENSG00000067533	RRP15	protein_coding	unknown	0.0356412	0.0306618	0.86341	0.0306036	0.0396838	0.0377173	0.0180189	0.0682909	0.0170827	0.0407095	FALSE
ENSG00000067560	RHOA	protein_coding	unknown	0.00848299	0.0026285	0.834837	0.0306447	0.123407	0.0118948	0.00241964	0.00416221	0.0170449	0.0306823	FALSE
ENSG00000067596	DHX8	protein_coding	unknown	0.0144836	0.045128	0.468761	0.117734	0.353894	0.0215659	0.0177553	0.126131	0.0173742	0.153335	FALSE
ENSG00000067606	PRKCZ	protein_coding	unknown	0.000888127	0.0131965	0.564436	0.0299157	0.391564	0.001256	0.0186245	0.598852	0.0423072	0.536664	FALSE
ENSG00000067704	IARS2	protein_coding	unknown	0.0183922	0.0102618	0.385073	0.400596	0.185677	0.022354	0.0052964	0.08108	0.164697	0.100675	FALSE
ENSG00000067715	SYT1	protein_coding	unknown	0.447669	0.0827178	0.00118502	0.249679	0.21875	0.240345	0.0735102	0.00167587	0.0256427	0.194153	TRUE
ENSG00000067798	NAV3	protein_coding	unknown	0.110081	0.121867	0.252334	0.0475624	0.468156	0.108969	0.107378	0.0837893	0.0244022	0.0773684	FALSE
ENSG00000067829	IDH3G	protein_coding	unknown	0.000196067	0.0306397	0.834548	0.0424643	0.0921523	0.000339597	0.0303594	0.183938	0.0370501	0.156238	FALSE
ENSG00000067836	ROGDI	protein_coding	unknown	0	0.0407668	0.75356	0.00805803	0.197615	0	0.05125	0.284915	0.0107998	0.284632	FALSE
ENSG00000067840	PDZD4	protein_coding	unknown	0.0156438	0.020221	0.565925	0.0679202	0.33029	0.0134938	0.0177049	0.1757	0.0369125	0.117339	FALSE
ENSG00000067842	ATP2B3	protein_coding	unknown	0.0653231	0.0434541	0.045394	0.471973	0.373856	0.075211	0.0721046	0.0286503	0.062382	0.0578219	TRUE
ENSG00000067900	ROCK1	protein_coding	unknown	0.0806036	0.0283068	0.280494	0.0858717	0.524724	0.105881	0.0301567	0.0877119	0.00163439	0.161802	FALSE
ENSG00000067955	CBFB	protein_coding	unknown	0.00873874	0.0324329	0.558928	0.0334599	0.366441	0.0121504	0.0255285	0.198789	0.0365321	0.169571	FALSE
ENSG00000067992	PDK3	protein_coding	unknown	0.0345247	0.00643835	0.630647	0.0612067	0.267183	0.011796	0.00806787	0.0732312	0.0195424	0.0499607	FALSE
ENSG00000068001	HYAL2	protein_coding	unknown	0.0091818	0.0264077	0.213511	0.591762	0.159138	0.0136291	0.00894123	0.0506929	0.0942833	0.133242	TRUE
ENSG00000068028	RASSF1	protein_coding	unknown	0.0010433	0.0318871	0.841095	0.0374683	0.0885062	0.00162765	0.0356088	0.137414	0.0331726	0.0881588	FALSE
ENSG00000068097	HEATR6	protein_coding	unknown	0.00839892	0.083347	0.312408	0.194885	0.400961	0.0070782	0.0241978	0.11384	0.0642988	0.209415	FALSE
ENSG00000068120	COASY	protein_coding	unknown	0.0441754	0.0154108	0.536433	0.14945	0.254531	0.0599554	0.0217942	0.193701	0.0140692	0.245931	TRUE
ENSG00000068137	PLEKHH3	protein_coding	unknown	0.0412189	0.0139581	0.555208	0.0815767	0.308038	0.0582923	0.0106823	0.0109852	0.0266878	0.0633126	TRUE
ENSG00000068305	MEF2A	protein_coding	unknown	0.152894	0.0398115	0.291412	0.0371596	0.478722	0.142127	0.0372517	0.0802383	0.0162314	0.0408683	FALSE
ENSG00000068308	OTUD5	protein_coding	unknown	0.0100553	0.0391941	0.623716	0.0565083	0.270527	0.00945479	0.0409161	0.20419	0.0335111	0.15991	FALSE
ENSG00000068323	TFE3	protein_coding	unknown	0.000123209	0.0233283	0.490462	0.0176939	0.468392	0.000175592	0.0235136	0.248997	0.0306467	0.213816	FALSE
ENSG00000068354	TBC1D25	protein_coding	unknown	0.00249485	0.0241747	0.532061	0.0446164	0.396653	0.00432121	0.0417119	0.309861	0.0622546	0.250597	FALSE
ENSG00000068366	ACSL4	protein_coding	unknown	0.0252127	0.0310354	0.427045	0.217881	0.298825	0.0202295	0.00745191	0.0579185	0.068528	0.127786	TRUE
ENSG00000068383	INPP5A	protein_coding	unknown	0.0237417	0.00812726	0.25486	0.0387384	0.674532	0.0257208	0.00383142	0.122005	0.0141093	0.14351	FALSE
ENSG00000068394	GPKOW	protein_coding	unknown	0.000536629	0.0191634	0.799771	0.0917107	0.0888187	0.000427775	0.0103473	0.136904	0.0488323	0.138247	FALSE
ENSG00000068400	GRIPAP1	protein_coding	unknown	0.0175581	0.0751394	0.575572	0.092856	0.238874	0.0239114	0.0403168	0.19111	0.0281861	0.208006	FALSE
ENSG00000068438	FTSJ1	protein_coding	unknown	0.0242229	0.0237287	0.60536	0.0551203	0.291568	0.0202889	0.0158896	0.126144	0.0446139	0.0802696	FALSE
ENSG00000068489	PRR11	protein_coding	unknown	0.0315068	0.0161358	0.285	0.0841979	0.583159	0.0258604	0.00867878	0.205329	0.0312933	0.189239	FALSE
ENSG00000068615	REEP1	protein_coding	unknown	0.0352316	0.0285754	0.0918162	0.438469	0.405908	0.0457389	0.0029667	0.108617	0.0238909	0.0360204	TRUE
ENSG00000068650	ATP11A	protein_coding	unknown	0.127089	0.00485362	0	0.597176	0.270881	0.00350002	0.00647821	0	0.135619	0.132641	TRUE
ENSG00000068654	POLR1A	protein_coding	unknown	0.0186236	0.0672368	0.267103	0.215302	0.431735	0.0156477	0.0286307	0.0660177	0.0443007	0.134002	FALSE
ENSG00000068697	LAPTM4A	protein_coding	ER	0.0472903	0.011568	0.0973577	0.836738	0.00704579	0.0436711	0.00303672	0.048246	0.00272704	0.0104876	TRUE
ENSG00000068724	TTC7A	protein_coding	unknown	0.00747155	0.106685	0.372595	0.0491079	0.46414	0.0114883	0.0689124	0.34886	0.0457117	0.319344	FALSE
ENSG00000068745	IP6K2	protein_coding	unknown	0.0222669	0.074871	0.518686	0.0761003	0.308076	0.0212615	0.039066	0.0363071	0.0246772	0.0141795	FALSE
ENSG00000068784	SRBD1	protein_coding	unknown	0.0626293	0.0303483	0.429221	0.0854904	0.392311	0.0551403	0.0149201	0.0734037	0.0420769	0.0466168	FALSE
ENSG00000068796	KIF2A	protein_coding	unknown	0.0521581	0.0233846	0.390992	0.112255	0.421211	0.0515089	0.00964661	0.0474879	0.0409494	0.1303	FALSE
ENSG00000068878	PSME4	protein_coding	unknown	0.0806031	0.0379917	0.30467	0.197571	0.379164	0.0971639	0.0135174	0.0380831	0.0771894	0.198919	FALSE
ENSG00000068885	IFT80	protein_coding	unknown	0.160079	0.0319382	0.43648	0.0121232	0.35938	0.0984666	0.0264917	0.0514462	0.00987701	0.0304057	FALSE
ENSG00000068903	SIRT2	protein_coding	unknown	0.031756	0.0479426	0.547624	0.0423681	0.330309	0.0419895	0.0530612	0.060066	0.0150035	0.105248	FALSE
ENSG00000068912	ERLEC1	protein_coding	unknown	0.0295835	0.00983968	0.174583	0.428785	0.357208	0.0380238	0.0132447	0.136439	0.0871197	0.0234004	TRUE
ENSG00000068971	PPP2R5B	protein_coding	unknown	0.054843	0.0513446	0.531601	0.052987	0.309224	0.0616761	0.00608282	0.144549	0.0578651	0.113998	FALSE
ENSG00000069011	PITX1	protein_coding	unknown	0.000483434	0.00826651	0.553413	0.0213749	0.416462	0.000559239	0.00718715	0.288763	0.0370224	0.249631	FALSE
ENSG00000069020	MAST4	protein_coding	unknown	0.151106	0.033181	0.592783	0.0745093	0.148421	0.0799882	0.0260326	0.267048	0.0619223	0.141642	FALSE
ENSG00000069188	SDK2	protein_coding	unknown	0.0521292	0.0114487	0.00397727	0.536827	0.395618	0.0459865	0.015606	0.00237827	0.0195977	0.0084045	TRUE
ENSG00000069248	NUP133	protein_coding	unknown	0.0771399	0.0335983	0.391743	0.229185	0.268334	0.0847863	0.00975916	0.0898867	0.125323	0.110464	FALSE
ENSG00000069275	NUCKS1	protein_coding	unknown	0.0167182	0.0140704	0.736919	0.0306557	0.201636	0.000618756	0.0194179	0.0109856	0.0104471	0.0194982	FALSE
ENSG00000069329	VPS35	protein_coding	unknown	0.0646749	0.0251578	0.559032	0.185975	0.165161	0.0860096	0.02368	0.0271519	0.0976684	0.132846	FALSE
ENSG00000069345	DNAJA2	protein_coding	unknown	0.0475808	0.0172244	0.637706	0.0777699	0.219719	0.0230266	0.0114585	0.0908609	0.066378	0.0100022	FALSE
ENSG00000069399	BCL3	protein_coding	unknown	0.0210966	0.0495854	0.104654	0.0463144	0.77835	0.0360646	0.0641465	0.0938299	0.0501914	0.107005	FALSE
ENSG00000069424	KCNAB2	protein_coding	unknown	0.0268721	0.0379041	0.687381	0.0376777	0.210165	0.0438834	0.0274136	0.187731	0.0297036	0.174884	FALSE
ENSG00000069431	ABCC9	protein_coding	unknown	0.283695	0.0689494	0.1208	0.140241	0.386315	0.183138	0.0585577	0.0996013	0.0188379	0.0942292	TRUE
ENSG00000069493	CLEC2D	protein_coding	unknown	0.301221	0.0153384	0.438792	0.0674408	0.177208	0.0441699	0.0216917	0.365961	0.0928727	0.250611	TRUE
ENSG00000069509	FUNDC1	protein_coding	unknown	0.00539048	0.0036077	0.908093	0.033957	0.0489517	0.00411756	0.0044875	0.0714352	0.0252779	0.0547623	TRUE
ENSG00000069667	RORA	protein_coding	unknown	0.0639991	0.158266	0.308511	0.0190377	0.450187	0.105982	0.0615224	0.182143	0.0302349	0.112496	FALSE
ENSG00000069702	TGFBR3	protein_coding	unknown	0.0899501	0.0600818	0.0325383	0.520586	0.296844	0.155798	0.104065	0.0441894	0.13859	0.0627404	TRUE
ENSG00000069849	ATP1B3	protein_coding	unknown	0.0200878	0.0149161	0.106151	0.688128	0.170716	0.018548	0.0141369	0.0741766	0.0473967	0.110184	TRUE
ENSG00000069869	NEDD4	protein_coding	unknown	0.191034	0.054649	0.120481	0.099053	0.534783	0.13308	0.0489172	0.137303	0.0309233	0.195769	FALSE
ENSG00000069943	PIGB	protein_coding	unknown	0.217761	0.0102143	0.142084	0.494268	0.135673	0.0273076	0.0176917	0.128571	0.048619	0.0798067	TRUE
ENSG00000069956	MAPK6	protein_coding	unknown	0.0448632	0.0177144	0.318495	0.0864719	0.532455	0.0605972	0.0213713	0.00927877	0.019543	0.0680477	FALSE
ENSG00000069966	GNB5	protein_coding	unknown	0.0248669	0.00932672	0.682428	0.026364	0.257014	0.0214646	0.00538467	0.0633684	0.0238075	0.0246955	FALSE
ENSG00000069974	RAB27A	protein_coding	unknown	0.0244033	0.0208151	0.812812	0.050346	0.0916238	0.000714215	0.0101803	0.00848202	0.0128677	0.0138518	FALSE
ENSG00000069998	HDHD5	protein_coding	unknown	0.0289481	0.0170828	0.70148	0.0860351	0.166455	0.00341946	0.0166247	0.091451	0.0304602	0.0496678	TRUE
ENSG00000070010	UFD1	protein_coding	unknown	7.17851e-06	0.0117785	0.909658	0.0314946	0.0470618	1.24336e-05	0.0144055	0.0820111	0.0285353	0.0770686	FALSE
ENSG00000070018	LRP6	protein_coding	unknown	0.0314829	0.0606228	0.0331443	0.582345	0.292405	0.0354553	0.0358262	0.0285384	0.0879558	0.136618	TRUE
ENSG00000070047	PHRF1	protein_coding	unknown	0.0192036	0.0568827	0.386384	0.143346	0.394183	0.0168621	0.025846	0.118703	0.00745916	0.154748	FALSE
ENSG00000070061	ELP1	protein_coding	unknown	0.0485366	0.0382757	0.405975	0.206828	0.300385	0.0656609	0.00238912	0.00370932	0.0717883	0.143548	FALSE
ENSG00000070081	NUCB2	protein_coding	unknown	0.0272545	0.0120244	0.0771211	0.757674	0.125926	0.0343177	0.004451	0.0453983	0.0753538	0.0603808	TRUE
ENSG00000070087	PFN2	protein_coding	unknown	0.031114	0.0192176	0.637991	0.0190855	0.292592	0.0294167	0.00803457	0.0641848	0.0216851	0.0571715	TRUE
ENSG00000070159	PTPN3	protein_coding	unknown	0.00808333	0.0457324	0.33822	0.0605458	0.547418	0.0114315	0.0111569	0.185437	0.0288201	0.179205	FALSE
ENSG00000070182	SPTB	protein_coding	unknown	0.0287032	0.0292177	0.50489	0.172166	0.265023	0.0243371	0.023464	0.202114	0.0631198	0.184659	FALSE
ENSG00000070214	SLC44A1	protein_coding	unknown	0.0344979	0.0176585	0.00800047	0.659441	0.280402	0.036558	0.0202727	0.00688382	0.0559923	0.0861234	TRUE
ENSG00000070269	TMEM260	protein_coding	unknown	0.225738	0.0491741	0.0516262	0.544828	0.128634	0.174112	0.0794675	0.013885	0.0133471	0.114894	TRUE
ENSG00000070366	SMG6	protein_coding	Cytosol	0.016921	0.0853857	0.206542	0.136921	0.554231	0.0258665	0.049295	0.0609246	0.026983	0.126223	TRUE
ENSG00000070367	EXOC5	protein_coding	unknown	0.0328312	0.0123985	0.22708	0.0875469	0.640143	0.0417081	0.0168283	0.0245343	0.0376947	0.0380402	FALSE
ENSG00000070371	CLTCL1	protein_coding	unknown	0.0130987	0.122173	0.48594	0.0692476	0.309541	0.0156597	0.0668159	0.344434	0.0609515	0.266058	FALSE
ENSG00000070404	FSTL3	protein_coding	unknown	0.0104551	0.0378243	0.152043	0.709755	0.0899218	0.0132259	0.0239104	0.0412967	0.0409789	0.0589511	TRUE
ENSG00000070413	DGCR2	protein_coding	unknown	0.0155912	0.0338464	0.10176	0.796618	0.0521847	0.018348	0.0395853	0.0225747	0.0657639	0.0483261	TRUE
ENSG00000070423	RNF126	protein_coding	unknown	0.000966295	0.0262845	0.57356	0.0142046	0.384984	0.000854396	0.0292639	0.211952	0.0243211	0.190847	FALSE
ENSG00000070444	MNT	protein_coding	unknown	0.00298843	0.0943776	0.205235	0.103936	0.593463	0.00373573	0.0574195	0.156263	0.00800673	0.20194	FALSE
ENSG00000070476	ZXDC	protein_coding	unknown	0.0499035	0.0663983	0.362931	0.086507	0.434261	0.0468367	0.013765	0.0722649	0.0102383	0.129766	FALSE
ENSG00000070495	JMJD6	protein_coding	unknown	0.0106502	0.0246197	0.733429	0.0622639	0.169037	0.0183986	0.019258	0.134216	0.0146883	0.137185	FALSE
ENSG00000070501	POLB	protein_coding	unknown	0.0277431	0.0223405	0.75273	0.00195682	0.19523	0.0176498	0.00141516	0.0173	0.00276736	0.00170199	FALSE
ENSG00000070540	WIPI1	protein_coding	unknown	0.00403597	0.0562452	0.40763	0.00934382	0.522745	0.00649986	0.0447494	0.179336	0.0156363	0.184062	FALSE
ENSG00000070601	FRMPD1	protein_coding	unknown	0.0372945	0.0866291	0.214433	0.0664723	0.595172	0.0392778	0.0748309	0.187651	0.0631732	0.14792	FALSE
ENSG00000070610	GBA2	protein_coding	unknown	0.0933385	0.106521	0.21134	0.0572375	0.531563	0.142046	0.102615	0.136738	0.0216397	0.186878	FALSE
ENSG00000070614	NDST1	protein_coding	unknown	0.00753193	0.0324709	0.117126	0.40404	0.438832	0.00376701	0.0258503	0.100557	0.037067	0.135745	TRUE
ENSG00000070669	ASNS	protein_coding	unknown	0.0545501	0.0225343	0.565699	0.206146	0.15107	0.0644156	0.00657925	0.139259	0.128685	0.0472616	FALSE
ENSG00000070718	AP3M2	protein_coding	unknown	0.109928	0.0793619	0.483769	0.0833753	0.243566	0.070912	0.0568165	0.0618053	0.0258905	0.0937351	FALSE
ENSG00000070756	PABPC1	protein_coding	unknown	0.0299925	0.00460217	0.0119284	0.0603354	0.893142	0.0387529	0.00408833	0.0154541	0.0432625	0.0685774	FALSE
ENSG00000070759	TESK2	protein_coding	unknown	0.0140109	0.0451728	0.328872	0.0592542	0.55269	0.0242676	0.0219505	0.11024	0.0306067	0.0782048	FALSE
ENSG00000070761	CFAP20	protein_coding	unknown	0.0109138	0.0479968	0.745966	0.0533792	0.141744	0.0189032	0.0306093	0.271138	0.0513229	0.194445	FALSE
ENSG00000070770	CSNK2A2	protein_coding	unknown	0.00562992	0.0218585	0.392066	0.0592744	0.521172	0.0065045	0.018776	0.293962	0.0554106	0.234406	FALSE
ENSG00000070778	PTPN21	protein_coding	unknown	0.0587026	0.0358488	0.135052	0.0759777	0.694419	0.0434956	0.0272294	0.123925	0.0423283	0.11372	FALSE
ENSG00000070785	EIF2B3	protein_coding	unknown	0.0246328	0.038831	0.674148	0.115249	0.14714	0.0160782	0.0113806	0.030498	0.041841	0.0704636	FALSE
ENSG00000070814	TCOF1	protein_coding	unknown	0.0264134	0.0642043	0.252941	0.146065	0.510376	0.0219243	0.0297235	0.120583	0.0209753	0.174024	FALSE
ENSG00000070831	CDC42	protein_coding	unknown	0.057835	0.013928	0.714511	0.0874984	0.126228	0.0389163	0.00044493	0.107405	0.0685123	0.000421347	FALSE
ENSG00000070882	OSBPL3	protein_coding	unknown	0.020231	0.102329	0.199869	0.221056	0.456515	0.0344381	0.029241	0.0342067	0.0879658	0.0899422	FALSE
ENSG00000070886	EPHA8	protein_coding	unknown	0.0010921	0.0202008	0.270845	0.497523	0.21034	0.000807747	0.0173306	0.0904754	0.0722388	0.0704793	TRUE
ENSG00000070950	RAD18	protein_coding	unknown	0.143164	0.0397721	0.382885	0.0754648	0.358714	0.00313928	0.00883648	0.00352408	0.0416954	0.0509166	FALSE
ENSG00000070961	ATP2B1	protein_coding	unknown	0.0814611	0.0245386	0.0348574	0.732284	0.126859	0.0597217	0.0146166	0.0109054	0.0969326	0.134418	TRUE
ENSG00000071051	NCK2	protein_coding	unknown	0.00182513	0.00491384	0.543587	0.0174121	0.432262	0.00162152	0.00839545	0.159877	0.0276546	0.126747	FALSE
ENSG00000071054	MAP4K4	protein_coding	unknown	0.0426488	0.0223973	0.261162	0.0765193	0.597272	0.0338954	0.0211301	0.169461	0.0137426	0.171024	FALSE
ENSG00000071073	MGAT4A	protein_coding	unknown	0.0237313	0.0263145	0.152633	0.328325	0.468996	0.0411038	0.0455605	0.124154	0.0845004	0.0441619	TRUE
ENSG00000071082	RPL31	protein_coding	unknown	0	0.00744761	0.958528	0.0340242	0	0	0.00864354	0.0260185	0.0176086	0	FALSE
ENSG00000071127	WDR1	protein_coding	unknown	0.00930908	0.0311325	0.728385	0.0520525	0.179121	0.0150267	0.0331435	0.275125	0.0451774	0.213536	FALSE
ENSG00000071189	SNX13	protein_coding	unknown	0.0874327	0.0257222	0.0966113	0.390073	0.400161	0.0734662	0.0204186	0.0728925	0.0694213	0.0910242	TRUE
ENSG00000071205	ARHGAP10	protein_coding	unknown	0.0532051	0.0560083	0.237635	0.0642175	0.588934	0.0387415	0.0058201	0.0949666	0.0175509	0.116485	FALSE
ENSG00000071242	RPS6KA2	protein_coding	unknown	0.0209412	0.00536978	0.375123	0.0383249	0.560241	0.0296153	0.00759402	0.260636	0.0541899	0.169237	FALSE
ENSG00000071243	ING3	protein_coding	unknown	0.104868	0.0266552	0.498771	0.107529	0.262176	0.0395842	0.00769336	0.0318704	0.0595673	0.0595877	FALSE
ENSG00000071246	VASH1	protein_coding	unknown	0.019012	0.0630421	0.430262	0.0709535	0.41673	0.0205583	0.0537474	0.142549	0.0224302	0.163334	TRUE
ENSG00000071282	LMCD1	protein_coding	unknown	0.0019815	0.0243186	0.77135	0.0484496	0.1539	0.00189451	0.0190964	0.19594	0.0348327	0.158863	FALSE
ENSG00000071462	BUD23	protein_coding	unknown	0.0100623	0.0231822	0.586207	0.338324	0.0422242	0.0161964	0.0158846	0.133988	0.123626	0.0673881	FALSE
ENSG00000071537	SEL1L	protein_coding	unknown	0.0169067	0.01963	0.00516777	0.951544	0.00675176	0.0292832	0.00981859	0.00687468	0.0439874	0.00592243	TRUE
ENSG00000071539	TRIP13	protein_coding	unknown	0.0212031	0.00994763	0.738006	0.0238041	0.207039	0.0289586	0.00644252	0.0455512	0.000170335	0.0682376	FALSE
ENSG00000071553	ATP6AP1	protein_coding	unknown	0.000972807	0.0235398	0.0550917	0.914437	0.00595834	0.00093893	0.0259815	0.00585383	0.0323746	0.00758032	TRUE
ENSG00000071564	TCF3	protein_coding	unknown	0.00254588	0.0065596	0.441246	0.0220564	0.527592	0.00175225	0.00973653	0.175272	0.0261768	0.141059	FALSE
ENSG00000071575	TRIB2	protein_coding	unknown	0.0523667	0.0351969	0.260578	0.0818906	0.569968	0.0409563	0.0128971	0.0516581	0.0252556	0.0348104	FALSE
ENSG00000071626	DAZAP1	protein_coding	unknown	0.0117978	0.0115125	0.645433	0.0238034	0.307453	0.00895294	0.00241649	0.0907397	0.0198395	0.0796561	FALSE
ENSG00000071794	HLTF	protein_coding	unknown	0.0798402	0.04011	0.361524	0.240336	0.27819	0.0957627	0.0201193	0.0457274	0.132217	0.162133	FALSE
ENSG00000071859	FAM50A	protein_coding	unknown	0.000680801	0.0319392	0.753068	0.0357097	0.178602	0.00117918	0.0301622	0.290329	0.035643	0.245394	FALSE
ENSG00000071889	FAM3A	protein_coding	unknown	0.00498535	0.0270954	0.539685	0.289604	0.13863	0.00860633	0.028368	0.131704	0.0592623	0.119433	TRUE
ENSG00000071894	CPSF1	protein_coding	unknown	0.00127254	0.0901379	0.649086	0.0971311	0.162372	0.00179964	0.123587	0.370853	0.0685421	0.180523	FALSE
ENSG00000071967	CYBRD1	protein_coding	unknown	0.0209541	0.0132679	0.0804224	0.691619	0.193736	0.0354668	0.0149105	0.0185105	0.070606	0.0678109	TRUE
ENSG00000071994	PDCD2	protein_coding	unknown	0.0132974	0.0033305	0.746651	0.00390262	0.232818	0.0188054	0.00253192	0.0540928	0.00509206	0.0327272	FALSE
ENSG00000072041	SLC6A15	protein_coding	unknown	0.0780602	0.0141443	0.0617744	0.704073	0.141948	0.0676394	0.0197988	0.0518701	0.0785649	0.0721975	TRUE
ENSG00000072042	RDH11	protein_coding	unknown	0.0399879	0.0196287	0.12741	0.702627	0.110347	0.044184	0.0155429	0.0492933	0.0638383	0.0424485	TRUE
ENSG00000072062	PRKACA	protein_coding	unknown	0.00669123	0.0224607	0.287059	0.0664027	0.617386	0.0115895	0.0241234	0.270172	0.0506691	0.200661	FALSE
ENSG00000072080	SPP2	protein_coding	unknown	0.352475	0.0543211	0.072189	0.0500682	0.470947	0.0284346	0.0424353	0.0582906	0.042481	0.00180877	TRUE
ENSG00000072110	ACTN1	protein_coding	unknown	0.00064664	0.0318269	0.508861	0.223727	0.234938	0.00112001	0.0316401	0.312984	0.0426462	0.297056	FALSE
ENSG00000072121	ZFYVE26	protein_coding	unknown	0.149234	0.0568261	0.311143	0.0842086	0.398589	0.143241	0.0596963	0.148145	0.0220567	0.209633	FALSE
ENSG00000072134	EPN2	protein_coding	unknown	0	0.0557182	0.426383	0.0214875	0.496411	0	0.0219907	0.208971	0.0303879	0.200574	FALSE
ENSG00000072135	PTPN18	protein_coding	unknown	0.0338201	0.0114709	0.553396	0.0191351	0.382178	0.0317249	0.00591051	0.0983694	0.0171903	0.117509	FALSE
ENSG00000072195	SPEG	protein_coding	unknown	0.0430598	0.0967322	0.419024	0.041778	0.399406	0.0696801	0.0888835	0.109501	0.0374445	0.0144791	FALSE
ENSG00000072201	LNX1	protein_coding	unknown	0.0414033	0.0236152	0.494585	0.0361434	0.404253	0.0553695	0.0229598	0.0118755	0.00181422	0.042471	TRUE
ENSG00000072210	ALDH3A2	protein_coding	unknown	0.0258413	0.0358085	0.738175	0.0713699	0.128806	0.0251244	0.0191868	0.030052	0.0381179	0.0523772	TRUE
ENSG00000072274	TFRC	protein_coding	unknown	0.0173738	0.0183876	0.0408513	0.878507	0.0448806	0.025236	0.0155733	0.0360128	0.0287569	0.0740978	TRUE
ENSG00000072310	SREBF1	protein_coding	unknown	0.0123911	0.0673678	0.0920767	0.70272	0.125444	0.0202676	0.0675997	0.0270816	0.141472	0.124816	TRUE
ENSG00000072364	AFF4	protein_coding	Cytosol	0.0607771	0.0351645	0.130514	0.141208	0.632336	0.0417898	0.00578571	0.113208	0.012314	0.150821	FALSE
ENSG00000072401	UBE2D1	protein_coding	unknown	0.110415	0.00425858	0.554384	0.0371866	0.293756	0.0184333	0.000973072	0.184641	0.0443686	0.120866	FALSE
ENSG00000072415	MPP5	protein_coding	unknown	0.0768964	0.0346226	0.408739	0.112285	0.367457	0.0840565	0.0200075	0.0113759	0.0395922	0.115017	FALSE
ENSG00000072422	RHOBTB1	protein_coding	unknown	0.0516298	0.0336392	0.527685	0.0293805	0.357665	0.0532354	0.0457895	0.000156454	0.00585272	0.00174962	FALSE
ENSG00000072501	SMC1A	protein_coding	unknown	0.0073162	0.0424569	0.515498	0.267053	0.167676	0.00917649	0.0536946	0.112746	0.0606706	0.00755698	FALSE
ENSG00000072506	HSD17B10	protein_coding	unknown	0.0218535	0.017389	0.84265	0.0674121	0.050695	0.0195059	0.0138492	0.130383	0.0434186	0.0671712	FALSE
ENSG00000072518	MARK2	protein_coding	unknown	0.0368823	0.0317689	0.313056	0.0657026	0.55259	0.051315	0.00448965	0.259164	0.0483395	0.25765	TRUE
ENSG00000072571	HMMR	protein_coding	unknown	0.0844698	0.0267524	0.430765	0.193062	0.26495	0.0651894	0.00798128	0.143649	0.143643	0.0572023	FALSE
ENSG00000072609	CHFR	protein_coding	unknown	0.00525855	0.0714244	0.542308	0.0255924	0.355416	0.00904574	0.0826281	0.294647	0.043757	0.231841	FALSE
ENSG00000072657	TRHDE	protein_coding	unknown	0.0039653	0.0377453	0.29014	0.668047	0.000102443	0.00686809	0.0639896	0.196022	0.129854	0.000177437	TRUE
ENSG00000072682	P4HA2	protein_coding	unknown	0.00705654	0.0197873	0.0519583	0.888688	0.0325098	0.0121853	0.0178943	0.00689309	0.0185628	0.0289276	TRUE
ENSG00000072736	NFATC3	protein_coding	unknown	0.0210214	0.0244518	0.148071	0.0720929	0.734363	0.0180773	0.00714799	0.0534428	0.0140149	0.0558886	FALSE
ENSG00000072756	TRNT1	protein_coding	unknown	0.083724	0.060275	0.413688	0.0663641	0.375949	0.0795549	0.0192634	0.085785	0.0353502	0.0803729	FALSE
ENSG00000072778	ACADVL	protein_coding	unknown	0.0280335	0.0845681	0.537655	0.180699	0.169044	0.0211348	0.0476583	0.0776362	0.0527214	0.0661002	FALSE
ENSG00000072786	STK10	protein_coding	unknown	0.00392883	0.0418852	0.372239	0.0746448	0.507302	0.00581236	0.0433514	0.347867	0.0537959	0.285912	FALSE
ENSG00000072803	FBXW11	protein_coding	unknown	0.0425132	0.0290314	0.16528	0.0704036	0.692771	0.0374089	0.0092254	0.0620084	0.033158	0.0705515	FALSE
ENSG00000072818	ACAP1	protein_coding	unknown	0.00360809	0.0122076	0.943437	0	0.0407476	0.0062494	0.0210063	0.048436	0	0.0326514	FALSE
ENSG00000072832	CRMP1	protein_coding	unknown	0.000453734	0.0122471	0.67455	0.0312305	0.281519	0.000781357	0.0107052	0.270519	0.0325099	0.228588	FALSE
ENSG00000072840	EVC	protein_coding	unknown	0.0666578	0.0516124	0.158834	0.175702	0.547194	0.0473168	0.0119899	0.0734088	0.0333302	0.158295	TRUE
ENSG00000072849	DERL2	protein_coding	unknown	0.0587382	0.0278388	0.170613	0.664483	0.0783265	0.0619406	0.0286512	0.152042	0.0574885	0.0978414	TRUE
ENSG00000072864	NDE1	protein_coding	unknown	0.0014136	0.0325136	0.354142	0.0197406	0.59219	0.00153438	0.029101	0.227583	0.0307019	0.194732	FALSE
ENSG00000072954	TMEM38A	protein_coding	unknown	0.0121041	0.0159375	0.411654	0.375958	0.184346	0.0209649	0.0138028	0.0527311	0.0867914	0.00819905	TRUE
ENSG00000072958	AP1M1	protein_coding	unknown	0.00319971	0.0324285	0.671286	0.0366131	0.256473	0.00554206	0.0306102	0.345415	0.0450712	0.28093	FALSE
ENSG00000073008	PVR	protein_coding	unknown	0.0214125	0.0478052	0.0437634	0.723142	0.163877	0.0197596	0.0473724	0.0349517	0.0430214	0.0868901	TRUE
ENSG00000073050	XRCC1	protein_coding	unknown	0.0115198	0.0368563	0.628131	0.140955	0.182538	0.0168907	0.0168864	0.0490055	0.043472	0.0940872	FALSE
ENSG00000073060	SCARB1	protein_coding	unknown	0.0416536	0.00225086	0.0818446	0.751736	0.122515	0.0589072	0.0026696	0.109986	0.0737102	0.122119	TRUE
ENSG00000073111	MCM2	protein_coding	unknown	0.000830607	0.0367829	0.639497	0.118361	0.204529	0.00106065	0.0377455	0.303259	0.0639753	0.256386	FALSE
ENSG00000073150	PANX2	protein_coding	unknown	0.0146339	0.0245152	0.066356	0.0458825	0.848612	0.0253466	0.0250621	0.0642962	0.0531343	0.0215299	TRUE
ENSG00000073169	SELENOO	protein_coding	unknown	0.00148794	0.0437521	0.55668	0.218421	0.179659	0.00133453	0.0468451	0.172823	0.0726249	0.149743	FALSE
ENSG00000073331	ALPK1	protein_coding	unknown	0.226227	0.0395936	0.388793	0.116653	0.228734	0.190078	0.0504598	0.0579218	0.027378	0.109075	TRUE
ENSG00000073417	PDE8A	protein_coding	unknown	0.0528252	0.038484	0.117661	0.0509039	0.740126	0.0514417	0.0337021	0.0738013	0.0133006	0.0860911	FALSE
ENSG00000073464	CLCN4	protein_coding	unknown	0.00876238	0.0257276	0.121944	0.655225	0.188341	0.00964813	0.0201492	0.0418345	0.0570972	0.0973788	TRUE
ENSG00000073536	NLE1	protein_coding	unknown	0.000152889	0.025935	0.804405	0.0505689	0.118938	0.000264811	0.0325605	0.188682	0.0404565	0.167324	FALSE
ENSG00000073578	SDHA	protein_coding	unknown	0.0268959	0.0360942	0.432931	0.328288	0.175791	0.0235055	0.0104233	0.0484671	0.0787026	0.0642544	TRUE
ENSG00000073584	SMARCE1	protein_coding	unknown	0.00743379	0.0382712	0.738454	0.0441799	0.171661	0.0054985	0.0191753	0.216115	0.0381156	0.181113	FALSE
ENSG00000073605	GSDMB	protein_coding	unknown	0.247436	0.13586	0.142227	0.0703002	0.404176	0.133686	0.101867	0.0445564	0.0255905	0.109228	FALSE
ENSG00000073614	KDM5A	protein_coding	unknown	0.0476857	0.0526761	0.427732	0.12089	0.351017	0.0426759	0.0288024	0.1729	0.012035	0.202092	FALSE
ENSG00000073711	PPP2R3A	protein_coding	unknown	0.0658646	0.0290188	0.28603	0.127449	0.491637	0.0892881	0.0257064	0.0932502	0.0152429	0.172075	FALSE
ENSG00000073712	FERMT2	protein_coding	unknown	0.0383313	0.031458	0.479751	0.140804	0.309655	0.0338432	0.0126925	0.0563535	0.045335	0.085719	FALSE
ENSG00000073756	PTGS2	protein_coding	unknown	0.163966	0.0291245	0.0437564	0.730471	0.0326816	0.072625	0.0144484	0.0527413	0.00882291	0.0530976	TRUE
ENSG00000073792	IGF2BP2	protein_coding	unknown	0.00883913	0.0737895	0.255795	0.0139437	0.647633	0.0111519	0.0352812	0.246954	0.0231608	0.228332	FALSE
ENSG00000073803	MAP3K13	protein_coding	unknown	0.0128306	0.0155294	0.595578	0.012827	0.363235	0.0201848	0.0102075	0.117085	0.0221879	0.0998271	FALSE
ENSG00000073849	ST6GAL1	protein_coding	unknown	0.145643	0.0635088	0.0610879	0.437696	0.292065	0.0764291	0.0688598	0.0780613	0.0431248	0.0955801	TRUE
ENSG00000073921	PICALM	protein_coding	unknown	0.052881	0.0393845	0.47229	0.0992556	0.336189	0.0735788	0.0038053	0.0312036	0.0530193	0.0915891	FALSE
ENSG00000073969	NSF	protein_coding	unknown	0.0298626	0.0514681	0.481669	0.143417	0.293584	0.0238488	0.0144507	0.078779	0.0272318	0.140209	FALSE
ENSG00000074047	GLI2	protein_coding	unknown	6.58742e-05	0.0412693	0.633882	0.0437372	0.281046	9.31602e-05	0.0583636	0.302634	0.0607134	0.183464	FALSE
ENSG00000074054	CLASP1	protein_coding	unknown	0.0573771	0.0860474	0.250547	0.15621	0.449818	0.0688809	0.0434895	0.118137	0.0371487	0.179895	FALSE
ENSG00000074071	MRPS34	protein_coding	unknown	0.0062305	0.0157136	0.929407	0.0296559	0.0189934	0.0107915	0.0184281	0.0647684	0.025947	0.03268	FALSE
ENSG00000074181	NOTCH3	protein_coding	unknown	0.0306883	0.0153506	0.0426012	0.826961	0.0843984	0.0385209	0.0214472	0.0280148	0.0297988	0.0748873	TRUE
ENSG00000074201	CLNS1A	protein_coding	unknown	0.0187252	0.0312167	0.720152	0.0737298	0.156176	0.014895	0.0165073	0.0535269	0.0154089	0.0780704	FALSE
ENSG00000074211	PPP2R2C	protein_coding	unknown	0.00492383	0.011364	0.103782	0.0154197	0.864511	0.00848219	0.0128573	0.0987883	0.0262259	0.0639845	FALSE
ENSG00000074219	TEAD2	protein_coding	unknown	0.0242014	0.0101474	0.408954	0.0299221	0.526775	0.0239235	0.00788403	0.062572	0.0341181	0.0255497	FALSE
ENSG00000074266	EED	protein_coding	unknown	0.121432	0.077373	0.425513	0.13025	0.245433	0.0447094	0.0324423	0.117103	0.0558406	0.0897718	FALSE
ENSG00000074319	TSG101	protein_coding	unknown	0.0364365	0.0227145	0.658037	0.0842651	0.198547	0.0249041	0.014174	0.106168	0.0316975	0.0596187	FALSE
ENSG00000074356	NCBP3	protein_coding	unknown	0.0271459	0.0556053	0.521698	0.0231268	0.372424	0.0105266	0.0265357	0.116991	0.0190912	0.0875154	FALSE
ENSG00000074410	CA12	protein_coding	unknown	0.0277671	0.0194707	0.0597048	0.821861	0.0711965	0.0341134	0.0172245	0.00328538	0.0222062	0.0468046	TRUE
ENSG00000074416	MGLL	protein_coding	unknown	0.0391088	0.0226202	0.456074	0.041957	0.44024	0.0392952	0.0285269	0.0569935	0.0334816	0.0342802	FALSE
ENSG00000074527	NTN4	protein_coding	unknown	0.0249564	0.00942692	0.0641385	0.684867	0.216611	0.0233209	0.00634224	0.0568113	0.0625696	0.0463727	TRUE
ENSG00000074582	BCS1L	protein_coding	unknown	0.0166425	0.0279421	0.776121	0.0336289	0.145665	0.019794	0.0182868	0.18067	0.03195	0.156292	TRUE
ENSG00000074590	NUAK1	protein_coding	unknown	0.043859	0.0399819	0.255084	0.130022	0.531053	0.0578316	0.0172512	0.162245	0.0116603	0.214485	FALSE
ENSG00000074603	DPP8	protein_coding	unknown	0.0886449	0.023994	0.38711	0.0297824	0.470469	0.0604763	0.0108124	0.0129114	0.00532831	0.0679036	TRUE
ENSG00000074621	SLC24A1	protein_coding	unknown	0.0107371	0.0170422	0.263647	0.342283	0.366291	0.00405542	0.0182359	0.119237	0.0337685	0.125577	TRUE
ENSG00000074657	ZNF532	protein_coding	unknown	0.0200307	0.03485	0.097478	0.0370185	0.810623	0.0337118	0.0353005	0.109812	0.0338309	0.0320002	FALSE
ENSG00000074695	LMAN1	protein_coding	unknown	0.0796372	0.0120974	0.0112066	0.818908	0.0781507	0.0710913	0.0185654	0.0182782	0.0531179	0.0316555	TRUE
ENSG00000074696	HACD3	protein_coding	unknown	0.0613308	0.0140497	0.0661846	0.793899	0.0645358	0.0530218	0.004159	0.0426351	0.0103773	0.0313307	TRUE
ENSG00000074755	ZZEF1	protein_coding	unknown	0.0864852	0.037958	0.178058	0.195464	0.502034	0.0725474	0.0295325	0.0289405	0.0313782	0.110914	FALSE
ENSG00000074800	ENO1	protein_coding	unknown	0.00354066	0.0263591	0.747293	0.106343	0.116465	0.00298672	0.0240101	0.17813	0.0570138	0.152632	FALSE
ENSG00000074842	MYDGF	protein_coding	unknown	0.00847115	0.0255849	0.185312	0.771761	0.00887124	0.0132793	0.0198478	0.0513797	0.0428409	0.0144683	TRUE
ENSG00000074855	ANO8	protein_coding	unknown	0.0335161	0.149465	0.0258604	0.307364	0.483794	0.0155749	0.0453812	0.0255983	0.00277075	0.0893251	TRUE
ENSG00000074935	TUBE1	protein_coding	unknown	0.245319	0.0190983	0.542868	0.0230134	0.169702	0.0189194	0.028637	0.137148	0.0205526	0.0812265	FALSE
ENSG00000074964	ARHGEF10L	protein_coding	unknown	0.0474835	0.0501576	0.388084	0.0540735	0.460201	0.0468767	0.0341313	0.0363062	0.0468805	0.022714	FALSE
ENSG00000075043	KCNQ2	protein_coding	unknown	0	0.000158236	0.290558	0.0733832	0.635901	0	0.000139325	0.0480685	0.0652317	0.106626	TRUE
ENSG00000075089	ACTR6	protein_coding	unknown	0.131567	0.00741692	0.664573	0.134466	0.0619759	0.0727718	0.00173252	0.27678	0.135958	0.0663179	FALSE
ENSG00000075131	TIPIN	protein_coding	unknown	0.0451714	0.035795	0.693057	0.0788522	0.147125	0.0123434	0.0174117	0.0322654	0.0407837	0.0382734	FALSE
ENSG00000075142	SRI	protein_coding	unknown	0.00189052	0.0162551	0.935634	0.0455436	0.000676666	0.00276285	0.00751068	0.0280688	0.0187642	0.000364629	FALSE
ENSG00000075151	EIF4G3	protein_coding	unknown	0.069495	0.0636521	0.187823	0.135504	0.543525	0.0656253	0.0153944	0.0849519	0.0289481	0.146125	FALSE
ENSG00000075188	NUP37	protein_coding	unknown	0.104642	0.0277074	0.621828	0.148171	0.0976512	0.00294735	0.012918	0.0870411	0.0883985	0.0172228	FALSE
ENSG00000075213	SEMA3A	protein_coding	unknown	0.0881979	0.110068	0.028254	0.691841	0.0816398	0.0844587	0.0590245	0.0248259	0.0820277	0.0820874	TRUE
ENSG00000075218	GTSE1	protein_coding	unknown	0.0262729	0.0377031	0.439295	0.103522	0.393206	0.0168186	0.0138044	0.0744277	0.037349	0.0601278	FALSE
ENSG00000075223	SEMA3C	protein_coding	unknown	0.103937	0.0609078	0.0131873	0.655926	0.166041	0.0784498	0.0350484	0.0017197	0.0220443	0.0716736	TRUE
ENSG00000075234	TTC38	protein_coding	unknown	0.0397156	0.0561702	0.571785	0.100336	0.231993	0.000391989	0.0275407	0.0311206	0.0118782	0.0701475	FALSE
ENSG00000075239	ACAT1	protein_coding	unknown	0.02989	0.0225746	0.50696	0.320349	0.120226	0.0172367	0.0165937	0.172531	0.126988	0.104457	FALSE
ENSG00000075292	ZNF638	protein_coding	unknown	0.112855	0.0644606	0.138218	0.300512	0.383954	0.126791	0.0540058	0.0414539	0.0688232	0.156915	FALSE
ENSG00000075303	SLC25A40	protein_coding	unknown	0.229137	0.0195971	0.413281	0.0615652	0.27642	0.00805801	0.00127735	0.337389	0.0866936	0.243914	TRUE
ENSG00000075336	TIMM21	protein_coding	unknown	0.0190964	0.0388821	0.480148	0.352362	0.109512	0.0227987	0.0351573	0.13127	0.0835963	0.0947237	TRUE
ENSG00000075391	RASAL2	protein_coding	unknown	0.0231842	0.07271	0.302531	0.112315	0.48926	0.027985	0.0297631	0.136602	0.0151686	0.161542	FALSE
ENSG00000075399	VPS9D1	protein_coding	unknown	0.0635563	0.0453868	0.632691	0.0265981	0.231767	0.0197311	0.02574	0.13263	0.0312937	0.135725	FALSE
ENSG00000075407	ZNF37A	protein_coding	unknown	0.0686024	0.0219192	0.242724	0.120903	0.545851	0.0930253	0.029002	0.0408229	0.0158152	0.120661	FALSE
ENSG00000075413	MARK3	protein_coding	unknown	0.0451366	0.0463359	0.394297	0.0652785	0.448952	0.0390956	0.00377312	0.0737592	0.0263254	0.115114	TRUE
ENSG00000075415	SLC25A3	protein_coding	unknown	0.00950734	0.00256704	0.681555	0.144234	0.162136	0.0146924	0.00366871	0.0566239	0.0535178	0.100982	TRUE
ENSG00000075420	FNDC3B	protein_coding	unknown	0.0336508	0.0774629	0.184211	0.100206	0.604469	0.0427676	0.0350354	0.152109	0.0151213	0.164315	TRUE
ENSG00000075426	FOSL2	protein_coding	unknown	0	0.0230336	0.841333	0.0138238	0.12181	0	0.0325744	0.169323	0.0195497	0.117199	FALSE
ENSG00000075539	FRYL	protein_coding	unknown	0.0942533	0.0936156	0.0903879	0.207207	0.514536	0.0587369	0.00326119	0.0519111	0.0366592	0.132072	FALSE
ENSG00000075568	TMEM131	protein_coding	unknown	0.0880475	0.0293498	0.00177056	0.718101	0.162731	0.0498234	0.0164497	0.00281535	0.0326036	0.0669373	TRUE
ENSG00000075618	FSCN1	protein_coding	unknown	0.00254607	0.0221791	0.812242	0.0625108	0.100522	0.00427318	0.0248372	0.179559	0.0538578	0.142005	FALSE
ENSG00000075624	ACTB	protein_coding	unknown	0.000439319	0.00892306	0.782062	0.0628213	0.145755	0.000572658	0.00824616	0.237969	0.0483908	0.200939	FALSE
ENSG00000075643	MOCOS	protein_coding	unknown	0.0665834	0.0323229	0.506483	0.0513559	0.343254	0.0902686	0.000815916	0.233775	0.0534296	0.269798	FALSE
ENSG00000075651	PLD1	protein_coding	unknown	0.0283524	0.0723554	0.36746	0.152342	0.379491	0.0179038	0.0375466	0.0751743	0.0435977	0.0903837	FALSE
ENSG00000075702	WDR62	protein_coding	unknown	0.02096	0.11712	0.271795	0.129483	0.460642	0.0318215	0.0627319	0.158476	0.0444187	0.183453	FALSE
ENSG00000075711	DLG1	protein_coding	unknown	0.105989	0.0610567	0.201027	0.1588	0.473128	0.0834838	0.0191172	0.0585498	0.0372669	0.152299	FALSE
ENSG00000075785	RAB7A	protein_coding	unknown	0.000994952	0.0150391	0.780354	0.033243	0.170369	0.00172331	0.0131324	0.3234	0.0441304	0.271499	FALSE
ENSG00000075790	BCAP29	protein_coding	unknown	0.0614539	0.0073491	0.098201	0.705877	0.127119	0.0483338	0.00889187	0.144336	0.0525693	0.0640999	TRUE
ENSG00000075826	SEC31B	protein_coding	unknown	0.286549	0.245876	0.0825921	0.00494844	0.380035	0.46343	0.227138	0.118391	0.00599871	0.237554	FALSE
ENSG00000075856	SART3	protein_coding	unknown	0.0424382	0.0709716	0.415215	0.124609	0.346766	0.0342199	0.0272069	0.151083	0.0210361	0.193917	FALSE
ENSG00000075914	EXOSC7	protein_coding	unknown	0.00565372	0.0339445	0.842535	0.0787125	0.0391546	0.0025082	0.0213174	0.0991118	0.0411427	0.0383003	FALSE
ENSG00000075945	KIFAP3	protein_coding	unknown	0.0301391	0.0758998	0.315924	0.253495	0.324542	0.027209	0.0359082	0.0734938	0.0858581	0.116135	FALSE
ENSG00000075975	MKRN2	protein_coding	unknown	0.0146652	0.0349186	0.613461	0.0552696	0.281686	0.015111	0.013828	0.0291217	0.00959886	0.0499157	FALSE
ENSG00000076003	MCM6	protein_coding	unknown	0.00917188	0.0332113	0.66479	0.108841	0.183986	0.00627867	0.0279162	0.252927	0.0365834	0.229304	FALSE
ENSG00000076043	REXO2	protein_coding	unknown	0.0261285	0.0109565	0.932527	0.00930155	0.0210864	0.0352096	0.00266748	0.0685453	0.00734795	0.0286552	FALSE
ENSG00000076053	RBM7	protein_coding	unknown	0.00932744	0.0419947	0.602533	0.0119081	0.334237	0.0138715	0.0332739	0.11702	0.0189824	0.118913	FALSE
ENSG00000076067	RBMS2	protein_coding	unknown	0.0915081	0.0951639	0.000623026	0.0334754	0.77923	0.0682222	0.134582	0.000881092	0.0138559	0.0516228	FALSE
ENSG00000076108	BAZ2A	protein_coding	unknown	0.00971864	0.0317618	0.414953	0.0444032	0.499163	0.00751131	0.0301018	0.250263	0.0395917	0.211341	FALSE
ENSG00000076242	MLH1	protein_coding	unknown	0.0378141	0.0613143	0.520814	0.157297	0.222761	0.0317412	0.0389646	0.0860005	0.0608869	0.0693115	FALSE
ENSG00000076248	UNG	protein_coding	unknown	0.0192501	0.0252948	0.833246	0.0607538	0.0614553	0.0182045	0.0189981	0.148993	0.0644696	0.0473209	FALSE
ENSG00000076258	FMO4	protein_coding	unknown	0.10302	0.0236559	0.222864	0.223374	0.427086	0.145692	0.0333891	0.0771922	0.0756061	0.265102	TRUE
ENSG00000076321	KLHL20	protein_coding	unknown	0.0600582	0.0467592	0.493889	0.134482	0.264812	0.030272	0.00674688	0.0609265	0.0379627	0.0881091	FALSE
ENSG00000076351	SLC46A1	protein_coding	unknown	0.0570625	0.0708173	0.00258573	0.727485	0.14205	0.0729213	0.0853252	0.00344043	0.151704	0.110665	TRUE
ENSG00000076382	SPAG5	protein_coding	unknown	0.0400624	0.0433754	0.498098	0.119693	0.298771	0.036015	0.00980864	0.121587	0.0239743	0.148931	FALSE
ENSG00000076513	ANKRD13A	protein_coding	unknown	0.03697	0.020294	0.24147	0.0607772	0.640489	0.0305198	0.0052206	0.0767875	0.0131811	0.0899687	FALSE
ENSG00000076554	TPD52	protein_coding	unknown	0.0311027	0.022952	0.541662	0.0262369	0.378047	0.0237846	0.0146768	0.14142	0.0209451	0.118865	FALSE
ENSG00000076555	ACACB	protein_coding	unknown	0.127146	0.124887	0.0757599	0.0665838	0.605623	0.132203	0.122446	0.123966	0.0490853	0.122029	TRUE
ENSG00000076604	TRAF4	protein_coding	unknown	0.00129101	0.0968773	0.274797	0.0115084	0.615527	0.00087336	0.0578775	0.157499	0.0199331	0.146566	FALSE
ENSG00000076650	GPATCH1	protein_coding	unknown	0.0481051	0.0573861	0.38386	0.113128	0.397521	0.0436588	0.00209713	0.0252209	0.0409865	0.0612633	FALSE
ENSG00000076685	NT5C2	protein_coding	unknown	0.0822618	0.0231054	0.459764	0.12614	0.308729	0.0975761	0.0274816	0.151557	0.0688258	0.0126363	FALSE
ENSG00000076706	MCAM	protein_coding	unknown	0.00938323	0.0289615	0.0565472	0.868158	0.0369501	0.00714421	0.0362975	0.0104622	0.0436731	0.012624	TRUE
ENSG00000076716	GPC4	protein_coding	unknown	0.0193843	0.0238781	0.0259895	0.874113	0.0566349	0.0156845	0.0242606	0.0037677	0.0569574	0.0231166	TRUE
ENSG00000076770	MBNL3	protein_coding	unknown	0.0401149	0.0263292	0.145236	0.154102	0.634218	0.0313659	0.0152011	0.0701843	0.029936	0.0976447	FALSE
ENSG00000076924	XAB2	protein_coding	unknown	0.0037422	0.0407888	0.689145	0.122754	0.14357	0.00228327	0.0397262	0.205295	0.0557647	0.172089	FALSE
ENSG00000076928	ARHGEF1	protein_coding	unknown	0.00589981	0.0130051	0.71672	0.00356321	0.260812	0.0101113	0.0104126	0.179039	0.00617167	0.169695	FALSE
ENSG00000076944	STXBP2	protein_coding	unknown	0.0858668	0.00166591	0.880657	0.025964	0.00584634	0.121434	0.00233744	0.162676	0.030639	0.0082656	TRUE
ENSG00000076984	MAP2K7	protein_coding	unknown	0.0132232	0.0453537	0.402674	0.0688041	0.469945	0.0207505	0.0282773	0.19054	0.0234262	0.179303	FALSE
ENSG00000077044	DGKD	protein_coding	unknown	0.0334109	0.0679765	0.249432	0.0490172	0.600164	0.0203805	0.023071	0.212906	0.042916	0.177458	FALSE
ENSG00000077063	CTTNBP2	protein_coding	unknown	0.063127	0.0771446	0.210674	0.0962462	0.552808	0.105225	0.0681133	0.0849234	0.0314716	0.168386	FALSE
ENSG00000077097	TOP2B	protein_coding	unknown	0.0634959	0.028666	0.43519	0.152841	0.319807	0.0835276	0.0256453	0.0689753	0.0518811	0.178739	FALSE
ENSG00000077147	TM9SF3	protein_coding	unknown	0.0619989	0.00962924	0.0702767	0.710995	0.1471	0.0539173	0.0100283	0.0366212	0.048153	0.0537163	TRUE
ENSG00000077150	NFKB2	protein_coding	unknown	0.0288732	0.0369362	0.553965	0.138995	0.24123	0.0269543	0.0207184	0.0790733	0.0519567	0.116981	FALSE
ENSG00000077152	UBE2T	protein_coding	unknown	0.0271218	0.0236619	0.862369	0.0616748	0.025173	0.0124965	0.00774804	0.0327529	0.0205212	0.0181948	FALSE
ENSG00000077157	PPP1R12B	protein_coding	unknown	0.186635	0.0860706	0.290563	0.0158209	0.420911	0.245099	0.0720191	0.0388197	0.0126273	0.224526	FALSE
ENSG00000077232	DNAJC10	protein_coding	unknown	0.0922445	0.0189563	0.103092	0.562561	0.223146	0.0887548	0.0243942	0.0723915	0.119837	0.115335	TRUE
ENSG00000077235	GTF3C1	protein_coding	unknown	0.0100725	0.0590485	0.0840779	0.562289	0.284512	0.0102025	0.026363	0.0676639	0.0994179	0.178798	FALSE
ENSG00000077238	IL4R	protein_coding	unknown	0.0162184	0.00300223	0.223347	0.456983	0.300449	0.0246272	0.00487379	0.133158	0.0799001	0.213007	TRUE
ENSG00000077254	USP33	protein_coding	unknown	0.118777	0.049175	0.321005	0.121203	0.389839	0.103849	0.0158089	0.0166643	0.0532474	0.124623	FALSE
ENSG00000077264	PAK3	protein_coding	unknown	0.0629865	0.0173775	0.273515	0.054344	0.591777	0.0564151	0.019712	0.0974299	0.0243315	0.111969	FALSE
ENSG00000077312	SNRPA	protein_coding	unknown	0.00126062	0.0160747	0.850136	0.0558612	0.0766672	0.00218345	0.0185379	0.124099	0.0530668	0.0866481	FALSE
ENSG00000077348	EXOSC5	protein_coding	unknown	0.0128085	0.0246599	0.83709	0.0776583	0.0477832	0.015977	0.0139718	0.135222	0.0354759	0.0814424	FALSE
ENSG00000077380	DYNC1I2	protein_coding	unknown	0.0430339	0.0410239	0.508403	0.177421	0.230118	0.0404086	0.0324083	0.16207	0.0552311	0.203756	FALSE
ENSG00000077454	LRCH4	protein_coding	unknown	0.000705799	0.104976	0.722776	0.0106865	0.160855	0.00122248	0.0486337	0.192841	0.014757	0.196866	TRUE
ENSG00000077458	FAM76B	protein_coding	unknown	0.201502	0.0992612	0.191304	0.0183959	0.489537	0.0785407	0.00926972	0.0625709	0.0217832	0.115323	TRUE
ENSG00000077463	SIRT6	protein_coding	unknown	0.00858452	0.0279965	0.894964	0.0448847	0.0235707	0.00735984	0.031261	0.0900609	0.045739	0.0320955	FALSE
ENSG00000077514	POLD3	protein_coding	unknown	7.86254e-05	0.0535791	0.73499	0.0339799	0.177373	0.000136183	0.0343955	0.234899	0.0294364	0.209413	FALSE
ENSG00000077549	CAPZB	protein_coding	unknown	0.00339372	0.00610564	0.870952	0.0123294	0.107219	0.00458003	0.00429882	0.103266	0.00935804	0.100205	FALSE
ENSG00000077585	GPR137B	protein_coding	unknown	0.239874	0.000656963	0	0.419489	0.339981	0.110658	0.000929086	0	0.0259917	0.0837374	TRUE
ENSG00000077616	NAALAD2	protein_coding	unknown	0.323545	0.0894035	0.0121122	0.531839	0.0431001	0.0943471	0.0394567	0.0174905	0.132376	0.0494196	TRUE
ENSG00000077684	JADE1	protein_coding	unknown	0.0422042	0.0380706	0.355592	0.113602	0.450532	0.0380069	0.00225468	0.0471188	0.0145932	0.09291	FALSE
ENSG00000077713	SLC25A43	protein_coding	unknown	0.00597997	0.00203085	0.0196563	0.0200084	0.952325	0.00730803	0.00351753	0.0244315	0.0249257	0.0469419	TRUE
ENSG00000077721	UBE2A	protein_coding	unknown	0.0412833	0.0153709	0.845028	0.0323694	0.0659489	0.0448817	0.0114994	0.157346	0.0315632	0.0924002	FALSE
ENSG00000077782	FGFR1	protein_coding	unknown	0.0230227	0.0573223	0.115303	0.524396	0.279956	0.0100178	0.0487102	0.114483	0.153947	0.260411	TRUE
ENSG00000077942	FBLN1	protein_coding	unknown	0.0132641	0.039072	0.0637024	0.846158	0.0378039	0.0116614	0.0299254	0.014753	0.0107594	0.0371942	TRUE
ENSG00000078018	MAP2	protein_coding	unknown	0.0696586	0.0736082	0.320091	0.102694	0.433948	0.0920163	0.0248224	0.128757	0.00592063	0.201872	FALSE
ENSG00000078043	PIAS2	protein_coding	unknown	0.125148	0.0858129	0.201956	0.0063911	0.580693	0.124037	0.0864021	0.108786	0.00633113	0.069354	FALSE
ENSG00000078053	AMPH	protein_coding	unknown	0.0350653	0.0430825	0.390956	0.111671	0.419226	0.0348607	0.0151915	0.115385	0.0188187	0.148482	FALSE
ENSG00000078061	ARAF	protein_coding	unknown	0.0395059	0.0307114	0.580606	0.0318116	0.317365	0.0378333	0.0322223	0.078694	0.0280855	0.0644908	FALSE
ENSG00000078070	MCCC1	protein_coding	unknown	0.0609146	0.027442	0.451291	0.22988	0.230473	0.0750969	0.0191952	0.0679564	0.0710852	0.0867775	FALSE
ENSG00000078081	LAMP3	protein_coding	unknown	0.00364124	0.000101655	0.0868771	0.84543	0.0639497	0.00630681	0.000176072	0.0759547	0.0302106	0.0504001	TRUE
ENSG00000078098	FAP	protein_coding	unknown	0.197274	0.102312	0.0171035	0.626279	0.0570313	0.1665	0.0967402	0.0268175	0.0230589	0.0908102	TRUE
ENSG00000078114	NEBL	protein_coding	unknown	0.254304	0.0367593	0.0694125	0.0402162	0.599308	0.0189389	0.0519855	0.0788025	0.0082621	0.103587	FALSE
ENSG00000078124	ACER3	protein_coding	unknown	0.0632936	0.0344268	0.0433614	0.642445	0.216473	0.0214076	0.0236323	0.0576135	0.0467897	0.0257224	TRUE
ENSG00000078140	UBE2K	protein_coding	unknown	0.0210878	0.021936	0.49356	0.0755072	0.387909	0.017448	0.0143471	0.121628	0.0379069	0.0803305	FALSE
ENSG00000078142	PIK3C3	protein_coding	unknown	0.0450655	0.0675676	0.388517	0.137707	0.361144	0.0336981	0.0118928	0.0655026	0.04526	0.148862	FALSE
ENSG00000078177	N4BP2	protein_coding	unknown	0.0629766	0.0207399	0.210676	0.158084	0.547524	0.0726085	0.023325	0.0149947	0.0516436	0.115922	FALSE
ENSG00000078237	TIGAR	protein_coding	unknown	0.00778012	0.00625948	0.85774	0.0221408	0.10608	0.0133043	0.0108084	0.175113	0.0326605	0.118626	FALSE
ENSG00000078246	TULP3	protein_coding	unknown	0.0194159	0.0211312	0.545377	0.047333	0.366743	0.0255836	0.00134535	0.0441792	0.00726725	0.0783755	FALSE
ENSG00000078269	SYNJ2	protein_coding	unknown	0.00998446	0.0056217	0.49832	0.0684783	0.417596	0.0141202	0.00475064	0.0675099	0.0183263	0.0952057	FALSE
ENSG00000078304	PPP2R5C	protein_coding	unknown	0.0425949	0.0228092	0.266096	0.0770719	0.591428	0.0343083	0.0118695	0.0856527	0.0238821	0.0796583	FALSE
ENSG00000078328	RBFOX1	protein_coding	unknown	0.0010468	0.0565576	0.836304	0.00850349	0.0975882	0.00148039	0.0410221	0.110495	0.0120258	0.138011	FALSE
ENSG00000078369	GNB1	protein_coding	unknown	0.000445217	0.0202244	0.553855	0.017594	0.407881	0.000731732	0.0200875	0.340501	0.0304736	0.303185	FALSE
ENSG00000078399	HOXA9	protein_coding	unknown	0.00021242	0.0221846	0.672951	0.000122974	0.304529	0.000300407	0.0210902	0.0207428	0.000173912	0.000220972	FALSE
ENSG00000078401	EDN1	protein_coding	unknown	0.084211	0.0386248	0.0414098	0.551422	0.284332	0.0589859	0.0320629	0.0372991	0.0454619	0.083092	TRUE
ENSG00000078403	MLLT10	protein_coding	unknown	0.113145	0.0413563	0.214103	0.0323338	0.599062	0.158913	0.0337063	0.0491376	0.014857	0.189201	TRUE
ENSG00000078487	ZCWPW1	protein_coding	unknown	0.066583	0.0166243	0.640217	0.0277095	0.248866	0.0964801	0.0190831	0.0253964	0.0256652	0.142196	FALSE
ENSG00000078618	NRDC	protein_coding	unknown	0.0443962	0.0237931	0.463455	0.114491	0.353865	0.0599556	0.0136707	0.0764729	0.041042	0.1638	TRUE
ENSG00000078668	VDAC3	protein_coding	unknown	0.0549708	0.0134844	0.825339	0.0468653	0.0593408	0.0204826	0.00324269	0.05312	0.0389057	0.00951095	TRUE
ENSG00000078674	PCM1	protein_coding	unknown	0.0956459	0.0354344	0.211405	0.119153	0.538362	0.121408	0.0397926	0.141312	0.00361705	0.226545	FALSE
ENSG00000078687	TNRC6C	protein_coding	unknown	0.0478535	0.0480664	0.334099	0.0474782	0.522503	0.0671045	0.0473118	0.289378	0.0534302	0.272269	FALSE
ENSG00000078699	CBFA2T2	protein_coding	unknown	0.00629232	0.0558577	0.297922	0.0456653	0.594263	0.00821944	0.0456896	0.291548	0.0444837	0.227266	FALSE
ENSG00000078725	BRINP1	protein_coding	unknown	0.0158191	0.0284786	0.328374	0.437697	0.189631	0.0137088	0.00476429	0.0588889	0.0976961	0.090988	TRUE
ENSG00000078747	ITCH	protein_coding	unknown	0.0198193	0.050249	0.308393	0.0725909	0.548948	0.0205394	0.00982107	0.0961631	0.013952	0.140476	FALSE
ENSG00000078804	TP53INP2	protein_coding	unknown	0.0242617	0.0378484	0.306413	0.0842827	0.547194	0.0181579	0.0257202	0.0839442	0.0419849	0.0497891	FALSE
ENSG00000078808	SDF4	protein_coding	unknown	0.00207635	0.0277638	0.358123	0.531768	0.0802692	0.00188369	0.021839	0.049448	0.0796674	0.111629	TRUE
ENSG00000078900	TP73	protein_coding	unknown	0.0103195	0.0201513	0.284257	0.0259628	0.659309	0.00684789	0.00816316	0.263378	0.0295927	0.246044	FALSE
ENSG00000078902	TOLLIP	protein_coding	unknown	0.0279593	0.0135837	0.79409	0.0102525	0.154115	0.0407969	0.0119265	0.187448	0.0177578	0.154682	FALSE
ENSG00000078967	UBE2D4	protein_coding	unknown	0.0104209	0.00684516	0.00487581	0.000406008	0.977452	0.00903113	0.011355	0.00149236	0.000703226	0.0190991	FALSE
ENSG00000079134	THOC1	protein_coding	unknown	0.190278	0.103627	0.287849	0.1144	0.303846	0.102567	0.0300841	0.0887794	0.046396	0.125949	TRUE
ENSG00000079150	FKBP7	protein_coding	unknown	0.0368567	0.0114897	0.0850873	0.818281	0.0482849	0.0495437	0.00694135	0.0162413	0.0629747	0.0420854	TRUE
ENSG00000079156	OSBPL6	protein_coding	unknown	0.00367905	0.0360646	0.268595	0.119458	0.572203	0.00188812	0.00420082	0.167781	0.0333901	0.198858	FALSE
ENSG00000079215	SLC1A3	protein_coding	unknown	0.13109	0.130818	0.190793	0.38645	0.160849	0.108542	0.0566817	0.0631258	0.0877458	0.0547713	TRUE
ENSG00000079246	XRCC5	protein_coding	unknown	0.032486	0.0391825	0.591632	0.147458	0.189242	0.0263143	0.0291061	0.205591	0.062751	0.202825	FALSE
ENSG00000079263	SP140	protein_coding	unknown	0.00534749	0.0936287	0.617424	0.0807541	0.202846	0.00756249	0.0281673	0.0662428	0.0326989	0.00218595	FALSE
ENSG00000079277	MKNK1	protein_coding	unknown	0.089739	0.0817624	0.290108	0.0839725	0.454418	0.0236037	0.0415645	0.0511957	0.0160519	0.0531046	FALSE
ENSG00000079308	TNS1	protein_coding	unknown	0.0176363	0.0751418	0.188315	0.208743	0.510164	0.0090282	0.0276535	0.150101	0.0195832	0.177313	TRUE
ENSG00000079313	REXO1	protein_coding	unknown	0.0253409	0.115414	0.347862	0.082056	0.429327	0.0358374	0.0686847	0.0884227	0.0367614	0.0845085	FALSE
ENSG00000079332	SAR1A	protein_coding	unknown	0.00159038	0.0421252	0.567814	0.279515	0.108955	0.00133866	0.0161952	0.168735	0.0811104	0.163501	TRUE
ENSG00000079335	CDC14A	protein_coding	unknown	0.133287	0.111933	0.198383	0.0885697	0.467827	0.0161716	0.0126334	0.0672399	0.0287112	0.0857214	FALSE
ENSG00000079387	SENP1	protein_coding	unknown	0.0533331	0.0318731	0.236659	0.102186	0.575949	0.0517077	0.0214198	0.0684756	0.0207985	0.0951943	FALSE
ENSG00000079432	CIC	protein_coding	unknown	0.0226492	0.0400383	0.111221	0.0871943	0.738897	0.0184963	0.0154755	0.115031	0.0268317	0.0974798	FALSE
ENSG00000079435	LIPE	protein_coding	unknown	0.0769734	0.0142401	0.691168	0.0837051	0.133914	0.0919369	0.0174883	0.102929	0.0230822	0.00539776	FALSE
ENSG00000079459	FDFT1	protein_coding	unknown	0.0247996	0.0220145	0.712679	0.122147	0.11836	0.0201916	0.0105521	0.0565397	0.0533489	0.0490888	TRUE
ENSG00000079462	PAFAH1B3	protein_coding	unknown	0.000200023	0.00332402	0.943926	0.0135256	0.039024	0.000339971	0.00295943	0.0792113	0.0154147	0.0630829	FALSE
ENSG00000079482	OPHN1	protein_coding	unknown	0.289423	0.0424184	0.414342	0.0683266	0.185491	0.175414	0.0190936	0.0784612	0.06805	0.174041	FALSE
ENSG00000079616	KIF22	protein_coding	unknown	0.00591647	0.0783902	0.672738	0.0782043	0.164751	0.00539293	0.0588006	0.22447	0.0554106	0.161771	FALSE
ENSG00000079691	CARMIL1	protein_coding	unknown	0.029682	0.0516646	0.301385	0.105031	0.512237	0.0379507	0.00125664	0.17817	0.0237914	0.241169	FALSE
ENSG00000079739	PGM1	protein_coding	unknown	0.0215373	0.0326596	0.439594	0.153125	0.353084	0.0123276	0.00744315	0.0631843	0.0391369	0.0983509	FALSE
ENSG00000079785	DDX1	protein_coding	unknown	0.0410826	0.0258709	0.664692	0.102936	0.165418	0.0451423	0.00361396	0.048278	0.0622659	0.0627442	FALSE
ENSG00000079805	DNM2	protein_coding	unknown	0.0111356	0.0603542	0.510128	0.0672669	0.351116	0.0170987	0.0363355	0.192399	0.0158163	0.197986	FALSE
ENSG00000079819	EPB41L2	protein_coding	unknown	0.0500146	0.0406984	0.424638	0.103262	0.381387	0.0181801	0.0388466	0.142522	0.0287174	0.140422	FALSE
ENSG00000079931	MOXD1	protein_coding	unknown	0.0531703	0.00651309	0.0573492	0.844001	0.0389668	0.0682351	0.00614462	0.0322548	0.077441	0.0342596	TRUE
ENSG00000079950	STX7	protein_coding	unknown	0.0206098	0.0470589	0.726072	0	0.206259	0.0352924	0.00947619	0.0902491	0	0.0820219	TRUE
ENSG00000079974	RABL2B	protein_coding	unknown	0.0352847	0.0261783	0.601915	0.00763932	0.328983	0.0515853	0.00729564	0.134998	0.00915251	0.143281	FALSE
ENSG00000079999	KEAP1	protein_coding	unknown	0.00973383	0.0256392	0.794295	0.0479987	0.122334	0.0161116	0.0264732	0.211611	0.0419741	0.152143	FALSE
ENSG00000080007	DDX43	protein_coding	unknown	0.10848	0.0126333	0.596495	0.11495	0.167441	0.0433967	0.00473408	0.170701	0.0945132	0.0280575	FALSE
ENSG00000080031	PTPRH	protein_coding	unknown	0.0125991	0.0791437	0.449729	0.169456	0.289072	0.0178179	0.0326557	0.125005	0.0195371	0.120306	TRUE
ENSG00000080189	SLC35C2	protein_coding	unknown	0.00478879	0.0348278	0.275552	0.390146	0.294685	0.00829442	0.0314056	0.0906133	0.0367427	0.134828	TRUE
ENSG00000080200	CRYBG3	protein_coding	unknown	0.091599	0.0238083	0.0718639	0.317454	0.495275	0.0759118	0.0273434	0.0563905	0.0716443	0.115187	FALSE
ENSG00000080224	EPHA6	protein_coding	unknown	0.139997	0.0430252	0.307367	0.357209	0.152402	0.0525325	0.0251254	0.0162879	0.117061	0.12818	TRUE
ENSG00000080298	RFX3	protein_coding	unknown	0.0105811	0.0816461	0.300443	0.0360623	0.571268	0.0173516	0.0247022	0.259563	0.0617854	0.18364	FALSE
ENSG00000080345	RIF1	protein_coding	unknown	0.143611	0.0478662	0.202284	0.195114	0.411125	0.160057	0.0460801	0.00476122	0.0782206	0.196959	FALSE
ENSG00000080371	RAB21	protein_coding	unknown	0.0315683	0.0101932	0.718002	0.0458712	0.194365	0.0431902	0.00367823	0.0113398	0.0176842	0.068536	FALSE
ENSG00000080503	SMARCA2	protein_coding	unknown	0	0.0312546	0.54566	0.0447562	0.37833	0	0.00916213	0.391563	0.0115464	0.370855	TRUE
ENSG00000080546	SESN1	protein_coding	unknown	0.0987919	0.0643876	0.543619	0.058242	0.23496	0.131828	0.0892815	0.282973	0.0543988	0.271121	FALSE
ENSG00000080561	MID2	protein_coding	unknown	0.0398412	0.0131117	0.306619	0.0403167	0.600112	0.0345044	0.0147154	0.170489	0.0265493	0.16885	FALSE
ENSG00000080573	COL5A3	protein_coding	unknown	0.00336735	0.0269444	0.0531095	0.902345	0.0142342	0.00546116	0.0256321	0.0106186	0.0500828	0.0121018	TRUE
ENSG00000080603	SRCAP	protein_coding	unknown	0.0557366	0.103577	0.32173	0.115805	0.403151	0.0746033	0.109118	0.0957539	0.0299932	0.100276	FALSE
ENSG00000080608	PUM3	protein_coding	unknown	0.0511812	0.074286	0.443464	0.153322	0.277746	0.0135721	0.0155231	0.0817065	0.063203	0.0563796	FALSE
ENSG00000080644	CHRNA3	protein_coding	unknown	0.0354816	0.0123537	0.0512881	0.747064	0.153813	0.0262692	0.0107096	0.0786646	0.0500502	0.0654162	TRUE
ENSG00000080709	KCNN2	protein_coding	unknown	0.191057	0.089769	0.190984	0.2084	0.319791	0.209706	0.0871488	0.0221665	0.0292094	0.115514	TRUE
ENSG00000080802	CNOT4	protein_coding	unknown	0.0207246	0.0728455	0.286523	0.0991012	0.520806	0.0251881	0.0343694	0.0522292	0.0336335	0.099917	FALSE
ENSG00000080815	PSEN1	protein_coding	unknown	0.0125452	0.0281029	0.126511	0.685694	0.147147	0.00740139	0.0201206	0.0288655	0.0487897	0.0537242	TRUE
ENSG00000080819	CPOX	protein_coding	unknown	0.0711969	0.0262988	0.55347	0.194076	0.154958	0.0308824	0.0121355	0.211286	0.10253	0.0657383	FALSE
ENSG00000080822	CLDND1	protein_coding	unknown	0.173556	0.0283763	0.141373	0.494224	0.162471	0.113472	0.0425697	0.0490287	0.0820365	0.0858948	TRUE
ENSG00000080823	MOK	protein_coding	unknown	0.091001	0.126167	0.584314	0.000878117	0.19764	0.150325	0.106073	0.0477387	0.000728545	0.0594622	FALSE
ENSG00000080824	HSP90AA1	protein_coding	unknown	0.0412757	0.0346894	0.469284	0.164572	0.290178	0.0337491	0.00802826	0.124245	0.0466767	0.198256	FALSE
ENSG00000080839	RBL1	protein_coding	unknown	0.0267432	0.0516548	0.36865	0.196349	0.356603	0.0340756	0.00594377	0.0264286	0.0683787	0.134827	FALSE
ENSG00000080845	DLGAP4	protein_coding	unknown	0.00971379	0.0261013	0.32396	0.0816966	0.558528	0.0147529	0.013262	0.110576	0.0162033	0.11846	FALSE
ENSG00000080986	NDC80	protein_coding	unknown	0.0853298	0.0263663	0.535996	0.204991	0.147316	0.0659849	0.0087701	0.167297	0.135095	0.0250127	FALSE
ENSG00000081014	AP4E1	protein_coding	unknown	0.165291	0.00618644	0.126346	0.0574392	0.644737	0.0536093	0.00526617	0.132406	0.069553	0.00397766	FALSE
ENSG00000081019	RSBN1	protein_coding	unknown	0.0390366	0.0582533	0.431095	0.0888609	0.382754	0.0232109	0.0575277	0.156628	0.0542457	0.123639	FALSE
ENSG00000081026	MAGI3	protein_coding	unknown	0.100998	0.0578531	0.380064	0.099844	0.36124	0.10291	0.016591	0.0580485	0.0119265	0.156294	FALSE
ENSG00000081051	AFP	protein_coding	unknown	0.0542143	0.0118013	0.844803	0.0373745	0.0518066	0.0514767	0.0170319	0.137418	0.0385929	0.0486259	TRUE
ENSG00000081052	COL4A4	protein_coding	unknown	0.0422404	0.0208565	0.0638011	0.831077	0.0420254	0.0510153	0.015283	0.0495355	0.0832078	0.0400939	TRUE
ENSG00000081087	OSTM1	protein_coding	unknown	0.0583908	0.0198826	0.039022	0.813872	0.0688321	0.0528763	0.0124834	0.0218222	0.0147167	0.0354904	TRUE
ENSG00000081154	PCNP	protein_coding	unknown	0.0127546	0.0217306	0.665722	0.0107563	0.289036	0.011496	0.0142999	0.0903319	0.00934409	0.101449	FALSE
ENSG00000081177	EXD2	protein_coding	unknown	0.0321162	0.0449048	0.0531841	0.693048	0.176747	0.0353144	0.024853	0.00562773	0.0363781	0.0470442	TRUE
ENSG00000081181	ARG2	protein_coding	unknown	0.0396821	0.0157287	0.766919	0.0958167	0.0818536	0.0464416	0.00233517	0.140989	0.079905	0.0123075	FALSE
ENSG00000081189	MEF2C	protein_coding	unknown	0.126656	0.174954	0.580373	0.00174635	0.11627	0.147748	0.0381441	0.0361086	0.00207622	0.143636	FALSE
ENSG00000081307	UBA5	protein_coding	unknown	0.103398	0.0385971	0.600589	0.0273078	0.230108	0.108728	0.0338153	0.139753	0.031718	0.182947	TRUE
ENSG00000081320	STK17B	protein_coding	unknown	0.112441	0.0196441	0.444248	0.0768054	0.346861	0.0370076	0.00528602	0.1465	0.0644892	0.0502892	FALSE
ENSG00000081377	CDC14B	protein_coding	unknown	0.049008	0.0278377	0.0488161	0.0500792	0.824259	0.037439	0.0482164	0.0823225	0.0433598	0.0502626	TRUE
ENSG00000081386	ZNF510	protein_coding	unknown	0.109846	0.0559502	0.309611	0.114936	0.409656	0.134828	0.0310393	0.0119594	0.0331008	0.12493	FALSE
ENSG00000081692	JMJD4	protein_coding	unknown	0.00751307	0.0372075	0.780191	0.0626111	0.112477	0.00986651	0.025129	0.157605	0.0264734	0.149591	FALSE
ENSG00000081721	DUSP12	protein_coding	unknown	0.044543	0.0113297	0.866743	0.0224472	0.0549367	0.058847	0.0133484	0.154236	0.031096	0.0776414	FALSE
ENSG00000081760	AACS	protein_coding	unknown	0.0417921	0.0517574	0.385967	0.1327	0.387784	0.0399624	0.0473018	0.00830762	0.0385314	0.0567564	FALSE
ENSG00000081791	DELE1	protein_coding	unknown	0.0333631	0.0964328	0.511357	0.110337	0.24851	0.0290693	0.0663872	0.0464349	0.042648	0.0500962	FALSE
ENSG00000081803	CADPS2	protein_coding	unknown	0.0404052	0.0241928	0.475419	0.116878	0.343104	0.0540287	0.0204677	0.177387	0.017818	0.228766	FALSE
ENSG00000081842	PCDHA6	protein_coding	unknown	0.0207453	0.0663462	0.029069	0.815863	0.0679765	0.00259373	0.0295039	0.0279229	0.0718256	0.0816476	TRUE
ENSG00000081853	PCDHGA2	protein_coding	unknown	0.0165541	0.0369771	0.00614475	0.863414	0.0769105	0.0164356	0.0132625	0.0092211	0.0679244	0.0689553	TRUE
ENSG00000081870	HSPB11	protein_coding	unknown	0.031356	0.00997548	0.884916	0.0457895	0.0279634	0.0443441	0.0141075	0.114423	0.04464	0.0395463	FALSE
ENSG00000081913	PHLPP1	protein_coding	unknown	0.0304953	0.116971	0.374518	0.0547509	0.423265	0.0475104	0.0887182	0.25225	0.066593	0.239399	FALSE
ENSG00000081923	ATP8B1	protein_coding	unknown	0.0489429	0.0064221	0.0117429	0.723647	0.209245	0.054526	0.00891957	0.0144106	0.12927	0.0857199	TRUE
ENSG00000082014	SMARCD3	protein_coding	unknown	0	0.0285066	0.706705	0.00603166	0.258757	0	0.0253076	0.0802349	0.00528792	0.0586282	FALSE
ENSG00000082068	WDR70	protein_coding	unknown	0.031004	0.0476567	0.604784	0.116218	0.200337	0.0254803	0.0103176	0.0506878	0.0447402	0.0994786	FALSE
ENSG00000082146	STRADB	protein_coding	unknown	0.0456391	0.0192572	0.0148569	0.0106066	0.90964	0.03311	0.0306277	0.0221965	0.00933333	0.0257158	TRUE
ENSG00000082153	BZW1	protein_coding	unknown	0.0523967	0.044631	0.51696	0.201584	0.184429	0.0281693	0.00831759	0.0525882	0.070993	0.129695	FALSE
ENSG00000082196	C1QTNF3	protein_coding	unknown	0.200895	0.0457301	0	0.433827	0.319549	0.0162924	0.057633	0	0.155319	0.113979	TRUE
ENSG00000082212	ME2	protein_coding	unknown	0.0315476	0.00983204	0.463134	0.1133	0.382186	0.0335691	0.00439669	0.0092064	0.0596012	0.0795672	FALSE
ENSG00000082213	C5orf22	protein_coding	unknown	0.0489228	0.0276413	0.47252	0.05587	0.395046	0.066314	0.0105886	0.074105	0.00743079	0.137261	FALSE
ENSG00000082258	CCNT2	protein_coding	unknown	0.0533602	0.113491	0.227812	0.0794732	0.525864	0.0207796	0.0363667	0.030525	0.0140906	0.0800771	FALSE
ENSG00000082269	FAM135A	protein_coding	unknown	0.1093	0.0223887	0.105959	0.0682233	0.694129	0.0731299	0.0231142	0.0686005	0.0194233	0.071034	FALSE
ENSG00000082397	EPB41L3	protein_coding	unknown	0.0279392	0.0376358	0.449159	0.0947292	0.390537	0.0229018	0.00204255	0.1639	0.0163942	0.186434	FALSE
ENSG00000082438	COBLL1	protein_coding	unknown	0.246014	0.0169471	0.0727721	0.0843723	0.579895	0.0721751	0.026749	0.0448015	0.0252983	0.100427	FALSE
ENSG00000082458	DLG3	protein_coding	unknown	0.0306911	0.0126793	0.575775	0.0803136	0.300541	0.0161235	0.0109744	0.0803696	0.0176303	0.0721067	FALSE
ENSG00000082497	SERTAD4	protein_coding	unknown	0.0193432	0.0131056	0.515665	0.0444351	0.407451	0.0201102	0.0125675	0.117858	0.0352608	0.083056	FALSE
ENSG00000082512	TRAF5	protein_coding	unknown	0.0285978	0.082925	0.175094	0.0121703	0.701213	0.025661	0.0591275	0.0246309	0.0200363	0.0533942	FALSE
ENSG00000082515	MRPL22	protein_coding	unknown	0.0117973	0.0270148	0.82825	0.0761195	0.0568183	0.0192793	0.0140546	0.159565	0.0414228	0.0978826	FALSE
ENSG00000082516	GEMIN5	protein_coding	unknown	0.0196099	0.0403458	0.37467	0.25695	0.308424	0.0210034	0.0170291	0.0575769	0.0958554	0.191465	FALSE
ENSG00000082641	NFE2L1	protein_coding	unknown	0.0020802	0.0164722	0.10685	0.803466	0.0711322	0.00180349	0.0155521	0.0438306	0.0660738	0.112177	TRUE
ENSG00000082701	GSK3B	protein_coding	unknown	0.0225861	0.0308827	0.619593	0.0203344	0.306604	0.0318338	0.0436147	0.230656	0.0287349	0.126472	TRUE
ENSG00000082781	ITGB5	protein_coding	unknown	0.0122705	0.0319818	0.162661	0.602674	0.190413	0.011756	0.0284374	0.0726787	0.113462	0.190304	TRUE
ENSG00000082805	ERC1	protein_coding	unknown	0.0432195	0.0523476	0.364807	0.128672	0.410954	0.0538144	0.0473226	0.133886	0.0227665	0.157562	FALSE
ENSG00000082898	XPO1	protein_coding	unknown	0.0546221	0.0584574	0.241689	0.190179	0.455052	0.0426574	0.00504981	0.0668469	0.0550033	0.144614	FALSE
ENSG00000082996	RNF13	protein_coding	unknown	0.000224395	0.0176939	0.154758	0.481085	0.346239	0.000197696	0.022701	0.150961	0.051386	0.129718	TRUE
ENSG00000083093	PALB2	protein_coding	unknown	0.0348583	0.0249187	0.302926	0.0736303	0.563667	0.0458411	0.0197555	0.0460877	0.00984672	0.0820199	TRUE
ENSG00000083097	DOP1A	protein_coding	unknown	0.0675176	0.0580958	0.183555	0.13341	0.557421	0.0884461	0.00802924	0.137767	0.0426628	0.260847	FALSE
ENSG00000083099	LYRM2	protein_coding	unknown	0.0358957	0.0148282	0.655876	0.0485212	0.244879	0.0352113	0.00886456	0.0558029	0.000605465	0.0815441	FALSE
ENSG00000083123	BCKDHB	protein_coding	unknown	0.207544	0.0186591	0.706536	0.0521468	0.0151138	0.118611	0.0179369	0.142088	0.0595387	0.0181242	TRUE
ENSG00000083168	KAT6A	protein_coding	unknown	0.0710003	0.0365147	0.301058	0.1116	0.479827	0.0735474	0.0174943	0.106022	0.0152041	0.16231	FALSE
ENSG00000083223	TUT7	protein_coding	unknown	0.105504	0.0914581	0.24785	0.131817	0.423371	0.125845	0.0847559	0.209692	0.0515938	0.250272	FALSE
ENSG00000083290	ULK2	protein_coding	unknown	0.15273	0.0230312	0.113543	0.0345788	0.676118	0.104131	0.0120166	0.160574	0.0489018	0.00447611	FALSE
ENSG00000083312	TNPO1	protein_coding	unknown	0.0356322	0.0468712	0.412843	0.138539	0.366115	0.0284305	0.00675069	0.0858639	0.0337714	0.145342	FALSE
ENSG00000083444	PLOD1	protein_coding	unknown	0.0111343	0.0215611	0.0407483	0.869702	0.0568546	0.0141694	0.0203852	0.0193575	0.00286404	0.0347466	TRUE
ENSG00000083454	P2RX5	protein_coding	unknown	0.00751188	0.0263384	0.135594	0.617203	0.213353	0.0117493	0.0355393	0.14343	0.0547457	0.170535	TRUE
ENSG00000083457	ITGAE	protein_coding	unknown	0.0213311	0.0108028	0.916595	0	0.0512708	0.0301667	0.00509494	0.10777	0	0.0725079	TRUE
ENSG00000083520	DIS3	protein_coding	unknown	0.0617457	0.0370477	0.43137	0.195934	0.273902	0.0531878	0.00113596	0.045785	0.10395	0.112489	FALSE
ENSG00000083535	PIBF1	protein_coding	unknown	0.136233	0.0353755	0.463582	0.0739024	0.290907	0.0980669	0.0448066	0.153448	0.0310209	0.175687	FALSE
ENSG00000083544	TDRD3	protein_coding	unknown	0.0256089	0.0535245	0.419494	0.0148241	0.486548	0.0250944	0.0222393	0.0954096	0.0256762	0.0592861	FALSE
ENSG00000083635	NUFIP1	protein_coding	unknown	0.0456416	0.0187571	0.625643	0.0962338	0.213724	0.00515218	0.0100434	0.0622183	0.0570648	0.000262198	FALSE
ENSG00000083642	PDS5B	protein_coding	unknown	0.116762	0.0438683	0.241953	0.213756	0.383661	0.0978528	0.0362677	0.0175184	0.0683223	0.142785	FALSE
ENSG00000083720	OXCT1	protein_coding	unknown	0.0303888	0.0235427	0.58294	0.168719	0.19441	0.0262117	0.00987714	0.0480486	0.0506344	0.0939202	TRUE
ENSG00000083750	RRAGB	protein_coding	unknown	0.0460611	0.20436	0.164668	0.0144781	0.570433	0.0555647	0.0681272	0.133931	0.013443	0.189868	FALSE
ENSG00000083799	CYLD	protein_coding	unknown	0.0592176	0.0169244	0.366602	0.110272	0.446984	0.0696391	0.0175458	0.0599059	0.0445528	0.0367401	FALSE
ENSG00000083807	SLC27A5	protein_coding	unknown	0.000320898	0.0149784	0.976604	0.00506142	0.00303537	0.000555812	0.0177529	0.0192098	0.00441071	0.00525741	TRUE
ENSG00000083814	ZNF671	protein_coding	unknown	0.0173169	0.0882203	0.382979	0.141059	0.370425	0.0244898	0.0667011	0.0368362	0.0339208	0.112968	FALSE
ENSG00000083817	ZNF416	protein_coding	unknown	0.0186198	0.0728674	0.396944	0.0994195	0.412149	0.0225349	0.035427	0.0474832	0.0291268	0.134572	FALSE
ENSG00000083828	ZNF586	protein_coding	unknown	0.0154473	0.0576393	0.469563	0.0460736	0.411277	0.0167307	0.0531466	0.113494	0.0374123	0.0829259	FALSE
ENSG00000083838	ZNF446	protein_coding	unknown	0.105619	0.0186953	0.638065	0.0942499	0.14337	0.0107858	0.0207959	0.0601591	0.0181808	0.0103966	FALSE
ENSG00000083844	ZNF264	protein_coding	unknown	0.0208233	0.0806077	0.344846	0.09563	0.458093	0.0254401	0.0333699	0.0520826	0.0129986	0.0771211	FALSE
ENSG00000083845	RPS5	protein_coding	unknown	0.000494186	0.0119397	0.857338	0.0751993	0.0550285	0.00075516	0.0103559	0.114038	0.0316431	0.0949721	FALSE
ENSG00000083857	FAT1	protein_coding	unknown	0.0233721	0.020627	0.00802878	0.797123	0.150849	0.0259574	0.0336718	0.00373911	0.0335429	0.0118167	TRUE
ENSG00000083896	YTHDC1	protein_coding	unknown	0.0650405	0.118549	0.247109	0.126853	0.442448	0.0416004	0.0259876	0.0641108	0.0156554	0.127617	FALSE
ENSG00000083937	CHMP2B	protein_coding	unknown	0.0425472	0.00996102	0.658308	0.0647272	0.224457	0.0595033	0.0124251	0.0035034	0.0442356	0.0948172	FALSE
ENSG00000084070	SMAP2	protein_coding	unknown	0.055704	0.0170327	0.665001	0.0397189	0.222543	0.0351323	0.00939621	0.0973652	0.00976396	0.113337	FALSE
ENSG00000084072	PPIE	protein_coding	unknown	0.0351482	0.0493288	0.704339	0.0972154	0.113969	0.0168682	0.0124856	0.141234	0.0462195	0.0854943	FALSE
ENSG00000084073	ZMPSTE24	protein_coding	unknown	0.077605	0.0103714	0.0286174	0.804637	0.078769	0.0664423	0.0109871	0.0305237	0.0469651	0.0179147	TRUE
ENSG00000084090	STARD7	protein_coding	unknown	0.017262	0.025469	0.454685	0.0513107	0.451273	0.0149038	0.0211511	0.188967	0.0348595	0.156061	FALSE
ENSG00000084092	NOA1	protein_coding	unknown	0.0356838	0.018131	0.454771	0.205534	0.28588	0.0486034	0.00408888	0.00933478	0.0844726	0.119652	TRUE
ENSG00000084093	REST	protein_coding	unknown	0.0342123	0.033874	0.338077	0.091875	0.501962	0.0451798	0.00596659	0.199529	0.00548731	0.233255	FALSE
ENSG00000084112	SSH1	protein_coding	unknown	0.0370667	0.0384217	0.00619773	0.018606	0.899708	0.0568803	0.0514283	0.0105901	0.0185591	0.0768508	TRUE
ENSG00000084207	GSTP1	protein_coding	unknown	0	0.0132842	0.927274	0.0592587	0.000183614	0	0.00926072	0.0456689	0.036494	0.000193027	FALSE
ENSG00000084234	APLP2	protein_coding	unknown	0.0116206	0.0265847	0.041354	0.89249	0.0279504	0.011543	0.0192911	0.00972319	0.0095432	0.015421	TRUE
ENSG00000084444	FAM234B	protein_coding	unknown	0.0331529	0.0459452	0.0184766	0.814306	0.0881194	0.0406665	0.0398662	0.0228086	0.0367206	0.0153364	TRUE
ENSG00000084453	SLCO1A2	protein_coding	unknown	0.158598	0.203368	0.216252	0.223656	0.198126	0.210163	0.119827	0.280873	0.0710573	0.174926	TRUE
ENSG00000084463	WBP11	protein_coding	unknown	0.043354	0.0240341	0.471105	0.0890578	0.372449	0.0307214	0.0018128	0.0436933	0.0306466	0.106874	FALSE
ENSG00000084623	EIF3I	protein_coding	unknown	0.00101341	0.0041434	0.924744	0.0428048	0.0272942	0.000880397	0.00421585	0.0526922	0.0307007	0.0444524	FALSE
ENSG00000084636	COL16A1	protein_coding	unknown	0.0214041	0.0951671	0.1239	0.40847	0.351059	0.0227549	0.00495259	0.0426181	0.037839	0.0982594	TRUE
ENSG00000084652	TXLNA	protein_coding	unknown	0.00766293	0.0396576	0.488481	0.132931	0.331267	0.00834522	0.0150505	0.134386	0.03291	0.190691	FALSE
ENSG00000084676	NCOA1	protein_coding	unknown	0.0249779	0.0125489	0.213899	0.0337961	0.714778	0.0211982	0.0210009	0.136414	0.0277035	0.114592	FALSE
ENSG00000084693	AGBL5	protein_coding	unknown	0.00192301	0.0106232	0.169813	0.00974885	0.807892	0.00308263	0.0124807	0.140086	0.016715	0.120068	FALSE
ENSG00000084710	EFR3B	protein_coding	unknown	0.0187336	0.0367702	0.380602	0.111867	0.452027	0.0132397	0.0216224	0.143978	0.00774918	0.148836	FALSE
ENSG00000084731	KIF3C	protein_coding	unknown	0	0	0.499209	0.0253182	0.475473	0	0	0.201329	0.0346717	0.166657	FALSE
ENSG00000084733	RAB10	protein_coding	unknown	0.0201887	0.0221153	0.543327	0.156598	0.257771	0.0175484	0.0122955	0.16624	0.013072	0.175456	FALSE
ENSG00000084754	HADHA	protein_coding	unknown	0.0167475	0.0197022	0.478963	0.258327	0.226261	0.0138623	0.00427554	0.0504232	0.106852	0.0962797	FALSE
ENSG00000084764	MAPRE3	protein_coding	unknown	0.0104424	0.0829382	0.673979	0.0182548	0.214386	0.0148589	0.0358505	0.130202	0.0215791	0.123488	FALSE
ENSG00000084774	CAD	protein_coding	unknown	0.0389969	0.0620414	0.291269	0.301271	0.306422	0.0470898	0.0433992	0.151648	0.0321082	0.208753	FALSE
ENSG00000085063	CD59	protein_coding	unknown	0.0131814	0.0291422	0.116799	0.838017	0.00286028	0.0219083	0.012208	0.0335512	0.0239378	0.00270363	TRUE
ENSG00000085117	CD82	protein_coding	unknown	0.0536829	0.0392186	0.12805	0.750303	0.0287461	0.0856931	0.0346557	0.0116921	0.0633173	0.0363992	TRUE
ENSG00000085224	ATRX	protein_coding	unknown	0.0247694	0.0162153	0.329729	0.0753961	0.55389	0.0323778	0.0197675	0.196405	0.0142688	0.194747	FALSE
ENSG00000085231	AK6	protein_coding	unknown	0.0286582	0.00807999	0.901417	0.0155986	0.0462458	0.0151208	0.00799666	0.0488555	0.00924084	0.0403958	FALSE
ENSG00000085274	MYNN	protein_coding	unknown	0.074703	0.039754	0.488484	0.0899143	0.307144	0.0942208	0.0182726	0.0800414	0.0156787	0.171668	FALSE
ENSG00000085276	MECOM	protein_coding	unknown	0.0550141	0.0840913	0.301264	0.104766	0.454864	0.0468716	0.00933065	0.140267	0.0200709	0.198847	FALSE
ENSG00000085365	SCAMP1	protein_coding	unknown	0.0471678	0.0154861	0.0489427	0.703083	0.185321	0.056863	0.0149436	0.0201773	0.0863334	0.0915236	TRUE
ENSG00000085377	PREP	protein_coding	unknown	0.0352209	0.0389081	0.432015	0.23785	0.256006	0.0255705	0.00804623	0.00427535	0.0820002	0.119892	FALSE
ENSG00000085382	HACE1	protein_coding	unknown	0.106014	0.053224	0.233659	0.0475944	0.559509	0.129097	0.0458422	0.0797224	0.0375927	0.131071	FALSE
ENSG00000085415	SEH1L	protein_coding	unknown	0.00336727	0.028888	0.630451	0.0127697	0.324524	0.00395205	0.013478	0.189895	0.0217629	0.163957	FALSE
ENSG00000085433	WDR47	protein_coding	unknown	0.0939753	0.0307469	0.385692	0.116486	0.373099	0.111887	0.0127942	0.0121816	0.0412058	0.15248	FALSE
ENSG00000085449	WDFY1	protein_coding	unknown	0.0075103	0.0838483	0.538323	0.0249671	0.345351	0.0124847	0.0432478	0.175792	0.0281542	0.136062	FALSE
ENSG00000085491	SLC25A24	protein_coding	unknown	0.0809744	0.00448652	0.59408	0.0630345	0.257425	0.0211966	0.00319577	0.232764	0.0683565	0.146407	FALSE
ENSG00000085511	MAP3K4	protein_coding	unknown	0.10943	0.030584	0.163113	0.0907964	0.606077	0.075986	0.0219229	0.138641	0.0167849	0.190913	FALSE
ENSG00000085514	PILRA	protein_coding	unknown	0.119367	0.118841	0.228455	0.0080514	0.525285	0.118139	0.0296268	0.0499476	0.0110263	0.15676	TRUE
ENSG00000085552	IGSF9	protein_coding	unknown	0.015535	0.0626305	0.0746677	0.571832	0.275335	0.0171871	0.0231316	0.0657408	0.0545775	0.110772	TRUE
ENSG00000085563	ABCB1	protein_coding	unknown	0.0587084	0.00576752	0.0101297	0.861965	0.0634296	0.0396086	0.00810119	0.00736497	0.0442605	0.00391565	TRUE
ENSG00000085644	ZNF213	protein_coding	unknown	0.00405005	0.0189305	0.460275	0.019213	0.497531	0.00301918	0.0264701	0.110279	0.01996	0.0668681	FALSE
ENSG00000085662	AKR1B1	protein_coding	unknown	0.0188157	0.0104412	0.907301	0.0461227	0.0173195	0.0195025	0.00482546	0.0667637	0.0346662	0.00776949	FALSE
ENSG00000085719	CPNE3	protein_coding	unknown	0.0462279	0.0298772	0.463832	0.190401	0.269662	0.0235674	0.00224036	0.0253736	0.102711	0.153893	FALSE
ENSG00000085721	RRN3	protein_coding	unknown	0.0808867	0.0310668	0.552391	0.147492	0.188163	0.0812937	0.0125631	0.0773554	0.0755639	0.0669391	FALSE
ENSG00000085733	CTTN	protein_coding	unknown	0.00116176	0.108769	0.577089	0.020212	0.292768	0.00201223	0.0454706	0.242655	0.0339345	0.223457	FALSE
ENSG00000085741	WNT11	protein_coding	unknown	0.00248121	0.0864982	0.187505	0.685889	0.0376265	0.00350895	0.0474412	0.0683115	0.0590318	0.0532119	TRUE
ENSG00000085760	MTIF2	protein_coding	unknown	0.0390781	0.0260696	0.523821	0.126297	0.284735	0.0332024	0.0154229	0.118049	0.0426136	0.121542	FALSE
ENSG00000085788	DDHD2	protein_coding	unknown	0.0599549	0.03206	0.331856	0.0418047	0.534324	0.0402973	0.0127751	0.115089	0.0400628	0.102045	FALSE
ENSG00000085831	TTC39A	protein_coding	unknown	0.0127016	0.0408062	0.410918	0.126387	0.409188	0.0167651	0.027901	0.138431	0.0124366	0.153794	FALSE
ENSG00000085832	EPS15	protein_coding	unknown	0.0192531	0.0231579	0.323776	0.048216	0.585597	0.0134418	0.0204733	0.145975	0.0275777	0.126471	FALSE
ENSG00000085840	ORC1	protein_coding	unknown	0.0172807	0.0566439	0.393217	0.162543	0.370316	0.0181685	0.0238627	0.0737004	0.0352867	0.132293	FALSE
ENSG00000085871	MGST2	protein_coding	unknown	0.028054	0.0125978	0.177317	0.738736	0.0432954	0.048591	0.0139259	0.112746	0.141391	0.0749899	TRUE
ENSG00000085872	CHERP	protein_coding	unknown	0.0249487	0.0630082	0.438507	0.121115	0.352421	0.0216065	0.0403346	0.0787798	0.0137974	0.0917712	FALSE
ENSG00000085978	ATG16L1	protein_coding	unknown	0.0124147	0.0688972	0.594939	0.0614884	0.26226	0.0168984	0.0367501	0.238857	0.0280792	0.21046	FALSE
ENSG00000085982	USP40	protein_coding	unknown	0.102801	0.0456746	0.292086	0.0548326	0.504606	0.140437	0.0313152	0.118732	0.0070639	0.22079	TRUE
ENSG00000085998	POMGNT1	protein_coding	unknown	0.0508178	0.0185234	0.223318	0.354007	0.353333	0.0447136	0.00561819	0.0748354	0.090462	0.0738252	TRUE
ENSG00000085999	RAD54L	protein_coding	unknown	0.0128404	0.0736057	0.663051	0.0352427	0.21526	0.0127076	0.0500112	0.15321	0.0265711	0.103775	FALSE
ENSG00000086015	MAST2	protein_coding	unknown	0.0583154	0.0142462	0.189637	0.0467433	0.691058	0.0432741	0.0218204	0.138439	0.0339617	0.131039	FALSE
ENSG00000086061	DNAJA1	protein_coding	unknown	0.0322858	0.03473	0.67938	0.0693537	0.18425	0.0190198	0.00969779	0.0328839	0.0316035	0.0521424	FALSE
ENSG00000086062	B4GALT1	protein_coding	unknown	0.0312337	0.0128297	0.00675068	0.690664	0.258522	0.0274595	0.01775	0.00887279	0.035134	0.056322	TRUE
ENSG00000086065	CHMP5	protein_coding	unknown	0.0664768	0.0164677	0.794323	0.0749344	0.0477984	0.0114917	0.00562467	0.0740586	0.051338	0.00560416	FALSE
ENSG00000086102	NFX1	protein_coding	unknown	0.0224669	0.0524472	0.381256	0.0855623	0.458267	0.023531	0.0303866	0.106084	0.0158127	0.137916	FALSE
ENSG00000086189	DIMT1	protein_coding	unknown	0.0777595	0.0282881	0.719772	0.0403306	0.13385	0.056057	0.0291332	0.212819	0.0513374	0.146879	FALSE
ENSG00000086200	IPO11	protein_coding	unknown	0.079841	0.0763098	0.346805	0.157399	0.339644	0.0694364	0.0127275	0.174535	0.0498321	0.18431	TRUE
ENSG00000086205	FOLH1	protein_coding	unknown	0.0175888	0.0287583	0.123377	0.817506	0.0127705	0.0157787	0.0251106	0.071833	0.0702484	0.0219457	TRUE
ENSG00000086232	EIF2AK1	protein_coding	unknown	0.0078875	0.0062886	0.318674	0.0587797	0.60837	0.0095908	0.00889342	0.112969	0.0149756	0.0986911	TRUE
ENSG00000086289	EPDR1	protein_coding	unknown	0.0089082	0.0114761	0.200977	0.697335	0.0813035	0.00911647	0.0138814	0.046202	0.0332786	0.091424	TRUE
ENSG00000086300	SNX10	protein_coding	unknown	0.0986525	0.00141679	0.169661	0.0826077	0.647662	0.0239429	0.00200364	0.235386	0.0918968	0.117543	FALSE
ENSG00000086475	SEPHS1	protein_coding	unknown	0.00267845	0.00328672	0.59449	0.0143499	0.385194	0.004146	0.00320786	0.0920429	0.0109495	0.077452	FALSE
ENSG00000086504	MRPL28	protein_coding	unknown	9.00044e-05	0.0171327	0.910294	0.0724156	6.76195e-05	0.000155892	0.0219693	0.0673736	0.0454434	0.000115422	FALSE
ENSG00000086544	ITPKC	protein_coding	unknown	0.00120928	0.0445025	0.530827	0.0819618	0.341499	0.00171018	0.0032876	0.299896	0.0472315	0.254242	FALSE
ENSG00000086589	RBM22	protein_coding	unknown	0.0195103	0.0391938	0.633475	0.102201	0.205619	0.0191894	0.0225346	0.0944719	0.040595	0.115663	FALSE
ENSG00000086598	TMED2	protein_coding	unknown	0.0146739	0.0182956	0.0847464	0.509919	0.372365	0.0216059	0.00989545	0.0313318	0.051716	0.0511704	TRUE
ENSG00000086619	ERO1B	protein_coding	unknown	0.0884867	0.0511214	0.0136899	0.737783	0.108919	0.119059	0.0722877	0.0193604	0.0800708	0.0526603	TRUE
ENSG00000086666	ZFAND6	protein_coding	unknown	0.0378559	0.0233155	0.718617	0.0445365	0.175675	0.0360846	0.0165214	0.0998044	0.0277627	0.091981	FALSE
ENSG00000086712	TXLNG	protein_coding	unknown	0.0305806	0.024766	0.570996	0.0475373	0.32612	0.0385813	0.000114623	0.0435262	0.00307105	0.0852932	FALSE
ENSG00000086730	LAT2	protein_coding	unknown	0.0225394	0.0285496	0.208263	0.667907	0.0727413	0.0113171	0.0293755	0.0429659	0.0711279	0.052836	TRUE
ENSG00000086758	HUWE1	protein_coding	unknown	0.0479224	0.0354618	0.156271	0.2356	0.524745	0.0372815	0.0307337	0.138613	0.012249	0.160026	FALSE
ENSG00000086827	ZW10	protein_coding	unknown	0.0369412	0.0470707	0.406075	0.221969	0.287944	0.0299861	0.00585388	0.0325419	0.0828274	0.134389	FALSE
ENSG00000086848	ALG9	protein_coding	unknown	0.0492186	0.0463707	0.00304125	0.600331	0.301038	0.0718551	0.0452123	0.00212104	0.0568775	0.0567014	TRUE
ENSG00000086991	NOX4	protein_coding	unknown	0.150567	0.0496425	0.195554	0.284729	0.319507	0.10916	0.040951	0.166605	0.0796641	0.106119	TRUE
ENSG00000087008	ACOX3	protein_coding	unknown	0.0183075	0.0153162	0.65223	0.120093	0.194053	0.0230646	0.0197904	0.179062	0.03145	0.167657	FALSE
ENSG00000087053	MTMR2	protein_coding	unknown	0.0324703	0.0111387	0.247786	0.067278	0.641327	0.0361729	0.0107847	0.0184318	0.0298559	0.0368124	FALSE
ENSG00000087074	PPP1R15A	protein_coding	unknown	0.0104819	0.0422738	0.557043	0.0947041	0.295497	0.01807	0.014153	0.107886	0.00423394	0.116344	FALSE
ENSG00000087076	HSD17B14	protein_coding	unknown	0.0262666	0.00595466	0.91947	0.0331386	0.0151701	0.0371466	0.00796245	0.0590261	0.00726727	0.0211843	FALSE
ENSG00000087077	TRIP6	protein_coding	unknown	0.0139836	0.0378225	0.70147	0.0705504	0.176173	0.0157229	0.0134539	0.0894041	0.0245589	0.0705771	FALSE
ENSG00000087085	ACHE	protein_coding	unknown	0.00460975	0.0492796	0.11091	0.669355	0.165846	0.00697488	0.0405823	0.077668	0.0429648	0.124216	TRUE
ENSG00000087086	FTL	protein_coding	unknown	0.0029737	0.00147374	0.308258	1.26875e-05	0.687282	0.0051506	0.00255259	0.0485001	2.19755e-05	0.0503525	FALSE
ENSG00000087087	SRRT	protein_coding	unknown	0.0425318	0.096653	0.503321	0.103756	0.253738	0.0652423	0.0817262	0.239417	0.049016	0.23198	FALSE
ENSG00000087088	BAX	protein_coding	unknown	0.000612687	0.000821237	0.990213	0.000504988	0.00784816	0.00106121	0.00142242	0.0101704	0.000536948	0.00763482	TRUE
ENSG00000087095	NLK	protein_coding	unknown	0.0736209	0.0406178	0.24022	0.0515381	0.594003	0.0998271	0.0373282	0.00181221	0.00145117	0.0621379	FALSE
ENSG00000087111	PIGS	protein_coding	unknown	0.00878972	0.02455	0.104293	0.728167	0.134199	0.0152242	0.0289856	0.0259582	0.0366938	0.0458598	TRUE
ENSG00000087116	ADAMTS2	protein_coding	unknown	0.0200919	0.01297	0.192292	0.652639	0.122007	0.0119473	0.0092212	0.0469549	0.0815126	0.117186	TRUE
ENSG00000087152	ATXN7L3	protein_coding	unknown	0.0450964	0.0162145	0.29535	0.051544	0.591795	0.0381776	0.0162684	0.153101	0.0211648	0.157032	FALSE
ENSG00000087157	PGS1	protein_coding	unknown	0.0769292	0.0476774	0.609799	0.0582905	0.207304	0.0693466	0.0638215	0.0984037	0.030802	0.0510127	FALSE
ENSG00000087191	PSMC5	protein_coding	unknown	0.00762207	0.0145	0.853396	0.0405001	0.0839821	0.0037209	0.00391724	0.0953639	0.00512169	0.094229	FALSE
ENSG00000087206	UIMC1	protein_coding	unknown	0.0196794	0.0698148	0.51054	0.047595	0.35237	0.024417	0.0347196	0.0983315	0.022737	0.107069	FALSE
ENSG00000087245	MMP2	protein_coding	unknown	0.00712725	0.0278635	0.0793339	0.755211	0.130465	0.00912952	0.031834	0.0319622	0.0854421	0.121374	TRUE
ENSG00000087258	GNAO1	protein_coding	unknown	0.0225341	0.0606294	0.222272	0.112771	0.581793	0.016707	0.0231993	0.238483	0.061643	0.176734	FALSE
ENSG00000087263	OGFOD1	protein_coding	unknown	0.0233556	0.0336172	0.583936	0.128148	0.230943	0.018918	0.00461598	0.0668162	0.0332334	0.112781	FALSE
ENSG00000087266	SH3BP2	protein_coding	unknown	0.018578	0.0809482	0.205276	0.0307984	0.664399	0.0177803	0.0627457	0.176421	0.0309635	0.173551	FALSE
ENSG00000087269	NOP14	protein_coding	unknown	0.0325207	0.0208821	0.53974	0.0653526	0.341504	0.0432512	0.0154354	0.187363	0.0100951	0.205084	FALSE
ENSG00000087274	ADD1	protein_coding	Cytosol	0.034439	0.0288188	0.48743	0.0419933	0.407319	0.0133031	0.00468723	0.206834	0.052989	0.162461	FALSE
ENSG00000087299	L2HGDH	protein_coding	unknown	0.0503546	0.025423	0.634691	0.0624481	0.227083	0.0436444	0.000588043	0.0618461	0.0372156	0.0196019	FALSE
ENSG00000087301	TXNDC16	protein_coding	unknown	0.0613333	0.0129553	0.00438242	0.692306	0.229023	0.063886	0.0224392	0.00684948	0.0880293	0.109351	TRUE
ENSG00000087302	RTRAF	protein_coding	unknown	0.032262	0.0171855	0.790798	0.0699241	0.08983	0.0212938	0.00170995	0.0267172	0.0214964	0.0712173	FALSE
ENSG00000087338	GMCL1	protein_coding	unknown	0.123985	0.0230412	0.159027	0.0874711	0.606475	0.0774417	0.0300835	0.0310754	0.0131858	0.0756817	FALSE
ENSG00000087365	SF3B2	protein_coding	unknown	0.0157146	0.0317242	0.629891	0.119231	0.20344	0.0140945	0.00722963	0.126444	0.0228731	0.126383	FALSE
ENSG00000087448	KLHL42	protein_coding	unknown	0.0379256	0.050582	0.384252	0.0556945	0.471546	0.0302574	0.0141491	0.0794736	0.0323641	0.0430431	FALSE
ENSG00000087460	GNAS	protein_coding	unknown	0.000242751	0.00681203	0.554551	0.023466	0.414928	0.000420456	0.00612728	0.367927	0.0406378	0.325179	TRUE
ENSG00000087470	DNM1L	protein_coding	unknown	0.122822	0.0446328	0.293439	0.075133	0.463973	0.0872001	0.0130128	0.0299683	0.0205746	0.122717	FALSE
ENSG00000087494	PTHLH	protein_coding	unknown	0.0364461	0.0448807	0.117253	0.598337	0.203083	0.0591966	0.0214325	0.0530549	0.0929192	0.163933	TRUE
ENSG00000087502	ERGIC2	protein_coding	unknown	0.061867	0.0308255	0.218247	0.526255	0.162805	0.0395485	0.0295878	0.179594	0.129903	0.102792	TRUE
ENSG00000087586	AURKA	protein_coding	unknown	0.0261101	0.0257512	0.559151	0.109829	0.279159	0.0207234	0.0124228	0.0973679	0.0439931	0.0613943	FALSE
ENSG00000087842	PIR	protein_coding	unknown	0.0602885	0.0354834	0.658485	0.0966131	0.14913	0.0109251	0.0205597	0.19323	0.0765462	0.116723	FALSE
ENSG00000087884	AAMDC	protein_coding	unknown	0.0332478	0.0234396	0.873627	0.056426	0.01326	0.0539253	0.00470968	0.0925006	0.0330597	0.0117086	FALSE
ENSG00000087903	RFX2	protein_coding	unknown	0.00832142	0.00746501	0.545387	0.0179396	0.420887	0.0144131	0.0114256	0.340519	0.0310724	0.302835	FALSE
ENSG00000087995	METTL2A	protein_coding	unknown	0.073025	0.00999227	0.685538	0.129705	0.10174	0.0530095	0.000589427	0.190005	0.0735208	0.0640636	FALSE
ENSG00000088035	ALG6	protein_coding	unknown	0.170812	0.0494864	0.02149	0.674817	0.0833949	0.0937609	0.0407567	0.0339751	0.0499921	0.0733899	TRUE
ENSG00000088038	CNOT3	protein_coding	unknown	0.00270191	0.0323507	0.491137	0.0695422	0.404268	0.00467985	0.0308365	0.42143	0.0596698	0.346171	FALSE
ENSG00000088053	GP6	protein_coding	unknown	0.0141761	0.0119994	0.300019	0.489407	0.184399	0.0241174	0.00792759	0.0231924	0.0985381	0.112561	TRUE
ENSG00000088179	PTPN4	protein_coding	unknown	0.0450453	0.0576485	0.22652	0.0512854	0.619501	0.0476158	0.0305088	0.166743	0.0416353	0.143346	FALSE
ENSG00000088205	DDX18	protein_coding	unknown	0.0586014	0.042718	0.529603	0.155866	0.213211	0.0523231	0.00170722	0.0530117	0.0955793	0.096598	FALSE
ENSG00000088247	KHSRP	protein_coding	unknown	0.00365768	0.0155172	0.492362	0.0518935	0.43657	0.00257348	0.0133611	0.216018	0.0331303	0.17338	FALSE
ENSG00000088280	ASAP3	protein_coding	unknown	0.028334	0.0429804	0.483801	0.11133	0.333555	0.0232393	0.0384871	0.22666	0.0457931	0.208258	FALSE
ENSG00000088298	EDEM2	protein_coding	unknown	0.00561477	0.0128296	0.20031	0.691996	0.0892496	0.00807569	0.0124255	0.0409193	0.0793306	0.103699	TRUE
ENSG00000088305	DNMT3B	protein_coding	unknown	0.0150402	0.0582738	0.427751	0.110436	0.388499	0.0142788	0.0418561	0.0722637	0.0300348	0.0822146	FALSE
ENSG00000088325	TPX2	protein_coding	unknown	0.0216687	0.0434295	0.415925	0.176058	0.342919	0.0186345	0.0142892	0.0642392	0.0497961	0.134306	FALSE
ENSG00000088356	PDRG1	protein_coding	Cytosol	0.00815458	0.0147109	0.891747	0.0160711	0.0693169	0.00797778	0.00286725	0.0645037	0.0155783	0.0482956	FALSE
ENSG00000088367	EPB41L1	protein_coding	unknown	0.00677137	0.00229273	0.162646	0.0170007	0.81129	0.00651483	0.00181457	0.0520425	0.0103788	0.0669175	FALSE
ENSG00000088448	ANKRD10	protein_coding	unknown	0.385302	0.0962527	0.0659567	0.0316838	0.420805	0.132065	0.0967455	0.0747596	0.0379226	0.099074	FALSE
ENSG00000088451	TGDS	protein_coding	unknown	0.139206	0.00720706	0.705819	0.0780755	0.069693	0.0296642	0.00350071	0.181629	0.0676271	0.087838	FALSE
ENSG00000088543	C3orf18	protein_coding	unknown	0.00998969	0.00313011	0.368019	0.0734632	0.545398	0.00872721	0.0051609	0.133954	0.0197508	0.145853	TRUE
ENSG00000088682	COQ9	protein_coding	unknown	0.00448616	0.0215984	0.8166	0.00796163	0.149354	0.00435098	0.0154116	0.132369	0.0121815	0.123405	FALSE
ENSG00000088727	KIF9	protein_coding	unknown	0.0202393	0.0297693	0.889345	0.00565369	0.0549931	0.0123015	0.0194859	0.0642942	0.00879451	0.0512034	FALSE
ENSG00000088756	ARHGAP28	protein_coding	unknown	0.0507794	0.0173857	0.362655	0.0633618	0.505818	0.0561207	0.0239954	0.242674	0.0380388	0.219876	FALSE
ENSG00000088766	CRLS1	protein_coding	unknown	0.0561602	0.0135235	0.727596	0.0927298	0.10999	0.0402066	0.00725061	0.125632	0.0441998	0.0484765	TRUE
ENSG00000088808	PPP1R13B	protein_coding	unknown	0.0197683	0.0580292	0.353557	0.0429376	0.525708	0.0100072	0.0645952	0.185195	0.0554212	0.0751854	FALSE
ENSG00000088812	ATRN	protein_coding	unknown	0.0183815	0.0217394	0.0160046	0.881562	0.062312	0.0180567	0.0236592	0.00844674	0.0238015	0.036169	TRUE
ENSG00000088826	SMOX	protein_coding	unknown	0.0243323	0.0322532	0.710067	0.0518646	0.181483	0.0215952	0.0377011	0.123697	0.0262349	0.0897975	FALSE
ENSG00000088832	FKBP1A	protein_coding	unknown	0.0241215	0.00806985	0.857145	0	0.110664	0.034112	0.00170101	0.0800586	0	0.0442456	TRUE
ENSG00000088833	NSFL1C	protein_coding	unknown	0.0172671	0.0221999	0.890121	0.034347	0.0360647	0.0285471	0.0230992	0.087038	0.0296827	0.0412974	FALSE
ENSG00000088836	SLC4A11	protein_coding	unknown	0.0393885	0.018145	0.146838	0.582386	0.213243	0.0498515	0.0235083	0.0430006	0.104651	0.173995	TRUE
ENSG00000088854	C20orf194	protein_coding	unknown	0.0926488	0.0287247	0.321236	0.0951073	0.462283	0.0432597	0.0040708	0.0619018	0.0308621	0.00814923	FALSE
ENSG00000088876	ZNF343	protein_coding	unknown	0.0638346	0.0281553	0.525998	0.0662497	0.315762	0.0902757	0.0194227	0.275839	0.0625236	0.284168	FALSE
ENSG00000088888	MAVS	protein_coding	unknown	0.0415507	0.0133462	0.111666	0.0774999	0.755937	0.0278091	0.0149401	0.0777635	0.0240916	0.0756232	TRUE
ENSG00000088899	LZTS3	protein_coding	unknown	0.0314474	0.0164266	0.530472	0.0761481	0.345506	0.00662166	0.0208818	0.0179721	0.0108799	0.00716796	FALSE
ENSG00000088930	XRN2	protein_coding	unknown	0.0289812	0.0377742	0.465195	0.185735	0.282315	0.0321249	0.00568626	0.0286983	0.104844	0.113957	FALSE
ENSG00000088970	KIZ	protein_coding	unknown	0.0544991	0.0364914	0.523776	0.0717815	0.313452	0.0541641	0.0124655	0.116239	0.0488791	0.0733143	FALSE
ENSG00000088986	DYNLL1	protein_coding	unknown	0.00148024	0.011434	0.97149	0.0150391	0.000557084	0.00178885	0.00376308	0.0142696	0.0109228	0.000486282	FALSE
ENSG00000089006	SNX5	protein_coding	unknown	0.0719615	0.0144542	0.51418	0.0427375	0.356667	0.0258931	0.00589834	0.109504	0.0374284	0.0402845	FALSE
ENSG00000089009	RPL6	protein_coding	unknown	0.0208285	0.00951411	0.680658	0.0811643	0.207835	0.018546	0.0112599	0.167648	0.0459354	0.116295	FALSE
ENSG00000089022	MAPKAPK5	protein_coding	unknown	0.0347356	0.0455543	0.407506	0.0384795	0.473725	0.0386393	0.0268345	0.106638	0.016545	0.120565	FALSE
ENSG00000089048	ESF1	protein_coding	unknown	0.0634409	0.0419258	0.337954	0.165155	0.391524	0.0417409	0.00486959	0.0440278	0.0825727	0.163472	FALSE
ENSG00000089050	RBBP9	protein_coding	unknown	0.0223799	0.00628449	0.569357	0.0615091	0.34047	0.0306041	0.00348348	0.0306522	0.0179347	0.0757076	FALSE
ENSG00000089053	ANAPC5	protein_coding	unknown	0.0597886	0.0296015	0.36842	0.0829958	0.459194	0.0609227	0.021529	0.0433146	0.0323423	0.0822994	FALSE
ENSG00000089057	SLC23A2	protein_coding	unknown	0.0240918	0.0425821	0.0132167	0.668499	0.25161	0.0171735	0.0398167	0.0117535	0.108419	0.10907	TRUE
ENSG00000089060	SLC8B1	protein_coding	unknown	0.0226975	0.0517931	0.127328	0.557078	0.241104	0.0252791	0.0392302	0.071912	0.0713942	0.0779019	TRUE
ENSG00000089063	TMEM230	protein_coding	unknown	0.00378111	7.95612e-06	0.739344	0.101662	0.155205	0.00511237	1.12517e-05	0.276657	0.0600728	0.211483	TRUE
ENSG00000089094	KDM2B	protein_coding	unknown	0.00976044	0.0146124	0.369583	0.0553178	0.550726	0.00853757	0.0141707	0.188394	0.0266886	0.15688	FALSE
ENSG00000089123	TASP1	protein_coding	unknown	0.0644274	0.108911	0.525911	0.00790899	0.292842	0.0986049	0.071735	0.0800195	0.0135548	0.143916	FALSE
ENSG00000089154	GCN1	protein_coding	unknown	0.0443198	0.0620602	0.321119	0.25358	0.318922	0.0368135	0.0344979	0.129852	0.0658401	0.210327	FALSE
ENSG00000089157	RPLP0	protein_coding	unknown	0.000364614	0.00178411	0.53517	0.0432108	0.41947	0.000461978	0.00268313	0.0876522	0.00748379	0.0896377	FALSE
ENSG00000089159	PXN	protein_coding	unknown	0.0202492	0.0110641	0.241448	0.0384715	0.688767	0.0127166	0.0143288	0.158232	0.0390754	0.118719	FALSE
ENSG00000089177	KIF16B	protein_coding	unknown	0.00873928	0.0772372	0.335948	0.123728	0.454347	0.00845424	0.0168382	0.196239	0.00641009	0.227942	FALSE
ENSG00000089195	TRMT6	protein_coding	unknown	0.0244673	0.033769	0.637835	0.0899438	0.213985	0.0109816	0.010698	0.0314886	0.0313701	0.0519021	FALSE
ENSG00000089199	CHGB	protein_coding	unknown	0.0186119	0.00877385	0.204893	0.749336	0.0183853	0.0322367	0.0144013	0.143489	0.100581	0.0267489	TRUE
ENSG00000089220	PEBP1	protein_coding	unknown	0.00552969	0.00821573	0.978131	0.00522937	0.00289397	0.00782017	0.00142262	0.015679	0.00518881	0.0040927	FALSE
ENSG00000089234	BRAP	protein_coding	unknown	0.0134806	0.0249552	0.539984	0.035955	0.385625	0.0109612	0.0212261	0.179375	0.0251783	0.159767	FALSE
ENSG00000089248	ERP29	protein_coding	unknown	0.00560567	0.0167402	0.250551	0.697186	0.0299165	0.00829158	0.0133893	0.0722105	0.0709032	0.0425562	TRUE
ENSG00000089280	FUS	protein_coding	unknown	0.0226309	0.0404492	0.783819	0.0676087	0.0854918	0.0158978	0.0211494	0.104205	0.0316399	0.072335	FALSE
ENSG00000089289	IGBP1	protein_coding	unknown	0.028313	0.0139967	0.621579	0.0874372	0.248674	0.0234288	0.00879691	0.066924	0.0179992	0.09384	FALSE
ENSG00000089327	FXYD5	protein_coding	unknown	0.0242268	0.0328401	0.0690466	0.573879	0.300008	0.0361869	0.0334493	0.0559081	0.04208	0.112163	TRUE
ENSG00000089335	ZNF302	protein_coding	unknown	0.134975	0.0308048	0.545743	0.0648048	0.223672	0.0603192	0.0117682	0.0707543	0.0380544	0.0158511	FALSE
ENSG00000089351	GRAMD1A	protein_coding	unknown	0.00297391	0.0382438	0.276677	0.170536	0.511569	0.00515097	0.0295944	0.151255	0.0202444	0.16145	TRUE
ENSG00000089472	HEPH	protein_coding	unknown	0.0175229	0.0260352	0.105193	0.779333	0.0719158	0.0247811	0.0368193	0.134266	0.0290386	0.101704	TRUE
ENSG00000089486	CDIP1	protein_coding	unknown	0.0214497	0.0153242	0.740912	0.0480784	0.174236	0.0170663	0.0120556	0.151508	0.0454615	0.0825223	TRUE
ENSG00000089505	CMTM1	protein_coding	unknown	0.00976762	0.0193388	0.260563	0.224518	0.485813	0.0105914	0.01273	0.140099	0.0204297	0.165069	TRUE
ENSG00000089597	GANAB	protein_coding	unknown	0.00365542	0.0248301	0.052654	0.874324	0.0445364	0.00321379	0.0274603	0.0193351	0.0210914	0.023774	TRUE
ENSG00000089682	RBM41	protein_coding	unknown	0.0700645	0.0934279	0.44491	0.052165	0.339433	0.0122354	0.0286545	0.0998606	0.0252504	0.076672	FALSE
ENSG00000089685	BIRC5	protein_coding	unknown	0.00584859	0.0189542	0.858616	0.000266068	0.116315	0.00827116	0.0130147	0.021309	6.11609e-06	0.042601	FALSE
ENSG00000089693	MLF2	protein_coding	unknown	0.0135102	0.00294432	0.948097	3.98296e-05	0.0354082	0.0191063	0.00151102	0.0503156	5.63275e-05	0.0296419	TRUE
ENSG00000089723	OTUB2	protein_coding	unknown	0.038818	0.0191248	0.558893	0.0615376	0.321627	0.0375174	0.0134313	0.151721	0.0417048	0.123179	FALSE
ENSG00000089737	DDX24	protein_coding	unknown	0.0201185	0.0427582	0.449772	0.193631	0.29372	0.0254116	0.00760862	0.0343358	0.094062	0.161418	FALSE
ENSG00000089775	ZBTB25	protein_coding	unknown	0.0488482	0.0430995	0.28509	0.0424395	0.580522	0.0472535	0.0150752	0.166367	0.0567901	0.107214	FALSE
ENSG00000089818	NECAP1	protein_coding	unknown	0.0180215	0.047193	0.685307	0.057189	0.192289	0.0137588	0.0232559	0.0153988	0.0339546	0.061587	FALSE
ENSG00000089876	DHX32	protein_coding	unknown	0.0367571	0.0234564	0.574413	0.0764616	0.288911	0.0477561	0.0169587	0.0937989	0.0110592	0.135655	FALSE
ENSG00000089916	GPATCH2L	protein_coding	unknown	0.0843459	0.106096	0.381844	0.0454902	0.382223	0.109358	0.0661823	0.115824	0.0169721	0.163023	FALSE
ENSG00000090006	LTBP4	protein_coding	unknown	0.0299915	0.0463465	0.0611581	0.502749	0.359755	0.00226028	0.00399263	0.0439483	0.0951745	0.13739	TRUE
ENSG00000090013	BLVRB	protein_coding	unknown	0.000594154	0.0192033	0.916306	0.0634208	0.000475222	0.0010291	0.0195799	0.0692295	0.0500242	0.000742801	FALSE
ENSG00000090020	SLC9A1	protein_coding	unknown	0.0688029	0.00208749	0.0313633	0.691815	0.205932	0.0958323	0.00295215	0.0419814	0.106942	0.02792	TRUE
ENSG00000090054	SPTLC1	protein_coding	unknown	0.0885072	0.0183392	0.0404698	0.79821	0.0544742	0.0754935	0.0236362	0.0355071	0.0290355	0.0265578	TRUE
ENSG00000090060	PAPOLA	protein_coding	unknown	0.0528886	0.0141899	0.384616	0.0428824	0.505423	0.0416665	0.015887	0.0227353	0.0110445	0.0526167	FALSE
ENSG00000090061	CCNK	protein_coding	unknown	0.0534757	0.0328322	0.283274	0.140638	0.489781	0.0229712	0.00295363	0.0900579	0.0330893	0.143165	FALSE
ENSG00000090097	PCBP4	protein_coding	unknown	0.00148625	0.00650211	0.757041	0.0107873	0.224184	0.00197617	0.00627553	0.0735536	0.0117297	0.057297	FALSE
ENSG00000090238	YPEL3	protein_coding	unknown	0.00644433	0.0167922	0.746834	0	0.22993	0.0111619	0.0290849	0.152001	0	0.124461	FALSE
ENSG00000090263	MRPS33	protein_coding	unknown	0.0146574	0.0161087	0.859533	0.0460993	0.0636018	0.0146798	0.0129052	0.157613	0.0326921	0.101947	FALSE
ENSG00000090266	NDUFB2	protein_coding	unknown	0.00550524	0.00694995	0.966363	0.0153709	0.00581115	0.00778558	0.00946101	0.0194791	0.0129363	0.0082182	FALSE
ENSG00000090273	NUDC	protein_coding	unknown	0.000983814	0.0241073	0.721089	0.0892806	0.16454	0.000861325	0.0227841	0.266929	0.0606082	0.21639	TRUE
ENSG00000090316	MAEA	protein_coding	unknown	0.00677515	0.0215581	0.809344	0.0512639	0.111059	0.00349157	0.0187255	0.154604	0.0366743	0.118014	FALSE
ENSG00000090372	STRN4	protein_coding	unknown	0	0.028662	0.811874	0.000406485	0.159058	0	0.0405343	0.225777	0.000574857	0.184668	FALSE
ENSG00000090432	MUL1	protein_coding	unknown	0.0135915	0.036025	0.23094	0.62018	0.0992637	0.014766	0.0226851	0.0629704	0.0662979	0.0321207	TRUE
ENSG00000090447	TFAP4	protein_coding	unknown	0.00305346	0.0162243	0.624902	0.0236124	0.332207	0.00264645	0.0141256	0.37499	0.0408978	0.322766	FALSE
ENSG00000090470	PDCD7	protein_coding	unknown	0.011567	0.00775406	0.638798	0.0653755	0.276505	0.0123262	0.0108628	0.0104374	0.0201179	0.00736626	FALSE
ENSG00000090487	SPG21	protein_coding	unknown	0.0330016	0.00311376	0.348256	0.0525268	0.563102	0.0337949	0.00372916	0.143114	0.0365686	0.07648	FALSE
ENSG00000090520	DNAJB11	protein_coding	unknown	0.044132	0.0326254	0.0874817	0.784677	0.0510839	0.0425718	0.00332085	0.0454803	0.0690238	0.0405258	TRUE
ENSG00000090530	P3H2	protein_coding	unknown	0.0100748	0.00905391	0.0767336	0.876223	0.0279145	0.0174501	0.0128351	0.0615829	0.0587734	0.0365059	TRUE
ENSG00000090554	FLT3LG	protein_coding	unknown	0.0114231	0.069618	0.472155	0.176156	0.270647	0.0156206	0.0200042	0.151395	0.0509022	0.156648	TRUE
ENSG00000090565	RAB11FIP3	protein_coding	unknown	0.0120864	0.0267851	0.379313	0.0535288	0.528287	0.0142009	0.021048	0.155604	0.0353025	0.119565	FALSE
ENSG00000090581	GNPTG	protein_coding	unknown	0.00996443	0.0341495	0.30649	0.561069	0.088327	0.0131051	0.0268481	0.0307828	0.0932623	0.0750621	TRUE
ENSG00000090612	ZNF268	protein_coding	unknown	0.0980742	0.0334991	0.492186	0.132493	0.243748	0.0997917	0.0258309	0.0187787	0.0475494	0.140289	FALSE
ENSG00000090615	GOLGA3	protein_coding	unknown	0.0117258	0.0307167	0.541646	0.0738831	0.342028	0.00883264	0.0425311	0.197783	0.0521669	0.094252	FALSE
ENSG00000090621	PABPC4	protein_coding	unknown	0.0498146	0.0362465	0.0484435	0.130937	0.734559	0.0422862	0.0368618	0.0332471	0.0227371	0.0526071	TRUE
ENSG00000090661	CERS4	protein_coding	unknown	0.0192979	0.01727	0.209194	0.413416	0.340822	0.0216184	0.0193395	0.114897	0.0639335	0.200389	TRUE
ENSG00000090674	MCOLN1	protein_coding	unknown	0.0143432	0.0399744	0.140268	0.620678	0.184737	0.0189348	0.0158069	0.113058	0.0867961	0.172029	TRUE
ENSG00000090686	USP48	protein_coding	unknown	0.0660832	0.0783712	0.434666	0.0749278	0.345952	0.00730918	0.0203467	0.0977673	0.021616	0.104452	TRUE
ENSG00000090776	EFNB1	protein_coding	unknown	0.00765243	0.0244579	0.280718	0.592767	0.0944046	0.0125055	0.0234469	0.0293924	0.0736705	0.0734145	TRUE
ENSG00000090857	PDPR	protein_coding	unknown	0.00515246	0.0465962	0.0313778	0.606049	0.310825	0.00466189	0.040275	0.0294419	0.0713246	0.120536	FALSE
ENSG00000090861	AARS1	protein_coding	unknown	0.0102093	0.0422445	0.541015	0.157091	0.24944	0.0137222	0.023485	0.10492	0.0461022	0.146379	FALSE
ENSG00000090863	GLG1	protein_coding	unknown	0.00532857	0.0123869	0.0232537	0.932367	0.0266634	0.00451433	0.0178458	0.0124867	0.0306386	0.0106014	TRUE
ENSG00000090889	KIF4A	protein_coding	unknown	0.0200058	0.0503329	0.417874	0.182117	0.32967	0.0251012	0.0158348	0.0489118	0.0779679	0.167816	FALSE
ENSG00000090905	TNRC6A	protein_coding	unknown	0.0285041	0.100411	0.268727	0.0295751	0.572783	0.0469704	0.063999	0.275339	0.0491403	0.193386	FALSE
ENSG00000090932	DLL3	protein_coding	unknown	0.0234044	0.0127379	0.695619	0.172737	0.0955018	0.0202776	0.021446	0.193877	0.106291	0.121534	TRUE
ENSG00000090971	NAT14	protein_coding	unknown	0.0275872	0.0501921	0.319561	0.47302	0.12964	0.0263657	0.0237234	0.138562	0.0557762	0.0540865	TRUE
ENSG00000090975	PITPNM2	protein_coding	unknown	0.0673992	0.0443211	0.219264	0.0670356	0.60198	0.0583702	0.0220402	0.0763683	0.0598835	0.135409	FALSE
ENSG00000090989	EXOC1	protein_coding	unknown	0.0610784	0.0505357	0.371973	0.136519	0.379894	0.0821389	0.00467263	0.107887	0.0542872	0.239641	FALSE
ENSG00000091009	RBM27	protein_coding	unknown	0.0318608	0.00878545	0.493873	0.0384858	0.426995	0.0237176	0.0150756	0.16626	0.0264005	0.127056	FALSE
ENSG00000091039	OSBPL8	protein_coding	unknown	0.0657876	0.021131	0.22263	0.0879268	0.602524	0.0540106	0.0182068	0.128624	0.0133399	0.152714	TRUE
ENSG00000091073	DTX2	protein_coding	unknown	0.0149547	0.0415124	0.606815	0.107066	0.229652	0.0257972	0.0543702	0.223552	0.0641438	0.143289	FALSE
ENSG00000091127	PUS7	protein_coding	unknown	0.00664933	0.0539775	0.521459	0.0606492	0.357265	0.00745385	0.0293158	0.0111558	0.030573	0.0412792	FALSE
ENSG00000091129	NRCAM	protein_coding	unknown	0.127597	0.0269281	0.00298645	0.672937	0.169551	0.0606559	0.0453695	0.00516209	0.102846	0.0473205	TRUE
ENSG00000091136	LAMB1	protein_coding	unknown	0.034723	0.00834331	0.053985	0.772371	0.130578	0.044684	0.0111967	0.0566878	0.117075	0.0672901	TRUE
ENSG00000091140	DLD	protein_coding	unknown	0.048652	0.0268814	0.636491	0.215231	0.0727441	0.0659515	0.00345901	0.224136	0.144496	0.0171482	FALSE
ENSG00000091157	WDR7	protein_coding	unknown	0.0865764	0.121571	0.342526	0.138418	0.310908	0.105536	0.0683922	0.100114	0.0201711	0.180184	FALSE
ENSG00000091164	TXNL1	protein_coding	unknown	0.0441108	0.00342496	0.752442	0.0597976	0.140224	0.0296221	0.00463623	0.201068	0.0733369	0.0934729	FALSE
ENSG00000091262	ABCC6	protein_coding	unknown	0.0957598	0.0538507	0.538567	0.199293	0.112529	0.135425	0.0217835	0.378007	0.105226	0.15914	TRUE
ENSG00000091317	CMTM6	protein_coding	unknown	0.0597286	0.0101629	0.0721761	0.677521	0.180411	0.0511968	0.00933309	0.0989323	0.0344926	0.0473646	TRUE
ENSG00000091409	ITGA6	protein_coding	unknown	0.0393554	0.00851123	0.00446818	0.880495	0.0671703	0.0322024	0.00687847	0.0051839	0.0289274	0.0572296	TRUE
ENSG00000091436	MAP3K20	protein_coding	unknown	0.0353755	0.0156241	0.384643	0.0874877	0.476869	0.0474775	0.0186945	0.132	0.00401052	0.156772	FALSE
ENSG00000091483	FH	protein_coding	unknown	0.0387796	0.0167298	0.758187	0.103791	0.0825127	0.0269026	0.0100416	0.0655418	0.0349186	0.0799349	FALSE
ENSG00000091490	SEL1L3	protein_coding	unknown	0.0698126	0.00667327	0.00639088	0.497375	0.419748	0.0481135	0.00554959	0.00822713	0.0593619	0.100168	TRUE
ENSG00000091527	CDV3	protein_coding	unknown	0.0255815	0.0134486	0.541079	0.0623216	0.357569	0.0211495	0.00845973	0.120387	0.0266937	0.114212	FALSE
ENSG00000091542	ALKBH5	protein_coding	unknown	0.0116943	0.0081604	0.433227	0.0340713	0.512847	0.014335	0.0100761	0.108403	0.0245886	0.0917445	FALSE
ENSG00000091622	PITPNM3	protein_coding	unknown	0.00732457	0.0553622	0.148799	0.186391	0.602124	0.00766361	0.0589208	0.204035	0.0768768	0.150612	FALSE
ENSG00000091640	SPAG7	protein_coding	unknown	0.0105826	0.0352999	0.837542	0.0562181	0.0603578	0.0104466	0.0181014	0.0932444	0.0190558	0.0766377	FALSE
ENSG00000091651	ORC6	protein_coding	unknown	0.0351378	0.0526553	0.687237	0.032407	0.192563	0.00050672	0.0325495	0.0273317	0.0117357	0.0164467	FALSE
ENSG00000091656	ZFHX4	protein_coding	unknown	0.128917	0.116508	0.174748	0.146948	0.432878	0.167042	0.104973	0.210145	0.0392909	0.257379	FALSE
ENSG00000091732	ZC3HC1	protein_coding	unknown	0.000255142	0.0447943	0.682191	0.054733	0.218026	0.000360826	0.0372367	0.0634516	0.0389826	0.0131285	FALSE
ENSG00000091844	RGS17	protein_coding	unknown	0.175308	0.000445401	0.316437	0.0278338	0.479975	0.049765	0.000629893	0.231527	0.039363	0.242559	FALSE
ENSG00000091947	TMEM101	protein_coding	unknown	0.0143382	0.0402007	0.211203	0.605682	0.128575	0.0219613	0.00828714	0.0246029	0.146344	0.108797	TRUE
ENSG00000091972	CD200	protein_coding	unknown	0.0230622	0.0320942	0.265167	0.411116	0.268561	0.0336078	0.0235562	0.118394	0.0608679	0.130764	TRUE
ENSG00000091986	CCDC80	protein_coding	unknown	0.0137429	0.0176357	0.0817042	0.773962	0.112955	0.0192933	0.0175148	0.037563	0.0437901	0.0877213	TRUE
ENSG00000092010	PSME1	protein_coding	unknown	0.0112772	0.0178918	0.805399	0.0892404	0.0761918	0.0164192	0.017943	0.171395	0.0466028	0.106554	FALSE
ENSG00000092020	PPP2R3C	protein_coding	unknown	0.0452376	0.018566	0.65799	0.0227321	0.255475	0.0499894	0.0054545	0.0345268	0.000583988	0.0784777	FALSE
ENSG00000092036	HAUS4	protein_coding	unknown	0.0314127	0.0146585	0.685102	0.0659129	0.202914	0.0190704	0.0158421	0.127991	0.0167175	0.116449	FALSE
ENSG00000092051	JPH4	protein_coding	unknown	0.0230333	0.0189983	0.421723	0.131778	0.404468	0.0303184	0.00834077	0.080806	0.0210134	0.123797	TRUE
ENSG00000092094	OSGEP	protein_coding	unknown	0.0102954	0.0672186	0.800121	0.0248172	0.097548	0.00906474	0.0329957	0.13033	0.0202483	0.114723	FALSE
ENSG00000092096	SLC22A17	protein_coding	unknown	0.0154304	0.0758838	0.0969468	0.721753	0.0899859	0.0153889	0.0199097	0.0728506	0.00614197	0.0863202	TRUE
ENSG00000092098	RNF31	protein_coding	unknown	0.000308606	0.081026	0.590328	0.0407169	0.28762	0.000436434	0.0293685	0.38271	0.0285901	0.383924	FALSE
ENSG00000092108	SCFD1	protein_coding	unknown	0.073944	0.0479056	0.475709	0.113489	0.288953	0.0727342	0.00876754	0.0402195	0.0610206	0.165207	FALSE
ENSG00000092140	G2E3	protein_coding	unknown	0.133462	0.0503285	0.327608	0.0982961	0.390306	0.00679944	0.0260719	0.111345	0.0603719	0.0317003	FALSE
ENSG00000092148	HECTD1	protein_coding	unknown	0.0499574	0.034716	0.134868	0.301472	0.478986	0.0366757	0.018381	0.104215	0.0565334	0.185973	FALSE
ENSG00000092199	HNRNPC	protein_coding	unknown	0.024629	0.0392791	0.658425	0.115465	0.162202	0.013203	0.0104947	0.0316222	0.0349577	0.0855746	FALSE
ENSG00000092201	SUPT16H	protein_coding	unknown	0.0301251	0.0547665	0.403084	0.193112	0.318912	0.0386857	0.0101458	0.0726415	0.0933119	0.214785	FALSE
ENSG00000092203	TOX4	protein_coding	unknown	0.00583327	0.02689	0.711274	0.0256708	0.230332	0.00846602	0.0126953	0.159879	0.022728	0.141316	FALSE
ENSG00000092208	GEMIN2	protein_coding	unknown	0.0530195	0.0387122	0.800711	0.0701682	0.0373894	0.0728351	0.0423003	0.0460011	0.0412661	0.0352698	FALSE
ENSG00000092295	TGM1	protein_coding	unknown	0	0.0042695	0.993621	0.00208176	2.81495e-05	0	0.0026469	0.00555115	0.00294406	3.98094e-05	FALSE
ENSG00000092330	TINF2	protein_coding	unknown	0.0602636	0.0332768	0.690745	0.0736807	0.142034	0.0393827	0.0240432	0.00170299	0.0194187	0.00237626	FALSE
ENSG00000092439	TRPM7	protein_coding	unknown	0.202836	0.0146721	0.0168622	0.261869	0.50376	0.0444633	0.0152257	0.0281039	0.0830875	0.0815643	TRUE
ENSG00000092445	TYRO3	protein_coding	unknown	0.00988737	0.0172136	0.197221	0.49913	0.276548	0.00835938	0.00491523	0.0258514	0.0983701	0.115025	TRUE
ENSG00000092470	WDR76	protein_coding	unknown	0.0358938	0.0372892	0.411549	0.0881803	0.427087	0.036509	0.000834398	0.0222916	0.0390826	0.0970488	FALSE
ENSG00000092531	SNAP23	protein_coding	unknown	0.000583893	0.0309581	0.709844	0.0199026	0.238711	0.00101133	0.0206397	0.278067	0.0344043	0.240727	TRUE
ENSG00000092607	TBX15	protein_coding	unknown	0.0289135	0.0201002	0.504394	0.0547551	0.391837	0.0242017	0.0073021	0.0715986	0.0234536	0.0592973	FALSE
ENSG00000092621	PHGDH	protein_coding	unknown	0.0245561	0.0469096	0.627748	0.139801	0.160985	0.00304891	0.023009	0.0370964	0.0496374	0.067523	FALSE
ENSG00000092820	EZR	protein_coding	unknown	0.010633	0.0281629	0.371247	0.37497	0.214988	0.00995794	0.00666552	0.0142138	0.106502	0.11359	FALSE
ENSG00000092841	MYL6	protein_coding	unknown	0	0.0211902	0.947094	0.0317161	0	0	0.0158175	0.0457537	0.0299937	0	FALSE
ENSG00000092847	AGO1	protein_coding	unknown	0.00237186	0.0307758	0.359096	0.0778625	0.529894	0.00205518	0.0293875	0.275529	0.0513113	0.220128	FALSE
ENSG00000092853	CLSPN	protein_coding	unknown	0.0341446	0.0443879	0.296301	0.167371	0.457796	0.0276254	0.00657816	0.136529	0.0282815	0.192115	FALSE
ENSG00000092871	RFFL	protein_coding	unknown	0.00462407	0.00591015	0.375465	0.0184842	0.595517	0.0067206	0.00728307	0.1853	0.0275683	0.152942	FALSE
ENSG00000092929	UNC13D	protein_coding	unknown	0.0167628	0.0768593	0.474654	0.149737	0.281987	0.0230456	0.0465212	0.029257	0.0214358	0.0156543	FALSE
ENSG00000092931	MFSD11	protein_coding	unknown	0.0553688	0.0491742	0.0661873	0.654803	0.174467	0.0561017	0.0323256	0.112472	0.034856	0.0578026	TRUE
ENSG00000092964	DPYSL2	protein_coding	unknown	0.00822113	0.0544723	0.378174	0.196999	0.362134	0.00840492	0.0237324	0.0901692	0.0799153	0.202222	FALSE
ENSG00000092969	TGFB2	protein_coding	unknown	0.0376838	0.0283444	0.00637477	0.734038	0.193559	0.0387819	0.0301011	0.00584706	0.0398731	0.0582245	TRUE
ENSG00000092978	GPATCH2	protein_coding	unknown	0.201522	0.0772327	0.338093	0.0751228	0.30803	0.145723	0.0322446	0.0196464	0.0369883	0.13082	FALSE
ENSG00000093000	NUP50	protein_coding	unknown	0.0331254	0.0230457	0.397055	0.0655407	0.481233	0.027861	0.0135658	0.109939	0.0399721	0.0968033	TRUE
ENSG00000093009	CDC45	protein_coding	unknown	0.032195	0.0550473	0.610754	0.122201	0.179802	0.018796	0.0179068	0.0742962	0.0428794	0.031945	FALSE
ENSG00000093010	COMT	protein_coding	unknown	0.00107483	0.0107516	0.228234	0.673967	0.0859725	0.00156281	0.00979116	0.106116	0.0451057	0.142823	TRUE
ENSG00000093144	ECHDC1	protein_coding	unknown	0.0600351	0.0337307	0.784733	0.0726053	0.0488964	0.053493	0.00912217	0.183161	0.0700168	0.0687737	TRUE
ENSG00000093167	LRRFIP2	protein_coding	unknown	0.0338944	0.0407124	0.461303	0.0164995	0.44759	0.0418234	0.018819	0.0618116	0.0175139	0.101171	FALSE
ENSG00000093183	SEC22C	protein_coding	unknown	0.0601484	0.0354906	0.21163	0.223005	0.469727	0.0289199	0.0372536	0.115188	0.0463467	0.072814	TRUE
ENSG00000093217	XYLB	protein_coding	unknown	0.0510305	0.0817187	0.347514	0.0662975	0.453439	0.0436604	0.0232042	0.108319	0.047912	0.118113	FALSE
ENSG00000094631	HDAC6	protein_coding	unknown	0.0223375	0.0787898	0.448354	0.121618	0.3289	0.0198748	0.0613633	0.0994667	0.0220594	0.131103	FALSE
ENSG00000094804	CDC6	protein_coding	unknown	0.0196522	0.0504322	0.512178	0.135603	0.282135	0.0207106	0.0231113	0.0731004	0.0388464	0.119678	FALSE
ENSG00000094841	UPRT	protein_coding	unknown	0.0171873	0.0346688	0.789734	0.025377	0.133033	0.0132953	0.0145593	0.0204703	0.0296826	0.0370669	FALSE
ENSG00000094880	CDC23	protein_coding	unknown	0.0614232	0.0213477	0.67958	0.130908	0.106741	0.0785297	0.0137929	0.13113	0.101586	0.035193	FALSE
ENSG00000094914	AAAS	protein_coding	unknown	0.0153864	0.0381423	0.703306	0.131445	0.11172	0.0151755	0.0191981	0.0987439	0.0477385	0.0657918	FALSE
ENSG00000094916	CBX5	protein_coding	unknown	0.0479365	0.0192597	0.339338	0.0883361	0.50513	0.0648901	0.0197525	0.0474006	0.0216991	0.114237	FALSE
ENSG00000094975	SUCO	protein_coding	unknown	0.134161	0.0221961	0.00185643	0.492416	0.34937	0.03058	0.0206938	0.0022919	0.074936	0.0903568	TRUE
ENSG00000095002	MSH2	protein_coding	unknown	0.0743707	0.0261263	0.567512	0.133095	0.198896	0.0578184	0.00273162	0.150462	0.100566	0.010654	FALSE
ENSG00000095015	MAP3K1	protein_coding	unknown	0.0566113	0.0391722	0.276284	0.135665	0.492268	0.0669206	0.0161164	0.0630233	0.0605211	0.174349	FALSE
ENSG00000095059	DHPS	protein_coding	unknown	0.00696474	0.0398468	0.801013	0.0323583	0.119818	0.00779987	0.0365279	0.161842	0.0329019	0.110684	FALSE
ENSG00000095066	HOOK2	protein_coding	unknown	0.00200967	0.14718	0.429342	0.0455814	0.375886	0.00327653	0.0764453	0.367733	0.0408203	0.299021	FALSE
ENSG00000095139	ARCN1	protein_coding	Cytosol	0.00940954	0.0291811	0.494905	0.167623	0.298882	0.0112531	0.00812979	0.132721	0.0548856	0.20699	FALSE
ENSG00000095203	EPB41L4B	protein_coding	unknown	0.0102095	0.0125823	0.334236	0.0490906	0.593882	0.00217267	0.016879	0.0408455	0.0098756	0.0162636	FALSE
ENSG00000095209	TMEM38B	protein_coding	unknown	0.0292364	0.029918	0.131448	0.67833	0.131068	0.0318729	0.0177999	0.0448098	0.0642911	0.0766606	TRUE
ENSG00000095261	PSMD5	protein_coding	unknown	0.0459718	0.0133053	0.61949	0.0878324	0.2334	0.0584001	0.0107441	0.0132809	0.0458875	0.106825	FALSE
ENSG00000095319	NUP188	protein_coding	unknown	0.0195004	0.0543149	0.459089	0.169446	0.29765	0.0157197	0.0233441	0.121788	0.028982	0.176657	FALSE
ENSG00000095380	NANS	protein_coding	unknown	0.00896547	0.0182289	0.852117	0.0451147	0.0755737	0.00581948	0.00325448	0.0663275	0.0118382	0.0765065	FALSE
ENSG00000095383	TBC1D2	protein_coding	unknown	0.0333209	0.0142956	0.592593	0.0592909	0.3005	0.0519777	0.00839349	0.205244	0.0180145	0.210598	FALSE
ENSG00000095485	CWF19L1	protein_coding	unknown	0.0418459	0.0413253	0.590262	0.135268	0.191299	0.03399	0.0151424	0.111766	0.0904532	0.0278202	FALSE
ENSG00000095564	BTAF1	protein_coding	unknown	0.14118	0.131607	0.15341	0.133273	0.44053	0.108739	0.0356728	0.0378587	0.0305287	0.149745	FALSE
ENSG00000095574	IKZF5	protein_coding	unknown	0.0560503	0.0323073	0.488067	0.0142606	0.409315	0.0532216	0.0016145	0.14695	0.0201675	0.0751752	FALSE
ENSG00000095637	SORBS1	protein_coding	unknown	0.0432776	0.0277283	0.416198	0.0746414	0.438154	0.0470571	0.01911	0.14425	0.0144008	0.157797	FALSE
ENSG00000095713	CRTAC1	protein_coding	unknown	0.00336759	0.041304	0.0529332	0.759439	0.142956	0.00318166	0.0512358	0.0527789	0.179899	0.219718	TRUE
ENSG00000095739	BAMBI	protein_coding	unknown	0.0258034	0.0436279	0.195262	0.575224	0.160082	0.0346741	0.0302485	0.132318	0.0358641	0.129061	TRUE
ENSG00000095752	IL11	protein_coding	unknown	0.0018746	0.0184508	0.443741	0.147452	0.388482	0.00261258	0.0259851	0.12746	0.0510524	0.149914	TRUE
ENSG00000095777	MYO3A	protein_coding	unknown	0.320189	0.0149713	0.559348	0.0326702	0.0728223	0.0193249	0.0125529	0.14748	0.0462026	0.0693992	FALSE
ENSG00000095787	WAC	protein_coding	unknown	0.048634	0.0189165	0.230773	0.0575132	0.644164	0.0383872	0.0170473	0.145918	0.0292585	0.146886	FALSE
ENSG00000095794	CREM	protein_coding	unknown	0.0178494	0.0179306	0.666577	0.0118673	0.285776	0.0158202	0.0047661	0.0322365	0.0181695	0.014612	FALSE
ENSG00000095906	NUBP2	protein_coding	unknown	0.0101416	0.0199598	0.839358	0.0472675	0.0832731	0.0157127	0.01536	0.194782	0.045618	0.119232	FALSE
ENSG00000095951	HIVEP1	protein_coding	unknown	0.174117	0.012063	0.0220147	0.19998	0.591825	0.0724809	0.0128897	0.0204446	0.0610163	0.103593	FALSE
ENSG00000096060	FKBP5	protein_coding	unknown	0.0261437	0.0118613	0.557984	0.0537612	0.35025	0.0287896	0.0122193	0.0750144	0.00361881	0.0879659	FALSE
ENSG00000096063	SRPK1	protein_coding	unknown	0.026962	0.0483663	0.46963	0.103755	0.351288	0.0250876	0.016896	0.106048	0.0158667	0.142777	FALSE
ENSG00000096070	BRPF3	protein_coding	unknown	0.169051	0.0413198	0.017085	0.0746732	0.697871	0.118101	0.0408349	0.0241619	0.0312392	0.0843429	FALSE
ENSG00000096080	MRPS18A	protein_coding	unknown	0.00375698	0.0255975	0.86607	0.0789636	0.025612	0.00635578	0.0263668	0.0758294	0.0343488	0.0439329	FALSE
ENSG00000096092	TMEM14A	protein_coding	unknown	0.0435185	0.0101313	0.508904	0.43601	0.00143607	0.0615445	0.0135747	0.216829	0.166828	0.00203091	TRUE
ENSG00000096093	EFHC1	protein_coding	unknown	0.132007	0.197569	0.267255	0.0822614	0.320907	0.0576794	0.0743453	0.0822959	0.0275952	0.0973051	FALSE
ENSG00000096384	HSP90AB1	protein_coding	unknown	0.020938	0.0383191	0.455554	0.209278	0.275911	0.0171256	0.0101455	0.0233829	0.0868573	0.130709	FALSE
ENSG00000096401	CDC5L	protein_coding	unknown	0.0564811	0.0448757	0.419837	0.217394	0.261413	0.0487834	0.00215511	0.0684297	0.133332	0.115841	FALSE
ENSG00000096433	ITPR3	protein_coding	unknown	0.012837	0.0373126	0.154263	0.334928	0.46066	0.0222343	0.042089	0.159782	0.0178111	0.142488	TRUE
ENSG00000096654	ZNF184	protein_coding	unknown	0.0568617	0.0167291	0.529542	0.0830704	0.313797	0.0464915	0.00839748	0.0324036	0.042985	0.0486754	FALSE
ENSG00000096717	SIRT1	protein_coding	unknown	0.111551	0.0173865	0.468979	0.105519	0.296564	0.0504523	0.0134227	0.162248	0.0845985	0.0137741	FALSE
ENSG00000096746	HNRNPH3	protein_coding	unknown	0.0311566	0.0493287	0.466495	0.206581	0.246438	0.0216845	0.0164752	0.137357	0.0383533	0.170506	FALSE
ENSG00000096872	IFT74	protein_coding	unknown	0.0590481	0.0333951	0.634948	0.112995	0.159614	0.0420088	0.00304221	0.115966	0.0826286	0.0117139	FALSE
ENSG00000096968	JAK2	protein_coding	unknown	0.147658	0.0549224	0.263287	0.0646822	0.46945	0.143611	0.0380472	0.0476638	0.0636157	0.121516	FALSE
ENSG00000097007	ABL1	protein_coding	unknown	0.0257961	0.0157832	0.256542	0.124792	0.577086	0.020976	0.0137578	0.0636562	0.0256693	0.0903982	FALSE
ENSG00000097021	ACOT7	protein_coding	unknown	0.00239048	0.0226513	0.813379	0.0592404	0.102339	0.00410504	0.0242894	0.180229	0.0434026	0.141593	FALSE
ENSG00000097033	SH3GLB1	protein_coding	unknown	0.0175826	0.00206889	0.640163	0.00585351	0.334332	0.0103759	0.00251301	0.0534383	0.00796321	0.0376122	FALSE
ENSG00000097046	CDC7	protein_coding	unknown	0.043506	0.0533761	0.425107	0.145377	0.332634	0.0364349	0.00682297	0.0848405	0.0377428	0.126653	FALSE
ENSG00000097096	SYDE2	protein_coding	unknown	0.0781597	0.0254037	0.101854	0.110226	0.684356	0.0935968	0.0277633	0.0176688	0.0365398	0.0847045	FALSE
ENSG00000099139	PCSK5	protein_coding	unknown	0.0137607	0.0600688	0.0693398	0.754825	0.102005	0.00555106	0.0388836	0.0212173	0.0831989	0.0848128	TRUE
ENSG00000099194	SCD	protein_coding	unknown	0.0251032	0.0137377	0.0193991	0.648681	0.293079	0.0236052	0.0170691	0.0183123	0.089732	0.101673	TRUE
ENSG00000099203	TMED1	protein_coding	unknown	0	0.0112772	0.199455	0.789268	0	0	0.0114918	0.0624013	0.0638162	0	TRUE
ENSG00000099204	ABLIM1	protein_coding	unknown	0.0355908	0.0137704	0.267011	0.0612389	0.622389	0.0289127	0.0174257	0.160095	0.0240313	0.14954	FALSE
ENSG00000099219	ERMP1	protein_coding	unknown	0.0378943	0.0200067	0.00940365	0.834807	0.0978883	0.038204	0.0209796	0.0120254	0.0434283	0.0226275	TRUE
ENSG00000099246	RAB18	protein_coding	unknown	0.0371667	0.0191475	0.854746	0.00781538	0.0811247	0.025636	0.00662904	0.0618364	0.0104174	0.019154	FALSE
ENSG00000099250	NRP1	protein_coding	unknown	0.0197329	0.0271552	0.0346586	0.823352	0.0951018	0.0173487	0.0264162	0.0224688	0.0130803	0.0250463	TRUE
ENSG00000099256	PRTFDC1	protein_coding	unknown	0.0580249	0.0271688	0.690416	0.0644943	0.159896	0.0628603	0.0144335	0.0986286	0.0196214	0.113561	FALSE
ENSG00000099284	MACROH2A2	protein_coding	unknown	0.00346168	0.0262371	0.703609	0.130738	0.135954	0.00599581	0.0228452	0.26359	0.0598718	0.208707	FALSE
ENSG00000099290	WASHC2A	protein_coding	unknown	0.0383216	0.0516794	0.325173	0.163012	0.421814	0.0391437	0.0449959	0.231275	0.0428408	0.245926	FALSE
ENSG00000099308	MAST3	protein_coding	unknown	0.0035794	0.0558192	0.300736	0.0766716	0.563194	0.00619942	0.0684031	0.270225	0.0658518	0.239513	FALSE
ENSG00000099326	MZF1	protein_coding	unknown	0.0112233	0.0819346	0.601259	0.0304139	0.275169	0.00894031	0.0565721	0.255969	0.0495989	0.193449	FALSE
ENSG00000099330	OCEL1	protein_coding	unknown	0	0.0137694	0.976752	0.00947866	0	0	0.0138879	0.0199045	0.00601654	0	TRUE
ENSG00000099331	MYO9B	protein_coding	unknown	0.0512483	0.0036066	0.35578	0.0465004	0.542865	0.0486144	0.00395888	0.0423177	0.0182839	0.105257	FALSE
ENSG00000099337	KCNK6	protein_coding	unknown	0.0370302	0.036642	0.13923	0.517881	0.269217	0.0318279	0.0163972	0.0525833	0.0280959	0.0962136	TRUE
ENSG00000099338	CATSPERG	protein_coding	unknown	0.0033929	0.0557118	0.0746956	0.698656	0.167544	0.00587667	0.0293118	0.0559611	0.142485	0.158473	TRUE
ENSG00000099341	PSMD8	protein_coding	unknown	0.00379147	0.0140774	0.938761	0.0364577	0.00691267	0.00641426	0.0188761	0.0486212	0.0299576	0.0116388	FALSE
ENSG00000099381	SETD1A	protein_coding	unknown	0.0305342	0.0781076	0.208426	0.019361	0.663571	0.0447722	0.0669504	0.12323	0.0322722	0.167066	FALSE
ENSG00000099385	BCL7C	protein_coding	unknown	0.00519659	0.000137828	0.696304	0.0217174	0.276645	0.00900075	0.000238725	0.146238	0.0202027	0.118639	FALSE
ENSG00000099399	MAGEB2	protein_coding	unknown	0.00710592	0.00596185	0.836961	0.139775	0.0101966	0.00942462	0.00623686	0.116946	0.106862	0.00689538	FALSE
ENSG00000099617	EFNA2	protein_coding	unknown	0.000819923	0.00131744	0.100814	0.162777	0.734272	0.00142015	0.00219002	0.103442	0.0414516	0.13114	TRUE
ENSG00000099622	CIRBP	protein_coding	unknown	0.0169858	0.0487029	0.717507	0.0209586	0.195846	0.0158031	0.0291546	0.0827568	0.03164	0.0560807	FALSE
ENSG00000099624	ATP5F1D	protein_coding	unknown	0.0106547	0.00299243	0.908887	0.0479812	0.0294843	0.015068	0.00423194	0.0658123	0.0132792	0.041697	FALSE
ENSG00000099783	HNRNPM	protein_coding	unknown	0.0102914	0.0365804	0.675637	0.0738464	0.203645	0.00562466	0.0246182	0.173437	0.0205357	0.164901	FALSE
ENSG00000099785	MARCHF2	protein_coding	unknown	0	0.000802706	0.463116	0.0728946	0.463186	0	0.00132531	0.112401	0.0356572	0.107208	TRUE
ENSG00000099795	NDUFB7	protein_coding	Cytosol	0	0.0178326	0.89941	0.0824562	0.000300925	0	0.0121912	0.0548928	0.0428981	0.000430211	FALSE
ENSG00000099797	TECR	protein_coding	unknown	0.00224489	0.0156025	0.223262	0.750719	0.00817104	0.00388826	0.0114846	0.0565223	0.0575994	0.0139169	TRUE
ENSG00000099800	TIMM13	protein_coding	unknown	0	0.0090606	0.952438	0.0385014	0	0	0.00922331	0.0409651	0.0318091	0	FALSE
ENSG00000099804	CDC34	protein_coding	Cytosol	0.00827313	0.00898165	0.781586	0.0203973	0.180761	0.00894758	0.0119893	0.256886	0.0353291	0.20259	FALSE
ENSG00000099810	MTAP	protein_coding	unknown	0.0775192	0.063428	0.650874	0.0265788	0.1816	0.0831961	0.00326616	0.00838698	0.00663946	0.101489	FALSE
ENSG00000099812	MISP	protein_coding	unknown	0.00504553	0.0313369	0.658515	0.0996625	0.20544	0.000833747	0.0209028	0.0856226	0.0415304	0.147222	FALSE
ENSG00000099814	CEP170B	protein_coding	unknown	0.02912	0.0218415	0.377472	0.0739415	0.497625	0.00595086	0.0294799	0.165674	0.0502753	0.0799679	FALSE
ENSG00000099817	POLR2E	protein_coding	unknown	0.0024905	0.00705621	0.977137	0.0107277	0.00258836	0.00431368	0.00873367	0.0193251	0.00956102	0.00440446	FALSE
ENSG00000099821	POLRMT	protein_coding	unknown	0.00260127	0.0338499	0.567202	0.18433	0.212016	0.00284464	0.0320659	0.208856	0.0223654	0.220582	FALSE
ENSG00000099849	RASSF7	protein_coding	unknown	0.00656124	0.0138286	0.771285	0.0465916	0.161733	0.0113644	0.0132327	0.163729	0.0130808	0.152243	FALSE
ENSG00000099860	GADD45B	protein_coding	unknown	0.0498875	0.0204072	0.821269	0.0371914	0.0712445	0.0483362	0.00238754	0.137006	0.0372874	0.0489946	FALSE
ENSG00000099864	PALM	protein_coding	unknown	0.0112742	0.056837	0.528039	0.0869121	0.316938	0.0158036	0.0506585	0.0188846	0.0318769	0.0856165	FALSE
ENSG00000099875	MKNK2	protein_coding	unknown	0.00195812	0.00501956	0.374902	0.0385694	0.579551	0.00175541	0.00530591	0.147505	0.0255918	0.1182	FALSE
ENSG00000099889	ARVCF	protein_coding	unknown	0.0216679	0.0461552	0.720698	0.0710365	0.140443	0.0232326	0.0324726	0.207273	0.051428	0.145804	FALSE
ENSG00000099899	TRMT2A	protein_coding	unknown	0.00805367	0.0645659	0.713189	0.0321501	0.182041	0.00768821	0.0377112	0.150301	0.0243039	0.140957	FALSE
ENSG00000099901	RANBP1	protein_coding	unknown	0.0013801	0.00470258	0.906214	0.00777517	0.0799284	0.00190387	0.00465485	0.120108	0.013467	0.102642	FALSE
ENSG00000099904	ZDHHC8	protein_coding	unknown	0.014416	0.0339731	0.170984	0.231727	0.5489	0.0249693	0.0327754	0.14358	0.0249189	0.120272	TRUE
ENSG00000099910	KLHL22	protein_coding	unknown	0.0185671	0.0519348	0.56195	0.103946	0.263602	0.0144568	0.0421297	0.0645912	0.0366209	0.0169201	TRUE
ENSG00000099917	MED15	protein_coding	unknown	0.0121647	0.11021	0.334583	0.0355218	0.50752	0.0210699	0.0701547	0.307136	0.0498256	0.2378	FALSE
ENSG00000099940	SNAP29	protein_coding	unknown	0.00149465	0.0105129	0.716016	0.0192641	0.252712	0.00163023	0.00959322	0.215308	0.0319533	0.175459	FALSE
ENSG00000099942	CRKL	protein_coding	Cytosol	0.0147784	0.038147	0.387653	0.0804286	0.478993	0.0178163	0.00252578	0.126184	0.00552121	0.141005	FALSE
ENSG00000099949	LZTR1	protein_coding	unknown	0.0023591	0.0632007	0.649812	0.0219586	0.26267	0.00387894	0.0552325	0.385181	0.0380333	0.342082	FALSE
ENSG00000099954	CECR2	protein_coding	unknown	0.0168872	0.0706606	0.215785	0.103237	0.59343	0.0241743	0.0321177	0.12171	0.000788816	0.142623	FALSE
ENSG00000099956	SMARCB1	protein_coding	unknown	0.000259566	0.0123873	0.738773	0.0115546	0.237026	0.000449581	0.0114133	0.23687	0.0200131	0.212804	FALSE
ENSG00000099968	BCL2L13	protein_coding	unknown	0.0136503	0.0130458	0.552809	0.0363883	0.384106	0.00902386	0.00654941	0.0177034	0.01058	0.0268776	TRUE
ENSG00000099977	DDT	protein_coding	unknown	0.00177362	0.0151936	0.901962	0.081071	0	0.00250828	0.000564264	0.0490903	0.0460177	0	FALSE
ENSG00000099991	CABIN1	protein_coding	unknown	0.0196772	0.0621464	0.362237	0.119379	0.43656	0.0195608	0.0246025	0.106623	0.0122892	0.134314	FALSE
ENSG00000099992	TBC1D10A	protein_coding	unknown	0.0197507	0.0412211	0.849657	0.0232161	0.0661553	0.0228616	0.0535097	0.0583258	0.0112216	0.0212356	FALSE
ENSG00000099995	SF3A1	protein_coding	unknown	1.18423e-06	0.0319659	0.785233	0.0102293	0.172571	1.67476e-06	0.0451501	0.0381368	0.0127578	0.0197694	FALSE
ENSG00000100003	SEC14L2	protein_coding	unknown	0.0582038	0.0413836	0.659873	0.104901	0.135639	0.0270362	0.0363814	0.129246	0.0476085	0.0823976	FALSE
ENSG00000100014	SPECC1L	protein_coding	unknown	0.0335974	0.0331202	0.249312	0.0704338	0.613536	0.025447	0.0287784	0.181546	0.034218	0.158129	FALSE
ENSG00000100023	PPIL2	protein_coding	unknown	0.0554568	0.0996802	0.445348	0.0916446	0.30787	0.0368611	0.0187148	0.0898255	0.0232069	0.118839	FALSE
ENSG00000100027	YPEL1	protein_coding	unknown	0.0240821	0.0173826	0.568442	0	0.390093	0.0340572	0.024423	0.0649238	0	0.0064436	FALSE
ENSG00000100028	SNRPD3	protein_coding	unknown	9.15911e-05	0.0424758	0.903955	1.20811e-05	0.0534654	0.00015864	0.0373531	0.0677644	2.09251e-05	0.0481484	FALSE
ENSG00000100029	PES1	protein_coding	unknown	0.010617	0.037359	0.669816	0.0891367	0.193072	0.00943462	0.0338313	0.193757	0.0393964	0.176115	FALSE
ENSG00000100030	MAPK1	protein_coding	unknown	0.0075857	0.0141562	0.499697	0.0346779	0.443883	0.0112283	0.013783	0.237633	0.0361533	0.194543	FALSE
ENSG00000100034	PPM1F	protein_coding	unknown	0.00525895	0.0248819	0.795441	0.000390431	0.174028	0.00560495	0.0215611	0.0125075	0.000206883	0.00365546	FALSE
ENSG00000100036	SLC35E4	protein_coding	unknown	0.00244049	0.044917	0.249828	0.531685	0.17113	0.00201251	0.0406744	0.0310622	0.0542699	0.108107	TRUE
ENSG00000100038	TOP3B	protein_coding	unknown	0.0201725	0.0984588	0.371905	0.116687	0.392776	0.0317485	0.0417818	0.0515104	0.0355223	0.0903925	FALSE
ENSG00000100056	ESS2	protein_coding	unknown	0.00818006	0.0274464	0.729388	0.0827585	0.152227	0.0125645	0.00618228	0.0610809	0.0185702	0.0824608	FALSE
ENSG00000100065	CARD10	protein_coding	unknown	0.0115151	0.0383214	0.560255	0.093834	0.296074	0.0158832	0.0142989	0.0795245	0.0118107	0.102208	FALSE
ENSG00000100068	LRP5L	protein_coding	unknown	0.000567805	0.125672	0.319865	0.0413504	0.512545	0.000983466	0.0708243	0.216052	0.0358209	0.18054	FALSE
ENSG00000100075	SLC25A1	protein_coding	unknown	0.000180929	0.0085812	0.838203	0.00644578	0.146589	0.000103699	0.0103131	0.127214	0.0107439	0.118763	TRUE
ENSG00000100077	GRK3	protein_coding	unknown	0.0258953	0.0104235	0.257692	0.0676273	0.638361	0.0231214	0.0136027	0.0150408	0.0172954	0.0117733	FALSE
ENSG00000100083	GGA1	protein_coding	unknown	0.0168357	0.0548502	0.513854	0.0617412	0.352719	0.0245763	0.0413713	0.143239	0.0175625	0.150072	FALSE
ENSG00000100084	HIRA	protein_coding	unknown	0.0284388	0.00218749	0.522383	0.03087	0.416121	0.00460824	0.00292621	0.0802866	0.0334691	0.054352	FALSE
ENSG00000100092	SH3BP1	protein_coding	unknown	0.0272208	0.0530208	0.544407	0.0133099	0.362041	0.0384961	0.0744618	0.0641956	0.01843	0.118591	FALSE
ENSG00000100097	LGALS1	protein_coding	unknown	0	0.0112103	0.929976	0.0588136	0	0	0.0126328	0.0491035	0.036491	0	FALSE
ENSG00000100099	HPS4	protein_coding	unknown	0.0404256	0.0550623	0.515649	0.0248933	0.363969	0.0353778	0.0183965	0.14725	0.0264434	0.148412	FALSE
ENSG00000100100	PIK3IP1	protein_coding	unknown	0.027504	0.0695931	0.0460613	0.704809	0.152033	0.0266037	0.0525968	0.0219174	0.00380283	0.0166211	TRUE
ENSG00000100104	SRRD	protein_coding	unknown	0.0256238	0.0176084	0.533122	0.0495259	0.37412	0.0196247	0.00610167	0.092102	0.0154675	0.0830927	FALSE
ENSG00000100105	PATZ1	protein_coding	unknown	0.0452193	0.0270518	0.459125	0.0987776	0.369827	0.0511353	0.0059542	0.0746232	0.0126381	0.132442	FALSE
ENSG00000100106	TRIOBP	protein_coding	unknown	0.00119251	0.01489	0.827755	0.0187601	0.137403	0.00168646	0.0210577	0.174044	0.0264314	0.124868	FALSE
ENSG00000100109	TFIP11	protein_coding	unknown	0.0312087	0.0639302	0.481924	0.192807	0.23013	0.0164887	0.026254	0.0249545	0.0685579	0.0715154	FALSE
ENSG00000100116	GCAT	protein_coding	unknown	0.0167129	0.0777392	0.51984	0.0823893	0.303318	0.0279917	0.0134868	0.108622	0.0200329	0.10013	FALSE
ENSG00000100122	CRYBB1	protein_coding	unknown	0.013863	0.0250861	0.814121	0.11651	0.0304194	0.0196053	0.00952265	0.179815	0.107668	0.0430195	FALSE
ENSG00000100124	ANKRD54	protein_coding	unknown	0.000354718	0.0256434	0.742051	0.0111605	0.22079	0.00059846	0.0276097	0.214793	0.0193306	0.190325	TRUE
ENSG00000100129	EIF3L	protein_coding	unknown	0.0181862	0.0135431	0.335056	0.138704	0.494511	0.0226522	0.0184711	0.106884	0.0520204	0.148067	FALSE
ENSG00000100138	SNU13	protein_coding	unknown	0	0.00979458	0.973525	0.0166808	0	0	0.0121429	0.0268317	0.0153695	0	FALSE
ENSG00000100139	MICALL1	protein_coding	unknown	0.00181699	0.0149587	0.400176	0.0321812	0.550867	0.00206299	0.0129681	0.351995	0.0446188	0.297613	FALSE
ENSG00000100142	POLR2F	protein_coding	unknown	0.000224258	0.0081122	0.979644	0.01151	0.000509779	0.000381259	0.0078961	0.0175881	0.0100267	0.000444793	FALSE
ENSG00000100147	CCDC134	protein_coding	unknown	0.0037608	0.0354297	0.344606	0.400978	0.215226	0.00349855	0.0274348	0.124046	0.0668742	0.0806122	TRUE
ENSG00000100150	DEPDC5	protein_coding	unknown	0.140098	0.106918	0.319795	0.0110234	0.422165	0.217079	0.121208	0.154209	0.0126168	0.0727485	FALSE
ENSG00000100151	PICK1	protein_coding	unknown	0.0549068	0.110675	0.641908	0.0296747	0.162835	0.0508801	0.0403122	0.18805	0.046114	0.152633	FALSE
ENSG00000100154	TTC28	protein_coding	unknown	0.203274	0.0567401	0.259083	0.10222	0.378683	0.283256	0.0802426	0.311408	0.061195	0.453226	FALSE
ENSG00000100162	CENPM	protein_coding	unknown	0.0121877	0.0377737	0.823793	0.0725393	0.0537063	0.0208287	0.0135375	0.149428	0.0313084	0.0928598	FALSE
ENSG00000100167	SEPTIN3	protein_coding	unknown	0.0148538	0.0108143	0.159627	0.0352139	0.779492	0.00865493	0.0103258	0.11134	0.0231311	0.0916625	FALSE
ENSG00000100196	KDELR3	protein_coding	unknown	0.0394384	0.00824765	0.0713486	0.738207	0.142758	0.0318806	0.00510493	0.0306137	0.0479321	0.0472797	TRUE
ENSG00000100201	DDX17	protein_coding	unknown	0.0182048	0.0882622	0.396879	0.105675	0.390979	0.0250688	0.0472426	0.0585475	0.0217198	0.111749	TRUE
ENSG00000100207	TCF20	protein_coding	unknown	0.0251336	0.0131067	0.312477	0.082461	0.566821	0.0211441	0.0113049	0.173855	0.0168918	0.167222	FALSE
ENSG00000100209	HSCB	protein_coding	unknown	0.0140047	0.0147254	0.868256	0.0263918	0.0766218	0.0162279	0.0142864	0.192424	0.0449219	0.117694	FALSE
ENSG00000100211	CBY1	protein_coding	unknown	0.0602747	0.00358021	0.831115	0.0242541	0.0807755	0.0222086	0.00066621	0.048553	0.00366354	0.0737589	FALSE
ENSG00000100216	TOMM22	protein_coding	unknown	0.0163256	0.00554197	0.859106	0.110419	0.00860763	0.0230879	0.000516993	0.0852567	0.0505127	0.012173	TRUE
ENSG00000100219	XBP1	protein_coding	unknown	0.0293934	0.00801777	0.0990729	0.797645	0.065871	0.0426072	0.00415742	0.0159163	0.045183	0.0260949	TRUE
ENSG00000100220	RTCB	protein_coding	unknown	0.0318364	0.0421799	0.616842	0.119052	0.190089	0.0218625	0.00820928	0.0310037	0.0450545	0.0834349	FALSE
ENSG00000100221	JOSD1	protein_coding	unknown	0.00664101	0.0131682	0.450897	0.0105718	0.518722	0.00939181	0.0186227	0.140268	0.0146781	0.0975754	FALSE
ENSG00000100225	FBXO7	protein_coding	unknown	0.0351473	0.0224518	0.50716	0.0763618	0.358879	0.0338822	0.0165084	0.0808155	0.0333603	0.0567856	FALSE
ENSG00000100226	GTPBP1	protein_coding	unknown	0.00547545	0.144481	0.539777	0.0251569	0.285109	0.00821374	0.0695161	0.197739	0.0346575	0.191067	FALSE
ENSG00000100227	POLDIP3	protein_coding	unknown	0.0113331	0.0338696	0.71456	0.0557539	0.184484	0.0171556	0.029884	0.167483	0.014665	0.177717	FALSE
ENSG00000100228	RAB36	protein_coding	unknown	0.00892342	0.0268635	0.681096	0.0420841	0.241033	0.000127931	0.00924789	0.268798	0.0375105	0.240663	FALSE
ENSG00000100234	TIMP3	protein_coding	unknown	0.0216311	0.0126494	0.0407608	0.815945	0.109014	0.0202938	0.0131357	0.011817	0.0186202	0.0391315	TRUE
ENSG00000100239	PPP6R2	protein_coding	unknown	0.030754	0.0441039	0.432064	0.0595275	0.43355	0.0404043	0.0376674	0.266486	0.0345114	0.248461	FALSE
ENSG00000100241	SBF1	protein_coding	unknown	0.0169652	0.0428626	0.230364	0.121261	0.588547	0.0168921	0.015385	0.111726	0.0225087	0.10315	FALSE
ENSG00000100242	SUN2	protein_coding	unknown	0.00528205	0.0452938	0.110663	0.764276	0.074485	0.00540047	0.0460219	0.0348074	0.0583769	0.0742946	TRUE
ENSG00000100243	CYB5R3	protein_coding	unknown	0.0017893	0.0208983	0.648811	0.225317	0.103185	0.00215129	0.0175389	0.155059	0.0422721	0.15122	FALSE
ENSG00000100246	DNAL4	protein_coding	Cytosol	0.0086755	0.00309354	0.726532	0.00910996	0.252589	0.00904576	0.00447373	0.141842	0.0157789	0.126015	FALSE
ENSG00000100258	LMF2	protein_coding	unknown	0.0632872	0.0736512	0.0850624	0.682411	0.0955886	0.0800071	0.0653625	0.034163	0.0385021	0.0567183	TRUE
ENSG00000100263	RHBDD3	protein_coding	unknown	0.0250623	0.074746	0.292482	0.272597	0.335112	0.0233686	0.0328989	0.138666	0.081901	0.0817616	TRUE
ENSG00000100266	PACSIN2	protein_coding	unknown	0.00175478	0.0297721	0.711033	0.0900618	0.167379	0.00251731	0.0277556	0.270709	0.0520328	0.220123	FALSE
ENSG00000100271	TTLL1	protein_coding	unknown	0.0194367	0.00190253	0.801679	0.00560293	0.171379	0.0336654	0.00329471	0.150224	0.00290758	0.128525	FALSE
ENSG00000100280	AP1B1	protein_coding	unknown	0.00979063	0.0299185	0.740188	0.0803198	0.139783	0.013846	0.0345281	0.00408848	0.0128359	0.0376064	FALSE
ENSG00000100281	HMGXB4	protein_coding	unknown	0.0285559	0.0665693	0.371085	0.0821784	0.451611	0.0229243	0.0177774	0.0987494	0.0234667	0.118229	FALSE
ENSG00000100284	TOM1	protein_coding	unknown	0.00210061	0.0385594	0.722301	0.0920834	0.144955	0.00363837	0.0344412	0.214811	0.0467152	0.197311	FALSE
ENSG00000100288	CHKB	protein_coding	unknown	0.0679306	0.171089	0.305461	0.014614	0.440906	0.0607631	0.0946188	0.097404	0.0134497	0.0710147	FALSE
ENSG00000100292	HMOX1	protein_coding	unknown	0.0099142	0.0204773	0.859755	0.0534863	0.0563674	0.0120925	0.0225235	0.0393162	0.0214273	0.0188735	TRUE
ENSG00000100294	MCAT	protein_coding	unknown	0.0511791	0.0229202	0.70043	0.0740619	0.151409	0.0541902	0.0188452	0.0895629	0.0229119	0.0697209	FALSE
ENSG00000100296	THOC5	protein_coding	unknown	0.00901188	0.0332158	0.522277	0.0643466	0.371149	0.00451617	0.0325746	0.168089	0.0373889	0.119598	FALSE
ENSG00000100297	MCM5	protein_coding	unknown	0.00269572	0.0603176	0.636674	0.0937335	0.206579	0.00345761	0.0429683	0.286487	0.0651426	0.216784	FALSE
ENSG00000100300	TSPO	protein_coding	unknown	0.0461541	0.00940105	0.749675	0.175594	0.0191756	0.0652718	0.00953146	0.18493	0.102071	0.0271185	TRUE
ENSG00000100304	TTLL12	protein_coding	unknown	0.00849691	0.0251601	0.604606	0.0613007	0.300436	0.0132947	0.000949938	0.216927	0.0322254	0.188524	FALSE
ENSG00000100307	CBX7	protein_coding	unknown	0.000577153	0.043723	0.638026	0.0200564	0.297617	0.000772847	0.0452833	0.295851	0.034654	0.265615	FALSE
ENSG00000100311	PDGFB	protein_coding	unknown	0.0166395	0.0114867	0.391883	0.379497	0.200494	0.0218729	0.00634595	0.0459382	0.00951089	0.0272302	TRUE
ENSG00000100314	CABP7	protein_coding	unknown	0.0206144	0.022944	0.399882	0.0782453	0.478314	0.0176185	0.017875	0.137749	0.0133454	0.146998	TRUE
ENSG00000100316	RPL3	protein_coding	unknown	0.00536303	0.0195286	0.750296	0.104413	0.120399	0.00669772	0.0176384	0.152168	0.0230028	0.141951	FALSE
ENSG00000100319	ZMAT5	protein_coding	unknown	0.000463927	0.0128422	0.954667	0.0312718	0.000755041	0.000604135	0.0098287	0.0175729	0.00807027	0.000613797	FALSE
ENSG00000100320	RBFOX2	protein_coding	unknown	0.0184151	0.0392305	0.571482	0.0431997	0.327673	0.0231653	0.0326532	0.203566	0.0341466	0.172105	FALSE
ENSG00000100321	SYNGR1	protein_coding	unknown	0.00461365	0.0118435	0.39737	0.415607	0.170566	0.00799107	0.0205136	0.156647	0.0235282	0.152701	TRUE
ENSG00000100324	TAB1	protein_coding	unknown	0.0124798	0.0387674	0.693938	0.0763745	0.17844	0.00813192	0.0262043	0.15809	0.0135056	0.16517	FALSE
ENSG00000100325	ASCC2	protein_coding	unknown	0.00412578	0.0571244	0.352338	0.0760406	0.510372	0.00388156	0.0508829	0.320224	0.054615	0.279824	FALSE
ENSG00000100330	MTMR3	protein_coding	unknown	0.0312576	0.0595693	0.300627	0.0934584	0.515088	0.0240206	0.00838891	0.0314636	0.0245744	0.0658287	FALSE
ENSG00000100335	MIEF1	protein_coding	unknown	0.0293398	0.023303	0.43902	0.0691198	0.439217	0.026465	0.00727965	0.112978	0.023746	0.106958	TRUE
ENSG00000100336	APOL4	protein_coding	unknown	0.0818239	0.0222453	0.552562	0.0445605	0.298808	0.133129	0.0305249	0.292265	0.0386754	0.225517	TRUE
ENSG00000100342	APOL1	protein_coding	unknown	0.0195347	0.0183408	0.0761608	0.835739	0.0502248	0.0154649	0.0154444	0.0461538	0.00854313	0.0400599	TRUE
ENSG00000100344	PNPLA3	protein_coding	unknown	0	0.0870138	0.343167	0.0258921	0.543927	0	0.0532307	0.104282	0.036617	0.120895	TRUE
ENSG00000100345	MYH9	protein_coding	unknown	0.00366793	0.0314132	0.765857	0.110382	0.0886792	0.00518723	0.044425	0.236853	0.0805239	0.106717	FALSE
ENSG00000100347	SAMM50	protein_coding	unknown	0.0239304	0.040315	0.517758	0.248461	0.169535	0.0316427	0.0175933	0.097397	0.127823	0.0796616	FALSE
ENSG00000100348	TXN2	protein_coding	unknown	7.33262e-05	0.00586216	0.936154	0.0160791	0.0418312	0.000124716	0.00635132	0.0790389	0.0103459	0.0693314	FALSE
ENSG00000100350	FOXRED2	protein_coding	unknown	0.00833595	0.0434719	0.207493	0.401683	0.339016	0.00613777	0.0148507	0.117477	0.0374695	0.160188	TRUE
ENSG00000100353	EIF3D	protein_coding	unknown	0.0163795	0.0291951	0.643459	0.129433	0.181533	0.0197509	0.0168374	0.048517	0.0348993	0.0952219	FALSE
ENSG00000100354	TNRC6B	protein_coding	unknown	0.0711302	0.021392	0.50044	0.109808	0.29723	0.0745729	0.0122158	0.0792725	0.0780702	0.0611548	FALSE
ENSG00000100359	SGSM3	protein_coding	unknown	0.00819005	0.041799	0.683298	0.0547807	0.211932	0.00722236	0.0420736	0.296695	0.0490495	0.221413	FALSE
ENSG00000100360	IFT27	protein_coding	unknown	0.0598413	0.0112387	0.754074	0.0956678	0.079178	0.0732076	0.00287112	0.138749	0.0850915	0.0224214	FALSE
ENSG00000100364	KIAA0930	protein_coding	unknown	0.000993804	0.0270516	0.58985	0.0581706	0.323934	0.000906128	0.0268894	0.341868	0.0515397	0.281915	FALSE
ENSG00000100372	SLC25A17	protein_coding	unknown	0.015512	0.0455967	0.542088	0.23552	0.161284	0.0268676	0.0200431	0.0943938	0.0777258	0.126645	TRUE
ENSG00000100376	FAM118A	protein_coding	unknown	0.0615404	0.0204232	0.480564	0.0427462	0.394726	0.0632587	0.0152524	0.117024	0.0149995	0.125335	TRUE
ENSG00000100379	KCTD17	protein_coding	unknown	0.0236793	0.0161922	0.812496	0.0430268	0.104605	0.0256711	0.014048	0.163979	0.037279	0.105046	FALSE
ENSG00000100380	ST13	protein_coding	unknown	0.00375307	0.0173417	0.694677	0.0233578	0.26087	0.00508025	0.01498	0.241017	0.0319673	0.202931	FALSE
ENSG00000100385	IL2RB	protein_coding	unknown	0.0121896	0.0202454	0.121712	0.588378	0.257475	0.0131553	0.00732472	0.067165	0.0700117	0.084259	TRUE
ENSG00000100387	RBX1	protein_coding	unknown	0.00301823	0.0224708	0.925023	0.0396188	0.00986924	0.00522773	0.00621865	0.0284334	0.0140154	0.017094	FALSE
ENSG00000100393	EP300	protein_coding	unknown	0.040223	0.0740937	0.155642	0.133541	0.5965	0.0242593	0.0182084	0.127863	0.0266546	0.149813	FALSE
ENSG00000100395	L3MBTL2	protein_coding	unknown	0.0101335	0.0377969	0.681754	0.118618	0.151698	0.0162273	0.039081	0.156069	0.035828	0.132963	TRUE
ENSG00000100401	RANGAP1	protein_coding	unknown	0.000851736	0.0351093	0.701992	0.0804197	0.181627	0.0012856	0.0353027	0.296415	0.0524287	0.247198	FALSE
ENSG00000100403	ZC3H7B	protein_coding	unknown	0.00635288	0.0235706	0.250793	0.0687495	0.650534	0.00630135	0.0214335	0.204979	0.0388556	0.161294	FALSE
ENSG00000100410	PHF5A	protein_coding	unknown	0.0217412	0.0142482	0.932874	0.0236451	0.00749139	0.0307467	0.00257415	0.0516127	0.0128458	0.0105944	FALSE
ENSG00000100412	ACO2	protein_coding	unknown	0.00172428	0.0251344	0.299997	0.2786	0.394544	0.00298654	0.0255931	0.220303	0.0273487	0.215988	FALSE
ENSG00000100413	POLR3H	protein_coding	unknown	0.00380024	0.0117181	0.598185	0.0337353	0.352561	0.00580146	0.00939915	0.230439	0.052455	0.175582	FALSE
ENSG00000100416	TRMU	protein_coding	unknown	0.0250645	0.0576808	0.404884	0.0877078	0.424663	0.0220029	0.0170579	0.0994732	0.0256112	0.1183	FALSE
ENSG00000100417	PMM1	protein_coding	unknown	0.000251489	0.00736167	0.924396	0.0171147	0.0508763	0.000267763	0.00729329	0.0622747	0.0140937	0.051497	FALSE
ENSG00000100418	DESI1	protein_coding	unknown	0.0139626	0	0.744789	0.0554372	0.185811	0.0197462	0	0.349952	0.0720577	0.258148	FALSE
ENSG00000100422	CERK	protein_coding	unknown	0.00163123	0.00986281	0.328929	0.031665	0.627912	0.00142186	0.0142822	0.162362	0.0440164	0.106402	FALSE
ENSG00000100425	BRD1	protein_coding	unknown	0.0396473	0.0823785	0.288255	0.0729897	0.516729	0.0683965	0.0811419	0.163451	0.0190278	0.19768	FALSE
ENSG00000100426	ZBED4	protein_coding	unknown	0.035258	0.0162856	0.123161	0.10865	0.716646	0.0275581	0.0111989	0.0751086	0.0117854	0.0874513	FALSE
ENSG00000100439	ABHD4	protein_coding	unknown	0.0783511	0.0244847	0.678286	0.0972	0.121678	0.0656463	0.0324967	0.0514633	0.0157649	0.0688479	FALSE
ENSG00000100441	KHNYN	protein_coding	unknown	0.0517559	0.0452793	0.327682	0.106746	0.468537	0.0437983	0.00126575	0.0936051	0.0198554	0.113851	FALSE
ENSG00000100442	FKBP3	protein_coding	unknown	0.0489849	0.0170724	0.856722	0.0378942	0.0393267	0.0691791	0.0158312	0.145593	0.0366289	0.0556164	FALSE
ENSG00000100445	SDR39U1	protein_coding	unknown	0.112135	0.0136518	0.809956	0.011067	0.0531906	0.146389	0.0165923	0.188884	0.0156511	0.0434361	FALSE
ENSG00000100461	RBM23	protein_coding	unknown	0.0102392	0.0149356	0.696206	0.0191411	0.259479	0.0157901	0.0209138	0.255639	0.0322297	0.211234	FALSE
ENSG00000100462	PRMT5	protein_coding	unknown	0.0114864	0.0271773	0.745469	0.0836981	0.132169	0.0170458	0.0224892	0.199853	0.0653481	0.148639	FALSE
ENSG00000100478	AP4S1	protein_coding	unknown	0.0487925	0.0438612	0.603319	0.0504395	0.253588	0.069003	0.0151085	0.202761	0.0713323	0.0473173	FALSE
ENSG00000100479	POLE2	protein_coding	unknown	0.177208	0.00333225	0.61002	0.0882528	0.121187	0.0488707	0.000345364	0.305021	0.115905	0.1399	FALSE
ENSG00000100483	VCPKMT	protein_coding	unknown	0.325575	0.00662315	0.427995	0.0369905	0.202817	0.0106894	0.00936654	0.244185	0.0420582	0.203449	FALSE
ENSG00000100485	SOS2	protein_coding	unknown	0.0898256	0.0207068	0.206899	0.0757543	0.606815	0.0988382	0.0273897	0.0397916	0.0239955	0.0556524	FALSE
ENSG00000100490	CDKL1	protein_coding	unknown	0.0976362	0.00615899	0.440577	0.0540568	0.401571	0.00458741	0.000166777	0.156783	0.0138237	0.138539	FALSE
ENSG00000100503	NIN	protein_coding	unknown	0.0437733	0.0133723	0.162985	0.163765	0.616104	0.0297655	0.0213018	0.137764	0.0177292	0.156815	FALSE
ENSG00000100504	PYGL	protein_coding	unknown	0.011449	0.028474	0.657318	0.0928743	0.209885	0.0117748	0.00727247	0.0597707	0.0221736	0.0820155	FALSE
ENSG00000100505	TRIM9	protein_coding	unknown	0.0573358	0.0612278	0.331936	0.08019	0.46931	0.0810851	0.0220122	0.0874476	0.0431453	0.189666	FALSE
ENSG00000100519	PSMC6	protein_coding	unknown	0.0622705	0.0298284	0.68017	0.079241	0.14849	0.0432148	0.00585372	0.0354676	0.0486161	0.0505096	FALSE
ENSG00000100522	GNPNAT1	protein_coding	unknown	0.0381235	0.0115846	0.44957	0.0332376	0.467484	0.0235465	0.0158988	0.0738126	0.022832	0.0586282	FALSE
ENSG00000100523	DDHD1	protein_coding	unknown	0.112549	0.0478605	0.256581	0.0807196	0.50229	0.138984	0.0489217	0.132378	0.00974726	0.212693	FALSE
ENSG00000100526	CDKN3	protein_coding	unknown	0.0161577	0.00778147	0.858751	0.0230676	0.0942425	0.00896428	0.00950989	0.121009	0.0316174	0.0714943	FALSE
ENSG00000100528	CNIH1	protein_coding	unknown	0.0391218	0.00712242	0.146692	0.629208	0.177856	0.0405696	0.00471586	0.0561052	0.102417	0.0854133	TRUE
ENSG00000100532	CGRRF1	protein_coding	unknown	0.0686732	0.011343	0.286963	0.356859	0.276162	0.0577295	0.0123348	0.0648041	0.0827612	0.0647024	TRUE
ENSG00000100554	ATP6V1D	protein_coding	unknown	0.0504613	0.0276914	0.730847	0.0637977	0.127203	0.0311418	0.00458824	0.0149575	0.0253685	0.0461411	FALSE
ENSG00000100557	CCDC198	protein_coding	unknown	0.0750623	0.0346595	0.274357	0.0293391	0.586582	0.0865423	0.0309263	0.210704	0.0508167	0.176445	FALSE
ENSG00000100558	PLEK2	protein_coding	unknown	0.000873788	0.0179556	0.808036	0.00377033	0.169364	0.00115156	0.019778	0.0988805	0.00591535	0.093051	FALSE
ENSG00000100564	PIGH	protein_coding	unknown	0.0451325	0.0108761	0.336702	0.423886	0.183404	0.0557417	0.00866165	0.0327053	0.043035	0.0340199	TRUE
ENSG00000100567	PSMA3	protein_coding	unknown	0.0460922	0.016503	0.842786	0.0613459	0.033273	0.0480257	0.00630359	0.138338	0.0527054	0.0439103	FALSE
ENSG00000100568	VTI1B	protein_coding	unknown	0.000453594	0.0225866	0.549562	0	0.427397	0.000785647	0.0318858	0.137654	0	0.129981	TRUE
ENSG00000100575	TIMM9	protein_coding	unknown	0.0246233	0.0199713	0.626079	0.0605752	0.268752	0.0267095	0.011744	0.0938398	0.00844435	0.11725	FALSE
ENSG00000100577	GSTZ1	protein_coding	unknown	0.0107694	0.0274288	0.857197	0.0838377	0.0207671	0.0157293	0.0249167	0.0539689	0.0292226	0.0328746	FALSE
ENSG00000100578	KIAA0586	protein_coding	unknown	0.0707143	0.0428483	0.305125	0.213085	0.368227	0.0983623	0.0168285	0.00572484	0.0964417	0.172251	FALSE
ENSG00000100580	TMED8	protein_coding	unknown	0.042758	0.0144858	0.191631	0.0844425	0.666683	0.0578726	0.0189987	0.0316886	0.0281954	0.0353808	FALSE
ENSG00000100583	SAMD15	protein_coding	unknown	0.0489305	0.0279898	0.457538	0.0622374	0.403304	0.0660522	0.0146282	0.0474533	0.0012722	0.0976052	FALSE
ENSG00000100591	AHSA1	protein_coding	unknown	0.00204946	0.0168951	0.897339	0.0294746	0.0542416	0.00354976	0.0157584	0.126112	0.0282206	0.0938296	FALSE
ENSG00000100592	DAAM1	protein_coding	unknown	0.0134591	0.066312	0.345566	0.185662	0.389001	0.00543155	0.0235222	0.081539	0.0795373	0.179167	FALSE
ENSG00000100596	SPTLC2	protein_coding	unknown	0.0402099	0.0467354	0.0947791	0.676883	0.141392	0.0525973	0.0341592	0.0459829	0.0927708	0.0963122	TRUE
ENSG00000100599	RIN3	protein_coding	unknown	0.0428716	0.0120697	0.277379	0.0252026	0.642477	0.0478042	0.0126479	0.145748	0.0180245	0.146837	FALSE
ENSG00000100600	LGMN	protein_coding	unknown	0.0014361	0.0355598	0.0589892	0.892602	0.011413	0.00129696	0.037053	0.00230792	0.0442888	0.0107154	TRUE
ENSG00000100601	ALKBH1	protein_coding	unknown	0.0255101	0.0462207	0.609934	0.0594735	0.258862	0.019364	0.0102316	0.046355	0.0263934	0.0174889	FALSE
ENSG00000100603	SNW1	protein_coding	unknown	0.0456113	0.0327238	0.614946	0.134592	0.172127	0.0507645	0.00621362	0.0673664	0.0804312	0.0700429	FALSE
ENSG00000100605	ITPK1	protein_coding	unknown	0.000118973	0.00929024	0.558933	0	0.431658	0.000168254	0.0131384	0.215329	0	0.202022	FALSE
ENSG00000100612	DHRS7	protein_coding	unknown	0.012029	0.00901041	0.0841381	0.888503	0.00631897	0.0208349	0.0136971	0.0342436	0.0690216	0.00878179	TRUE
ENSG00000100614	PPM1A	protein_coding	unknown	0.0476718	0.0297877	0.373272	0.0336368	0.515632	0.0519325	0.0103962	0.00990339	0.00623278	0.0576725	FALSE
ENSG00000100625	SIX4	protein_coding	unknown	0.0114949	0.0298657	0.386803	0.070399	0.501438	0.017613	0.0224234	0.149722	0.0240053	0.136397	FALSE
ENSG00000100626	GALNT16	protein_coding	unknown	0.0159788	0.036348	0.0665971	0.728198	0.152878	0.0154039	0.0535447	0.0491865	0.0500404	0.0752595	TRUE
ENSG00000100629	CEP128	protein_coding	unknown	0.268018	0.0249215	0.295176	0.0401516	0.371733	0.0921933	0.0230651	0.0430246	0.0351761	0.105489	FALSE
ENSG00000100632	ERH	protein_coding	unknown	0.0117069	0.0268013	0.909723	0.018383	0.0333858	0.0139214	0.00655724	0.099747	0.0269492	0.0548204	FALSE
ENSG00000100644	HIF1A	protein_coding	unknown	0.0142006	0.0335909	0.629629	0.140195	0.182384	0.0183802	0.0463803	0.0275641	0.0188414	0.0192774	FALSE
ENSG00000100647	SUSD6	protein_coding	unknown	0.095184	0.0349929	0.0177525	0.598645	0.253426	0.0505533	0.00844786	0.0161693	0.0436112	0.11505	TRUE
ENSG00000100650	SRSF5	protein_coding	unknown	0.0448629	0.0641245	0.789975	0.0383833	0.0626538	0.0232214	0.0265196	0.0621179	0.0289352	0.00412138	FALSE
ENSG00000100664	EIF5	protein_coding	unknown	0.0100563	0.0227738	0.661082	0.0543617	0.251726	0.00758169	0.0191764	0.266517	0.0451253	0.217068	FALSE
ENSG00000100697	DICER1	protein_coding	unknown	0.112507	0.0147255	0.000662801	0.137145	0.734959	0.0648132	0.020825	0.000937342	0.0135968	0.0566477	FALSE
ENSG00000100711	ZFYVE21	protein_coding	unknown	0.00937729	0.0138092	0.854837	0.000234316	0.121742	0.0162419	0.0187607	0.113482	0.000405847	0.0981362	FALSE
ENSG00000100714	MTHFD1	protein_coding	unknown	0.0257039	0.0358064	0.52348	0.17084	0.244169	0.0334916	0.0277494	0.106547	0.0486098	0.152166	FALSE
ENSG00000100722	ZC3H14	protein_coding	unknown	0.00426088	0.0290118	0.522012	0.0486136	0.396102	0.00525042	0.0257311	0.295287	0.0436992	0.238603	FALSE
ENSG00000100726	TELO2	protein_coding	unknown	0.0942549	0.163161	0.497829	0.0640707	0.180684	0.0804499	0.0887279	0.080416	0.029775	0.112189	FALSE
ENSG00000100731	PCNX1	protein_coding	unknown	0.213068	0.0281132	0	0.445656	0.313163	0.0687493	0.0457097	0	0.0428152	0.0321414	TRUE
ENSG00000100744	GSKIP	protein_coding	unknown	0.0362124	0.0170074	0.714396	0.065109	0.167275	0.0345232	0.00565599	0.0847046	0.057373	0.0128476	FALSE
ENSG00000100749	VRK1	protein_coding	unknown	0.0593146	0.042649	0.48967	0.134859	0.273507	0.00688901	0.0131646	0.137759	0.0647157	0.104192	TRUE
ENSG00000100764	PSMC1	protein_coding	unknown	0.00767415	0.0280282	0.558193	0.318565	0.0875397	0.00635292	0.00303483	0.0888869	0.182972	0.103473	FALSE
ENSG00000100767	PAPLN	protein_coding	unknown	0.0543167	0.104031	0.366823	0.0366821	0.438147	0.0191977	0.0529571	0.171259	0.0259297	0.217484	TRUE
ENSG00000100784	RPS6KA5	protein_coding	unknown	0.205608	0.00423245	0.57424	0.0607651	0.155155	0.013939	0.00107356	0.065103	0.0301157	0.0221218	FALSE
ENSG00000100796	PPP4R3A	protein_coding	unknown	0.0443156	0.0346687	0.380846	0.105936	0.434234	0.0369219	0.0171012	0.148412	0.0158109	0.156931	FALSE
ENSG00000100802	C14orf93	protein_coding	unknown	0.0473937	0.0196805	0.635826	0.0582276	0.238872	0.0348477	0.0166644	0.0667078	0.0297442	0.0491168	TRUE
ENSG00000100804	PSMB5	protein_coding	unknown	0.0123468	0.024021	0.798725	0.115276	0.0496309	0.0183955	0.00992058	0.137148	0.0507051	0.0856491	FALSE
ENSG00000100811	YY1	protein_coding	unknown	0.0300922	0.0180186	0.382369	0.089195	0.480325	0.0161253	0.0134554	0.0124901	0.0248213	0.0415881	FALSE
ENSG00000100813	ACIN1	protein_coding	unknown	0.0238323	0.0790575	0.434978	0.0684732	0.393659	0.0380375	0.0639591	0.276682	0.0492199	0.252597	FALSE
ENSG00000100814	CCNB1IP1	protein_coding	unknown	0.116208	0.0161336	0.677757	0.0044017	0.1855	0.00764652	0.0158361	0.077968	0.000857863	0.0553432	TRUE
ENSG00000100815	TRIP11	protein_coding	unknown	0.0469921	0.0175933	0.135241	0.319565	0.480609	0.0397505	0.0203333	0.0748287	0.0796061	0.138731	FALSE
ENSG00000100823	APEX1	protein_coding	unknown	0.0255072	0.0182941	0.697863	0.108182	0.150154	0.0205852	0.0127973	0.119116	0.0414777	0.0916143	FALSE
ENSG00000100836	PABPN1	protein_coding	unknown	0.0136459	0.0228492	0.894583	0.005956	0.0629657	0.0200011	0.0174187	0.0791339	0.00515814	0.0550023	FALSE
ENSG00000100852	ARHGAP5	protein_coding	unknown	0.107074	0.00363906	0.00603148	0.0897385	0.793517	0.0091312	0.00373413	0.0103024	0.0345495	0.0372649	FALSE
ENSG00000100865	CINP	protein_coding	unknown	0.0247765	0.0194008	0.831132	0.0392003	0.0854901	0.0190698	0.00451917	0.0421189	0.0274693	0.052974	FALSE
ENSG00000100867	DHRS2	protein_coding	unknown	0.0120136	0.0490927	0.736746	0.0700485	0.132099	0.0137657	0.0244354	0.0895771	0.00203892	0.104907	TRUE
ENSG00000100883	SRP54	protein_coding	unknown	0.0290812	0.0515558	0.476246	0.229695	0.213421	0.0268534	0.0114409	0.0844023	0.0805727	0.0991314	FALSE
ENSG00000100888	CHD8	protein_coding	unknown	0.0210169	0.0603664	0.328528	0.115562	0.474527	0.0240354	0.0244044	0.153361	0.00825736	0.169258	FALSE
ENSG00000100889	PCK2	protein_coding	unknown	0.00661046	0.031255	0.52713	0.295218	0.139787	0.00633599	0.0234737	0.0737448	0.0792699	0.0296946	FALSE
ENSG00000100890	PRORP	protein_coding	unknown	0.0542928	0.0309529	0.615645	0.150796	0.148313	0.0457033	0.0412595	0.134823	0.0878072	0.0514594	FALSE
ENSG00000100897	DCAF11	protein_coding	unknown	0.0234657	0.0227927	0.612768	0.0588914	0.282083	0.0206725	0.00578858	0.212411	0.0403317	0.203171	FALSE
ENSG00000100902	PSMA6	protein_coding	unknown	0.0523075	0.0174798	0.799555	0.106262	0.0243959	0.0663221	0.00937031	0.178857	0.0894083	0.0324969	FALSE
ENSG00000100906	NFKBIA	protein_coding	unknown	0.03313	0.0230962	0.756003	0.0291682	0.158603	0.000653365	0.00935614	0.0817667	0.030147	0.0425321	FALSE
ENSG00000100908	EMC9	protein_coding	unknown	0.00713385	0.0351194	0.899763	0.0208677	0.0371161	0.0116853	0.0151343	0.0700704	0.0260353	0.0431258	TRUE
ENSG00000100911	PSME2	protein_coding	unknown	0.0218882	0.023264	0.846335	0.0954081	0.0131051	0.0309546	0.0037679	0.130557	0.0773005	0.0185335	FALSE
ENSG00000100916	BRMS1L	protein_coding	unknown	0.0376958	0.0369403	0.569614	0.0570873	0.298663	0.0302485	0.00739658	0.0974738	0.0218843	0.0929998	FALSE
ENSG00000100926	TM9SF1	protein_coding	unknown	0.00635749	0.0297892	0.0955721	0.784739	0.083542	0.00863175	0.0347886	0.0142639	0.0756925	0.0491369	TRUE
ENSG00000100934	SEC23A	protein_coding	unknown	0.0345248	0.023541	0.479886	0.0783974	0.383651	0.0462122	0.0101708	0.239723	0.0238621	0.251902	FALSE
ENSG00000100938	GMPR2	protein_coding	unknown	0.0838217	0.0167439	0.687529	0.0966805	0.115225	0.0199252	0.0169189	0.117871	0.0467307	0.0713893	FALSE
ENSG00000100941	PNN	protein_coding	unknown	0.118471	0.0407823	0.47988	0.0896393	0.271227	0.104496	0.0153816	0.0589125	0.0532747	0.0834765	FALSE
ENSG00000100949	RABGGTA	protein_coding	unknown	0.00110722	0.0764447	0.619272	0.0609405	0.242236	0.00191775	0.0638976	0.34236	0.0529543	0.281597	FALSE
ENSG00000100968	NFATC4	protein_coding	unknown	0.0231231	0.0987531	0.537436	0.0718589	0.268829	0.0292338	0.0520908	0.0355557	0.0395915	0.0363852	FALSE
ENSG00000100982	PCIF1	protein_coding	unknown	0.024523	0.0210511	0.635836	0.0275002	0.291089	0.0217031	0.0113937	0.0808979	0.0365667	0.0490557	FALSE
ENSG00000100983	GSS	protein_coding	unknown	0.00372775	0.0322998	0.794715	0.056973	0.112284	0.00488764	0.0292768	0.128116	0.0251565	0.11333	FALSE
ENSG00000100985	MMP9	protein_coding	unknown	0.0149631	0.0264483	0.0420074	0.865715	0.0508665	0.0190773	0.0241001	0.0148142	0.0201908	0.033507	TRUE
ENSG00000100991	TRPC4AP	protein_coding	unknown	0.0200367	0.0487111	0.565892	0.116061	0.2493	0.025364	0.0159814	0.0652657	0.033169	0.13978	FALSE
ENSG00000100994	PYGB	protein_coding	unknown	0.0121138	0.0381559	0.594202	0.161416	0.194112	0.00830509	0.0233682	0.0819714	0.0647984	0.125671	FALSE
ENSG00000100997	ABHD12	protein_coding	unknown	0.0173594	0.0181779	0.172114	0.411304	0.381045	0.0270163	0.0119733	0.0369443	0.0641752	0.0972657	TRUE
ENSG00000101000	PROCR	protein_coding	unknown	0.019181	0.0143227	0.197881	0.687431	0.0811845	0.0242027	0.0117268	0.0538195	0.129068	0.0704063	TRUE
ENSG00000101003	GINS1	protein_coding	unknown	0.0340756	0.0194872	0.607575	0.0536962	0.285165	0.0480227	0.00432199	0.0267145	0.0327144	0.0497007	FALSE
ENSG00000101004	NINL	protein_coding	unknown	0.027267	0.0319157	0.467362	0.00560901	0.467847	0.0365934	0.0356628	0.107787	0.00771354	0.0278171	FALSE
ENSG00000101017	CD40	protein_coding	unknown	0.0271619	0.0272519	0.159731	0.728478	0.0573772	0.0300798	0.0218239	0.0339975	0.0383179	0.0372747	TRUE
ENSG00000101019	UQCC1	protein_coding	unknown	0.046501	0.0387659	0.672071	0.17371	0.0689523	0.0410938	0.0359684	0.0697054	0.0635135	0.0228472	FALSE
ENSG00000101040	ZMYND8	protein_coding	unknown	0.036503	0.0888764	0.244799	0.157907	0.471915	0.0536003	0.0420206	0.112621	0.0169536	0.16621	FALSE
ENSG00000101052	IFT52	protein_coding	unknown	0.0371878	0.0142286	0.577857	0.0484905	0.322236	0.0307651	0.0183571	0.190974	0.0492113	0.116352	FALSE
ENSG00000101057	MYBL2	protein_coding	unknown	0.000175316	0.00723967	0.502671	0.0342205	0.455694	0.000303655	0.0117955	0.299935	0.0453322	0.243133	FALSE
ENSG00000101074	R3HDML	protein_coding	unknown	0.017539	0.038913	0.136996	0.681624	0.124927	0.0184012	0.0349546	0.0620829	0.0657905	0.102446	TRUE
ENSG00000101079	NDRG3	protein_coding	unknown	0.0194115	0.0131588	0.562746	0.0865517	0.318132	0.0168195	0.00977827	0.106009	0.0217534	0.105815	FALSE
ENSG00000101084	RAB5IF	protein_coding	unknown	0.0390368	0.00691483	0.620807	0.293019	0.040223	0.0552064	0.00874991	0.232465	0.129124	0.0568839	TRUE
ENSG00000101096	NFATC2	protein_coding	unknown	0.017331	0.0412686	0.198918	0.109584	0.632898	0.0211679	0.00345918	0.00539637	0.0198423	0.0498657	FALSE
ENSG00000101098	RIMS4	protein_coding	unknown	0.00636231	0.0206753	0.678258	0.0571785	0.237526	0.00899767	0.0292276	0.121144	0.0440323	0.0388863	FALSE
ENSG00000101104	PABPC1L	protein_coding	unknown	0.209665	0.217105	0.00064384	0.00643436	0.566152	0.296491	0.256404	0.000910527	0.00266853	0.0365079	FALSE
ENSG00000101109	STK4	protein_coding	unknown	0.0804077	0.0287096	0.330431	0.0561055	0.504347	0.0977456	0.0269649	0.0122339	0.0213648	0.0799116	FALSE
ENSG00000101115	SALL4	protein_coding	unknown	0.01506	0.0544677	0.27694	0.0846686	0.568864	0.0244202	0.0205813	0.136932	0.0383622	0.10823	FALSE
ENSG00000101126	ADNP	protein_coding	unknown	0.0291222	0.0377218	0.223361	0.149527	0.560268	0.0377796	0.00251797	0.127007	0.0192384	0.181507	FALSE
ENSG00000101132	PFDN4	protein_coding	unknown	0.0211573	0.0131163	0.820912	0.0385674	0.106247	0.0155233	0.0137329	0.202296	0.0404359	0.141387	FALSE
ENSG00000101134	DOK5	protein_coding	unknown	0.0137089	0.0149357	0.706607	0.0367798	0.227969	0.0162316	0.00379068	0.143116	0.0396801	0.083414	FALSE
ENSG00000101138	CSTF1	protein_coding	unknown	0.024092	0.0464953	0.463565	0.192304	0.273544	0.0275577	0.0264412	0.0708122	0.0563159	0.0954385	FALSE
ENSG00000101144	BMP7	protein_coding	unknown	0.017319	0.0066285	0.457551	0.364842	0.15366	0.0238904	0.00132735	0.11071	0.026167	0.11166	TRUE
ENSG00000101146	RAE1	protein_coding	unknown	0.00697618	0.0632215	0.639049	0.122304	0.16845	0.0093353	0.0437819	0.020679	0.0556155	0.0693831	FALSE
ENSG00000101150	TPD52L2	protein_coding	unknown	0.014764	0.0157043	0.775317	0.0411302	0.153084	0.00853687	0.00291188	0.0942789	0.0208755	0.0771926	FALSE
ENSG00000101152	DNAJC5	protein_coding	unknown	0.0235334	0.0125165	0.391253	0.212916	0.359781	0.0198895	0.0109299	0.127094	0.0565169	0.172425	TRUE
ENSG00000101158	NELFCD	protein_coding	unknown	0.000982169	0.0368784	0.741794	0.0392183	0.181127	0.00116284	0.0282958	0.272753	0.0398989	0.224416	FALSE
ENSG00000101160	CTSZ	protein_coding	unknown	0.000560676	0.0119782	0.309318	0.602752	0.0753913	0.00097112	0.0115622	0.0278075	0.0720268	0.100299	TRUE
ENSG00000101161	PRPF6	protein_coding	unknown	0.0158738	0.045337	0.503797	0.193478	0.241514	0.0189577	0.0440674	0.199692	0.0632848	0.214657	FALSE
ENSG00000101166	PRELID3B	protein_coding	unknown	0.000961506	0.0158786	0.612473	0.000666363	0.37002	0.00166538	0.0196563	0.0528394	0.000908943	0.0656316	FALSE
ENSG00000101181	MTG2	protein_coding	unknown	0.0587769	0.0224487	0.494024	0.0801558	0.344595	0.0806631	0.00852652	0.0335254	0.019843	0.125505	FALSE
ENSG00000101182	PSMA7	protein_coding	unknown	0.0156678	0.0150317	0.837715	0.0634021	0.0681835	0.0130192	0.0118098	0.111612	0.0324547	0.0664511	FALSE
ENSG00000101187	SLCO4A1	protein_coding	unknown	0.0347006	0.026435	0.185685	0.529818	0.223361	0.0289392	0.0236188	0.126064	0.0537154	0.161034	TRUE
ENSG00000101189	MRGBP	protein_coding	unknown	0.0160194	0.00822426	0.538185	0.0114115	0.42616	0.0132774	0.00102976	0.0136281	0.016002	0.0161458	FALSE
ENSG00000101190	TCFL5	protein_coding	unknown	0.0381821	0.00993302	0.306669	0.0787804	0.566435	0.052171	0.0100004	0.0052221	0.0323129	0.0692614	FALSE
ENSG00000101191	DIDO1	protein_coding	unknown	0.018347	0.0438677	0.512797	0.101466	0.323522	0.0305904	0.0402524	0.195412	0.030236	0.191424	FALSE
ENSG00000101193	GID8	protein_coding	unknown	0.0232727	0.0171084	0.50602	0.0563866	0.397212	0.030804	0.00933515	0.101195	0.00586753	0.116796	FALSE
ENSG00000101199	ARFGAP1	protein_coding	unknown	0.0137449	0.0784469	0.63083	0.0749363	0.202042	0.015352	0.0566402	0.170782	0.0160008	0.182312	FALSE
ENSG00000101204	CHRNA4	protein_coding	unknown	0	0.0331391	0.46343	0.0468873	0.456543	0	0.0468658	0.352106	0.0649335	0.240306	TRUE
ENSG00000101210	EEF1A2	protein_coding	unknown	0.000527706	0.0150015	0.707015	0.0474817	0.229975	0.000914014	0.0130608	0.34136	0.0467565	0.288406	FALSE
ENSG00000101216	GMEB2	protein_coding	unknown	0.0120896	0.0180818	0.498376	0.0579707	0.413482	0.0094711	0.0113319	0.194068	0.0236838	0.170984	FALSE
ENSG00000101220	C20orf27	protein_coding	Cytosol	0.00038592	0.000118034	0.906818	0.00623649	0.086442	0.000334218	0.00011894	0.0440695	0.00550234	0.0425889	FALSE
ENSG00000101224	CDC25B	protein_coding	unknown	0.0220716	0.038384	0.474923	0.048655	0.415967	0.0172352	0.0081795	0.169302	0.0369009	0.159484	FALSE
ENSG00000101230	ISM1	protein_coding	unknown	0.0262239	0.0135143	0.22454	0.516705	0.219017	0.0153563	0.0116217	0.00692354	0.069351	0.0844255	TRUE
ENSG00000101236	RNF24	protein_coding	unknown	0.0653006	0.0195294	0.0062452	0.498798	0.410127	0.0190225	0.0247208	0.0105036	0.045809	0.0421098	TRUE
ENSG00000101246	ARFRP1	protein_coding	unknown	0.00180431	0.040924	0.796024	0.0487474	0.112501	0.00291024	0.0412959	0.17242	0.0449369	0.11514	FALSE
ENSG00000101247	NDUFAF5	protein_coding	unknown	0.09298	0.0375036	0.716428	0.0349884	0.1181	0.129919	0.0290169	0.0765899	0.0441455	0.0684573	FALSE
ENSG00000101255	TRIB3	protein_coding	Cytosol	0.0115837	0.0153894	0.65389	0.0518302	0.267306	0.0176346	0.0167609	0.134157	0.0404109	0.0729958	FALSE
ENSG00000101265	RASSF2	protein_coding	unknown	0.0363124	0.0172758	0.364162	0.0872675	0.494982	0.0487658	0.0171907	0.0435097	0.0053448	0.06974	FALSE
ENSG00000101266	CSNK2A1	protein_coding	unknown	0.0310486	0.0354824	0.407751	0.121806	0.403912	0.0207983	0.00624569	0.0547076	0.0301266	0.096334	FALSE
ENSG00000101282	RSPO4	protein_coding	unknown	0.00867868	0.0124871	0.118181	0.308281	0.552372	0.00905716	0.0134062	0.0768985	0.0317835	0.095378	TRUE
ENSG00000101290	CDS2	protein_coding	unknown	0.0229796	0.026139	0.0694858	0.672228	0.209168	0.034015	0.00820219	0.021511	0.0346494	0.0591874	TRUE
ENSG00000101294	HM13	protein_coding	unknown	0.0111551	0.0371609	0.21511	0.549758	0.186816	0.0144737	0.0221581	0.0339086	0.061205	0.0586324	TRUE
ENSG00000101298	SNPH	protein_coding	unknown	0.00917062	0.0231572	0.634362	0.0643787	0.268931	0.0129692	0.0327492	0.303631	0.081996	0.175917	TRUE
ENSG00000101310	SEC23B	protein_coding	unknown	0.00399066	0.0278346	0.708835	0.105446	0.153894	0.00232798	0.0254129	0.184633	0.0456071	0.166406	FALSE
ENSG00000101333	PLCB4	protein_coding	unknown	0.0612988	0.0734362	0.183202	0.16311	0.518953	0.0555165	0.0157902	0.133625	0.0343834	0.227199	FALSE
ENSG00000101335	MYL9	protein_coding	unknown	0.0014596	0.0127705	0.870201	0.0154995	0.100069	0.0025281	0.0113764	0.17146	0.0267287	0.137815	FALSE
ENSG00000101337	TM9SF4	protein_coding	ER	0.0264284	0.0569117	0.0303312	0.775467	0.110862	0.0253562	0.0489691	0.0278779	0.0646152	0.0826007	TRUE
ENSG00000101343	CRNKL1	protein_coding	unknown	0.0388927	0.06801	0.423017	0.10129	0.36879	0.0309711	0.0194257	0.0964074	0.0158583	0.156368	FALSE
ENSG00000101346	POFUT1	protein_coding	unknown	0.0491079	0.00932825	0.0139516	0.812582	0.11503	0.0343464	0.00223991	0.011909	0.0255044	0.0129501	TRUE
ENSG00000101347	SAMHD1	protein_coding	unknown	0.0205441	0.0266898	0.551112	0.165854	0.235801	0.0168229	0.00109269	0.0229651	0.0871874	0.128068	FALSE
ENSG00000101350	KIF3B	protein_coding	unknown	0.0320975	0.00783567	0.150879	0.0990864	0.710102	0.0304289	0.0113106	0.0743881	0.0118438	0.0759149	FALSE
ENSG00000101361	NOP56	protein_coding	unknown	0.0570031	0.0187109	0.41358	0.0995704	0.411136	0.0493666	0.0131444	0.0399486	0.0482567	0.0508322	FALSE
ENSG00000101363	MANBAL	protein_coding	unknown	0.002909	0.00325032	0.530266	0.420872	0.0427027	0.004754	0.00315367	0.0125647	0.0177606	0.0352976	TRUE
ENSG00000101365	IDH3B	protein_coding	unknown	0.00883495	0.0342827	0.847446	0.0593068	0.0501294	0.013614	0.036174	0.102311	0.0384851	0.0649731	FALSE
ENSG00000101367	MAPRE1	protein_coding	unknown	0.0314397	0.0309651	0.593152	0.104375	0.240068	0.0261939	0.01181	0.0900353	0.0332612	0.0977769	FALSE
ENSG00000101384	JAG1	protein_coding	unknown	0.0582051	0.117743	0.0125039	0.520667	0.290882	0.0103879	0.0442434	0.0108515	0.0144257	0.053969	TRUE
ENSG00000101391	CDK5RAP1	protein_coding	unknown	0.00822133	0.0481296	0.674142	0.104795	0.164712	0.0023083	0.0214082	0.0235841	0.046786	0.0469184	FALSE
ENSG00000101400	SNTA1	protein_coding	unknown	0.00748438	0.00692992	0.507342	0.0356418	0.442601	0.0113889	0.0059979	0.05502	0.019931	0.0395304	FALSE
ENSG00000101407	TTI1	protein_coding	unknown	0.0232216	0.0754815	0.413586	0.151818	0.335893	0.0245772	0.0258255	0.0605889	0.039099	0.103181	FALSE
ENSG00000101412	E2F1	protein_coding	unknown	0.00499815	0.0173658	0.48113	0.0649352	0.431571	0.00333984	0.0146035	0.203462	0.0279843	0.170021	FALSE
ENSG00000101413	RPRD1B	protein_coding	unknown	0	0.0700564	0.514652	0.0284512	0.38684	0	0.0346226	0.138474	0.00318463	0.176281	FALSE
ENSG00000101417	PXMP4	protein_coding	unknown	0.0117323	0.0268613	0.501733	0.282888	0.176785	0.00522154	0.0044426	0.0834349	0.0445612	0.0292096	FALSE
ENSG00000101421	CHMP4B	protein_coding	unknown	0.00337104	0.0151354	0.783457	0.0156306	0.182406	0.00357694	0.0104606	0.149177	0.0202281	0.130818	FALSE
ENSG00000101439	CST3	protein_coding	unknown	0.00108348	0.0157806	0.286982	0.684919	0.0112348	0.00187664	0.0220881	0.0551618	0.0467038	0.0113326	TRUE
ENSG00000101442	ACTR5	protein_coding	unknown	0.0158294	0.0520666	0.697552	0.0825467	0.152005	0.00683789	0.0387178	0.0521786	0.0390091	0.0187105	FALSE
ENSG00000101444	AHCY	protein_coding	unknown	0.00195207	0.019962	0.717451	0.0789999	0.181635	0.00200835	0.0207103	0.154839	0.044752	0.130984	FALSE
ENSG00000101447	FAM83D	protein_coding	unknown	0.0113051	0.0215277	0.717468	0.0711419	0.178558	0.00654902	0.00846847	0.0198765	0.0245221	0.0594162	FALSE
ENSG00000101452	DHX35	protein_coding	unknown	0.00179119	0.0988789	0.539146	0.0507909	0.309393	0.00229226	0.0460909	0.00837759	0.0334766	0.0902374	FALSE
ENSG00000101457	DNTTIP1	protein_coding	unknown	0.0221526	0.025458	0.834775	0.0515526	0.066062	0.0193808	0.0125782	0.146453	0.0386153	0.0857684	FALSE
ENSG00000101463	SYNDIG1	protein_coding	unknown	0.0115851	0.0374386	0.497009	0.0989717	0.354996	0.0184837	0.0117533	0.0970684	0.0451886	0.0611295	TRUE
ENSG00000101464	PIGU	protein_coding	unknown	0.0467424	0.0295848	0.0230148	0.825798	0.0748604	0.0278168	0.0156497	0.0173003	0.0298816	0.0120337	TRUE
ENSG00000101473	ACOT8	protein_coding	unknown	0.0147871	0.0287628	0.87343	0.0329112	0.0501085	0.0122847	0.0137226	0.150807	0.0437252	0.0855372	FALSE
ENSG00000101474	APMAP	protein_coding	unknown	0.0234536	0.0240475	0.0553916	0.884972	0.0121356	0.0239263	0.0184014	0.0220993	0.0195805	0.0105469	TRUE
ENSG00000101493	ZNF516	protein_coding	unknown	0.000635646	0.0523481	0.685136	0.0746699	0.18721	0.00110097	0.0616476	0.236695	0.067336	0.126404	FALSE
ENSG00000101544	ADNP2	protein_coding	unknown	0.0283669	0.0217325	0.255246	0.0666441	0.628011	0.0358354	0.0144123	0.219221	0.0405827	0.200062	FALSE
ENSG00000101546	RBFA	protein_coding	unknown	0.0229215	0.0317119	0.839974	0.0186601	0.0867323	0.0179043	0.0195461	0.0530189	0.0215761	0.0343754	FALSE
ENSG00000101557	USP14	protein_coding	unknown	0.0498983	0.0304165	0.338541	0.249935	0.331209	0.0611207	0.0139423	0.0130519	0.0869084	0.121035	FALSE
ENSG00000101558	VAPA	protein_coding	unknown	0.0359225	0.0123622	0.742317	0.0360516	0.173347	0.0217091	0.00129493	0.0194556	0.0138989	0.0148575	TRUE
ENSG00000101574	METTL4	protein_coding	unknown	0.0659632	0.0577921	0.413335	0.0649664	0.397944	0.0156129	0.00909046	0.0563363	0.0305183	0.0381176	FALSE
ENSG00000101577	LPIN2	protein_coding	unknown	0.0357865	0.038967	0.26354	0.122102	0.539604	0.0470722	0.00637697	0.13081	0.022702	0.194208	FALSE
ENSG00000101596	SMCHD1	protein_coding	unknown	0.104316	0.0482266	0.272021	0.123526	0.45191	0.0869817	0.029176	0.158374	0.00871029	0.216504	FALSE
ENSG00000101608	MYL12A	protein_coding	unknown	0.029277	0.0237888	0.862662	0.0435578	0.0407148	0.0105774	0.00684175	0.0103863	0.0145676	0.031416	FALSE
ENSG00000101624	CEP76	protein_coding	unknown	0.080443	0.0444103	0.409694	0.0865868	0.378866	0.0735365	0.0278223	0.0958357	0.0298527	0.10294	FALSE
ENSG00000101639	CEP192	protein_coding	unknown	0.0523377	0.0498029	0.23109	0.114497	0.552273	0.0390487	0.000479974	0.0429963	0.0295349	0.11206	FALSE
ENSG00000101654	RNMT	protein_coding	unknown	0.0660302	0.0311181	0.624333	0.004159	0.27436	0.0531852	0.00503931	0.00865594	0.00384287	0.0457257	FALSE
ENSG00000101665	SMAD7	protein_coding	unknown	0.0260067	0.047217	0.299609	0.14913	0.478037	0.0135048	0.0180795	0.0702391	0.0166839	0.110438	FALSE
ENSG00000101680	LAMA1	protein_coding	unknown	0.0189537	0.035489	0.0853538	0.655277	0.204927	0.0134486	0.0267322	0.0473348	0.110144	0.107151	TRUE
ENSG00000101745	ANKRD12	protein_coding	unknown	0.0752138	0.021639	0.127712	0.0549164	0.720519	0.0596612	0.0250843	0.0483728	0.0229594	0.0889217	FALSE
ENSG00000101751	POLI	protein_coding	unknown	0.141122	0.0362926	0.395502	0.0760339	0.35105	0.0104791	0.0374131	0.250226	0.0825312	0.119803	FALSE
ENSG00000101752	MIB1	protein_coding	unknown	0.0587874	0.036705	0.284386	0.121197	0.498924	0.0598685	0.0176626	0.103443	0.0167715	0.148352	FALSE
ENSG00000101773	RBBP8	protein_coding	unknown	0.0351301	0.0178789	0.236312	0.0501221	0.660557	0.0265363	0.0148981	0.0819825	0.00764591	0.0859748	FALSE
ENSG00000101782	RIOK3	protein_coding	unknown	0.0337404	0.0234576	0.39089	0.115658	0.436254	0.0355712	0.0200204	0.230766	0.00570728	0.242824	FALSE
ENSG00000101811	CSTF2	protein_coding	unknown	0.0103981	0.0319341	0.694733	0.0948655	0.168069	0.01801	0.0332521	0.274635	0.0676989	0.239559	FALSE
ENSG00000101843	PSMD10	protein_coding	unknown	0.026949	0.0202531	0.863173	0.0419497	0.0476749	0.0102448	0.00851988	0.0772393	0.0340838	0.0410671	FALSE
ENSG00000101844	ATG4A	protein_coding	unknown	0.0389486	0.0114384	0.752344	0.0420064	0.155262	0.0209281	0.00637976	0.00294912	0.0167799	0.0342773	FALSE
ENSG00000101846	STS	protein_coding	unknown	0.301865	0.0424913	0.0846935	0.134085	0.436865	0.0969458	0.0492122	0.016945	0.0147262	0.0765611	TRUE
ENSG00000101849	TBL1X	protein_coding	unknown	0.0374639	0.0296089	0.101417	0.110823	0.720687	0.0230982	0.0125598	0.104229	0.0132653	0.143732	FALSE
ENSG00000101856	PGRMC1	protein_coding	unknown	0.0507932	0.00765699	0.0590855	0.862329	0.020135	0.0442938	0.00777257	0.034006	0.0408873	0.0279371	TRUE
ENSG00000101868	POLA1	protein_coding	unknown	0.0363374	0.0807671	0.279168	0.207126	0.396602	0.0316625	0.0160874	0.0595827	0.064559	0.144621	FALSE
ENSG00000101871	MID1	protein_coding	unknown	0	0.0696727	0.308254	0.0188199	0.603254	0	0.0979179	0.406071	0.0266154	0.281537	TRUE
ENSG00000101882	NKAP	protein_coding	unknown	0.0328689	0.021224	0.643876	0.0936171	0.208414	0.0386411	0.00455523	0.0558442	0.0442461	0.134176	FALSE
ENSG00000101888	NXT2	protein_coding	unknown	0.0296327	0.00708283	0.490156	0.0334035	0.439725	0.0340475	0.00977805	0.19954	0.0410625	0.134208	FALSE
ENSG00000101898	MCTS2P	protein_coding	unknown	0.0882585	0.0309989	0.453736	0.0501601	0.376846	0.0918222	0.0240924	0.055001	0.0132674	0.0259963	FALSE
ENSG00000101901	ALG13	protein_coding	unknown	0.0600374	0.0502037	0.702637	0.0440059	0.143116	0.0372109	0.0284042	0.271762	0.0602893	0.191171	FALSE
ENSG00000101911	PRPS2	protein_coding	unknown	0.00692523	0.0198192	0.579043	0.0585509	0.335662	0.00232101	0.0166091	0.154686	0.0357182	0.13802	FALSE
ENSG00000101928	MOSPD1	protein_coding	unknown	0.0721662	0.0542963	0.437945	0.0798314	0.355761	0.0920854	0.0697136	0.0267398	0.0136905	0.0354211	TRUE
ENSG00000101935	AMMECR1	protein_coding	unknown	0.107269	0.0347848	0.427085	0.108079	0.322782	0.00990666	0.0136616	0.197316	0.068229	0.105519	FALSE
ENSG00000101938	CHRDL1	protein_coding	unknown	0.040331	0.0164121	0.0748911	0.810024	0.0583422	0.00977593	0.0149288	0.0234184	0.066973	0.0549952	TRUE
ENSG00000101940	WDR13	protein_coding	unknown	0.000385174	0.0269309	0.805873	0.0182566	0.148554	0.000666867	0.0321886	0.192053	0.017521	0.169036	FALSE
ENSG00000101945	SUV39H1	protein_coding	unknown	0.0169163	0.0254012	0.644942	0.0825502	0.23019	0.0146826	0.00680576	0.183883	0.0122167	0.179529	FALSE
ENSG00000101955	SRPX	protein_coding	unknown	0.0116176	0.0195678	0.0731307	0.842302	0.0533821	0.010832	0.0293046	0.0177209	0.0328307	0.0153652	TRUE
ENSG00000101966	XIAP	protein_coding	unknown	0.034053	0.0308471	0.306649	0.0641681	0.564283	0.0448713	0.0113548	0.103623	0.00498012	0.14212	FALSE
ENSG00000101972	STAG2	protein_coding	unknown	0.04778	0.030397	0.3044	0.178072	0.43935	0.0636298	0.0257372	0.114154	0.0706115	0.222659	FALSE
ENSG00000101974	ATP11C	protein_coding	unknown	0.0316391	0.0407978	0.0405339	0.605196	0.281833	0.0317175	0.0141037	0.0272288	0.104774	0.149439	TRUE
ENSG00000101986	ABCD1	protein_coding	unknown	0.0138881	0.0373811	0.517164	0.196734	0.234832	0.0157228	0.00994638	0.0521832	0.0434241	0.0932573	TRUE
ENSG00000101997	CCDC22	protein_coding	unknown	0.000917787	0.0205991	0.793413	0.0699648	0.115106	0.000658664	0.0204311	0.172468	0.0270178	0.155873	FALSE
ENSG00000102003	SYP	protein_coding	unknown	0.00264897	0.0537668	0.0994865	0.710489	0.133609	0.00266031	0.046751	0.0783112	0.0574979	0.114451	TRUE
ENSG00000102007	PLP2	protein_coding	unknown	0.00530622	0.00203421	0.268196	0.636981	0.0874826	0.00745409	0.00232031	0.0184057	0.0669386	0.0593668	TRUE
ENSG00000102024	PLS3	protein_coding	unknown	0.0157116	0.0368528	0.553955	0.201976	0.191505	0.0174966	0.00573753	0.0415437	0.0934816	0.158259	FALSE
ENSG00000102030	NAA10	protein_coding	unknown	0.000759864	0.0104018	0.862381	0.00136731	0.12509	0.00131612	0.0180164	0.129571	0.00236826	0.129845	FALSE
ENSG00000102034	ELF4	protein_coding	unknown	0.00772531	0.0478508	0.146359	0.0888655	0.709199	0.0109252	0.0452804	0.0433813	0.0134221	0.0643143	FALSE
ENSG00000102038	SMARCA1	protein_coding	unknown	0.0640502	0.0345219	0.474492	0.197511	0.229424	0.0739081	0.00496271	0.0671343	0.11134	0.113151	FALSE
ENSG00000102043	MTMR8	protein_coding	unknown	0.0423584	0.0769197	0.490345	0.133611	0.256766	0.0403676	0.0860479	0.180402	0.0721686	0.179499	FALSE
ENSG00000102053	ZC3H12B	protein_coding	unknown	0.0471986	0.00919454	0.210002	0.0404336	0.693172	0.0320826	0.0111983	0.0123673	0.0277479	0.0833961	FALSE
ENSG00000102054	RBBP7	protein_coding	unknown	0.0427089	0.0339034	0.596911	0.0979902	0.228487	0.0392104	0.0082206	0.0869723	0.0273456	0.110627	FALSE
ENSG00000102078	SLC25A14	protein_coding	unknown	0.024562	0.0548933	0.545429	0.150136	0.22498	0.0381843	0.0275096	0.2064	0.0435728	0.152208	TRUE
ENSG00000102081	FMR1	protein_coding	unknown	0.0579645	0.051092	0.415383	0.076113	0.399448	0.0502977	0.0156088	0.11278	0.0332726	0.11807	FALSE
ENSG00000102098	SCML2	protein_coding	unknown	0.0210728	0.0629468	0.446302	0.100554	0.369124	0.0298015	0.0662318	0.179686	0.123854	0.0402014	FALSE
ENSG00000102100	SLC35A2	protein_coding	unknown	5.28683e-05	0.0230223	0.122499	0.809349	0.0450759	7.44498e-05	0.0188317	0.0294328	0.029315	0.0710778	TRUE
ENSG00000102103	PQBP1	protein_coding	unknown	0.00228806	0.0228003	0.831011	0.0743555	0.0695456	0.00394584	0.0197223	0.135642	0.0251816	0.11924	FALSE
ENSG00000102109	PCSK1N	protein_coding	unknown	0.00481707	0.0167968	0.250761	0.571059	0.156565	0.0052381	0.0210698	0.0262752	0.0920074	0.0882698	TRUE
ENSG00000102119	EMD	protein_coding	unknown	0.00373429	0.014964	0.692227	0	0.289075	0.00646798	0.0198006	0.0611103	0	0.052251	TRUE
ENSG00000102125	TAZ	protein_coding	unknown	0.015366	0.0344728	0.643259	0.180931	0.125971	0.0186317	0.0158095	0.173049	0.0567943	0.166851	TRUE
ENSG00000102144	PGK1	protein_coding	unknown	0.0426586	0.0293587	0.715943	0.122745	0.0892942	0.0264242	0.0102797	0.0850129	0.066149	0.0480047	FALSE
ENSG00000102158	MAGT1	protein_coding	unknown	0.0268295	0.0265821	0.0338155	0.89911	0.0136633	0.0307838	0.00828552	0.0128507	0.0341438	0.0110406	TRUE
ENSG00000102172	SMS	protein_coding	unknown	0.0135507	0.00672449	0.739992	0.00464824	0.235085	0.0185228	0.000795322	0.0435033	0.0040491	0.0571817	FALSE
ENSG00000102178	UBL4A	protein_coding	Cytosol	0.0047338	0.0016527	0.702974	0.0143556	0.276284	0.00778964	0.00264451	0.101348	0.0124494	0.084958	FALSE
ENSG00000102181	CD99L2	protein_coding	unknown	0.0181245	0.0425048	0.059275	0.662367	0.217729	0.0121014	0.0324899	0.0262278	0.0208055	0.0707665	TRUE
ENSG00000102189	EEA1	protein_coding	unknown	0.0420516	0.0171337	0.246793	0.176216	0.517806	0.0424627	0.0196463	0.229538	0.0324922	0.241311	FALSE
ENSG00000102218	RP2	protein_coding	unknown	0.0442532	0.00867159	0.614393	0.132613	0.200069	0.0417797	0.00748367	0.20608	0.113623	0.0581612	FALSE
ENSG00000102221	JADE3	protein_coding	unknown	0.0103886	0.0353509	0.328993	0.0890191	0.536249	0.0122688	0.0283926	0.145852	0.0159416	0.141875	FALSE
ENSG00000102225	CDK16	protein_coding	unknown	0.000213733	0.025541	0.55004	0.0193171	0.404888	0.000370196	0.0263768	0.33283	0.0334582	0.292592	FALSE
ENSG00000102226	USP11	protein_coding	unknown	0.0032046	0.0369396	0.657553	0.106431	0.195872	0.00388638	0.0319129	0.278012	0.0451121	0.237663	FALSE
ENSG00000102241	HTATSF1	protein_coding	unknown	0.0305225	0.0148694	0.656858	0.0721391	0.225611	0.0333595	0.00943978	0.0785573	0.0189781	0.121455	FALSE
ENSG00000102265	TIMP1	protein_coding	unknown	0.00244684	0.0200111	0.0976317	0.868194	0.0117163	0.00160124	0.0124972	0.0205204	0.0216158	0.0119274	TRUE
ENSG00000102271	KLHL4	protein_coding	unknown	0.0318553	0.0565459	0.449204	0.145878	0.316517	0.0237516	0.00759946	0.0999695	0.0216746	0.139641	FALSE
ENSG00000102290	PCDH11X	protein_coding	unknown	0.181094	0.0774845	0.0604672	0.533376	0.147579	0.116717	0.0699328	0.0622107	0.0290121	0.100185	TRUE
ENSG00000102302	FGD1	protein_coding	unknown	0.000947277	0.0143964	0.39085	0.0654033	0.528403	0.00133965	0.0199497	0.311184	0.0725087	0.217386	FALSE
ENSG00000102309	PIN4	protein_coding	unknown	0.0017364	0.0387432	0.95015	0.00141293	0.00795792	0.00200178	0.0176317	0.021166	0.00242467	0.00707157	FALSE
ENSG00000102312	PORCN	protein_coding	unknown	0.000303804	0.0202172	0.33594	0.497887	0.145652	0.000205531	0.0301746	0.0995088	0.0802135	0.145912	TRUE
ENSG00000102316	MAGED2	protein_coding	unknown	0.0138095	0.0447179	0.394541	0.486166	0.060766	0.0137092	0.0176119	0.106196	0.11713	0.0322237	FALSE
ENSG00000102317	RBM3	protein_coding	unknown	0.0304524	0.0114616	0.849937	0.0771923	0.0309568	0.0383012	0.00527453	0.137963	0.061747	0.0431891	TRUE
ENSG00000102359	SRPX2	protein_coding	unknown	0.0409426	0.0175761	0.0551808	0.803406	0.0828942	0.0352578	0.0117602	0.0294297	0.102993	0.0961285	TRUE
ENSG00000102362	SYTL4	protein_coding	unknown	0.0759332	0.0354446	0.378319	0.232075	0.278229	0.0393688	0.0278928	0.225206	0.102496	0.134187	FALSE
ENSG00000102384	CENPI	protein_coding	unknown	0.023722	0.0635949	0.374221	0.214406	0.324056	0.0169388	0.0227091	0.0624226	0.0702539	0.0717906	FALSE
ENSG00000102390	PBDC1	protein_coding	unknown	0.0572668	0.0141013	0.621016	0.103248	0.204368	0.0298837	0.015134	0.0150726	0.0335775	0.0332546	FALSE
ENSG00000102393	GLA	protein_coding	unknown	0.0316397	0.0257685	0.136372	0.797075	0.00914405	0.0311598	0.00410921	0.0600629	0.0405504	0.012652	TRUE
ENSG00000102401	ARMCX3	protein_coding	unknown	0.0526877	0.0314682	0.548175	0.173895	0.193774	0.0403264	0.0100725	0.0585163	0.0764217	0.0521317	TRUE
ENSG00000102409	BEX4	protein_coding	unknown	0.0274281	0.00656561	0.917033	0.0125586	0.0364147	0.0386646	0.00488296	0.0912165	0.0177606	0.0396744	FALSE
ENSG00000102468	HTR2A	protein_coding	unknown	0.0632185	0.0325923	0.251195	0.36467	0.288325	0.0415882	0.0338872	0.119925	0.0325177	0.080329	TRUE
ENSG00000102471	NDFIP2	protein_coding	unknown	0.0568451	0.0197557	0.20294	0.580628	0.139831	0.0519471	0.0177806	0.113676	0.0632434	0.0536484	TRUE
ENSG00000102531	FNDC3A	protein_coding	unknown	0.0619792	0.0298521	0.289608	0.131641	0.486919	0.0814535	0.0295295	0.0109619	0.0523751	0.0933372	TRUE
ENSG00000102543	CDADC1	protein_coding	unknown	0.16374	0.0479388	0.382456	0.0977952	0.308069	0.0284273	0.0187097	0.0968737	0.015037	0.121628	FALSE
ENSG00000102547	CAB39L	protein_coding	unknown	0.0445021	0.0180041	0.550969	0.0451956	0.341329	0.0413585	0.0127	0.0678835	0.0340386	0.0677985	FALSE
ENSG00000102554	KLF5	protein_coding	unknown	0.0167596	0.0366747	0.392095	0.0708666	0.483604	0.0237241	0.0183522	0.272643	0.0307054	0.243364	FALSE
ENSG00000102572	STK24	protein_coding	unknown	0.016839	0.00222748	0.223752	0.0411293	0.716053	0.0248808	0.00225681	0.113336	0.0344665	0.0967566	FALSE
ENSG00000102580	DNAJC3	protein_coding	unknown	0.0345833	0.00989759	0.00636118	0.824194	0.124964	0.0265856	0.00868856	0.00382613	0.0397059	0.0588762	TRUE
ENSG00000102595	UGGT2	protein_coding	unknown	0.186396	0.0336534	0.074468	0.619616	0.0858668	0.116571	0.0574716	0.1125	0.0147822	0.0445982	TRUE
ENSG00000102606	ARHGEF7	protein_coding	unknown	0.0251844	0.11473	0.329398	0.101696	0.428992	0.0325614	0.0453157	0.0645172	0.0197062	0.119006	FALSE
ENSG00000102678	FGF9	protein_coding	unknown	0.104477	0.0251744	0.17379	0.216118	0.48044	0.176252	0.0436034	0.175755	0.0731895	0.0585615	FALSE
ENSG00000102699	PARP4	protein_coding	unknown	0.0267783	0.0462448	0.393973	0.199981	0.333023	0.0332322	0.00837532	0.0091172	0.111818	0.144309	FALSE
ENSG00000102710	SUPT20H	protein_coding	unknown	0.0797693	0.0489912	0.379404	0.0120064	0.479829	0.0957513	0.0304481	0.0212526	0.00773709	0.0788187	FALSE
ENSG00000102738	MRPS31	protein_coding	unknown	0.0693663	0.0337184	0.59021	0.164312	0.142394	0.0222289	0.0213269	0.187624	0.092263	0.112913	FALSE
ENSG00000102743	SLC25A15	protein_coding	unknown	0.0294232	0.0113251	0.271315	0.0748472	0.613089	0.0243365	0.0099143	0.0330015	0.0158411	0.00191994	TRUE
ENSG00000102753	KPNA3	protein_coding	unknown	0.0374531	0.0245865	0.275129	0.143237	0.519595	0.0281673	0.0128876	0.104529	0.0405096	0.145903	FALSE
ENSG00000102760	RGCC	protein_coding	unknown	0.0744116	0.0212989	0.72689	0.023387	0.154012	0.103896	0.0149162	0.1025	0.0405075	0.13526	FALSE
ENSG00000102763	VWA8	protein_coding	unknown	0.10551	0.054191	0.197436	0.368606	0.274257	0.0686717	0.0273079	0.0302728	0.0684175	0.0871191	FALSE
ENSG00000102780	DGKH	protein_coding	unknown	0.0411087	0.0602974	0.269834	0.11169	0.51707	0.0227721	0.0136739	0.107386	0.0352882	0.0965467	FALSE
ENSG00000102781	KATNAL1	protein_coding	unknown	0.0323998	0.036679	0.312833	0.0646687	0.55342	0.0331292	0.0212638	0.0579285	0.00703731	0.0785624	FALSE
ENSG00000102786	INTS6	protein_coding	unknown	0.110941	0.0672288	0.139797	0.0716288	0.610405	0.0426996	0.0429105	0.0644056	0.045695	0.0155551	FALSE
ENSG00000102796	DHRS12	protein_coding	unknown	0.100186	0.0356053	0.523937	0.016739	0.323532	0.0601972	0.0147581	0.305792	0.0289928	0.266642	FALSE
ENSG00000102804	TSC22D1	protein_coding	unknown	0.099048	0.0419927	0.589228	0.0696305	0.200101	0.0378584	0.0461709	0.118155	0.0457435	0.0640986	FALSE
ENSG00000102805	CLN5	protein_coding	unknown	0.105579	0.0311803	0.0852568	0.689724	0.0882596	0.085347	0.0195902	0.0736633	0.0513547	0.0654499	TRUE
ENSG00000102858	MGRN1	protein_coding	unknown	0.0104908	0.0386902	0.3211	0.0368101	0.592909	0.0100606	0.0402808	0.116265	0.0333996	0.115671	FALSE
ENSG00000102870	ZNF629	protein_coding	unknown	0.0161473	0.0525894	0.408349	0.115742	0.407172	0.0219766	0.0255093	0.14613	0.0110298	0.170044	FALSE
[truncated: 11,143 more rows]

## Sheet: gene_upr
ensembl_gene_id	gene_name	gene_biotype	markers	Nucleus	Nucleolus	Cytosol	Membrane	Granule	sd_Nucleus	sd_Nucleolus	sd_Cytosol	sd_Membrane	sd_Granule	signal_or_TM
ENSG00000000003	TSPAN6	protein_coding	unknown	0.0720594	0.000265388	0.495904	0.129243	0.302528	0.0985259	0.000239789	0.125928	0.0992039	0.0994869	TRUE
ENSG00000000419	DPM1	protein_coding	unknown	0.0462554	0.00622182	0.906451	0.0231057	0.0179665	0.0508406	0.00465803	0.0819851	0.0272812	0.0262654	FALSE
ENSG00000000457	SCYL3	protein_coding	unknown	0.144392	0.031293	0.347318	0.0275395	0.449458	0.0817578	0.0202816	0.108751	0.0300946	0.0778481	FALSE
ENSG00000000460	C1orf112	protein_coding	unknown	0.10306	0.0245301	0.331844	0.0587425	0.481823	0.115091	0.0199548	0.0671083	0.0373752	0.0778498	FALSE
ENSG00000001036	FUCA2	protein_coding	unknown	0.0413335	8.63615e-07	0.338006	0.10377	0.51689	0.062586	1.49583e-06	0.0781449	0.0833618	0.0402816	TRUE
ENSG00000001084	GCLC	protein_coding	unknown	0.0349126	0.0196489	0.534921	0.065238	0.34528	0.0323496	0.0166972	0.187965	0.0479954	0.0955837	FALSE
ENSG00000001167	NFYA	protein_coding	unknown	0.0109502	0.0183823	0.517418	0.0679161	0.385334	0.0189664	0.0160999	0.161725	0.0183105	0.120269	FALSE
ENSG00000001460	STPG1	protein_coding	unknown	0.0543307	0.0109479	0.571167	0.00930054	0.354254	0.0483213	0.00492565	0.115698	0.01157	0.0962047	FALSE
ENSG00000001461	NIPAL3	protein_coding	unknown	0.00838669	0.00755953	0.487025	0.0354434	0.461585	0.0145262	0.00994823	0.105004	0.00998369	0.0941167	TRUE
ENSG00000001497	LAS1L	protein_coding	unknown	0.0296012	0.012256	0.732322	0.0360666	0.189755	0.0271244	0.0108895	0.166252	0.0287933	0.109875	FALSE
ENSG00000001561	ENPP4	protein_coding	unknown	0.0155325	0.0133357	0.055209	0.244944	0.670979	0.0127638	0.00929047	0.0191821	0.198875	0.240112	TRUE
ENSG00000001617	SEMA3F	protein_coding	unknown	0.00654858	0.00540098	0.446796	0.0559368	0.485318	0.0113425	0.00833688	0.0703843	0.00155888	0.0509573	TRUE
ENSG00000001629	ANKIB1	protein_coding	unknown	0.0514188	0.0122642	0.182093	0.0504837	0.70374	0.0608008	0.0115486	0.0803272	0.0303897	0.0499405	FALSE
ENSG00000001630	CYP51A1	protein_coding	unknown	0.0780403	0.000638585	0.185997	0.15699	0.578334	0.0784169	0.000909874	0.0328527	0.111824	0.141781	TRUE
ENSG00000001631	KRIT1	protein_coding	unknown	0.0968889	0.0487837	0.196042	0.0343683	0.623917	0.123551	0.0463261	0.133407	0.0393715	0.118849	FALSE
ENSG00000002016	RAD52	protein_coding	unknown	0.0159948	0.0255513	0.6011	0.0369036	0.32045	0.0232786	0.0111582	0.138596	0.00117574	0.1457	FALSE
ENSG00000002330	BAD	protein_coding	Cytosol	3.63323e-05	0.00599343	0.991649	0.00165397	0.000667558	4.92255e-05	0.0103776	0.0113203	0.00170458	0.00103401	FALSE
ENSG00000002549	LAP3	protein_coding	unknown	0.0272658	0.0197474	0.674441	0.0502241	0.228322	0.0210186	0.00718741	0.148216	0.0210611	0.0999183	FALSE
ENSG00000002586	CD99	protein_coding	unknown	0.0171338	0.00032422	0.709718	0.0389279	0.233896	0.0294081	0.000429613	0.187407	0.0433198	0.138784	TRUE
ENSG00000002746	HECW1	protein_coding	unknown	0.0580797	0.00298557	0.777036	0.00399404	0.157905	0.0647224	0.00225053	0.1295	0.00691788	0.123483	FALSE
ENSG00000002822	MAD1L1	protein_coding	unknown	0.01148	0.0159747	0.682258	0.0746251	0.215662	0.0144528	0.0139335	0.130141	0.0163709	0.0998163	TRUE
ENSG00000002834	LASP1	protein_coding	unknown	0.0102693	0.00900444	0.441342	0.0602484	0.479136	0.017787	0.0108802	0.14	0.0104875	0.134792	FALSE
ENSG00000002919	SNX11	protein_coding	unknown	0.0415479	0.0173175	0.729634	0.0268751	0.184625	0.0168165	0.0126168	0.169979	0.0344673	0.127506	FALSE
ENSG00000003056	M6PR	protein_coding	unknown	0.0193493	0.00940779	0.618442	0.0691609	0.28364	0.0140287	0.0053983	0.0782887	0.0386495	0.0656047	TRUE
ENSG00000003096	KLHL13	protein_coding	unknown	0.00768737	0.00464835	0.36391	0.052117	0.571637	0.0101466	0.00631986	0.0404709	0.000310986	0.0243154	FALSE
ENSG00000003137	CYP26B1	protein_coding	unknown	0.0231026	0.0181651	0.318172	0.0366827	0.603878	0.0399837	0.0293441	0.067633	0.0300961	0.16601	TRUE
ENSG00000003249	DBNDD1	protein_coding	unknown	0.0226365	0.00124358	0.544124	0.00791325	0.424083	0.038945	0.00100751	0.198103	0.0111586	0.215621	FALSE
ENSG00000003393	ALS2	protein_coding	unknown	0.0148528	0.0295011	0.483294	0.0641154	0.408237	0.018917	0.00307554	0.0584766	0.00721115	0.0412214	FALSE
ENSG00000003400	CASP10	protein_coding	unknown	0.138938	0.0454671	0.43863	0.111316	0.265649	0.190675	0.0577601	0.0964931	0.0518703	0.158256	FALSE
ENSG00000003402	CFLAR	protein_coding	unknown	0.0754371	0.0192406	0.548184	0.0330117	0.324126	0.0908521	0.0124381	0.104958	0.0313889	0.0834542	FALSE
ENSG00000003436	TFPI	protein_coding	unknown	0.107553	0.0131533	0.320148	0.119396	0.439749	0.123973	0.0173036	0.172242	0.0599952	0.120978	TRUE
ENSG00000003509	NDUFAF7	protein_coding	unknown	0.109088	0.0491953	0.716003	0.0216932	0.104021	0.143093	0.0449413	0.0717495	0.028355	0.0797403	FALSE
ENSG00000003756	RBM5	protein_coding	unknown	0.0505785	0.0504362	0.499813	0.019541	0.379631	0.0422609	0.027294	0.0753202	0.0286341	0.0319745	FALSE
ENSG00000003989	SLC7A2	protein_coding	unknown	0.0207515	0.013836	0.145708	0.14111	0.678595	0.0206258	0.0123129	0.0356844	0.0469159	0.0413192	TRUE
ENSG00000004059	ARF5	protein_coding	unknown	0.0116437	0.00307255	0.977569	2.80346e-06	0.00771194	0.0192922	0.00496806	0.0244246	4.85574e-06	0.0085012	FALSE
ENSG00000004142	POLDIP2	protein_coding	unknown	0.00378184	0.00149838	0.688783	0.00728886	0.298648	0.00340089	0.00124447	0.0718161	0.00523122	0.0738595	FALSE
ENSG00000004399	PLXND1	protein_coding	unknown	0.0106188	0.0081377	0.11726	0.23126	0.632723	0.0173626	0.0140916	0.0520988	0.127974	0.147019	TRUE
ENSG00000004455	AK2	protein_coding	Cytosol	0.0356291	0.00278882	0.828693	0.0105552	0.122334	0.0343948	0.00181206	0.100208	0.0143274	0.0598748	FALSE
ENSG00000004478	FKBP4	protein_coding	unknown	0.0207848	0.0141586	0.562822	0.0560216	0.346213	0.0180923	0.0122642	0.131449	0.0222609	0.0798063	FALSE
ENSG00000004487	KDM1A	protein_coding	unknown	0.0077	0.0173815	0.486329	0.052122	0.436467	0.0127834	0.016965	0.138207	0.0280524	0.0932906	FALSE
ENSG00000004534	RBM6	protein_coding	unknown	0.0189475	0.0383261	0.469204	0.055735	0.417787	0.022759	0.00461466	0.146446	0.0210442	0.124139	FALSE
ENSG00000004660	CAMKK1	protein_coding	unknown	0.0210617	0.0141912	0.54269	0.0569364	0.365121	0.0185921	0.0123781	0.162368	0.0225299	0.120831	FALSE
ENSG00000004700	RECQL	protein_coding	unknown	0.0157202	0.0165781	0.460761	0.0645344	0.442406	0.0150899	0.00625717	0.0687351	0.00315275	0.0442352	FALSE
ENSG00000004766	VPS50	protein_coding	unknown	0.0969079	0.0515935	0.309925	0.111515	0.430059	0.0757551	0.0179259	0.0889832	0.0150058	0.0796482	FALSE
ENSG00000004779	NDUFAB1	protein_coding	unknown	0.0491901	0.00120755	0.881002	0.0216773	0.0469229	0.0442045	0.00106988	0.102796	0.0204157	0.0433479	FALSE
ENSG00000004864	SLC25A13	protein_coding	unknown	0.0734741	0.013017	0.232307	0.0360633	0.645139	0.0407744	0.00742368	0.147402	0.0341409	0.0696079	TRUE
ENSG00000004866	ST7	protein_coding	unknown	0.0841283	0.0110502	0.399666	0.11068	0.394475	0.0956846	0.0100267	0.0705501	0.0480119	0.0480124	TRUE
ENSG00000004897	CDC27	protein_coding	unknown	0.0449158	0.0101017	0.199593	0.0373836	0.708006	0.0571824	0.00656464	0.0689081	0.03381	0.0359028	FALSE
ENSG00000004961	HCCS	protein_coding	unknown	0.0151004	0.0143262	0.722367	0.00507496	0.243131	0.00763521	0.00853595	0.0876724	0.00595172	0.0777674	FALSE
ENSG00000004975	DVL2	protein_coding	unknown	0.0416699	0.0177635	0.682962	0.022888	0.234717	0.0238136	0.0111069	0.0676305	0.0186358	0.0416311	FALSE
ENSG00000005007	UPF1	protein_coding	unknown	0.0692902	0.0137627	0.593447	0.0582942	0.265206	0.0816689	0.0213496	0.247329	0.0162638	0.242547	FALSE
ENSG00000005022	SLC25A5	protein_coding	unknown	0.00427731	0.000785798	0.90233	0.00570788	0.0868994	0.00429534	0.000902512	0.0756308	0.00373327	0.0694486	TRUE
ENSG00000005059	MCUB	protein_coding	unknown	0.0295135	0.00812462	0.465913	0.0146866	0.481762	0.0368065	0.00575069	0.076397	0.0152543	0.0415114	TRUE
ENSG00000005073	HOXA11	protein_coding	unknown	0.00449198	0.00774862	0.767409	0.022256	0.198095	0.00573693	0.00710052	0.0803782	0.0189489	0.059017	FALSE
ENSG00000005075	POLR2J	protein_coding	unknown	0.0311162	0.00227245	0.921145	0	0.0454667	0.0524337	0.00393599	0.0987461	0	0.0458375	FALSE
ENSG00000005100	DHX33	protein_coding	unknown	0.0102279	0.0119833	0.285238	0.0377782	0.654772	0.0115179	0.0104759	0.157234	0.0260746	0.113487	FALSE
ENSG00000005156	LIG3	protein_coding	unknown	0.0233448	0.0364972	0.342685	0.0696555	0.527818	0.0297431	0.0149166	0.114554	0.0195017	0.081442	FALSE
ENSG00000005175	RPAP3	protein_coding	unknown	0.046423	0.0122434	0.475999	0.0487451	0.416589	0.0614428	0.00389818	0.105452	0.0342011	0.0391628	FALSE
ENSG00000005187	ACSM3	protein_coding	unknown	0.0704647	0.0266132	0.493182	0.0768127	0.332927	0.0812486	0.0155431	0.0584145	0.0299379	0.0954653	FALSE
ENSG00000005189	REXO5	protein_coding	unknown	0.0573637	0.0182125	0.584108	0.0243593	0.315956	0.0756085	0.0170243	0.111457	0.0233363	0.0346694	FALSE
ENSG00000005194	CIAPIN1	protein_coding	unknown	0.0151135	0.00621863	0.819112	0.0108078	0.148748	0.0125882	0.00480326	0.124383	0.016995	0.0922836	FALSE
ENSG00000005206	SPPL2B	protein_coding	unknown	0.0470789	0.0517476	0.413774	0.183637	0.303762	0.0441975	0.00865936	0.117667	0.095253	0.170804	TRUE
ENSG00000005238	FAM214B	protein_coding	unknown	0.0415735	0.0236042	0.482022	0.0458579	0.406943	0.0353604	0.0131523	0.0916854	0.0173036	0.0979202	FALSE
ENSG00000005243	COPZ2	protein_coding	unknown	0.00486251	0.00077168	0.899866	0.0177238	0.0767758	0.00617465	0.00102213	0.0657662	0.0185231	0.0754156	FALSE
ENSG00000005249	PRKAR2B	protein_coding	unknown	0.0100248	0.0106398	0.395229	0.071749	0.512357	0.0103701	0.00900616	0.0142609	0.0137367	0.00862125	FALSE
ENSG00000005302	MSL3	protein_coding	unknown	0.04218	0.011066	0.391461	0.0110751	0.544218	0.0517679	0.010158	0.0532994	0.0140847	0.00668349	FALSE
ENSG00000005339	CREBBP	protein_coding	unknown	0.00726307	0.00449904	0.0143874	0.0414555	0.932395	0.00732143	0.00636261	0.0203469	0.0586269	0.0799326	FALSE
ENSG00000005436	GCFC2	protein_coding	unknown	0.0744187	0.00897231	0.243523	0.0253365	0.64775	0.0995387	0.0108033	0.0889784	0.0405736	0.0935407	FALSE
ENSG00000005448	WDR54	protein_coding	unknown	0.0489695	0.0090509	0.624149	0.0861339	0.231697	0.0553533	0.00850067	0.0547107	0.0257732	0.00241058	FALSE
ENSG00000005469	CROT	protein_coding	unknown	0.322187	0.0154717	0.178221	0.0186293	0.465491	0.0959292	0.0142961	0.04097	0.0309798	0.119355	FALSE
ENSG00000005471	ABCB4	protein_coding	unknown	0.20156	0.0852605	0.303789	0.0817668	0.327624	0.213743	0.0762054	0.130035	0.0530803	0.0605827	TRUE
ENSG00000005483	KMT2E	protein_coding	unknown	0.0981331	0.0406311	0.136863	0.0481214	0.676252	0.083465	0.0217819	0.040978	0.0298102	0.0599827	TRUE
ENSG00000005486	RHBDD2	protein_coding	unknown	0.00221628	0.000221765	0.614059	0.00500408	0.378499	0.00199414	0.000384109	0.209408	0.00509606	0.205981	TRUE
ENSG00000005700	IBTK	protein_coding	unknown	0.025996	0.0219587	0.0764522	0.114449	0.761144	0.00317593	0.00408509	0.00783235	0.031634	0.0467274	FALSE
ENSG00000005801	ZNF195	protein_coding	unknown	0.121477	0.018215	0.483992	0.0344191	0.341897	0.0877205	0.0115764	0.0614328	0.0302304	0.0406896	FALSE
ENSG00000005810	MYCBP2	protein_coding	unknown	0.0355594	0.0431494	0.0483271	0.211807	0.661157	0.00582548	0.0214975	0.0148231	0.0588788	0.0522167	FALSE
ENSG00000005812	FBXL3	protein_coding	unknown	0.0144703	0.017803	0.382975	0.0348103	0.549942	0.0052074	0.0041369	0.0465433	0.00754399	0.0379288	FALSE
ENSG00000005882	PDK2	protein_coding	unknown	0.00689334	0.00451635	0.478133	0.0144885	0.495969	0.0119042	0.00716144	0.117012	0.0210582	0.127425	FALSE
ENSG00000005884	ITGA3	protein_coding	unknown	0.00699426	0.00624917	0.469377	0.246943	0.270437	0.0120334	0.00892244	0.0431379	0.112922	0.116137	TRUE
ENSG00000005889	ZFX	protein_coding	unknown	0.0676959	0.0110271	0.04182	0.0553216	0.824135	0.0822028	0.00995643	0.0341521	0.014192	0.0770847	FALSE
ENSG00000005893	LAMP2	protein_coding	unknown	0.0172174	0.00887835	0.329793	0.192088	0.452024	0.0213958	0.0104095	0.053529	0.110475	0.0936313	TRUE
ENSG00000006007	GDE1	protein_coding	unknown	0.0135611	0.00259917	0.269139	0.0572643	0.657436	0.0175082	0.002498	0.122361	0.0217736	0.0972647	TRUE
ENSG00000006015	REX1BD	protein_coding	unknown	0.00093195	0.0214305	0.942407	0.0351441	8.62944e-05	0.00136072	0.0164254	0.0267683	0.0110943	8.35711e-05	FALSE
ENSG00000006016	CRLF1	protein_coding	unknown	0.0234287	0.0155358	0.665317	0.0838022	0.211916	0.0203065	0.0134617	0.201066	0.039487	0.203471	TRUE
ENSG00000006025	OSBPL7	protein_coding	unknown	0.0384931	0.0831479	0.465371	0.0234058	0.389583	0.0523124	0.0454727	0.0890553	0.0405401	0.130669	FALSE
ENSG00000006042	TMEM98	protein_coding	unknown	0.0085855	0.00269947	0.731698	0.0377568	0.219261	0.0074379	0.00243557	0.0808424	0.0155706	0.0641618	TRUE
ENSG00000006062	MAP3K14	protein_coding	unknown	0.0235251	0.0139316	0.608034	0.0321212	0.322389	0.0208938	0.0130432	0.108459	0.010058	0.0848917	FALSE
ENSG00000006118	TMEM132A	protein_coding	unknown	0.0170322	0.0230869	0.20327	0.366067	0.390544	0.0285798	0.0204503	0.110297	0.182813	0.146908	TRUE
ENSG00000006125	AP2B1	protein_coding	unknown	0.0100992	0.00462595	0.211978	0.0271171	0.74618	0.00870987	0.00419813	0.0870136	0.0104139	0.0742622	FALSE
ENSG00000006194	ZNF263	protein_coding	unknown	0.0482967	0.0148783	0.664272	0.0703102	0.202242	0.0560972	0.0128153	0.105654	0.0248037	0.024237	FALSE
ENSG00000006210	CX3CL1	protein_coding	unknown	0.00579132	0.00121711	0.477286	0.216488	0.299217	0.0100309	0.00210809	0.0854915	0.140265	0.149591	TRUE
ENSG00000006282	SPATA20	protein_coding	unknown	0.0243131	0.016407	0.634292	0.0650912	0.259897	0.0106492	0.012574	0.124885	0.0189648	0.145418	TRUE
ENSG00000006327	TNFRSF12A	protein_coding	unknown	0.000409481	0.0106754	0.936653	0.0522621	0	0.000681341	0.0146857	0.0641891	0.050321	0	TRUE
ENSG00000006432	MAP3K9	protein_coding	unknown	0.0238784	0.0400539	0.284548	0.0973983	0.554122	0.0233477	0.0126631	0.108687	0.028501	0.152261	FALSE
ENSG00000006451	RALA	protein_coding	unknown	0.0306902	0.00778013	0.611151	0.0127812	0.337597	0.0491762	0.0085086	0.0459842	0.0177837	0.0173294	FALSE
ENSG00000006453	BAIAP2L1	protein_coding	unknown	0.029862	0.00793593	0.18629	0.0395384	0.736373	0.0297838	0.0062959	0.105566	0.027218	0.0439966	FALSE
ENSG00000006468	ETV1	protein_coding	unknown	0.172947	0.0310457	0.274904	0.0196106	0.501492	0.126543	0.0479428	0.244023	0.0339665	0.105912	FALSE
ENSG00000006530	AGK	protein_coding	unknown	0.0990257	0.0377831	0.512331	0.0356745	0.315185	0.109792	0.0229586	0.0769256	0.028689	0.088538	FALSE
ENSG00000006534	ALDH3B1	protein_coding	unknown	0.0077772	0.00938001	0.725252	0.0302666	0.227324	0.011841	0.00551584	0.100745	0.0163377	0.0852644	FALSE
ENSG00000006576	PHTF2	protein_coding	unknown	0.0544686	0.00389961	0.0320901	0.0627984	0.846743	0.0768902	0.00572949	0.0100483	0.0243819	0.100546	TRUE
ENSG00000006607	FARP2	protein_coding	unknown	0.015175	0.0178586	0.310453	0.0209212	0.635592	0.0126883	0.00736382	0.12803	0.0185978	0.109961	FALSE
ENSG00000006625	GGCT	protein_coding	unknown	0.0721355	0.00143342	0.803649	0.02939	0.0933923	0.090192	0.00125326	0.177325	0.038855	0.0696854	FALSE
ENSG00000006634	DBF4	protein_coding	unknown	0.068853	0.00713233	0.304529	0.0313545	0.588131	0.0975038	0.00483021	0.0887813	0.0408547	0.0663027	FALSE
ENSG00000006652	IFRD1	protein_coding	unknown	0.0933594	0.0338091	0.603092	0.0579648	0.211774	0.107827	0.0260955	0.0324146	0.0263848	0.0762207	FALSE
ENSG00000006695	COX10	protein_coding	unknown	0.046379	0.0148427	0.344383	0.0133942	0.581001	0.0190553	0.0128584	0.0624436	0.015938	0.08707	TRUE
ENSG00000006704	GTF2IRD1	protein_coding	unknown	0.0137422	0.01629	0.236341	0.0607092	0.672918	0.0238022	0.0162881	0.100948	0.0313619	0.0319417	FALSE
ENSG00000006712	PAF1	protein_coding	unknown	0.00736416	0.00892803	0.763719	0.0172946	0.202694	0.0126116	0.00654303	0.0937742	0.0158586	0.088861	FALSE
ENSG00000006715	VPS41	protein_coding	unknown	0.0540665	0.0341704	0.329563	0.077908	0.504292	0.04424	0.0175738	0.09532	0.0272261	0.0341506	FALSE
ENSG00000006740	ARHGAP44	protein_coding	unknown	0.0101237	0.01977	0.367294	0.0392445	0.563568	0.0163206	0.0008259	0.131653	0.0339874	0.141311	FALSE
ENSG00000006744	ELAC2	protein_coding	unknown	0.0391429	0.0261726	0.487213	0.0705439	0.376927	0.0235823	0.0181726	0.184818	0.0254904	0.17446	FALSE
ENSG00000006757	PNPLA4	protein_coding	unknown	0.0335127	0.00119195	0.865524	0.00633452	0.0934369	0.0570767	0.00119174	0.115321	0.0107079	0.0868687	TRUE
ENSG00000006831	ADIPOR2	protein_coding	unknown	0.0537996	0.0140494	0.224289	0.0283085	0.679554	0.0623236	0.0114907	0.02138	0.0221472	0.0613052	TRUE
ENSG00000007047	MARK4	protein_coding	unknown	0.00700627	0.00683386	0.457991	0.0140109	0.514158	0.0116846	0.00715166	0.138149	0.0219441	0.134352	FALSE
ENSG00000007080	CCDC124	protein_coding	unknown	0.000413316	0.00912398	0.989091	0.00083705	0.000534195	0.000715885	0.0112294	0.0109731	0.00138143	0.000521153	FALSE
ENSG00000007168	PAFAH1B1	protein_coding	unknown	0.0495318	0.00626508	0.320725	0.0322213	0.591257	0.0713074	0.000621689	0.101353	0.0384907	0.023639	FALSE
ENSG00000007202	KIAA0100	protein_coding	unknown	0.0119129	0.0157216	0.230945	0.0945101	0.64691	0.0206338	0.0146765	0.113234	0.00566698	0.102103	TRUE
ENSG00000007237	GAS7	protein_coding	unknown	0.00926653	0.018941	0.519325	0.00568427	0.446783	0.00958523	0.0281387	0.434603	0.00694337	0.469746	FALSE
ENSG00000007255	TRAPPC6A	protein_coding	unknown	0.00145495	0.0107675	0.95488	0.0307369	0.00216033	0.000646668	0.0145121	0.0606671	0.0424532	0.00305517	FALSE
ENSG00000007341	ST7L	protein_coding	unknown	0.107358	0.0175979	0.463052	0.0657107	0.346281	0.0941303	0.0149384	0.025537	0.0295846	0.0772919	TRUE
ENSG00000007376	RPUSD1	protein_coding	unknown	0.036651	0.00826713	0.765478	0.109239	0.0803652	0.0417593	0.010556	0.0757794	0.0274124	0.0934879	FALSE
ENSG00000007384	RHBDF1	protein_coding	unknown	0.0259124	0.033821	0.722726	0.0594338	0.158107	0.0175874	0.00986931	0.0831252	0.0186847	0.0722801	TRUE
ENSG00000007392	LUC7L	protein_coding	unknown	0.0594297	0.0337507	0.752326	0.00634427	0.14815	0.0420519	0.0221297	0.0295622	0.0012599	0.0133184	FALSE
ENSG00000007402	CACNA2D2	protein_coding	unknown	0.00212774	0.00324821	0.369762	0.143739	0.481123	0.00368536	0.00282271	0.148827	0.0704166	0.167603	TRUE
ENSG00000007516	BAIAP3	protein_coding	unknown	0.017432	0.0186926	0.561455	0.18228	0.220141	0.030055	0.0287282	0.246112	0.0704466	0.221447	FALSE
ENSG00000007520	TSR3	protein_coding	unknown	0.0350552	0.00730563	0.855338	0.045958	0.056343	0.0438052	0.00777302	0.0759033	0.015699	0.0559113	FALSE
ENSG00000007541	PIGQ	protein_coding	unknown	0.0550905	0.00885098	0.670504	0.0951912	0.170363	0.0658942	0.00997963	0.0194008	0.040312	0.0597193	TRUE
ENSG00000007545	CRAMP1	protein_coding	unknown	0.0309903	0.0240018	0.229675	0.0849202	0.630412	0.0190483	0.0136755	0.0172264	0.0208691	0.0270383	FALSE
ENSG00000007866	TEAD3	protein_coding	unknown	0.0131609	0.00367584	0.658144	0.0268845	0.298135	0.0143767	0.00357752	0.154925	0.016917	0.153728	FALSE
ENSG00000007923	DNAJC11	protein_coding	unknown	0.0685283	0.0170861	0.544806	0.0448372	0.324743	0.0787615	0.0145469	0.100012	0.0274054	0.0968843	FALSE
ENSG00000007944	MYLIP	protein_coding	unknown	0.0358317	0.0271231	0.357223	0.0711566	0.508666	0.0195396	0.00594124	0.0564452	0.0198783	0.0136869	FALSE
ENSG00000007968	E2F2	protein_coding	unknown	0.108807	0.00882177	0.390173	0.00389137	0.488307	0.0122398	0.00982844	0.115531	0.00558116	0.101753	FALSE
ENSG00000008018	PSMB1	protein_coding	unknown	0.0239169	0.0117382	0.93944	0.0150122	0.00989273	0.0351891	0.00794601	0.0598528	0.0246955	0.0100502	FALSE
ENSG00000008083	JARID2	protein_coding	unknown	0.0149743	0.0176725	0.238056	0.0850698	0.644227	0.0179546	0.0114965	0.131695	0.00684084	0.107162	FALSE
ENSG00000008086	CDKL5	protein_coding	unknown	0.292846	0.0232931	0.127471	0.0911014	0.465288	0.0475508	0.0224184	0.0729439	0.0412427	0.06845	FALSE
ENSG00000008128	CDK11A	protein_coding	unknown	0.0862954	0.0794284	0.436029	0.000459352	0.397788	0.0841206	0.0249041	0.201195	0.000787346	0.282281	FALSE
ENSG00000008130	NADK	protein_coding	unknown	0.0192179	0.00873936	0.604305	0.0312836	0.336455	0.0189001	0.0147803	0.174144	0.0380526	0.113091	FALSE
ENSG00000008256	CYTH3	protein_coding	unknown	0.00953268	0.016347	0.381064	0.0552012	0.537855	0.0156545	0.0112188	0.0862141	0.010953	0.0603255	FALSE
ENSG00000008277	ADAM22	protein_coding	unknown	0.117673	0.0487747	0.351373	0.0679116	0.414267	0.13396	0.0389154	0.196005	0.0219013	0.223592	TRUE
ENSG00000008282	SYPL1	protein_coding	unknown	0.097997	0.00138978	0.0489851	0.198138	0.65349	0.109464	0.0022796	0.0590207	0.136734	0.261225	TRUE
ENSG00000008283	CYB561	protein_coding	unknown	0.0201053	0.0171601	0.538081	0.0881077	0.336546	0.0112652	0.00962232	0.0460641	0.0448875	0.0273398	TRUE
ENSG00000008294	SPAG9	protein_coding	unknown	0.0199406	0.034468	0.246325	0.0898354	0.609431	0.02152	0.00713482	0.0679149	0.00981208	0.0683393	TRUE
ENSG00000008300	CELSR3	protein_coding	unknown	0.0237623	0.0185617	0.238935	0.488181	0.23056	0.0186975	0.0303466	0.0588126	0.222656	0.182429	TRUE
ENSG00000008311	AASS	protein_coding	unknown	0.0277831	0.0357331	0.438909	0.0624883	0.435086	0.0168144	0.00774223	0.133627	0.0311811	0.0835376	FALSE
ENSG00000008324	SS18L2	protein_coding	unknown	0.0330611	0.00564076	0.953596	0.00110557	0.00659631	0.0539411	0.00538768	0.0650112	0.00167819	0.0109492	FALSE
ENSG00000008382	MPND	protein_coding	unknown	0.0188483	0.00521551	0.824508	0.0486828	0.102745	0.0194426	0.00567223	0.0671508	0.00459623	0.0790456	FALSE
ENSG00000008394	MGST1	protein_coding	unknown	0.0697504	0.00109078	0.669081	0.048512	0.211565	0.0572437	0.00166748	0.189512	0.0421203	0.0926259	TRUE
ENSG00000008405	CRY1	protein_coding	unknown	0.0898873	0.0226145	0.217	0.0414177	0.629081	0.101294	0.0199652	0.0647576	0.0360062	0.135974	FALSE
ENSG00000008441	NFIX	protein_coding	unknown	0.0241908	0.0091821	0.180893	0.0795163	0.706218	0.0114495	0.00804662	0.0731667	0.0190591	0.0499807	FALSE
ENSG00000008513	ST3GAL1	protein_coding	unknown	0.0855503	0.0250737	0.396857	0.0861129	0.406406	0.0371603	0.0211009	0.0352071	0.0136264	0.0519097	TRUE
ENSG00000008517	IL32	protein_coding	unknown	0.00225632	0.000539339	0.987636	0.000588113	0.00898017	0.00202347	0.000556093	0.012994	0.00101864	0.0112687	TRUE
ENSG00000008710	PKD1	protein_coding	unknown	0.0637556	0.023883	0.450275	0.188565	0.273521	0.07944	0.0206475	0.0249164	0.103732	0.0689206	TRUE
ENSG00000008838	MED24	protein_coding	unknown	0.0499778	0.0363375	0.61855	0.0677373	0.227398	0.0306172	0.0117541	0.137389	0.0187927	0.0916623	FALSE
ENSG00000008853	RHOBTB2	protein_coding	unknown	0.0184358	0.00352508	0.894426	0.0381541	0.0454592	0.0260722	0.00492704	0.00514324	0.0265179	0.0523739	FALSE
ENSG00000008869	HEATR5B	protein_coding	unknown	0.129402	0.0298749	0.0955902	0.0666773	0.678456	0.0784675	0.0183459	0.0164803	0.0208695	0.0999513	FALSE
ENSG00000008952	SEC62	protein_coding	unknown	0.0123128	0.0154706	0.352387	0.0786913	0.541138	0.00308546	0.00838078	0.0318993	0.0450824	0.0246494	TRUE
ENSG00000008988	RPS20	protein_coding	unknown	0.000631226	0.0126647	0.938313	0.048391	0	0.00061619	0.0187997	0.0361828	0.0174752	0	FALSE
ENSG00000009307	CSDE1	protein_coding	unknown	0.0320456	0.0143533	0.117821	0.02863	0.80715	0.0317766	0.0082547	0.0775443	0.0249436	0.0270014	FALSE
ENSG00000009335	UBE3C	protein_coding	unknown	0.0251602	0.0150968	0.0936849	0.0388738	0.827184	0.0245055	0.00698952	0.0773331	0.0278021	0.0508897	FALSE
ENSG00000009413	REV3L	protein_coding	unknown	0.151271	0.0508521	0.15376	0.103597	0.54052	0.107818	0.0403967	0.0809302	0.0067739	0.0438556	FALSE
ENSG00000009709	PAX7	protein_coding	unknown	0.00814181	0.00863565	0.437336	0.0554482	0.490438	0.014102	0.00884671	0.121734	0.00739744	0.109461	FALSE
ENSG00000009780	FAM76A	protein_coding	unknown	0.0131783	0.0282163	0.460335	0.00375733	0.494514	0.0160529	0.0171231	0.136054	0.00618602	0.158767	FALSE
ENSG00000009830	POMT2	protein_coding	unknown	0.0337296	0.0210017	0.351699	0.0971722	0.496397	0.0266347	0.0191562	0.157628	0.00936222	0.129769	TRUE
ENSG00000009844	VTA1	protein_coding	unknown	0.00930787	0.00458108	0.584106	0.0294583	0.372547	0.009799	0.000566505	0.00312051	0.00603073	0.00745529	FALSE
ENSG00000009954	BAZ1B	protein_coding	Cytosol	0.0088335	0.0172966	0.224559	0.0833382	0.665972	0.0151869	0.0162643	0.0982058	0.0158789	0.0714039	FALSE
ENSG00000010017	RANBP9	protein_coding	unknown	0.0332524	0.00984592	0.134146	0.0333645	0.789392	0.0311351	0.00683331	0.025322	0.0197958	0.0282526	FALSE
ENSG00000010072	SPRTN	protein_coding	unknown	0.0155748	0.0241358	0.466841	0.0325596	0.460889	0.0160086	0.00520232	0.124464	0.0240032	0.0986952	FALSE
ENSG00000010165	EEF1AKNMT	protein_coding	unknown	0.0109761	0.0116436	0.769851	0.0516569	0.155872	0.0190111	0.012022	0.160223	0.0148484	0.12381	FALSE
ENSG00000010219	DYRK4	protein_coding	unknown	0.0348972	0.00853313	0.902072	0	0.0544978	0.043915	0.00139775	0.0930675	0	0.0554327	FALSE
ENSG00000010244	ZNF207	protein_coding	unknown	0.0800058	0.0324852	0.512372	0.0259109	0.349226	0.0697728	0.0218921	0.0937292	0.0283431	0.0151858	TRUE
ENSG00000010256	UQCRC1	protein_coding	unknown	0.00858707	0.00614236	0.846931	0.0212998	0.11704	0.00893167	0.00511014	0.109817	0.00813106	0.0900579	FALSE
ENSG00000010270	STARD3NL	protein_coding	unknown	0.0242106	0.0089613	0.501403	0.0194905	0.445935	0.037782	0.0079776	0.12789	0.03362	0.0604384	TRUE
ENSG00000010278	CD9	protein_coding	unknown	0.0119799	0.000393379	0.831821	0.0990359	0.0567703	0.0100929	0.000677784	0.142822	0.0792052	0.0542779	TRUE
ENSG00000010292	NCAPD2	protein_coding	unknown	0.0135543	0.024519	0.45996	0.0886079	0.413359	0.0200311	0.0108836	0.150495	0.013421	0.133278	FALSE
ENSG00000010318	PHF7	protein_coding	unknown	0.00756663	0.00641719	0.483139	0.0133579	0.48952	0.0125341	0.00793842	0.0605425	0.0226877	0.0948677	FALSE
ENSG00000010319	SEMA3G	protein_coding	unknown	0.0302336	0.0258019	0.251536	0.365655	0.326773	0.0213276	0.00915568	0.0292347	0.208766	0.207517	TRUE
ENSG00000010322	NISCH	protein_coding	unknown	0.0258355	0.0457574	0.519894	0.0111702	0.397343	0.0321773	0.0273854	0.113956	0.0176489	0.134812	FALSE
ENSG00000010361	FUZ	protein_coding	unknown	0.0114533	0.00873391	0.794592	0.0420377	0.143183	0.0198377	0.0147724	0.171794	0.0258867	0.111715	FALSE
ENSG00000010404	IDS	protein_coding	unknown	0.00648816	0.000235473	0.156612	0.00330347	0.83336	0.00517585	0.00033875	0.0925164	0.00316369	0.0857297	TRUE
ENSG00000010539	ZNF200	protein_coding	unknown	0.0130301	0.0228269	0.462563	0.0296821	0.471898	0.00805894	0.00755671	0.122346	0.0209186	0.0951212	FALSE
ENSG00000010626	LRRC23	protein_coding	unknown	0.0149792	0.0161632	0.825988	0.0340602	0.108809	0.0145821	0.00458973	0.122768	0.017089	0.0931976	FALSE
ENSG00000010803	SCMH1	protein_coding	unknown	0.0278585	0.0105538	0.270503	0.0168965	0.674189	0.00911886	0.00657093	0.13044	0.00983072	0.140809	FALSE
ENSG00000010810	FYN	protein_coding	unknown	0.0855268	0.0253867	0.315293	0.0413509	0.532443	0.0626574	0.0219973	0.188875	0.0346467	0.164003	FALSE
ENSG00000010818	HIVEP2	protein_coding	unknown	0.0235156	0.00781648	0.0403887	0.0965067	0.831773	0.0257009	0.0111013	0.0494592	0.0201489	0.0436624	FALSE
ENSG00000011007	ELOA	protein_coding	unknown	0.00737653	0.0142751	0.431476	0.064348	0.482525	0.0127765	0.0133197	0.0966631	0.0142069	0.074336	FALSE
ENSG00000011009	LYPLA2	protein_coding	unknown	0.00884968	0.0043887	0.77359	0.00665937	0.206512	0.00801188	0.00371738	0.081346	0.00873221	0.0844932	FALSE
ENSG00000011021	CLCN6	protein_coding	unknown	0.10537	0.0332449	0.285221	0.0816231	0.494541	0.0373219	0.0266169	0.0704945	0.0213002	0.0597619	TRUE
ENSG00000011028	MRC2	protein_coding	unknown	0.0113448	0.0117969	0.338187	0.475909	0.162762	0.0122046	0.0166326	0.110951	0.236527	0.142871	TRUE
ENSG00000011052	NME1-NME2	protein_coding	unknown	0.00284248	0.020675	0.939087	0.0373953	0	0.00401987	0.0204504	0.0693155	0.052885	0	FALSE
ENSG00000011105	TSPAN9	protein_coding	unknown	0.0108298	0.00736828	0.565283	0.113322	0.303197	0.0187577	0.0124605	0.111138	0.044775	0.0723493	TRUE
ENSG00000011114	BTBD7	protein_coding	unknown	0.0116791	0.00998667	0.213493	0.0677557	0.697085	0.00692631	0.00569454	0.114573	0.00662837	0.11367	FALSE
ENSG00000011132	APBA3	protein_coding	unknown	0.0793467	0.00107668	0.658195	0.0772113	0.18417	0.0970245	0.00152169	0.0400007	0.0398981	0.0984435	FALSE
ENSG00000011143	MKS1	protein_coding	unknown	0.0110944	0.0205261	0.625608	0.0263007	0.31647	0.0166404	0.00676956	0.138811	0.0121516	0.129219	FALSE
ENSG00000011198	ABHD5	protein_coding	unknown	0.0670228	0.00813842	0.699075	0.0558951	0.169869	0.0876515	0.00485799	0.0978865	0.0296439	0.0146371	FALSE
ENSG00000011201	ANOS1	protein_coding	unknown	0.0164909	0.000650521	0.0379921	0.181	0.763867	0.0266613	0.000762438	0.04918	0.0923409	0.132019	TRUE
ENSG00000011243	AKAP8L	protein_coding	unknown	0.0582874	0.0384659	0.711693	0.02342	0.168134	0.0517787	0.0231236	0.10962	0.0248009	0.133688	FALSE
ENSG00000011258	MBTD1	protein_coding	unknown	0.0783564	0.0294998	0.146898	0.0492619	0.695984	0.0774858	0.0160062	0.0287219	0.0276654	0.0747843	FALSE
ENSG00000011260	UTP18	protein_coding	unknown	0.0610442	0.0168805	0.608003	0.0595483	0.254524	0.0717595	0.00423264	0.122652	0.0300346	0.0753337	FALSE
ENSG00000011275	RNF216	protein_coding	unknown	0.0162247	0.0214398	0.254793	0.0489152	0.658627	0.0207168	0.0114564	0.128539	0.0165299	0.119363	FALSE
ENSG00000011295	TTC19	protein_coding	unknown	0.0381795	0.0278901	0.449707	0.0424575	0.441766	0.0200117	0.00333222	0.101769	0.0227792	0.056831	FALSE
ENSG00000011304	PTBP1	protein_coding	unknown	0.00613235	0.00948503	0.550882	0.00459442	0.428906	0.0101957	0.00844862	0.0970142	0.00620615	0.0997836	FALSE
ENSG00000011332	DPF1	protein_coding	unknown	0.0590926	0.0224427	0.684215	0.0038208	0.230429	0.0520088	0.006428	0.243567	0.00661781	0.291386	FALSE
ENSG00000011347	SYT7	protein_coding	unknown	0.0203235	0.010643	0.508137	0.0514766	0.40942	0.0178638	0.00913886	0.208892	0.0186802	0.205813	TRUE
ENSG00000011376	LARS2	protein_coding	unknown	0.0320077	0.0335481	0.398185	0.0890825	0.447177	0.0290178	0.0203689	0.140505	0.0103098	0.111134	FALSE
ENSG00000011405	PIK3C2A	protein_coding	unknown	0.0647354	0.00355271	0.0664222	0.275316	0.589974	0.0567944	0.00398635	0.0352981	0.077364	0.0503156	FALSE
ENSG00000011422	PLAUR	protein_coding	unknown	0.00230692	5.78804e-05	0.756222	0.0837397	0.157674	0.00260871	9.82686e-05	0.162969	0.0838236	0.111063	TRUE
ENSG00000011426	ANLN	protein_coding	unknown	0.0534607	0.0100427	0.115818	0.0549586	0.76572	0.0659135	0.0115918	0.0608295	0.0264847	0.0379245	FALSE
ENSG00000011451	WIZ	protein_coding	unknown	0.00369509	0.00350403	0.383297	0.0399823	0.569522	0.00565936	0.00306171	0.151916	0.0159485	0.139551	FALSE
ENSG00000011454	RABGAP1	protein_coding	unknown	0.118408	0.0227237	0.187134	0.0362439	0.635491	0.0553856	0.0213615	0.0664512	0.0145156	0.0761591	FALSE
ENSG00000011478	QPCTL	protein_coding	unknown	0.0365129	0.00541642	0.798034	0.0829001	0.077137	0.0188669	0.00385711	0.137025	0.070368	0.102645	TRUE
ENSG00000011485	PPP5C	protein_coding	unknown	0.0172695	0.0249152	0.631029	0.0693958	0.25739	0.016935	0.0148237	0.114512	0.0210828	0.078912	FALSE
ENSG00000011523	CEP68	protein_coding	unknown	0.0303431	0.0174758	0.396662	0.0620517	0.493467	0.0347235	0.00951705	0.0813174	0.0329407	0.0338446	FALSE
ENSG00000011566	MAP4K3	protein_coding	unknown	0.0304708	0.0608852	0.222694	0.0870555	0.598895	0.0277976	0.00342584	0.119029	0.0168795	0.121629	FALSE
ENSG00000011638	TMEM159	protein_coding	unknown	0.0512709	0.00801338	0.564082	0.0753564	0.301277	0.0556567	0.00459574	0.0366527	0.013901	0.0434126	TRUE
ENSG00000011677	GABRA3	protein_coding	unknown	0.0097033	0.0071773	0.261381	0.00889219	0.712847	0.00865426	0.00283189	0.129537	0.0084329	0.136384	TRUE
ENSG00000012048	BRCA1	protein_coding	unknown	0.0175719	0.0152454	0.213015	0.0963937	0.657774	0.0206252	0.0166298	0.10948	0.00289013	0.0751153	TRUE
ENSG00000012061	ERCC1	protein_coding	unknown	0.0113175	0.000681041	0.881706	0.000147569	0.106148	0.0193854	0.00115881	0.0958021	0.000244548	0.0888738	FALSE
ENSG00000012124	CD22	protein_coding	unknown	0.0229165	0.043267	0.49697	0.0819428	0.354904	0.0247673	0.0206203	0.29285	0.0711684	0.225828	TRUE
ENSG00000012171	SEMA3B	protein_coding	unknown	0.0389361	0.029843	0.603733	0.247984	0.0795041	0.0343188	0.0250648	0.0185381	0.124318	0.085685	TRUE
ENSG00000012174	MBTPS2	protein_coding	unknown	0.0537711	0.00420565	0.0721869	0.168419	0.701418	0.060254	0.00344196	0.0680903	0.0805098	0.150223	TRUE
ENSG00000012211	PRICKLE3	protein_coding	unknown	0.0603104	0.0113817	0.61609	0.0267933	0.285424	0.0756124	0.0140807	0.151662	0.0210477	0.082473	FALSE
ENSG00000012232	EXTL3	protein_coding	unknown	0.00693817	0.013613	0.298419	0.10598	0.575049	0.0120173	0.0128624	0.117411	0.0272014	0.108644	TRUE
ENSG00000012660	ELOVL5	protein_coding	unknown	0.0949492	0.000918832	0.257514	0.111697	0.534921	0.0913092	0.00041607	0.0858042	0.0780529	0.0789933	TRUE
ENSG00000012779	ALOX5	protein_coding	unknown	0.0201106	0.0301526	0.342741	0.0258925	0.581104	0.0148818	0.00160504	0.0936224	0.00813381	0.10342	FALSE
ENSG00000012822	CALCOCO1	protein_coding	unknown	0.0206727	0.0150606	0.789245	0.0597534	0.115268	0.0292184	0.0194443	0.219735	0.0280754	0.142997	FALSE
ENSG00000012963	UBR7	protein_coding	unknown	0.00718342	0.0126033	0.537937	0.0513499	0.390927	0.00871865	0.0135526	0.130637	0.0208415	0.0958665	FALSE
ENSG00000012983	MAP4K5	protein_coding	unknown	0.120873	0.0451217	0.183189	0.0482619	0.602554	0.107862	0.0326493	0.0268535	0.0298703	0.0878334	FALSE
ENSG00000013016	EHD3	protein_coding	unknown	0.0096326	0.017403	0.512796	0.076369	0.3838	0.0165751	0.015214	0.139333	0.0161906	0.10893	FALSE
ENSG00000013275	PSMC4	protein_coding	unknown	0.00335634	0.00278757	0.85796	0.00596397	0.129933	0.0055458	0.00226634	0.0619658	0.0055948	0.0610261	FALSE
ENSG00000013288	MAN2B2	protein_coding	unknown	0.00875667	0.0101505	0.348945	0.229238	0.40291	0.0148222	0.0100322	0.0595828	0.124951	0.0987882	TRUE
ENSG00000013306	SLC25A39	protein_coding	unknown	0.00763078	0.00296693	0.677674	0.000220528	0.311508	0.0112222	0.00457017	0.124385	0.000381966	0.12632	TRUE
ENSG00000013364	MVP	protein_coding	unknown	0.0102008	0.00908278	0.762032	0.0893798	0.129304	0.0176684	0.0124782	0.0932372	0.0222588	0.0963365	FALSE
ENSG00000013374	NUB1	protein_coding	unknown	0.0178893	0.0126519	0.401918	0.0389534	0.528587	0.0252036	0.0174958	0.170997	0.0491212	0.0791763	FALSE
ENSG00000013375	PGM3	protein_coding	unknown	0.0308062	0.0525912	0.480676	0.0128326	0.423094	0.0290572	0.0223505	0.0501734	0.016722	0.073602	FALSE
ENSG00000013392	RWDD2A	protein_coding	unknown	0.0534236	0.0185084	0.575345	0.0186936	0.33403	0.0549441	0.00585093	0.111244	0.0298832	0.0574412	FALSE
ENSG00000013441	CLK1	protein_coding	unknown	0.0764085	0.0437834	0.506616	0.0207373	0.352454	0.0959704	0.0312728	0.064291	0.0206207	0.043714	FALSE
ENSG00000013503	POLR3B	protein_coding	unknown	0.0246834	0.0244095	0.409662	0.0587944	0.482451	0.0233704	0.0122997	0.108618	0.0215482	0.0513999	FALSE
ENSG00000013523	ANGEL1	protein_coding	unknown	0.0162923	0.021746	0.230433	0.0615865	0.669942	0.0232573	0.0141539	0.0990255	0.00400988	0.0819215	TRUE
ENSG00000013561	RNF14	protein_coding	unknown	0.0733308	0.00516834	0.284235	0.0305911	0.606674	0.074251	0.00566926	0.0889117	0.0340598	0.0170274	FALSE
ENSG00000013563	DNASE1L1	protein_coding	unknown	0.00947055	0.00712208	0.795976	0.0488418	0.13859	0.00864974	0.00624068	0.063688	0.00826026	0.0428797	TRUE
ENSG00000013573	DDX11	protein_coding	unknown	0.0350523	0.0687177	0.651687	0.0246447	0.219898	0.0425121	0.0170064	0.0722587	0.0213422	0.107981	FALSE
ENSG00000013583	HEBP1	protein_coding	unknown	0.00170331	0.00899669	0.579169	0.0539307	0.3562	0.0015043	0.00855561	0.123358	0.0277279	0.0959479	FALSE
ENSG00000013588	GPRC5A	protein_coding	unknown	0.00975948	0.00427521	0.253107	0.237227	0.495631	0.00847366	0.00579168	0.0561559	0.154858	0.1222	TRUE
ENSG00000013810	TACC3	protein_coding	unknown	0.0255698	0.0160518	0.509384	0.0838039	0.36519	0.0240211	0.0131564	0.136689	0.0219744	0.0975735	FALSE
ENSG00000014123	UFL1	protein_coding	unknown	0.0183333	0.0296379	0.328596	0.0426889	0.580744	0.00313612	0.00442688	0.00630252	0.0135148	0.0211081	FALSE
ENSG00000014138	POLA2	protein_coding	unknown	0.016176	0.0296919	0.444012	0.0762631	0.433857	0.0225653	0.0113785	0.180372	0.0187659	0.148568	FALSE
ENSG00000014164	ZC3H3	protein_coding	unknown	0.00702053	0.0062966	0.805577	0.0288553	0.15225	0.011731	0.00754763	0.0674967	0.00459952	0.049617	FALSE
ENSG00000014216	CAPN1	protein_coding	unknown	0.0135024	0.0126707	0.614277	0.0879253	0.271625	0.0130919	0.0110143	0.105112	0.0196337	0.0948544	FALSE
ENSG00000014641	MDH1	protein_coding	unknown	0.0758159	0.00750195	0.75881	0.0466809	0.111191	0.091234	0.0065458	0.0789131	0.0329909	0.0403059	FALSE
ENSG00000014824	SLC30A9	protein_coding	unknown	0.0167115	0.0146965	0.406222	0.0508725	0.511497	0.0215164	0.0124726	0.0895271	0.0290988	0.0264393	TRUE
ENSG00000014914	MTMR11	protein_coding	unknown	0.11636	0.0272018	0.473143	0.0276548	0.35564	0.0952839	0.0219988	0.0100297	0.0259067	0.09546	FALSE
ENSG00000014919	COX15	protein_coding	unknown	0.0644087	0.00913495	0.446019	0.0547807	0.425657	0.0845827	0.00749765	0.00886975	0.0274643	0.0950094	TRUE
ENSG00000015153	YAF2	protein_coding	unknown	0.0202408	0.0111637	0.497136	0.000939316	0.47052	0.0186139	0.00594672	0.158171	0.00133089	0.171477	FALSE
ENSG00000015171	ZMYND11	protein_coding	unknown	0.0102387	0.0143476	0.35755	0.0445806	0.573284	0.0171644	0.0125911	0.144737	0.0358674	0.101684	TRUE
ENSG00000015475	BID	protein_coding	unknown	0.00251625	0.00898714	0.929603	0.0531168	0.00577716	0.00284273	0.00230066	0.015054	0.01844	0.00825413	FALSE
ENSG00000015479	MATR3	protein_coding	unknown	0.0128571	0.0107632	0.316056	0.0389708	0.621353	0.0145761	0.00832465	0.105251	0.0128465	0.0695038	FALSE
ENSG00000015532	XYLT2	protein_coding	unknown	0.0145229	0.00598161	0.610865	0.304858	0.063772	0.0126364	0.00549314	0.174571	0.17152	0.0756584	TRUE
ENSG00000015568	RGPD5	protein_coding	unknown	0.237349	0.0433496	0.170547	0.0726113	0.476144	0.175895	0.0679676	0.144532	0.0316508	0.22674	FALSE
ENSG00000015676	NUDCD3	protein_coding	unknown	0.00966454	0.0110064	0.666901	0.0541083	0.25832	0.0164069	0.0110404	0.111096	0.0104511	0.107715	FALSE
ENSG00000016864	GLT8D1	protein_coding	unknown	0.0150547	0.0137985	0.602057	0.0840886	0.285001	0.00808807	0.00961112	0.08444	0.0221022	0.0689305	TRUE
ENSG00000017260	ATP2C1	protein_coding	unknown	0.113249	0.0363687	0.116353	0.0777785	0.65625	0.0938324	0.0243883	0.0415155	0.0337957	0.0571933	TRUE
ENSG00000017797	RALBP1	protein_coding	Cytosol	0.0145603	0.0142321	0.304822	0.0585717	0.607814	0.0137621	0.016543	0.10822	0.0293462	0.0498926	FALSE
ENSG00000018189	RUFY3	protein_coding	unknown	0.06009	0.0335873	0.325544	0.0381179	0.542661	0.04146	0.0112935	0.0755323	0.0202822	0.0284735	FALSE
ENSG00000018236	CNTN1	protein_coding	unknown	0.0617718	0.0147048	0.475741	0.0582909	0.389491	0.0813086	0.0068673	0.0572824	0.0292503	0.0471063	TRUE
ENSG00000018408	WWTR1	protein_coding	unknown	0.00429746	0.00832605	0.518669	0.0516367	0.417071	0.00744342	0.00763633	0.189286	0.0225001	0.158977	FALSE
ENSG00000018510	AGPS	protein_coding	unknown	0.0133245	0.0128635	0.50072	0.0279036	0.445189	0.0162256	0.00603065	0.103904	0.0300924	0.051555	FALSE
ENSG00000018610	CXorf56	protein_coding	unknown	0.0544498	0.0090557	0.692282	0.0364278	0.207784	0.0696647	0.00861412	0.067672	0.0344439	0.0334059	FALSE
ENSG00000018699	TTC27	protein_coding	unknown	0.029069	0.0283939	0.34479	0.0530422	0.544705	0.0127049	0.00666513	0.0668015	0.0250232	0.0385046	FALSE
ENSG00000018869	ZNF582	protein_coding	unknown	0.033141	0.0262809	0.537303	0.0177436	0.385532	0.0359747	0.0132241	0.155416	0.0200666	0.110641	FALSE
ENSG00000019144	PHLDB1	protein_coding	unknown	0.0188606	0.0235027	0.504032	0.0580524	0.395552	0.0251462	0.0135454	0.154533	0.00611559	0.142217	FALSE
ENSG00000019186	CYP24A1	protein_coding	unknown	0.0165766	0.0170127	0.48969	0.0337117	0.443009	0.0143568	0.0119896	0.123197	0.0259214	0.106191	FALSE
ENSG00000019485	PRDM11	protein_coding	unknown	0.00699004	0.0125032	0.569827	0.0380488	0.372631	0.0121071	0.0137094	0.209883	0.0418547	0.168671	FALSE
ENSG00000019549	SNAI2	protein_coding	unknown	0.0103233	0.0060085	0.620615	0.00605794	0.356996	0.0141459	0.0056794	0.141201	0.0103593	0.126995	FALSE
ENSG00000019995	ZRANB1	protein_coding	unknown	0.0257357	0.0324118	0.30178	0.102274	0.537798	0.0085802	0.0144619	0.0806765	0.0213769	0.0492911	FALSE
ENSG00000020129	NCDN	protein_coding	unknown	0.0108755	0.00805642	0.702889	0.0699611	0.208218	0.018837	0.0135987	0.129287	0.0148967	0.119554	FALSE
ENSG00000020181	ADGRA2	protein_coding	unknown	0.00581936	0.00650038	0.408296	0.18955	0.389834	0.00681769	0.00605802	0.0625294	0.107262	0.11776	TRUE
ENSG00000020256	ZFP64	protein_coding	unknown	0.014949	0.0134969	0.493622	0.0212188	0.456714	0.0148881	0.00955895	0.110554	0.0188598	0.0786881	FALSE
ENSG00000020426	MNAT1	protein_coding	unknown	0.0947096	0.00735982	0.65332	0.0293698	0.215241	0.0855382	0.00494915	0.153973	0.0408053	0.0660507	FALSE
ENSG00000020577	SAMD4A	protein_coding	unknown	0.0321467	0.0389222	0.413178	0.0153492	0.500403	0.039066	0.0111501	0.132232	0.0124503	0.158925	FALSE
ENSG00000020922	MRE11	protein_coding	unknown	0.0381293	0.049716	0.504359	0.0540263	0.35377	0.0112552	0.0162181	0.0438101	0.00385151	0.0449215	FALSE
ENSG00000021300	PLEKHB1	protein_coding	unknown	0.00502246	0.00439215	0.819748	0.00262537	0.168212	0.00853126	0.00562971	0.132021	0.0039832	0.135384	FALSE
ENSG00000021355	SERPINB1	protein_coding	unknown	0.00570619	0.00991481	0.512069	0.0293632	0.442946	0.00534009	0.0116923	0.157423	0.0229642	0.126699	FALSE
ENSG00000021574	SPAST	protein_coding	unknown	0.0397249	0.00313099	0.101061	0.136222	0.719861	0.0607716	0.0027301	0.0364687	0.0388418	0.0397532	TRUE
ENSG00000021645	NRXN3	protein_coding	unknown	0.113027	0.0196111	0.160512	0.110608	0.596241	0.0372582	0.0142463	0.0901772	0.0591999	0.0617466	TRUE
ENSG00000021762	OSBPL5	protein_coding	unknown	0.0135597	0.0155639	0.595125	0.121615	0.254137	0.0234861	0.0167082	0.102608	0.0404057	0.11396	TRUE
ENSG00000021776	AQR	protein_coding	unknown	0.0325073	0.0367548	0.113165	0.101055	0.716518	0.0185775	0.00474972	0.0135752	0.0307553	0.0305028	FALSE
ENSG00000021826	CPS1	protein_coding	unknown	0.0237032	0.0214351	0.436062	0.204142	0.314658	0.0146839	0.0128609	0.0762257	0.0892741	0.109181	FALSE
ENSG00000022267	FHL1	protein_coding	unknown	0.0014476	0.000946414	0.329305	0.00687507	0.661426	0.00107276	0.00113551	0.024116	0.00420971	0.0184847	TRUE
ENSG00000022277	RTF2	protein_coding	unknown	0.0280684	0.0088865	0.886401	0.0149797	0.0616644	0.0332547	0.00584513	0.0643395	0.0134257	0.0357432	FALSE
ENSG00000022567	SLC45A4	protein_coding	unknown	0.0753071	0.00136006	0.397408	0.0211209	0.504804	0.0650741	0.00171164	0.212024	0.0247739	0.166193	TRUE
ENSG00000022840	RNF10	protein_coding	unknown	0.00965195	0.00931851	0.290642	0.00900204	0.681385	0.0113108	0.00815483	0.10102	0.01543	0.113514	FALSE
ENSG00000022976	ZNF839	protein_coding	unknown	0.129583	0.0140342	0.514256	0.0285257	0.313601	0.1087	0.014297	0.0355433	0.0243764	0.141768	FALSE
ENSG00000023041	ZDHHC6	protein_coding	unknown	0.092604	0.0255165	0.396361	0.0109989	0.474519	0.0803209	0.0335276	0.086753	0.0190506	0.0599117	TRUE
ENSG00000023171	GRAMD1B	protein_coding	unknown	0.023223	0.0222955	0.505643	0.059598	0.389241	0.0217084	0.0184061	0.198504	0.0412659	0.120897	TRUE
ENSG00000023191	RNH1	protein_coding	unknown	0.00940589	0.00677063	0.80121	0.0496068	0.133007	0.00885874	0.00704777	0.0844176	0.00496023	0.0718078	FALSE
ENSG00000023228	NDUFS1	protein_coding	unknown	0.0261805	0.0205532	0.52222	0.0810295	0.350017	0.0228078	0.0132455	0.113121	0.0202062	0.0648161	FALSE
ENSG00000023287	RB1CC1	protein_coding	unknown	0.00640431	0.00726784	0.00367003	0.0990078	0.88365	0.00151385	0.00840676	0.00245198	0.0239319	0.019491	FALSE
ENSG00000023318	ERP44	protein_coding	unknown	0.0476505	5.5043e-05	0.17891	0.119502	0.653882	0.0540553	5.42489e-05	0.126232	0.100541	0.0274165	TRUE
ENSG00000023330	ALAS1	protein_coding	unknown	0.00484209	0.0067076	0.603273	0.0203546	0.364823	0.00828181	0.00564293	0.140004	0.015817	0.122216	FALSE
ENSG00000023516	AKAP11	protein_coding	unknown	0.063836	0.00628275	0.00907643	0.125532	0.795273	0.0923619	0.00277918	0.00674415	0.0452327	0.126986	FALSE
ENSG00000023572	GLRX2	protein_coding	unknown	0.0384319	0.00463095	0.928571	0.00787035	0.0204957	0.0596199	0.00488702	0.10451	0.00990378	0.0352644	FALSE
ENSG00000023608	SNAPC1	protein_coding	unknown	0.0478785	0.00922519	0.465698	0.0568197	0.420379	0.0673492	0.00164095	0.0931126	0.028035	0.0201213	FALSE
ENSG00000023697	DERA	protein_coding	unknown	0.0133584	0.0139405	0.625469	0.00783143	0.339401	0.00882634	0.0102196	0.110691	0.0127002	0.088262	FALSE
ENSG00000023734	STRAP	protein_coding	unknown	0.0126442	0.0120245	0.445214	0.0465308	0.483586	0.00995285	0.0181077	0.105539	0.0387388	0.0404897	FALSE
ENSG00000023902	PLEKHO1	protein_coding	unknown	0.00716217	0.0097093	0.789023	0.037222	0.156883	0.00684389	0.00917225	0.138605	0.013563	0.121789	FALSE
ENSG00000023909	GCLM	protein_coding	unknown	0.0450725	0.010311	0.472985	0.0512941	0.420338	0.04612	0.00875702	0.0514773	0.027154	0.0395426	FALSE
ENSG00000024048	UBR2	protein_coding	unknown	0.0285687	0.0283941	0.206387	0.113536	0.623114	0.0181136	0.0157742	0.0607772	0.0264385	0.0541775	FALSE
ENSG00000024422	EHD2	protein_coding	unknown	0.00374886	0.00306123	0.468883	0.0194009	0.504906	0.00649321	0.00488127	0.155388	0.0105313	0.137736	FALSE
ENSG00000024526	DEPDC1	protein_coding	unknown	0.0770772	0.00322411	0.0107523	0.0361323	0.872814	0.0891925	0.00284128	0.00765431	0.0329841	0.127365	FALSE
ENSG00000024862	CCDC28A	protein_coding	unknown	0.0394278	0.00354345	0.681335	0.00970274	0.265991	0.0301574	0.00210738	0.118796	0.00832813	0.0824176	FALSE
ENSG00000025039	RRAGD	protein_coding	unknown	0.0318937	0.0112757	0.525672	0.0630942	0.368064	0.0432407	0.0110983	0.1047	0.0335733	0.0286635	FALSE
ENSG00000025156	HSF2	protein_coding	unknown	0.0691514	0.0161167	0.314015	0.0384537	0.562264	0.0622065	0.00806223	0.132544	0.0309362	0.112096	FALSE
ENSG00000025293	PHF20	protein_coding	unknown	0.0188088	0.00670871	0.756793	0.0404453	0.177244	0.0156153	0.0108988	0.181391	0.0352151	0.124606	FALSE
ENSG00000025434	NR1H3	protein_coding	unknown	0.00984553	0.0119876	0.858881	0.00989009	0.109395	0.0127527	0.0017739	0.152247	0.0168507	0.123188	FALSE
ENSG00000025708	TYMP	protein_coding	unknown	9.4825e-05	0	0.924265	0.0491932	0.0264469	0.000121164	0	0.10393	0.0664075	0.0374016	FALSE
ENSG00000025770	NCAPH2	protein_coding	unknown	0.0125671	0.0136616	0.735766	0.093191	0.144814	0.0202388	0.0131502	0.112978	0.0249078	0.104647	FALSE
ENSG00000025772	TOMM34	protein_coding	unknown	0.00630128	0.00309502	0.671636	0.0144154	0.304552	0.0069465	0.00350329	0.0932744	0.0137448	0.0693192	FALSE
ENSG00000025796	SEC63	protein_coding	unknown	0.0222401	0.00897763	0.00160425	0.0591716	0.908006	0.0298839	6.72853e-05	0.00120949	0.0706454	0.0993871	TRUE
ENSG00000025800	KPNA6	protein_coding	unknown	0.00938024	0.0187981	0.461986	0.0869435	0.422892	0.0143001	0.0180881	0.1435	0.0192069	0.1065	FALSE
ENSG00000026025	VIM	protein_coding	unknown	0.0442727	0.00675068	0.620186	0.103107	0.225684	0.0610127	0.00657851	0.0790329	0.0289852	0.022458	FALSE
ENSG00000026103	FAS	protein_coding	unknown	0.0667586	0.00572464	0.394392	0.120759	0.412365	0.0998818	0.00788435	0.105	0.0538998	0.0452309	TRUE
ENSG00000026297	RNASET2	protein_coding	unknown	0.0258935	0.00438674	0.879681	0.0573521	0.0326871	0.0383565	0.00418039	0.0658769	0.0200343	0.0145661	TRUE
ENSG00000026508	CD44	protein_coding	unknown	0.0173375	0.00512315	0.510968	0.0573838	0.409188	0.0276424	0.00769642	0.199015	0.0451217	0.199109	TRUE
ENSG00000026559	KCNG1	protein_coding	unknown	0.00856219	0.00652389	0.642761	0.0346135	0.30754	0.0148301	0.010774	0.107307	0.0158092	0.0824934	TRUE
ENSG00000026652	AGPAT4	protein_coding	unknown	0.065916	0.032633	0.527687	0.0961456	0.277618	0.0678796	0.0206319	0.0332631	0.0377072	0.10996	TRUE
ENSG00000026751	SLAMF7	protein_coding	unknown	0.0823653	0.0125609	0.531789	0.196381	0.176904	0.105094	0.0149822	0.0662418	0.113405	0.0544187	TRUE
ENSG00000026950	BTN3A1	protein_coding	unknown	0.0205593	0.0311525	0.578187	0.172022	0.19808	0.02372	0.0146818	0.111171	0.0562457	0.118668	TRUE
ENSG00000027001	MIPEP	protein_coding	unknown	0.0102112	0.00836445	0.546326	0.0332595	0.401839	0.000572258	0.00175906	0.148652	0.0212992	0.126166	FALSE
ENSG00000027075	PRKCH	protein_coding	unknown	0.0340325	0.0367187	0.424351	0.077003	0.427894	0.0327696	0.0180856	0.123509	0.0119163	0.126051	FALSE
ENSG00000027697	IFNGR1	protein_coding	unknown	0.00540103	0.0136016	0.416964	0.117996	0.446037	0.00541585	0.018301	0.148795	0.0753029	0.123776	TRUE
ENSG00000027847	B4GALT7	protein_coding	unknown	0.0199708	0.00741291	0.765064	0.0396028	0.167949	0.0123914	0.00651944	0.0279978	0.0125278	0.0248174	TRUE
ENSG00000028116	VRK2	protein_coding	unknown	0.00786243	0.00810695	0.420954	0.0105984	0.552479	0.00121008	0.00188177	0.0736533	0.00472218	0.0682594	TRUE
ENSG00000028203	VEZT	protein_coding	unknown	0.0629018	0.0184996	0.332259	0.0828079	0.503532	0.0713963	0.00680101	0.0584239	0.0222742	0.0434051	TRUE
ENSG00000028310	BRD9	protein_coding	unknown	0.0349626	0.0573555	0.319528	0.0624306	0.525723	0.040251	0.0119897	0.0947945	0.0144005	0.110399	FALSE
ENSG00000028528	SNX1	protein_coding	unknown	0.00935554	0.0118371	0.658235	0.0271038	0.293469	0.0117686	0.00903268	0.0877607	0.0191194	0.0628353	FALSE
ENSG00000028839	TBPL1	protein_coding	unknown	0.0342257	0.00161071	0.717253	0.00352644	0.243384	0.0430518	0.00190528	0.124463	0.00451954	0.0749861	FALSE
ENSG00000029153	ARNTL2	protein_coding	unknown	0.0529587	0.00561285	0.140992	0.0454572	0.754979	0.0807205	0.00431733	0.0406704	0.0362952	0.116656	FALSE
ENSG00000029363	BCLAF1	protein_coding	unknown	0.0292386	0.0322768	0.429888	0.065136	0.443461	0.0317598	0.0139864	0.0624668	0.02225	0.00552927	FALSE
ENSG00000029364	SLC39A9	protein_coding	unknown	0.0292691	0.0145372	0.273737	0.0554267	0.62703	0.0262023	0.00804544	0.0865638	0.0215508	0.0597327	TRUE
ENSG00000029639	TFB1M	protein_coding	unknown	0.0623639	0.0432802	0.665253	0.0214667	0.207637	0.0498528	0.0210504	0.100189	0.0205052	0.087731	FALSE
ENSG00000029725	RABEP1	protein_coding	unknown	0.0198248	0.0193492	0.381549	0.0736953	0.505582	0.0171014	0.0172101	0.0641739	0.0168298	0.0176515	FALSE
ENSG00000029993	HMGB3	protein_coding	unknown	0.0427917	0.009453	0.708223	0.0427833	0.196749	0.0603581	0.00740363	0.158567	0.039849	0.0641538	FALSE
ENSG00000030066	NUP160	protein_coding	unknown	0.0431421	0.0326703	0.283918	0.0960778	0.544192	0.0202039	0.00529485	0.0794944	0.0277688	0.0829225	FALSE
ENSG00000030110	BAK1	protein_coding	Cytosol	0.011067	0.00423403	0.739231	0.024461	0.221007	0.00998645	0.00481248	0.0762585	0.0130972	0.0500863	TRUE
ENSG00000030419	IKZF2	protein_coding	unknown	0.157412	0.0552435	0.0897771	0.0625932	0.634974	0.0801239	0.0469927	0.0309627	0.0334237	0.0412527	FALSE
ENSG00000030582	GRN	protein_coding	unknown	0.0119127	0.00594772	0.420146	0.290724	0.271269	0.010325	0.00565322	0.0671423	0.1775	0.125092	TRUE
ENSG00000031003	FAM13B	protein_coding	unknown	0.067977	0.0171453	0.117822	0.0309846	0.766071	0.036396	0.00548651	0.0536257	0.0200285	0.00280421	FALSE
ENSG00000031081	ARHGAP31	protein_coding	unknown	0.00529706	0.0122343	0.405042	0.0763359	0.501091	0.00917478	0.0122017	0.11896	0.0237745	0.095588	FALSE
ENSG00000031691	CENPQ	protein_coding	unknown	0.044704	0.00711725	0.407009	0.0329219	0.508248	0.0713404	0.00722555	0.124887	0.045608	0.0547043	FALSE
ENSG00000031698	SARS1	protein_coding	unknown	0.0203831	0.0194309	0.74318	0.0155839	0.201422	0.0167876	0.00712094	0.066128	0.0155344	0.0402155	FALSE
ENSG00000031823	RANBP3	protein_coding	unknown	0.013927	0.0191385	0.63772	0.0493553	0.279859	0.0178931	0.0145107	0.20242	0.0226103	0.158204	FALSE
ENSG00000032219	ARID4A	protein_coding	unknown	0.0246063	0.0507614	0.269314	0.100414	0.554904	0.0180706	0.00919862	0.0867342	0.0133579	0.0752084	FALSE
ENSG00000032389	EIPR1	protein_coding	unknown	0.00585198	0.00522816	0.819971	0.00966251	0.159286	0.00523061	0.00631414	0.154635	0.016206	0.139222	FALSE
ENSG00000032444	PNPLA6	protein_coding	unknown	0.00741957	0.0102193	0.343171	0.257126	0.382063	0.0124748	0.013645	0.196698	0.150533	0.293584	TRUE
ENSG00000032742	IFT88	protein_coding	unknown	0.125228	0.0324461	0.267908	0.0298046	0.544613	0.0560093	0.00853465	0.0961061	0.0491324	0.00876885	FALSE
ENSG00000033011	ALG1	protein_coding	unknown	0.0345316	0.00690904	0.630873	0.271324	0.0563623	0.0405658	0.00998155	0.0894224	0.175088	0.0653507	TRUE
ENSG00000033030	ZCCHC8	protein_coding	unknown	0.0503851	0.0222361	0.519543	0.0350989	0.372737	0.0267578	0.00227745	0.0792827	0.0251936	0.0348435	FALSE
ENSG00000033050	ABCF2	protein_coding	unknown	0.0101464	0.0187431	0.45855	0.0348596	0.477701	0.016587	0.0120631	0.181267	0.029947	0.13377	FALSE
ENSG00000033100	CHPF2	protein_coding	unknown	0.0879512	0.0269901	0.549159	0.0485522	0.287348	0.0629872	0.0286443	0.123008	0.0441047	0.109235	TRUE
ENSG00000033170	FUT8	protein_coding	unknown	0.0426521	0.00904122	0.193327	0.0183346	0.736645	0.0629397	0.00502999	0.0676195	0.0268412	0.0318821	TRUE
ENSG00000033178	UBA6	protein_coding	unknown	0.0517279	0.0129607	0.211402	0.050181	0.673729	0.0612764	0.0128608	0.111253	0.0329469	0.0838759	FALSE
ENSG00000033327	GAB2	protein_coding	unknown	0.0365671	0.0254955	0.414117	0.0421603	0.48166	0.0308379	0.0192419	0.291291	0.0383214	0.264695	FALSE
ENSG00000033800	PIAS1	protein_coding	unknown	0.125864	0.036677	0.260393	0.051479	0.525587	0.109396	0.0308922	0.0411055	0.0226881	0.0660306	FALSE
ENSG00000033867	SLC4A7	protein_coding	unknown	0.116859	0.0278123	0.01139	0.249747	0.594192	0.0689524	0.0255906	0.0158062	0.0530523	0.062045	TRUE
ENSG00000034053	APBA2	protein_coding	unknown	0.0343889	0.00706315	0.615287	0.0394001	0.303861	0.0441928	0.00587372	0.0273271	0.0126693	0.0332045	FALSE
ENSG00000034152	MAP2K3	protein_coding	unknown	0.0494866	0.00711323	0.513774	0.0263015	0.403324	0.0508379	0.00310972	0.169113	0.0362929	0.0843305	FALSE
ENSG00000034510	TMSB10	protein_coding	unknown	0.0195262	0.00278671	0.975315	0.000204126	0.00216835	0.0328265	0.00482673	0.0417614	0.000353556	0.00375569	FALSE
ENSG00000034533	ASTE1	protein_coding	unknown	0.113599	0.0197796	0.463898	0.0441088	0.358615	0.105223	0.0136393	0.0677355	0.0355541	0.135906	FALSE
ENSG00000034677	RNF19A	protein_coding	unknown	0.0189648	0.0401766	0.384012	0.0404101	0.516437	0.0263736	0.00840365	0.140116	0.0309893	0.113903	TRUE
ENSG00000034693	PEX3	protein_coding	unknown	0.0352991	0.0158366	0.425166	0.0352097	0.488489	0.0426682	0.00356877	0.0940034	0.0225961	0.086674	TRUE
ENSG00000034713	GABARAPL2	protein_coding	unknown	0.0303055	0.00709587	0.617747	0.0200704	0.324782	0.0257553	0.0101369	0.299875	0.0217643	0.256223	FALSE
ENSG00000035115	SH3YL1	protein_coding	unknown	0.148804	0.0466466	0.479796	0.0320302	0.292723	0.142408	0.0542249	0.0634854	0.0369187	0.119002	FALSE
ENSG00000035141	FAM136A	protein_coding	unknown	0.0115841	0.00605948	0.678284	0.00851689	0.295555	0.00585179	0.00499965	0.0752123	0.0134772	0.0536851	FALSE
ENSG00000035403	VCL	protein_coding	unknown	0.0113022	0.0224113	0.445723	0.0922811	0.428282	0.0180242	0.0174456	0.116474	0.0180757	0.0870494	FALSE
ENSG00000035499	DEPDC1B	protein_coding	unknown	0.0646636	0.0105685	0.352908	0.0405521	0.531308	0.0731826	0.00356969	0.0595682	0.0341281	0.0618149	FALSE
ENSG00000035664	DAPK2	protein_coding	unknown	0.0180581	0.0618617	0.55057	0.0327597	0.336751	0.0187428	0.0236244	0.0866857	0.0224641	0.0686414	FALSE
ENSG00000035681	NSMAF	protein_coding	unknown	0.1979	0.0509029	0.184439	0.0384049	0.528353	0.124001	0.0523752	0.0552615	0.0407116	0.0666348	FALSE
ENSG00000035687	ADSS2	protein_coding	unknown	0.0284543	0.0227208	0.446274	0.0102323	0.492319	0.0100287	0.0102144	0.0338217	0.00661423	0.0474506	FALSE
ENSG00000035862	TIMP2	protein_coding	unknown	0.00540835	2.52793e-05	0.0777307	0.0631185	0.853717	0.0093254	4.37851e-05	0.0252491	0.0536672	0.0710976	TRUE
ENSG00000035928	RFC1	protein_coding	unknown	0.0172091	0.0141286	0.142141	0.0559327	0.770589	0.0157145	0.0119762	0.0994196	0.0131114	0.0743506	FALSE
ENSG00000036054	TBC1D23	protein_coding	unknown	0.0476515	0.0182549	0.358829	0.0382634	0.537001	0.0566397	0.00512193	0.0903466	0.0366403	0.0695395	FALSE
ENSG00000036257	CUL3	protein_coding	unknown	0.0638736	0.0207536	0.0678029	0.0984922	0.749078	0.0757475	0.00610752	0.0555888	0.0316674	0.107478	FALSE
ENSG00000036448	MYOM2	protein_coding	unknown	0.0233717	0.0177235	0.525988	0.0209322	0.411984	0.0264098	0.0238836	0.112622	0.0357238	0.0878511	FALSE
ENSG00000036549	ZZZ3	protein_coding	unknown	0.0504953	0.0275935	0.128592	0.0845545	0.708765	0.0360731	0.00345798	0.0600025	0.0232941	0.0177501	FALSE
ENSG00000036828	CASR	protein_coding	unknown	0.694251	0.179727	0.0747295	0.0108881	0.0404049	0.196316	0.116477	0.100922	0.018106	0.06855	TRUE
ENSG00000037042	TUBG2	protein_coding	unknown	0.0687879	0.0277452	0.428342	0.000267898	0.474857	0.0617233	0.0063349	0.136658	0.000464013	0.186107	FALSE
ENSG00000037241	RPL26L1	protein_coding	unknown	0.0118017	0.00588847	0.971384	0	0.0109257	0.0188716	0.0101312	0.0474421	0	0.0184598	FALSE
ENSG00000037280	FLT4	protein_coding	unknown	0.0148331	0.0157372	0.390279	0.274812	0.304338	0.0251512	0.0192955	0.0537443	0.149795	0.16809	TRUE
ENSG00000037474	NSUN2	protein_coding	unknown	0.029999	0.0240714	0.458647	0.0560297	0.431253	0.0201937	0.00701285	0.0986848	0.0275208	0.0513897	FALSE
ENSG00000037637	FBXO42	protein_coding	unknown	0.0791037	0.00654769	0.415643	0.035017	0.463689	0.0744601	0.00504898	0.093804	0.0410962	0.0898257	FALSE
ENSG00000037749	MFAP3	protein_coding	unknown	0.0615328	0.00986229	0.0719719	0.197462	0.659171	0.0848667	0.00926982	0.0485864	0.0820843	0.145429	TRUE
ENSG00000037757	MRI1	protein_coding	unknown	0.0733852	0.0295536	0.434481	0.0349825	0.427598	0.068643	0.0240366	0.0181298	0.0212848	0.0871118	FALSE
ENSG00000037897	METTL1	protein_coding	unknown	0.0148969	0.0185644	0.83963	0.00169774	0.12521	0.013274	0.00514542	0.0274819	0.00290405	0.0449722	FALSE
ENSG00000037965	HOXC8	protein_coding	unknown	0.00473521	0.0113212	0.274207	0.0540451	0.655692	0.00267873	0.0193525	0.204379	0.0484665	0.149707	FALSE
ENSG00000038002	AGA	protein_coding	unknown	0.0762276	0.0129671	0.646727	0.111358	0.15272	0.0936992	0.0121957	0.161783	0.092352	0.0434151	TRUE
ENSG00000038210	PI4K2B	protein_coding	unknown	0.00748157	0.00703517	0.363017	0.0512685	0.571197	0.00222969	0.00314997	0.0891766	0.0164236	0.0781327	FALSE
ENSG00000038219	BOD1L1	protein_coding	unknown	0.0228819	0.0415664	0.168778	0.159695	0.607078	0.0261215	0.0143299	0.0926486	0.0292568	0.100128	FALSE
ENSG00000038274	MAT2B	protein_coding	unknown	0.0599431	0.00509434	0.268804	0.0462266	0.619932	0.0950357	0.00791731	0.060628	0.0374432	0.158728	FALSE
ENSG00000038295	TLL1	protein_coding	unknown	0.0916737	0.0225629	0.159957	0.150281	0.575525	0.0773626	0.0253583	0.0422905	0.0793321	0.173627	TRUE
ENSG00000038358	EDC4	protein_coding	unknown	0.0167664	0.0175348	0.449645	0.169952	0.346102	0.0290402	0.0207463	0.189988	0.0700017	0.227032	FALSE
ENSG00000038382	TRIO	protein_coding	unknown	0.0372436	0.0654709	0.21253	0.13004	0.554715	0.0385091	0.0122982	0.0497777	0.035339	0.0900911	TRUE
ENSG00000038532	CLEC16A	protein_coding	unknown	0.0120071	0.00669465	0.544408	0.00144073	0.435449	0.0143508	0.00761132	0.148945	0.00221063	0.163267	FALSE
ENSG00000039123	MTREX	protein_coding	unknown	0.0191267	0.0180406	0.549392	0.0699925	0.343448	0.0142485	0.00694597	0.0841834	0.00170333	0.0612856	FALSE
ENSG00000039319	ZFYVE16	protein_coding	unknown	0.0868161	0.0220399	0.116553	0.134767	0.639825	0.0438656	0.0168017	0.0563025	0.0112544	0.0780357	FALSE
ENSG00000039523	RIPOR1	protein_coding	unknown	0.0725706	0.0170677	0.106111	0.061583	0.742668	0.0379731	0.0252721	0.126305	0.0373816	0.0678959	FALSE
ENSG00000039560	RAI14	protein_coding	unknown	0.0395668	0.00720261	0.112413	0.0518017	0.789016	0.0489949	0.00851715	0.0500778	0.0173023	0.0207942	FALSE
ENSG00000039650	PNKP	protein_coding	unknown	0.0160499	0.0389041	0.646569	0.0237322	0.274745	0.020984	0.0171184	0.0984426	0.0373528	0.0338282	FALSE
ENSG00000040199	PHLPP2	protein_coding	unknown	0.0109226	0.0134184	0.158629	0.0870852	0.729945	0.00953505	0.0120828	0.0270937	0.0200817	0.00482809	FALSE
ENSG00000040275	SPDL1	protein_coding	unknown	0.046813	0.0177129	0.38149	0.0241411	0.529843	0.0572778	0.0112429	0.0854751	0.0220498	0.0620949	FALSE
ENSG00000040341	STAU2	protein_coding	unknown	0.045303	0.0159945	0.504842	0.0356183	0.398242	0.0539592	0.00429801	0.115216	0.033982	0.0353003	FALSE
ENSG00000040487	SLC66A1	protein_coding	unknown	0.0498977	0.0104779	0.68277	0.0799097	0.176945	0.0543107	0.0148078	0.0652434	0.0217884	0.00934204	TRUE
ENSG00000040531	CTNS	protein_coding	unknown	0.0100008	0.0017745	0.577379	0.0500736	0.360772	0.011054	0.00163779	0.110651	0.0436784	0.126572	TRUE
ENSG00000040608	RTN4R	protein_coding	unknown	0	0	0.670855	0.0427198	0.286425	0	0	0.153554	0.035064	0.129273	TRUE
ENSG00000040633	PHF23	protein_coding	unknown	0.00743253	0.0136962	0.826337	0.0168137	0.135721	0.00874889	0.00198291	0.0748836	0.0148246	0.0618539	FALSE
ENSG00000040933	INPP4A	protein_coding	unknown	0.012539	0.0120267	0.447614	0.0537421	0.474078	0.0217183	0.0141238	0.13866	0.0118854	0.140677	TRUE
ENSG00000041357	PSMA4	protein_coding	unknown	0.0533252	0.00788208	0.795601	0.0183184	0.124873	0.0892276	0.012355	0.127331	0.0317284	0.0665572	FALSE
ENSG00000041515	MYO16	protein_coding	unknown	0.103856	0.0586153	0.244307	0.0609083	0.532314	0.0668253	0.02577	0.0438259	0.0350384	0.0981627	FALSE
ENSG00000041802	LSG1	protein_coding	unknown	0.0223568	0.0300113	0.431586	0.0620895	0.453957	0.0171475	0.0142373	0.137683	0.0253343	0.0894879	FALSE
ENSG00000041880	PARP3	protein_coding	unknown	0.0133104	0.0155281	0.732196	0.0191938	0.219772	0.0213047	0.0139394	0.153461	0.0332188	0.133657	FALSE
ENSG00000041982	TNC	protein_coding	unknown	0.0176518	0.0110906	0.163034	0.696879	0.111345	0.0225011	0.0189525	0.0928721	0.224123	0.119803	TRUE
ENSG00000041988	THAP3	protein_coding	unknown	0.011825	0.0105943	0.862275	0.0174901	0.0978159	0.0169528	0.0136972	0.143859	0.0271031	0.086608	FALSE
ENSG00000042088	TDP1	protein_coding	unknown	0.0419561	0.0138303	0.633781	0.0257642	0.284668	0.0500242	0.00822706	0.0822443	0.0262145	0.0125362	FALSE
ENSG00000042286	AIFM2	protein_coding	unknown	0.00750656	0.00606808	0.884861	0.037506	0.064058	0.0119489	0.00852794	0.140907	0.0138683	0.107835	TRUE
ENSG00000042317	SPATA7	protein_coding	unknown	0.116137	0.0210412	0.396128	0.0340734	0.432621	0.0533668	0.0161066	0.176257	0.0323131	0.122158	FALSE
ENSG00000042429	MED17	protein_coding	unknown	0.0906548	0.0363954	0.296222	0.0635905	0.513137	0.0392387	0.00363993	0.108972	0.031772	0.0542491	FALSE
ENSG00000042445	RETSAT	protein_coding	unknown	0.0112181	0.00878735	0.598293	0.185565	0.196136	0.0125863	0.00903893	0.0672775	0.106077	0.095031	TRUE
ENSG00000042493	CAPG	protein_coding	unknown	0.0196306	0.0123933	0.889407	0.0495807	0.0289889	0.0197788	0.0028135	0.0147817	0.0172493	0.0214186	FALSE
ENSG00000042753	AP2S1	protein_coding	unknown	0.0126239	0.000816566	0.820689	0.000113727	0.165757	0.02025	0.00139386	0.124887	0.000110619	0.112731	FALSE
ENSG00000043093	DCUN1D1	protein_coding	unknown	0.0156361	0.0122922	0.254166	0.0382999	0.679606	0.0173096	0.000600604	0.0545671	0.000811017	0.0732883	FALSE
ENSG00000043143	JADE2	protein_coding	unknown	0.00882033	0.00736259	0.410844	0.0621652	0.510808	0.0152773	0.0113786	0.111125	0.0144086	0.109629	FALSE
ENSG00000043514	TRIT1	protein_coding	unknown	0.0418831	0.0217946	0.364601	0.0279894	0.543732	0.0475572	0.00653774	0.211704	0.0190701	0.208165	FALSE
ENSG00000044090	CUL7	protein_coding	unknown	0.0135519	0.0186666	0.469677	0.137485	0.360619	0.0159775	0.0165166	0.113038	0.0672152	0.141026	FALSE
ENSG00000044115	CTNNA1	protein_coding	unknown	0.00675594	0.00740503	0.566867	0.0563809	0.362591	0.0117016	0.00745822	0.200195	0.00254204	0.19391	FALSE
ENSG00000044446	PHKA2	protein_coding	unknown	0.0356624	0.0500412	0.249389	0.0796633	0.585244	0.0138114	0.0149588	0.0905783	0.0321083	0.0653373	FALSE
ENSG00000044459	CNTLN	protein_coding	unknown	0.0948661	0.0239752	0.213412	0.0535198	0.614227	0.0937084	0.0122173	0.0350963	0.0227426	0.100754	FALSE
ENSG00000044524	EPHA3	protein_coding	unknown	0.00513827	0.0327713	0.24954	0.371911	0.340639	0.00650016	0.0285592	0.135439	0.181082	0.171522	TRUE
ENSG00000044574	HSPA5	protein_coding	unknown	0.0537306	0.0150932	0.428961	0.400212	0.102003	0.0590459	0.0192464	0.0991657	0.223503	0.0958518	TRUE
ENSG00000046604	DSG2	protein_coding	unknown	0.0414011	0.00547724	0.0673017	0.335231	0.550589	0.0599054	0.00524655	0.0141328	0.14962	0.15576	TRUE
ENSG00000046647	GEMIN8	protein_coding	unknown	0.0282895	0.0173913	0.861012	0.000689424	0.0926174	0.0305605	0.000383777	0.0601207	0.00119412	0.0505715	FALSE
ENSG00000046651	OFD1	protein_coding	unknown	0.0544935	0.0341965	0.274847	0.0611939	0.575269	0.0533757	0.00639633	0.0483416	0.022919	0.0247396	FALSE
ENSG00000047056	WDR37	protein_coding	unknown	0.11139	0.00827063	0.574321	0.0314256	0.274594	0.0886293	0.00771618	0.175902	0.0458396	0.123092	FALSE
ENSG00000047188	YTHDC2	protein_coding	unknown	0.0756048	0.0676494	0.212191	0.101773	0.542782	0.0269754	0.0142	0.0355585	0.0247219	0.0520854	FALSE
ENSG00000047230	CTPS2	protein_coding	unknown	0.103655	0.0113553	0.322646	0.0629901	0.499353	0.0687259	0.0148045	0.0506305	0.0187235	0.124077	FALSE
ENSG00000047249	ATP6V1H	protein_coding	unknown	0.0377834	0.0193015	0.483201	0.0617453	0.397969	0.0459231	0.017493	0.151054	0.0222304	0.151748	FALSE
ENSG00000047315	POLR2B	protein_coding	unknown	0.027889	0.0269406	0.39179	0.105547	0.447834	0.0319623	0.0175296	0.112777	0.00672195	0.0700068	FALSE
ENSG00000047346	FAM214A	protein_coding	unknown	0.0930514	0.0391336	0.094917	0.0878106	0.685087	0.053442	0.0136131	0.0426484	0.0333294	0.0065298	FALSE
ENSG00000047365	ARAP2	protein_coding	unknown	0.245815	0.0323017	0.0378502	0.0822625	0.60177	0.0806282	0.0256392	0.0330914	0.023186	0.0706686	FALSE
ENSG00000047410	TPR	protein_coding	unknown	0.0254555	0.0277644	0.184015	0.0822026	0.680563	0.0170007	0.0107703	0.100724	0.00716109	0.0801141	FALSE
ENSG00000047578	KATNIP	protein_coding	unknown	0.0256196	0.0302196	0.321448	0.0516445	0.571069	0.0387304	0.0268061	0.228713	0.0334999	0.169282	FALSE
ENSG00000047579	DTNBP1	protein_coding	unknown	0.0367235	0.0179872	0.585562	0.0609806	0.298747	0.0219657	0.0103628	0.10892	0.00691949	0.0822304	FALSE
ENSG00000047617	ANO2	protein_coding	unknown	0.0436075	0.0137549	0.393876	0.135012	0.41375	0.040648	0.0197906	0.052524	0.022983	0.0209533	TRUE
ENSG00000047621	C12orf4	protein_coding	unknown	0.0714586	0.0178547	0.382212	0.046514	0.481961	0.0936636	0.00978667	0.0668894	0.0321936	0.0511873	FALSE
ENSG00000047634	SCML1	protein_coding	unknown	0.177405	0.0222786	0.164864	0.0701429	0.56531	0.078925	0.0176944	0.056392	0.046235	0.146844	FALSE
ENSG00000047644	WWC3	protein_coding	unknown	0.0264454	0.0218801	0.442746	0.0510871	0.457842	0.0161305	0.00819617	0.215021	0.0354624	0.155232	FALSE
ENSG00000047849	MAP4	protein_coding	Cytosol	0.0113973	0.0169884	0.275978	0.0623466	0.63329	0.0163739	0.0149224	0.0997631	0.0210209	0.0551052	FALSE
ENSG00000047932	GOPC	protein_coding	unknown	0.0202185	0.0196535	0.416626	0.0430558	0.500447	0.00948452	0.00321294	0.0771809	0.00899354	0.0554899	FALSE
ENSG00000047936	ROS1	protein_coding	unknown	0.112282	0.0380639	0.134528	0.145905	0.569221	0.0808202	0.0223724	0.0184906	0.0289312	0.0577231	TRUE
ENSG00000048028	USP28	protein_coding	unknown	0.0256016	0.0142889	0.0793748	0.0686983	0.812036	0.0284634	0.0133547	0.0403379	0.0269528	0.0296707	FALSE
ENSG00000048052	HDAC9	protein_coding	unknown	0.11854	0.0648454	0.2352	0.0216644	0.55975	0.0227714	0.0144412	0.1013	0.0189409	0.0999798	FALSE
ENSG00000048140	TSPAN17	protein_coding	unknown	0.00585005	0.00525948	0.5756	0.0437475	0.369543	0.0101326	0.00639295	0.110312	0.00139582	0.110418	TRUE
ENSG00000048162	NOP16	protein_coding	unknown	0.00755394	0.0126381	0.972184	0.00154621	0.00607782	0.00371956	0.0101938	0.0212031	0.0026731	0.00921595	FALSE
ENSG00000048342	CC2D2A	protein_coding	unknown	0.0364291	0.0255152	0.483488	0.0322092	0.422358	0.0161379	0.0105058	0.152044	0.028411	0.126422	FALSE
ENSG00000048392	RRM2B	protein_coding	unknown	0.00682742	0.00377276	0.201087	0.0308613	0.757452	0.000119568	0.000287663	0.0240775	0.0141266	0.0383722	TRUE
ENSG00000048405	ZNF800	protein_coding	unknown	0.114356	0.0169059	0.0121106	0.0705351	0.786092	0.109879	0.0196721	0.00996464	0.0255456	0.127741	FALSE
ENSG00000048471	SNX29	protein_coding	unknown	0.0222623	0.033331	0.509325	0.0293503	0.405732	0.0289722	0.0265782	0.0926855	0.0255078	0.130679	FALSE
ENSG00000048544	MRPS10	protein_coding	unknown	0.00837208	0.00235677	0.621301	0.00284063	0.365129	0.0115419	0.00323845	0.0236825	0.00345589	0.0419187	FALSE
ENSG00000048649	RSF1	protein_coding	unknown	0.0171479	0.0238855	0.24184	0.0786072	0.63852	0.0176618	0.018486	0.0771359	0.0149602	0.0378391	FALSE
ENSG00000048707	VPS13D	protein_coding	unknown	0.0549101	0.0260546	0.0249168	0.190472	0.703646	0.0232643	0.019084	0.0237548	0.0592505	0.00796038	FALSE
ENSG00000048828	FAM120A	protein_coding	unknown	0.00559984	0.00372341	0.226355	0.0468542	0.717467	0.0096992	0.00622867	0.0351834	0.00655366	0.033694	FALSE
ENSG00000048991	R3HDM1	protein_coding	unknown	0.0609954	0.00986336	0	0.000394951	0.928746	0.0841659	0.00538823	0	0.000558545	0.0901127	FALSE
ENSG00000049089	COL9A2	protein_coding	unknown	0.022992	0.036222	0.733478	0.134627	0.0726805	0.0276442	0.0293579	0.157002	0.0725598	0.125696	TRUE
ENSG00000049130	KITLG	protein_coding	unknown	0.0175113	0.0224807	0.0863525	0.0298196	0.843836	0.0154333	0.00683845	0.0123523	0.0217585	0.0206154	TRUE
ENSG00000049167	ERCC8	protein_coding	unknown	0.107759	0.0109547	0.540713	0.0488285	0.291744	0.0800125	0.0150817	0.0413299	0.0373656	0.0944287	FALSE
ENSG00000049192	ADAMTS6	protein_coding	unknown	0.124905	0.0262722	0.197133	0.00780572	0.643884	0.103345	0.0399338	0.0557762	0.0135068	0.105261	TRUE
ENSG00000049239	H6PD	protein_coding	unknown	0.0434926	0.00721252	0.203997	0.174386	0.570912	0.0535164	0.0124924	0.0269518	0.080629	0.0982944	TRUE
ENSG00000049245	VAMP3	protein_coding	unknown	0.0512377	0.0130945	0.354013	0.0525001	0.529154	0.0627912	0.0084049	0.0528681	0.038279	0.0533562	TRUE
ENSG00000049246	PER3	protein_coding	unknown	0.145062	0.0165685	0.146244	0.026314	0.665812	0.0870375	0.00941672	0.104034	0.0272551	0.146438	FALSE
ENSG00000049249	TNFRSF9	protein_coding	unknown	0.0139866	0.0127215	0.324271	0.112548	0.536472	0.015353	0.0175492	0.150494	0.0835814	0.112046	TRUE
ENSG00000049323	LTBP1	protein_coding	unknown	0.0403154	0.0098243	0.317605	0.302177	0.330078	0.046541	0.0124035	0.0380765	0.144916	0.110484	TRUE
ENSG00000049449	RCN1	protein_coding	unknown	0.0511106	0.00703815	0.448032	0.128382	0.365437	0.0752148	0.00516207	0.125096	0.0645602	0.0223272	TRUE
ENSG00000049541	RFC2	protein_coding	unknown	0.0100493	0.00700399	0.86398	0.0157711	0.103196	0.0097146	0.00607493	0.0467966	0.0150779	0.0160157	FALSE
ENSG00000049618	ARID1B	protein_coding	unknown	0.0182012	0.0374645	0.330246	0.0440391	0.570049	0.0215946	0.0136628	0.0366377	0.013974	0.0780943	FALSE
ENSG00000049656	CLPTM1L	protein_coding	unknown	0.02408	0.00317655	0.87916	0.0528186	0.0407645	0.0274065	0.00377275	0.0260174	0.023498	0.0170193	TRUE
ENSG00000049759	NEDD4L	protein_coding	unknown	0.0846229	0.0283072	0.33021	0.036539	0.520321	0.0994576	0.0226152	0.0196777	0.032185	0.0912855	FALSE
ENSG00000049860	HEXB	protein_coding	ER	0.00439397	0.0117696	0.482694	0.108657	0.392486	0.0050173	0.00967605	0.140829	0.0522482	0.10838	TRUE
ENSG00000049883	PTCD2	protein_coding	unknown	0.106688	0.00619792	0.515809	0.0432628	0.328041	0.0977577	0.00588838	0.0879442	0.0512209	0.165965	FALSE
ENSG00000050130	JKAMP	protein_coding	unknown	0.0563436	0.000269244	0.491211	0.0776108	0.374565	0.0583997	0.000380769	0.264838	0.109758	0.0970607	TRUE
ENSG00000050165	DKK3	protein_coding	unknown	0.00939146	0.0181729	0.502188	0.104175	0.366072	0.0158526	0.0168413	0.121193	0.0232973	0.104336	TRUE
ENSG00000050393	MCUR1	protein_coding	unknown	0.00504334	0.000246698	0.473293	0.00479801	0.516618	0.00316583	0.000381083	0.171763	0.00556915	0.163913	TRUE
ENSG00000050405	LIMA1	protein_coding	unknown	0.0159711	0.0294856	0.375824	0.0424727	0.536247	0.0237584	0.0154719	0.083017	0.026854	0.0497584	FALSE
ENSG00000050426	LETMD1	protein_coding	unknown	0.0973979	0.0168227	0.573068	0.0270502	0.285661	0.0524458	0.0137089	0.0990926	0.0229973	0.0539682	TRUE
ENSG00000050438	SLC4A8	protein_coding	unknown	0.0731948	0.0214625	0.25638	0.0587372	0.590226	0.0811616	0.0192684	0.0828491	0.0350291	0.055854	TRUE
ENSG00000050555	LAMC3	protein_coding	unknown	0.0139752	0.0107371	0.21868	0.423767	0.332841	0.0242057	0.0185973	0.0626661	0.206253	0.218091	TRUE
ENSG00000050730	TNIP3	protein_coding	unknown	0.0164002	0.0309402	0.318189	0.0499898	0.58448	0.0230089	0.00756774	0.117471	0.042151	0.100243	FALSE
ENSG00000050748	MAPK9	protein_coding	unknown	0.0567309	0.00609092	0.292636	0.012631	0.631911	0.0248012	0.00373985	0.0998158	0.0202778	0.0610545	FALSE
ENSG00000050820	BCAR1	protein_coding	unknown	0.0343773	0.00921725	0.757231	0.0776651	0.12151	0.0356502	0.0105438	0.0468134	0.023489	0.0949198	TRUE
ENSG00000051009	FAM160A2	protein_coding	unknown	0.105263	0.018459	0.480572	0.0454464	0.350259	0.0634674	0.0174138	0.055896	0.011093	0.112547	FALSE
ENSG00000051108	HERPUD1	protein_coding	unknown	0.129396	0.0617328	0.425361	5.14955e-06	0.383504	0.10581	0.0295845	0.0825999	8.91928e-06	0.169557	TRUE
ENSG00000051128	HOMER3	protein_coding	unknown	0.0136764	0.0110027	0.810481	0.027977	0.136862	0.0236883	0.0153282	0.168804	0.032493	0.117591	FALSE
ENSG00000051180	RAD51	protein_coding	unknown	0.00694578	0.0260306	0.762571	0.00246667	0.201986	0.0112326	0.0148535	0.0324748	0.00244501	0.0315497	FALSE
ENSG00000051341	POLQ	protein_coding	unknown	0.0343932	0.04117	0.190009	0.0575737	0.676854	0.0123376	0.00712698	0.0969964	0.0174025	0.0885073	FALSE
ENSG00000051382	PIK3CB	protein_coding	unknown	0.114117	0.00611703	0.0259855	0.0962272	0.757553	0.115295	0.00854737	0.0245519	0.0439995	0.161978	FALSE
ENSG00000051596	THOC3	protein_coding	unknown	0.0315574	0.00876902	0.843353	0.0279153	0.0884053	0.03826	0.00394854	0.0820374	0.0181718	0.0292485	TRUE
ENSG00000051620	HEBP2	protein_coding	unknown	0.0271919	0.00671126	0.709371	0.0304243	0.226301	0.0301288	0.00556432	0.104046	0.0234639	0.0535034	FALSE
ENSG00000051825	MPHOSPH9	protein_coding	unknown	0.0596413	0.0197302	0.112328	0.0890009	0.7193	0.065727	0.00993726	0.0364617	0.0156069	0.0445964	FALSE
ENSG00000052126	PLEKHA5	protein_coding	unknown	0.0631857	0.0284373	0.154163	0.051675	0.702539	0.0580286	0.0121127	0.0751458	0.0176052	0.0262076	FALSE
ENSG00000052723	SIKE1	protein_coding	unknown	0.015033	0.0109113	0.833506	0	0.14055	0.0128764	0.00933968	0.101799	0	0.10549	FALSE
ENSG00000052749	RRP12	protein_coding	unknown	0.0191365	0.026549	0.571902	0.0877767	0.294636	0.0330537	0.0256101	0.149352	0.027498	0.131946	TRUE
ENSG00000052795	FNIP2	protein_coding	unknown	0.0457411	0.012015	0.15553	0.0634956	0.723219	0.0252656	0.00676387	0.0833918	0.0187909	0.0569008	FALSE
ENSG00000052802	MSMO1	protein_coding	unknown	0.196991	0.00316834	0.199655	0.101561	0.498624	0.102506	0.00262388	0.0785399	0.0757841	0.252751	TRUE
ENSG00000052841	TTC17	protein_coding	unknown	0.123983	0.0347857	0.206478	0.115393	0.51936	0.0728903	0.0263635	0.0751923	0.0249952	0.0677293	FALSE
ENSG00000053254	FOXN3	protein_coding	unknown	0.00781788	0.0121449	0.233616	0.0634957	0.682925	0.0133023	0.0102099	0.101408	0.0137736	0.0793905	FALSE
ENSG00000053371	AKR7A2	protein_coding	unknown	0.0261924	0.00211442	0.876599	0.00800526	0.0870888	0.0182154	0.0011235	0.0315859	0.00442937	0.0158298	FALSE
ENSG00000053372	MRTO4	protein_coding	unknown	0.0160274	0.00498644	0.901157	0.0156317	0.0621972	0.0178286	0.00448753	0.0562624	0.0106694	0.0439067	FALSE
ENSG00000053501	USE1	protein_coding	unknown	0.0190588	0.00176977	0.95328	0.000172184	0.0257191	0.0279976	0.00116733	0.0614673	0.000298231	0.0328293	TRUE
ENSG00000053770	AP5M1	protein_coding	unknown	0.0224589	0.0229673	0.556198	0.031425	0.366951	0.010496	0.000382152	0.0132242	0.0283151	0.0252048	FALSE
ENSG00000053900	ANAPC4	protein_coding	unknown	0.0371413	0.0469504	0.488865	0.0567609	0.370283	0.0135797	0.0150447	0.0735482	0.0139949	0.0610183	FALSE
ENSG00000054116	TRAPPC3	protein_coding	unknown	0.00636193	0.0143587	0.939111	0.0353034	0.00486496	0.0073347	0.00787605	0.0263658	0.0170515	0.00605605	FALSE
ENSG00000054118	THRAP3	protein_coding	unknown	0.00903117	0.018026	0.409491	0.073853	0.489599	0.0156425	0.0167215	0.156271	0.0206037	0.115071	FALSE
ENSG00000054148	PHPT1	protein_coding	unknown	0.00830675	0.00650115	0.982687	0.000621786	0.00188299	0.0121982	0.0112195	0.024806	0.00107696	0.0017069	FALSE
ENSG00000054267	ARID4B	protein_coding	unknown	0.0205717	0.0279757	0.315951	0.0661887	0.569313	0.0146206	0.0185806	0.0530511	0.0256508	0.0155599	FALSE
ENSG00000054282	SDCCAG8	protein_coding	unknown	0.0691875	0.014102	0.595549	0.0354587	0.285703	0.0847332	0.0120426	0.0675646	0.0312781	0.0938314	FALSE
ENSG00000054356	PTPRN	protein_coding	unknown	0.00708697	0.00252886	0.502296	0.177073	0.311015	0.00795747	0.00253236	0.243111	0.135392	0.132542	TRUE
ENSG00000054392	HHAT	protein_coding	unknown	0.0578665	0.0246345	0.443976	0.110611	0.362912	0.0565461	0.00326068	0.0809023	0.0369245	0.0389367	TRUE
ENSG00000054523	KIF1B	protein_coding	unknown	0.0177131	0.0215743	0.130762	0.098954	0.730997	0.00888047	0.0141056	0.0828538	0.0250909	0.0819345	FALSE
ENSG00000054598	FOXC1	protein_coding	unknown	0.0273958	0.0216489	0.334155	0.0888025	0.527998	0.0135615	0.0142962	0.0447148	0.031681	0.044158	FALSE
ENSG00000054611	TBC1D22A	protein_coding	unknown	0.00853593	0.00997316	0.644657	0.0186104	0.318223	0.0118171	0.00705421	0.0906501	0.015282	0.0889315	FALSE
ENSG00000054654	SYNE2	protein_coding	unknown	0.0594501	0.0449089	0.0279322	0.277799	0.58991	0.0217256	0.0303206	0.0156674	0.0957705	0.0766608	TRUE
ENSG00000054690	PLEKHH1	protein_coding	unknown	0.113496	0.0234203	0.0298335	0.0975322	0.735718	0.139373	0.0349323	0.0317651	0.0786806	0.184195	FALSE
ENSG00000054793	ATP9A	protein_coding	unknown	0.0139707	0.0142021	0.217128	0.168216	0.586483	0.0124139	0.0123248	0.0660398	0.0789801	0.0578497	TRUE
ENSG00000054965	FAM168A	protein_coding	Cytosol	0.011482	0.0149424	0.327423	0.0662134	0.57994	0.0191221	0.0134657	0.0830839	0.00556833	0.0643978	FALSE
ENSG00000054967	RELT	protein_coding	unknown	0.0669455	0.0152063	0.608564	0.0768632	0.232421	0.0841404	0.0188923	0.0533205	0.0279618	0.04962	TRUE
ENSG00000054983	GALC	protein_coding	unknown	0.138004	0.0148699	0.208037	0.149528	0.489562	0.100152	0.013924	0.0251976	0.0754592	0.15012	TRUE
ENSG00000055044	NOP58	protein_coding	unknown	0.0179325	0.0316005	0.693336	0.0191992	0.237932	0.0216348	0.0102893	0.0441822	0.0269698	0.00586685	FALSE
ENSG00000055070	SZRD1	protein_coding	unknown	0.00547038	0.00456039	0.894999	0.00815458	0.0868156	0.00753975	0.00448135	0.0472621	0.0136621	0.0237289	FALSE
ENSG00000055118	KCNH2	protein_coding	unknown	0.00722583	0.00475367	0.492988	0.051793	0.443239	0.0125155	0.0082336	0.0349109	0.013887	0.0222488	TRUE
ENSG00000055130	CUL1	protein_coding	unknown	0.0114468	0.0088392	0.415871	0.0583367	0.505507	0.0158608	0.0120885	0.038995	0.0118526	0.000806913	FALSE
ENSG00000055147	FAM114A2	protein_coding	unknown	0.0817283	0.010912	0.363459	0.0262699	0.517631	0.0746761	0.00972336	0.0234135	0.0302132	0.0721516	FALSE
ENSG00000055163	CYFIP2	protein_coding	unknown	0.026381	0.0115221	0.19063	0.00569622	0.76577	0.00506069	0.00789168	0.127886	0.00279491	0.139565	FALSE
ENSG00000055208	TAB2	protein_coding	unknown	0.0461647	0.00837941	0.077823	0.0593336	0.808299	0.0578574	0.00634341	0.0318578	0.0313257	0.064032	FALSE
ENSG00000055211	GINM1	protein_coding	unknown	0.027546	0.00636922	0.428128	0.110556	0.427401	0.0283843	0.0106962	0.166354	0.0781598	0.0784678	TRUE
ENSG00000055332	EIF2AK2	protein_coding	unknown	0.0412199	0.0141133	0.106512	0.0123457	0.825809	0.0563028	0.0135917	0.059154	0.0185139	0.0609309	FALSE
ENSG00000055483	USP36	protein_coding	unknown	0.0357948	0.0201167	0.140577	0.0532426	0.750268	0.00370914	0.0186864	0.125169	0.0105158	0.097654	FALSE
ENSG00000055609	KMT2C	protein_coding	unknown	0.145363	0.0432135	0.0854553	0.064011	0.661957	0.0693633	0.0224423	0.0512228	0.0179941	0.0897999	FALSE
ENSG00000055917	PUM2	protein_coding	unknown	0.0470194	0.0173115	0.209304	0.0929716	0.633393	0.0563148	0.00592273	0.0681189	0.0277667	0.0513078	FALSE
ENSG00000055950	MRPL43	protein_coding	unknown	0.0150118	0.000948397	0.841394	0.0130551	0.129591	0.0202702	0.000891594	0.120691	0.0129912	0.106603	FALSE
ENSG00000056050	HPF1	protein_coding	unknown	0.0207787	0.0152988	0.737158	0.0415051	0.185259	0.0102344	0.00944742	0.0566538	0.0139519	0.0230202	FALSE
ENSG00000056097	ZFR	protein_coding	unknown	0.0390739	0.0121158	0.242764	0.0627261	0.64332	0.0466404	0.0105152	0.0962918	0.033319	0.0475696	FALSE
ENSG00000056277	ZNF280C	protein_coding	unknown	0.19382	0.0118868	0	0.0355292	0.758764	0.240792	0.0168104	0	0.0502458	0.274228	FALSE
ENSG00000056291	NPFFR2	protein_coding	unknown	0.0145189	0.00260012	0.399364	0.0505118	0.533005	0.0249218	0.00449766	0.11273	0.0315664	0.0657312	TRUE
ENSG00000056487	PHF21B	protein_coding	unknown	0.0762371	0.0126053	0.143406	0.0292434	0.738508	0.078052	0.0211652	0.245574	0.027521	0.252423	FALSE
ENSG00000056586	RC3H2	protein_coding	unknown	0.0584445	0.0008552	0.0580863	0.138824	0.743791	0.0513867	0.00147468	0.0680851	0.0153054	0.0829069	FALSE
ENSG00000056736	IL17RB	protein_coding	unknown	0.0395838	0.0184193	0.570626	0.093846	0.277525	0.0277938	0.0126384	0.105814	0.0523914	0.128168	TRUE
ENSG00000056972	TRAF3IP2	protein_coding	unknown	0.0132222	0.02298	0.3698	0.0379859	0.556012	0.0215286	0.00585582	0.205015	0.036681	0.18146	FALSE
ENSG00000056998	GYG2	protein_coding	unknown	0.011649	0.0143851	0.542869	0.049306	0.381791	0.0176239	0.0124738	0.136474	0.0286447	0.0833982	FALSE
ENSG00000057019	DCBLD2	protein_coding	unknown	0.044145	0.00874121	0.132708	0.0741719	0.740233	0.0522255	0.0113115	0.0178233	0.0225783	0.0545848	TRUE
ENSG00000057252	SOAT1	protein_coding	unknown	0.0463633	0.00119923	0.172101	0.147827	0.632509	0.0537623	0.00207713	0.0322082	0.07102	0.0813217	TRUE
ENSG00000057294	PKP2	protein_coding	unknown	0.0240721	0.0157798	0.247205	0.0547692	0.658173	0.0166103	0.000295549	0.118586	0.0142655	0.104339	FALSE
ENSG00000057608	GDI2	protein_coding	unknown	0.034121	0.0094315	0.363491	0.0253131	0.567644	0.0446323	0.00251609	0.0988782	0.0239564	0.0418342	FALSE
ENSG00000057657	PRDM1	protein_coding	unknown	0.0134163	0.0121854	0.174104	0.0303642	0.76993	0.0229833	0.0151388	0.04092	0.033859	0.105159	FALSE
ENSG00000057663	ATG5	protein_coding	unknown	0.0576987	0.0133652	0.482117	0.0140881	0.432731	0.0575905	0.00921851	0.0683593	0.0210841	0.00828647	TRUE
ENSG00000057757	PITHD1	protein_coding	unknown	0.0664427	0.00880122	0.72476	0.0515137	0.148483	0.0840526	0.00400749	0.0831402	0.0302474	0.0272778	FALSE
ENSG00000057935	MTA3	protein_coding	unknown	0.061086	0.022222	0.342204	0.0366698	0.537818	0.0607735	0.0133427	0.0657579	0.0239774	0.0306432	FALSE
ENSG00000058056	USP13	protein_coding	unknown	0.0131032	0.0120378	0.188674	0.0734158	0.712769	0.0119572	0.0103188	0.0960207	0.00817689	0.0724286	FALSE
ENSG00000058063	ATP11B	protein_coding	unknown	0.0178009	0.0159998	0.309063	0.102361	0.554775	0.0187034	0.0128415	0.00151326	0.0200071	0.0100246	TRUE
ENSG00000058085	LAMC2	protein_coding	unknown	0.00774329	0.0117785	0.401409	0.261902	0.317166	0.0122331	0.0102842	0.0762794	0.126612	0.142734	TRUE
ENSG00000058091	CDK14	protein_coding	unknown	0.0579094	0.0352397	0.403701	0.00125087	0.501899	0.0716228	0.013212	0.112642	0.00210935	0.174257	FALSE
ENSG00000058262	SEC61A1	protein_coding	unknown	0.0109635	0.0116094	0.367638	0.174145	0.435644	0.00972964	0.0116529	0.0943851	0.0819411	0.109366	TRUE
ENSG00000058272	PPP1R12A	protein_coding	unknown	0.0241107	0.0247316	0.116805	0.0743394	0.760013	0.023599	0.0221551	0.126421	0.0261456	0.0606819	FALSE
ENSG00000058335	RASGRF1	protein_coding	unknown	0.0481101	0.00626118	0.0897848	0.0400486	0.815795	0.0602438	0.00915701	0.0597877	0.0212701	0.0464648	FALSE
ENSG00000058453	CROCC	protein_coding	unknown	0.0242536	0.0261903	0.821862	0.0371428	0.0905515	0.0397923	0.0283284	0.272532	0.0546563	0.151121	FALSE
ENSG00000058600	POLR3E	protein_coding	unknown	0.0150051	0.0177752	0.626588	0.017741	0.322891	0.0241422	0.0173453	0.156273	0.0205758	0.141566	FALSE
ENSG00000058668	ATP2B4	protein_coding	unknown	0.00875042	0.0160465	0.12723	0.188514	0.65946	0.0128521	0.0140411	0.0572195	0.0721655	0.0994396	TRUE
ENSG00000058673	ZC3H11A	protein_coding	unknown	0.0140136	0.0286594	0.268569	0.122076	0.566682	0.0131541	0.0169489	0.053725	0.0189814	0.0367334	FALSE
ENSG00000058729	RIOK2	protein_coding	unknown	0.0369767	0.0325348	0.699182	0.0375416	0.193765	0.0176813	0.0058434	0.0153552	0.0146838	0.0228533	FALSE
ENSG00000058799	YIPF1	protein_coding	unknown	0.036268	0.000270073	0.562234	0.0177493	0.383479	0.049149	0.00018126	0.113028	0.0240766	0.0464078	TRUE
ENSG00000058804	NDC1	protein_coding	unknown	0.0607826	3.55654e-05	0.0450854	0.159383	0.734713	0.0835031	6.16011e-05	0.0260769	0.0903805	0.151588	TRUE
ENSG00000058866	DGKG	protein_coding	unknown	0.0573937	0.0191585	0.596109	0.0474947	0.279844	0.0706071	0.00966045	0.216542	0.0473573	0.104962	FALSE
ENSG00000059122	FLYWCH1	protein_coding	unknown	0.0133139	0.0157404	0.541251	0.217567	0.212128	0.0199079	0.0146191	0.024968	0.111626	0.109259	FALSE
ENSG00000059145	UNKL	protein_coding	unknown	0.0493872	0.0315509	0.585456	0.0488026	0.284804	0.0738775	0.0207213	0.207379	0.0418878	0.236278	FALSE
ENSG00000059378	PARP12	protein_coding	unknown	0.0227973	0.0354507	0.395919	0.0198952	0.525938	0.0220658	0.0209054	0.14771	0.0147713	0.166833	FALSE
ENSG00000059573	ALDH18A1	protein_coding	unknown	0.0107048	0.011671	0.426191	0.0787337	0.4727	0.0104031	0.0112595	0.120696	0.0203106	0.103893	FALSE
ENSG00000059588	TARBP1	protein_coding	unknown	0.118108	0.0514017	0.131127	0.0935907	0.605773	0.0837311	0.0381895	0.0159632	0.0245113	0.04941	FALSE
ENSG00000059691	GATB	protein_coding	unknown	0.0516615	0.0134716	0.700923	0.0700466	0.163897	0.062235	0.00845237	0.0943683	0.0200932	0.0624968	FALSE
ENSG00000059728	MXD1	protein_coding	unknown	0.0613613	0.0204237	0.267679	0	0.650536	0.0851763	0.0110123	0.317303	0	0.391467	FALSE
ENSG00000059758	CDK17	protein_coding	unknown	0.0577872	0.0310465	0.1857	0.0460211	0.679446	0.0548824	0.0145211	0.129273	0.0167852	0.0821836	FALSE
ENSG00000059769	DNAJC25	protein_coding	unknown	0.0151054	0.0113812	0.410624	0.0505737	0.512316	0.000334531	0.00250544	0.0289161	0.0240936	0.0508388	TRUE
ENSG00000059804	SLC2A3	protein_coding	unknown	0.126458	0.0350434	0.28525	0.193634	0.359615	0.134393	0.0315297	0.061565	0.0596714	0.0902393	TRUE
ENSG00000059915	PSD	protein_coding	unknown	0	0.00387935	0.628817	0.0280557	0.339248	0	0.00548622	0.0406987	0.00343019	0.0317822	FALSE
ENSG00000060069	CTDP1	protein_coding	unknown	0.0089917	0.0194386	0.546968	0.114196	0.310406	0.0142179	0.0150022	0.0834318	0.0418829	0.0946851	FALSE
ENSG00000060138	YBX3	protein_coding	unknown	0.0904587	0.0155123	0.0168865	0.00691033	0.870232	0.0949268	0.0153049	0.0142335	0.0110198	0.0795538	FALSE
ENSG00000060140	STYK1	protein_coding	unknown	0.100227	0.0190697	0.723889	0.0592588	0.0975551	0.0865573	0.0130399	0.0352368	0.0133234	0.122078	TRUE
ENSG00000060237	WNK1	protein_coding	unknown	0.0349411	0.00873648	0.0474946	0.106496	0.802332	0.0392377	0.0105296	0.0300075	0.0365268	0.0265744	FALSE
ENSG00000060339	CCAR1	protein_coding	unknown	0.0300486	0.0319628	0.203528	0.0570886	0.677372	0.0196371	0.0123981	0.0420518	0.0274045	0.0338743	FALSE
ENSG00000060491	OGFR	protein_coding	unknown	0.0293651	0.0193077	0.769975	0.101931	0.0794207	0.0273332	0.00561774	0.119352	0.0258376	0.131618	FALSE
ENSG00000060642	PIGV	protein_coding	unknown	0.0359743	0.00501878	0.455275	0.100457	0.403275	0.0501417	0.00674447	0.129615	0.0450938	0.0735784	TRUE
ENSG00000060656	PTPRU	protein_coding	unknown	0.0170106	0.0148431	0.346849	0.134872	0.486425	0.0163501	0.0128644	0.254683	0.0328703	0.247754	TRUE
ENSG00000060688	SNRNP40	protein_coding	unknown	0.0185851	0.00666896	0.838959	0.0181691	0.117617	0.0124587	0.00244842	0.0625729	0.0130136	0.0406549	TRUE
ENSG00000060718	COL11A1	protein_coding	unknown	0.0421484	0.0544309	0.230296	0.267261	0.405864	0.0352481	0.0263799	0.115739	0.117008	0.167951	TRUE
ENSG00000060749	QSER1	protein_coding	unknown	0.0826704	0.00134881	0	0.193708	0.722273	0.11447	0.00186523	0	0.101911	0.154352	FALSE
ENSG00000060762	MPC1	protein_coding	unknown	0.093139	0.00176132	0.723037	0.0375958	0.144467	0.0952167	0.00209175	0.195062	0.0379743	0.103473	TRUE
ENSG00000060971	ACAA1	protein_coding	unknown	0.036072	0.0153685	0.819651	0.0537362	0.0751718	0.0331325	0.0154859	0.158647	0.0203228	0.111784	FALSE
ENSG00000060982	BCAT1	protein_coding	unknown	0.0169878	0.0131176	0.118105	0.0336977	0.818092	0.018081	0.0107982	0.0720794	0.0321305	0.0946587	FALSE
ENSG00000061273	HDAC7	protein_coding	unknown	0.0271868	0.018081	0.407657	0.0446301	0.502445	0.0192153	0.0111883	0.215692	0.0209507	0.210419	FALSE
ENSG00000061656	SPAG4	protein_coding	unknown	0.00943101	0.0408027	0.902586	0.0334922	0.0136885	0.0120221	0.0389522	0.0484161	0.00503685	0.0237091	TRUE
ENSG00000061676	NCKAP1	protein_coding	unknown	0.063262	0.0123531	0.0197365	0.0824829	0.822166	0.0812131	0.00252749	0.0127321	0.0304751	0.111913	TRUE
ENSG00000061794	MRPS35	protein_coding	unknown	0.00853462	0.00426494	0.482222	0.0160781	0.4889	0.00942782	0.00721178	0.132383	0.0218401	0.0941224	FALSE
ENSG00000061918	GUCY1B1	protein_coding	unknown	0.0603313	0.00355206	0.169454	0.043773	0.722889	0.0448057	0.00417709	0.148894	0.03809	0.132689	FALSE
ENSG00000061936	SFSWAP	protein_coding	unknown	0.015976	0.0161927	0.570505	0.0266059	0.370721	0.0270002	0.0192198	0.209924	0.0460827	0.118274	FALSE
ENSG00000061938	TNK2	protein_coding	unknown	0.026695	0.0374648	0.432823	0.105347	0.39767	0.0364342	0.0324577	0.0887242	0.0767611	0.0442475	FALSE
ENSG00000061987	MON2	protein_coding	unknown	0.130281	0.0730431	0.148754	0.0775952	0.570327	0.0445483	0.0414308	0.02574	0.0337882	0.0687621	FALSE
ENSG00000062194	GPBP1	protein_coding	unknown	0.0177976	0.0171906	0.385839	0.0467633	0.53241	0.0139252	0.002233	0.0386082	0.0199473	0.00250275	FALSE
ENSG00000062282	DGAT2	protein_coding	unknown	0.010053	0.0120086	0.549109	0.105191	0.323639	0.0078258	0.00376464	0.0891473	0.0346625	0.0884493	TRUE
ENSG00000062370	ZNF112	protein_coding	unknown	0.0378842	0.0392033	0.431025	0.0669707	0.424917	0.0424672	0.0263124	0.332274	0.0586462	0.297739	FALSE
ENSG00000062485	CS	protein_coding	unknown	0.0282354	0.00899978	0.38707	0.0383858	0.537309	0.00567071	0.00611274	0.100784	0.0148692	0.0793598	TRUE
ENSG00000062582	MRPS24	protein_coding	unknown	0.00712423	0.00254926	0.977014	0.0127056	0.000606816	0.0120464	0.00441545	0.0351797	0.0178188	0.000928547	FALSE
ENSG00000062598	ELMO2	protein_coding	unknown	0.0121216	0.0191702	0.433623	0.0347446	0.500341	0.0144591	0.00963162	0.153628	0.0297087	0.110554	FALSE
ENSG00000062650	WAPL	protein_coding	unknown	0.0122904	0.0199724	0.323727	0.0694252	0.574585	0.0212876	0.0173103	0.160098	0.026275	0.1067	FALSE
ENSG00000062716	VMP1	protein_coding	unknown	0.390817	0.0653197	0.238634	0.00478956	0.30044	0.154344	0.100613	0.0547504	0.00725337	0.0770822	TRUE
ENSG00000062725	APPBP2	protein_coding	unknown	0.0221071	0.0282479	0.476688	0.0316259	0.441331	0.0197871	0.0112434	0.118248	0.0384286	0.0624908	FALSE
ENSG00000062822	POLD1	protein_coding	unknown	0.0153007	0.0137756	0.613839	0.158194	0.198891	0.0179655	0.0146308	0.145165	0.0629739	0.176016	FALSE
ENSG00000063046	EIF4B	protein_coding	unknown	0.01087	0.0221475	0.54989	0.105461	0.311631	0.0188188	0.0210018	0.138189	0.0182278	0.103995	FALSE
ENSG00000063127	SLC6A16	protein_coding	unknown	0.0953005	0.0183232	0.189096	0.0238375	0.673443	0.086391	0.0270007	0.0743386	0.0219882	0.0382419	TRUE
ENSG00000063176	SPHK2	protein_coding	unknown	0.0413006	0.0177939	0.627228	0.0222624	0.291415	0.0375932	0.0160912	0.138741	0.0318778	0.130834	FALSE
ENSG00000063177	RPL18	protein_coding	unknown	0.00142832	0.00718375	0.946852	0.0445012	3.51655e-05	0.0020529	0.0114535	0.0358099	0.0224601	6.09085e-05	FALSE
ENSG00000063180	CA11	protein_coding	unknown	0.0466129	0.00584894	0.875175	0.0418021	0.030561	0.0664967	0.00338766	0.116537	0.0406685	0.0257527	TRUE
ENSG00000063241	ISOC2	protein_coding	unknown	0.0121597	0.00446026	0.928726	0.00119418	0.0534598	0.0136966	0.00467514	0.0797481	0.00108282	0.0885351	FALSE
ENSG00000063244	U2AF2	protein_coding	unknown	0.00866019	0.00880671	0.86722	0.0134255	0.101888	0.0148459	0.00945193	0.11577	0.0214657	0.0773076	FALSE
ENSG00000063245	EPN1	protein_coding	unknown	0.00539414	0.00349523	0.582833	0.0183312	0.389946	0.00934292	0.00605392	0.0673357	0.0105174	0.0576941	FALSE
ENSG00000063322	MED29	protein_coding	unknown	0.00487158	0.00212898	0.797829	0.00465044	0.19052	0.00782872	0.00218309	0.0804537	0.00525174	0.0909015	FALSE
ENSG00000063587	ZNF275	protein_coding	unknown	0.0391712	0.00420515	0.091328	0.0589296	0.806366	0.041487	0.00242788	0.0545079	0.0303146	0.0166767	FALSE
ENSG00000063601	MTMR1	protein_coding	Cytosol	0.0520708	0.0222882	0.197302	0.0542887	0.67405	0.0560141	0.00760034	0.187857	0.0485123	0.104971	FALSE
ENSG00000063660	GPC1	protein_coding	unknown	0.0084844	0.00609086	0.55025	0.291977	0.143197	0.0146954	0.0103623	0.0367256	0.154441	0.125714	TRUE
ENSG00000063761	ADCK1	protein_coding	unknown	0.0646876	0.0127731	0.504222	0.0426175	0.3757	0.0162608	0.0167474	0.238638	0.022783	0.233246	TRUE
ENSG00000063854	HAGH	protein_coding	unknown	0.0160107	0.00646697	0.862913	0.0441269	0.070482	0.0139233	0.00867874	0.0686812	0.0255581	0.0317208	FALSE
ENSG00000063978	RNF4	protein_coding	unknown	0.0149367	0.0214922	0.358752	0.0467128	0.558106	0.0125134	0.0113509	0.113559	0.0166498	0.0934319	FALSE
ENSG00000064012	CASP8	protein_coding	unknown	0.0786374	0.0173206	0.51234	0.0604227	0.331279	0.0998149	0.0127334	0.075918	0.0277961	0.0859151	FALSE
ENSG00000064042	LIMCH1	protein_coding	unknown	0.0151346	0.0265095	0.364104	0.0420808	0.552171	0.0213906	0.00638463	0.109018	0.0318873	0.060082	FALSE
ENSG00000064102	INTS13	protein_coding	unknown	0.0135117	0.00982266	0.30067	0.0401824	0.635814	0.0157377	0.0109886	0.0454064	0.0149676	0.00371248	FALSE
ENSG00000064115	TM7SF3	protein_coding	unknown	0.00873196	0.0150473	0.521057	0.126118	0.329046	0.0151242	0.0136004	0.092813	0.0391963	0.0921691	TRUE
ENSG00000064199	SPA17	protein_coding	unknown	0.0255614	0.0112561	0.926374	0.00295372	0.0338549	0.0333529	0.012454	0.0594538	0.00311152	0.0311956	FALSE
ENSG00000064225	ST3GAL6	protein_coding	unknown	0.162413	0.00541195	0.287621	0.0403401	0.504214	0.0982922	0.00453672	0.123884	0.045295	0.0150975	TRUE
ENSG00000064309	CDON	protein_coding	unknown	0.0209491	0.0118718	0.112142	0.146462	0.708576	0.0151729	0.0107403	0.0843749	0.0471136	0.100501	TRUE
ENSG00000064313	TAF2	protein_coding	unknown	0.0204168	0.0402531	0.259471	0.0728978	0.606961	0.0279949	0.0165342	0.0906687	0.0320054	0.0457201	FALSE
ENSG00000064393	HIPK2	protein_coding	unknown	0.0388899	0.00273665	0.0465697	0.0626987	0.849105	0.0151812	0.00394584	0.0643598	0.0301022	0.0571763	FALSE
ENSG00000064419	TNPO3	protein_coding	unknown	0.0120849	0.0179528	0.436351	0.0705055	0.463106	0.0120137	0.016935	0.117985	0.0280592	0.0700053	FALSE
ENSG00000064489	BORCS8-MEF2B	protein_coding	unknown	0.00506063	0.0266386	0.777929	0.0187295	0.171642	0.00504006	0.0220735	0.13192	0.0153647	0.118641	FALSE
ENSG00000064490	RFXANK	protein_coding	unknown	0.00861103	0.00287832	0.922205	0.0187513	0.0475539	0.0128404	0.00389326	0.0679693	0.0166169	0.0593733	FALSE
ENSG00000064545	TMEM161A	protein_coding	unknown	0.0136841	0.0134484	0.728157	0.0921152	0.152595	0.022643	0.0232917	0.0644591	0.07515	0.0410736	TRUE
ENSG00000064601	CTSA	protein_coding	unknown	0.00324891	0.00137653	0.702013	0.159224	0.134138	0.0047209	0.00217499	0.0830277	0.107398	0.0559459	TRUE
ENSG00000064607	SUGP2	protein_coding	unknown	0.0163738	0.0305705	0.199641	0.0500161	0.703398	0.0123453	0.00673428	0.152681	0.0159799	0.132689	FALSE
ENSG00000064651	SLC12A2	protein_coding	unknown	0.0363626	0.0147433	0.0143296	0.17454	0.760024	0.0516196	0.0133745	0.00502968	0.0627846	0.0880337	TRUE
ENSG00000064652	SNX24	protein_coding	unknown	0.067036	0.00161665	0.62368	0.0151994	0.292468	0.0538471	0.00114908	0.082974	0.0240558	0.0254834	FALSE
ENSG00000064655	EYA2	protein_coding	unknown	0.0101624	0.0154788	0.58265	0.0305762	0.361133	0.0175153	0.0131203	0.0776629	0.0264384	0.0384657	FALSE
ENSG00000064666	CNN2	protein_coding	unknown	0.0063217	0.00674293	0.581991	0.00907899	0.395866	0.00835793	0.00604671	0.10101	0.0157253	0.100148	FALSE
ENSG00000064703	DDX20	protein_coding	unknown	0.0245224	0.0230234	0.338336	0.0653214	0.548797	0.0210737	0.0221983	0.101257	0.0358362	0.0782452	TRUE
ENSG00000064726	BTBD1	protein_coding	unknown	0.0502346	0.00693915	0.218235	0.0507641	0.673828	0.0727997	0.00440676	0.0176907	0.0337487	0.093281	FALSE
ENSG00000064763	FAR2	protein_coding	unknown	0.0366845	0.0179381	0.456549	0.0235502	0.465278	0.0327807	0.0142934	0.210169	0.0216602	0.224969	TRUE
ENSG00000064886	CHI3L2	protein_coding	unknown	0.0343609	0.00172861	0.664723	0.0313185	0.267869	0.0463485	0.00160134	0.251836	0.0250789	0.287748	TRUE
ENSG00000064932	SBNO2	protein_coding	unknown	0.0173041	0.0191001	0.538926	0.0716163	0.353054	0.0209363	0.0327917	0.0251552	0.0430069	0.0624212	FALSE
ENSG00000064933	PMS1	protein_coding	unknown	0.092039	0.0296468	0.265432	0.0239453	0.588936	0.0830998	0.0428214	0.179113	0.0229922	0.106524	FALSE
ENSG00000064961	HMG20B	protein_coding	unknown	0.0128681	0.00890166	0.848386	0.0221137	0.10773	0.0184158	0.0135042	0.128634	0.0300432	0.0731774	FALSE
ENSG00000064995	TAF11	protein_coding	unknown	0.0461929	0.00602226	0.782348	0.0239964	0.14144	0.0668583	0.00365043	0.0639076	0.0254371	0.0289523	FALSE
ENSG00000064999	ANKS1A	protein_coding	unknown	0.0143756	0.0108063	0.381444	0.0686364	0.524738	0.0161163	0.0130454	0.137712	0.00986992	0.140273	FALSE
ENSG00000065000	AP3D1	protein_coding	unknown	0.0101329	0.00774353	0.270842	0.0603013	0.650981	0.0175507	0.0132712	0.0778017	0.0153351	0.102459	FALSE
ENSG00000065029	ZNF76	protein_coding	unknown	0.0207887	0.0306567	0.580258	0.0214782	0.346819	0.0344005	0.0205019	0.0602479	0.0370217	0.0534811	FALSE
ENSG00000065054	SLC9A3R2	protein_coding	unknown	0.00798876	0.00528823	0.877205	0.03048	0.0790381	0.00894279	0.00594763	0.0689343	0.00751798	0.0482319	FALSE
ENSG00000065057	NTHL1	protein_coding	unknown	0.00422177	0.0106212	0.95222	0.028048	0.00488876	0.00371398	0.00108585	0.0119905	0.00771975	0.00671106	FALSE
ENSG00000065060	UHRF1BP1	protein_coding	unknown	0.00805937	0.00746357	0.134024	0.105832	0.744621	0.0112053	0.007268	0.0739508	0.0175385	0.07766	FALSE
ENSG00000065135	GNAI3	protein_coding	unknown	0.00832753	0.00702388	0.431498	0.0192876	0.533863	0.00775332	0.0020797	0.0707699	0.0113774	0.0495594	FALSE
ENSG00000065150	IPO5	protein_coding	unknown	0.0324837	0.0149667	0.114893	0.0371389	0.800518	0.0356297	0.00589567	0.066469	0.0313861	0.0327185	FALSE
ENSG00000065154	OAT	protein_coding	unknown	0.0524517	0.00270064	0.638171	0.0374095	0.269268	0.0827473	0.00154896	0.09919	0.0357915	0.0286592	FALSE
ENSG00000065183	WDR3	protein_coding	unknown	0.0411344	0.0182757	0.49944	0.0813624	0.359787	0.0419456	0.015988	0.139191	0.0235825	0.0760471	FALSE
ENSG00000065243	PKN2	protein_coding	unknown	0.116131	0.0161754	0.00209773	0.0318755	0.83372	0.110551	0.0158535	0.00100217	0.0371306	0.130251	TRUE
ENSG00000065268	WDR18	protein_coding	unknown	0.0031736	0.00286206	0.865672	0.0172965	0.110995	0.00467416	0.00472774	0.130526	0.0134831	0.114728	FALSE
ENSG00000065308	TRAM2	protein_coding	unknown	0.0260291	0.00098182	0.069259	0.126121	0.777609	0.039453	0.00106483	0.0490436	0.0718082	0.0877277	TRUE
ENSG00000065320	NTN1	protein_coding	unknown	0.00805136	0.0111359	0.43911	0.200811	0.340892	0.0139454	0.0102846	0.106432	0.0983217	0.156686	TRUE
ENSG00000065325	GLP2R	protein_coding	unknown	0.0863948	0.0103937	0.438975	0.229514	0.234722	0.082405	0.0147837	0.0512396	0.0734964	0.0672648	TRUE
ENSG00000065328	MCM10	protein_coding	unknown	0.0374975	0.0208662	0.448766	0.0674191	0.425451	0.0350153	0.00811217	0.102116	0.0172761	0.0520215	FALSE
ENSG00000065357	DGKA	protein_coding	unknown	0.0407638	0.046303	0.32881	0.0433007	0.540822	0.0369753	0.018786	0.199574	0.0378573	0.185781	FALSE
ENSG00000065361	ERBB3	protein_coding	unknown	0.073758	0.00760777	0.552407	0.10528	0.260948	0.0636639	0.0111712	0.0361785	0.0420254	0.0607041	TRUE
ENSG00000065413	ANKRD44	protein_coding	unknown	0.0561041	0.0262454	0.317387	0.0861679	0.514095	0.0441879	0.0191762	0.385871	0.0736581	0.298162	FALSE
ENSG00000065427	KARS1	protein_coding	unknown	0.0468461	0.0101735	0.675541	0.0352461	0.232193	0.0627405	0.00492686	0.089535	0.0327189	0.0154823	FALSE
ENSG00000065457	ADAT1	protein_coding	unknown	0.026093	0.0165135	0.241179	0.042826	0.673389	0.0253056	0.0128374	0.0760425	0.037256	0.0499422	FALSE
[truncated: 12,660 more rows]

## Sheet: transcript_control
ensembl_transcript_id	ensembl_gene_id	gene_name	gene_biotype	transcript_biotype	transcript_length	markers	Nucleus	Nucleolus	Cytosol	Membrane	Granule	sd_Nucleus	sd_Nucleolus	sd_Cytosol	sd_Membrane	sd_Granule	signal_or_TM
[truncated: 31,839 more rows]

[truncated: 4 more sheets: transcript_upr, s_gene_control, mem_no_signal_tm_control, mem_no_signal_tm_upr]
