# Supplementary material for: System-wide analysis of RNA and protein subcellular localization dynamics
Source: Nat Methods. 2023 Nov 30;21(1):60–71. doi: 10.1038/s41592-023-02101-9 (PMC10776395; doi:10.1038/s41592-023-02101-9)
Supplement: Supplementary file 6 — Table containing LOPIT normalized quantifications. [file 41592_2023_2101_MOESM6_ESM.xlsx]

## Sheet: control
uniprot_id	gene_names	UniProtKB_name	markers	protein_name	function	tsne_dim1	tsne_dim2	primary_localisation	primary_localisation_per_rep	diff_loc_level	n_diff_loc_reps	diff_loc_reps
A0AVF1	TTC26 IFT56	IFT56_HUMAN	unknown	Intraflagellar transport protein 56 (Tetratricopeptide repeat protein 26) (TPR repeat protein 26)	Component of the intraflagellar transport (IFT) complex B required for transport of proteins in the motile cilium. Required for transport of specific ciliary cargo proteins related to motility, while it is neither required for IFT complex B assembly or motion nor for cilium assembly. Required for efficient coupling between the accumulation of GLI2 and GLI3 at the ciliary tips and their dissociati…	14.618	24.3871	PROTEIN COMPLEX	PROTEIN COMPLEX,Undefined,PROTEIN COMPLEX
A0AVT1	UBA6 MOP4 UBE1L2	UBA6_HUMAN	CYTOSOL	Ubiquitin-like modifier-activating enzyme 6 (Ubiquitin-activating enzyme 6) (EC 6.2.1.45) (Monocyte protein 4) (MOP-4) (Ubiquitin-activating enzyme E1-like protein 2) (E1-L2)	Activates ubiquitin by first adenylating its C-terminal glycine residue with ATP, and thereafter linking this residue to the side chain of a cysteine residue in E1, yielding a ubiquitin-E1 thioester and free AMP. Specific for ubiquitin, does not activate ubiquitin-like peptides. Differs from UBE1 in its specificity for substrate E2 charging. Does not charge cell cycle E2s, such as CDC34. Essentia…	10.7512	24.962
A0FGR8	ESYT2 FAM62B KIAA1228	ESYT2_HUMAN	unknown	Extended synaptotagmin-2 (E-Syt2) (Chr2Syt)	Tethers the endoplasmic reticulum to the cell membrane and promotes the formation of appositions between the endoplasmic reticulum and the cell membrane. Binds glycerophospholipids in a barrel-like domain and may play a role in cellular lipid transport. Plays a role in FGF signaling via its role in the rapid internalization of FGFR1 that has been activated by FGF1 binding; this occurs most likely…	0.751422	-41.8192	Undefined	PM,LYSOSOME,Undefined
A0MZ66	SHTN1 KIAA1598	SHOT1_HUMAN	unknown	Shootin-1 (Shootin1)	Involved in the generation of internal asymmetric signals required for neuronal polarization and neurite outgrowth. Mediates netrin-1-induced F-actin-substrate coupling or 'clutch engagement' within the axon growth cone through activation of CDC42, RAC1 and PAK1-dependent signaling pathway, thereby converting the F-actin retrograde flow into traction forces, concomitantly with filopodium extensio…	-13.657	5.75948	Undefined	CYTOSOL,NUCLEOPLASM-2,NUCLEOPLASM-2
A1L0T0	ILVBL AHAS HACL2	HACL2_HUMAN	unknown	2-hydroxyacyl-CoA lyase 2 (EC 4.1.2.-) (Acetolactate synthase-like protein) (IlvB-like protein)	Endoplasmic reticulum 2-OH acyl-CoA lyase involved in the cleavage (C1 removal) reaction in the fatty acid alpha-oxydation in a thiamine pyrophosphate (TPP)-dependent manner. Involved in the phytosphingosine degradation pathway. {ECO:0000269|PubMed:28289220}.	-10.4349	-32.2418	Undefined	PM,Undefined,ER
A1L390	PLEKHG3 KIAA0599	PKHG3_HUMAN	unknown	Pleckstrin homology domain-containing family G member 3 (PH domain-containing family G member 3)		-20.7273	-11.9923	Undefined	PEROXISOME,ER,Undefined
A1X283	SH3PXD2B FAD49 KIAA1295 TKS4	SPD2B_HUMAN	unknown	SH3 and PX domain-containing protein 2B (Adapter protein HOFI) (Factor for adipocyte differentiation 49) (Tyrosine kinase substrate with four SH3 domains)	Adapter protein involved in invadopodia and podosome formation and extracellular matrix degradation. Binds matrix metalloproteinases (ADAMs), NADPH oxidases (NOXs) and phosphoinositides. Acts as an organizer protein that allows NOX1- or NOX3-dependent reactive oxygen species (ROS) generation and ROS localization. Plays a role in mitotic clonal expansion during the immediate early stage of adipocy…	16.4165	5.22732	CYTOSOL	CYTOSOL,CYTOSOL,Undefined
A2RRP1	NBAS NAG	NBAS_HUMAN	unknown	Neuroblastoma-amplified sequence (Neuroblastoma-amplified gene protein)	Involved in Golgi-to-endoplasmic reticulum (ER) retrograde transport; the function is proposed to depend on its association in the NRZ complex which is believed to play a role in SNARE assembly at the ER (PubMed:19369418). {ECO:0000269|PubMed:19369418, ECO:0000305}.	-0.247046	-34.2581	PM	Undefined,PM,PM
A2RTX5	TARS3 TARSL2	SYTC2_HUMAN	unknown	Threonine--tRNA ligase 2, cytoplasmic (EC 6.1.1.3) (Threonyl-tRNA synthetase) (ThrRS) (Threonyl-tRNA synthetase protein 3)	Catalyzes the attachment of threonine to tRNA(Thr) in a two-step reaction: threonine is first activated by ATP to form Thr-AMP and then transferred to the acceptor end of tRNA(Thr). Also edits incorrectly charged tRNA(Thr) via its editing domain, at the post-transfer stage. {ECO:0000250|UniProtKB:Q8BLY2}.	14.3843	38.8973	PROTEIN COMPLEX	Undefined,PROTEIN COMPLEX,PROTEIN COMPLEX
A3KMH1	VWA8 KIAA0564	VWA8_HUMAN	unknown	von Willebrand factor A domain-containing protein 8 (PEX7-binding protein 2) (P7BP2)	Exhibits ATPase activity in vitro. {ECO:0000250|UniProtKB:Q8CC88}.	-31.9951	-5.79751	MITOCHONDRIA	MITOCHONDRIA,MITOCHONDRIA,MITOCHONDRIA
A3KN83	SBNO1 MOP3	SBNO1_HUMAN	unknown	Protein strawberry notch homolog 1 (Monocyte protein 3) (MOP-3)		10.8484	25.2162	PROTEIN COMPLEX	PROTEIN COMPLEX,Undefined,PROTEIN COMPLEX
A4D1E9	GTPBP10 OBGH2 UG0751c10	GTPBA_HUMAN	unknown	GTP-binding protein 10 (Protein obg homolog 2) (ObgH2)	May be involved in the ribosome maturation process. Complements an ObgE(CgtA) function in E.coli ribosome maturation. Plays a role of GTPase in vitro. When missing, disorganization of the nucleolar architecture is observed. {ECO:0000269|PubMed:17054726}.	-37.6328	-6.9739	MITOCHONDRIA	MITOCHONDRIA,MITOCHONDRIA,MITOCHONDRIA
A4D1P6	WDR91 HSPC049	WDR91_HUMAN	unknown	WD repeat-containing protein 91	Functions as a negative regulator of the PI3 kinase/PI3K activity associated with endosomal membranes via BECN1, a core subunit of the PI3K complex. By modifying the phosphatidylinositol 3-phosphate/PtdInsP3 content of endosomal membranes may regulate endosome fusion, recycling, sorting and early to late endosome transport (PubMed:26783301). It is for instance, required for the delivery of cargos…	2.44516	-14.6013	Undefined	Undefined,Undefined,Undefined
A5PLL7	PEDS1 KUA PDES TMEM189	PDES1_HUMAN	unknown	Plasmanylethanolamine desaturase (EC 1.14.19.77) (Plasmanylethanolamine desaturase 1) (Transmembrane protein 189)	Plasmanylethanolamine desaturase involved in plasmalogen biogenesis in the endoplasmic reticulum membrane (PubMed:31604315, PubMed:32209662). Plasmalogens are glycerophospholipids with a hydrocarbon chain linked by a vinyl ether bond at the glycerol sn-1 position, and are involved in antioxidative and signaling mechanisms (PubMed:31604315). {ECO:0000269|PubMed:31604315, ECO:0000269|PubMed:3220966…	-6.58219	-42.4732	Undefined	PM,ER,Undefined
A5PLN9	TRAPPC13 C5orf44	TPC13_HUMAN	unknown	Trafficking protein particle complex subunit 13		22.7693	9.29384	CYTOSOL	Undefined,CYTOSOL,CYTOSOL
A5YKK6	CNOT1 CDC39 KIAA1007 NOT1 AD-005	CNOT1_HUMAN	unknown	CCR4-NOT transcription complex subunit 1 (CCR4-associated factor 1) (Negative regulator of transcription subunit 1 homolog) (NOT1H) (hNOT1)	Scaffolding component of the CCR4-NOT complex which is one of the major cellular mRNA deadenylases and is linked to various cellular processes including bulk mRNA degradation, miRNA-mediated repression, translational repression during translational initiation and general transcription regulation. Additional complex functions may be a consequence of its influence on mRNA expression. Its scaffoldin…	13.8053	18.4402	PROTEIN COMPLEX	PROTEIN COMPLEX,Undefined,Undefined
A6ND36	FAM83G PAWS1	FA83G_HUMAN	unknown	Protein FAM83G (Protein associated with SMAD1)	May regulate the bone morphogenetic proteins (BMP) pathway. {ECO:0000269|PubMed:24554596}.	-7.11736	7.61878	Undefined	CYTOSOL,NUCLEOPLASM-2,Undefined
A6NDB9	PALM3	PALM3_HUMAN	unknown	Paralemmin-3	ATP-binding protein, which may act as a adapter in the Toll-like receptor (TLR) signaling. {ECO:0000269|PubMed:21187075}.	-1.61995	-41.6403	Undefined	PM,LYSOSOME,PM
A6NDG6	PGP	PGP_HUMAN	CYTOSOL	Glycerol-3-phosphate phosphatase (G3PP) (EC 3.1.3.21) (Aspartate-based ubiquitous Mg(2+)-dependent phosphatase) (AUM) (EC 3.1.3.48) (Phosphoglycolate phosphatase) (PGP)	Glycerol-3-phosphate phosphatase hydrolyzing glycerol-3-phosphate into glycerol. Thereby, regulates the cellular levels of glycerol-3-phosphate a metabolic intermediate of glucose, lipid and energy metabolism. Was also shown to have a 2-phosphoglycolate phosphatase activity and a tyrosine-protein phosphatase activity. However, their physiological relevance is unclear (PubMed:26755581). In vitro, …	41.69	2.21477
A6NDU8	C5orf51	CE051_HUMAN	unknown	UPF0600 protein C5orf51		3.51346	11.7001	Undefined	CYTOSOL,CYTOSOL,PROTEIN COMPLEX
A6NFI3	ZNF316	ZN316_HUMAN	unknown	Zinc finger protein 316	May be involved in transcriptional regulation. {ECO:0000250}.	-6.00757	31.2096	NUCLEOPLASM-2	NUCLEOPLASM-2,NUCLEOPLASM-2,NUCLEOPLASM-2
A6NHR9	SMCHD1 KIAA0650	SMHD1_HUMAN	unknown	Structural maintenance of chromosomes flexible hinge domain-containing protein 1 (SMC hinge domain-containing protein 1) (EC 3.6.1.-)	Non-canonical member of the structural maintenance of chromosomes (SMC) protein family that plays a key role in epigenetic silencing by regulating chromatin architecture (By similarity). Promotes heterochromatin formation in both autosomes and chromosome X, probably by mediating the merge of chromatin compartments (By similarity). Plays a key role in chromosome X inactivation in females by promot…	18.806	29.9249	PROTEIN COMPLEX	PROTEIN COMPLEX,Undefined,Undefined
A6NHX0	CASTOR2 GATSL1 GATSL2	CAST2_HUMAN	unknown	Cytosolic arginine sensor for mTORC1 subunit 2 (Cellular arginine sensor for mTORC1 protein 2) (GATS-like protein 2)	Functions as a negative regulator of the TORC1 signaling pathway through the GATOR complex. As part of homodimers or heterodimers with CASTOR1, directly binds and inhibits the GATOR subcomplex GATOR2 and thereby mTORC1. Does not directly bind arginine, but binding of arginine to CASTOR1 disrupts the interaction of CASTOR2-containing heterodimers with GATOR2 which can in turn activate mTORC1 and t…	2.25123	6.88717	Undefined	CYTOSOL,NUCLEOPLASM-2,PROTEIN COMPLEX
A6NIH7	UNC119B	U119B_HUMAN	unknown	Protein unc-119 homolog B	Myristoyl-binding protein that acts as a cargo adapter: specifically binds the myristoyl moiety of a subset of N-terminally myristoylated proteins and is required for their localization. Binds myristoylated NPHP3 and plays a key role in localization of NPHP3 to the primary cilium membrane. Does not bind all myristoylated proteins. Probably plays a role in trafficking proteins in photoreceptor cel…	2.83331	9.74643	Undefined	CYTOSOL,CYTOSOL,PROTEIN COMPLEX
A6NJ78	METTL15 METT5D1	MET15_HUMAN	unknown	12S rRNA N4-methylcytidine (m4C) methyltransferase (12S rRNA m4C methyltransferase) (EC 2.1.1.-) (Methyltransferase 5 domain-containing protein 1) (Methyltransferase-like protein 15)	N4-methylcytidine (m4C) methyltransferase responsible for the methylation of position C839 in mitochondrial 12S rRNA (PubMed:31665743). Involved in the stabilization of 12S rRNA folding, therefore facilitating the assembly of the mitochondrial small ribosomal subunits (PubMed:31665743). {ECO:0000269|PubMed:31665743}.	-37.4232	-1.3356	MITOCHONDRIA	MITOCHONDRIA,Undefined,MITOCHONDRIA
A6NKD9	CCDC85C	CC85C_HUMAN	unknown	Coiled-coil domain-containing protein 85C	May play a role in cell-cell adhesion and epithelium development through its interaction with proteins of the beta-catenin family (Probable). May play an important role in cortical development, especially in the maintenance of radial glia (By similarity). {ECO:0000250|UniProtKB:E9Q6B2, ECO:0000305|PubMed:25009281}.	0.163481	-8.55254	Undefined	Undefined,CYTOSOL,RIBOSOME
A6NKF1	SAC3D1 SHD1	SAC31_HUMAN	unknown	SAC3 domain-containing protein 1 (SAC3 homology domain-containing protein 1)	Involved in centrosome duplication and mitotic progression. {ECO:0000250}.	21.0423	17.1855	Undefined	Undefined,CYTOSOL,PROTEIN COMPLEX
A8MXV4	NUDT19	NUD19_HUMAN	unknown	Nucleoside diphosphate-linked moiety X motif 19 (Nudix motif 19) (EC 3.6.1.-)	Coenzyme A diphosphatase that mediates the hydrolysis of a wide range of CoA esters, including choloyl-CoA and branched-chain fatty-acyl-CoA esters. At low substrate concentrations medium and long-chain fatty-acyl-CoA esters are the primary substrates (By similarity). {ECO:0000250}.	-26.6931	-9.55613	Undefined	Undefined,Undefined,Undefined
A8MYA2	CXorf49; CXorf49B	CX049_HUMAN	unknown	Uncharacterized protein CXorf49		11.7601	2.91038	CYTOSOL	Undefined,CYTOSOL,Undefined
A9UHW6	MIF4GD SLIP1	MI4GD_HUMAN	unknown	MIF4G domain-containing protein (SLBP-interacting protein 1) (hSLIP1)	Functions in replication-dependent translation of histone mRNAs which differ from other eukaryotic mRNAs in that they do not end with a poly-A tail but a stem-loop. May participate in circularizing those mRNAs specifically enhancing their translation. {ECO:0000269|PubMed:18025107}.	18.4852	15.7196	Undefined	PROTEIN COMPLEX,CYTOSOL,Undefined
B3KU38	IQCJ-SCHIP1	IQIP1_HUMAN	unknown	IQCJ-SCHIP1 readthrough transcript protein	May play a role in action potential conduction in myelinated cells through the organization of molecular complexes at nodes of Ranvier and axon initial segments (PubMed:25950943). May also play a role in axon outgrowth and guidance (By similarity). {ECO:0000250|UniProtKB:A0A088MLT8, ECO:0000269|PubMed:25950943}.	-2.41634	-2.02948	Undefined	CYTOSOL,NUCLEOPLASM-2,Undefined
E9PAV3	NACA	NACAM_HUMAN	unknown	Nascent polypeptide-associated complex subunit alpha, muscle-specific form (Alpha-NAC, muscle-specific form) (skNAC)	Cardiac- and muscle-specific transcription factor. May act to regulate the expression of genes involved in the development of myotubes. Plays a critical role in ventricular cardiomyocyte expansion and regulates postnatal skeletal muscle growth and regeneration. Involved in the organized assembly of thick and thin filaments of myofibril sarcomeres (By similarity). {ECO:0000250|UniProtKB:P70670}.	-13.0281	-2.34476	Undefined	Undefined,Undefined,Undefined	Candidate	2	1,3
E9PRG8	C11orf98	CK098_HUMAN	unknown	Uncharacterized protein C11orf98		-9.30647	14.9479	NUCLEOPLASM-2	Undefined,NUCLEOPLASM-2,Undefined
O00115	DNASE2 DNASE2A DNL2	DNS2A_HUMAN	LYSOSOME	Deoxyribonuclease-2-alpha (EC 3.1.22.1) (Acid DNase) (Deoxyribonuclease II alpha) (DNase II alpha) (Lysosomal DNase II) (R31240_2)	Hydrolyzes DNA under acidic conditions with a preference for double-stranded DNA. Plays a major role in the degradation of nuclear DNA in cellular apoptosis during development. Necessary for proper fetal development and for definitive erythropoiesis in fetal liver, where it degrades nuclear DNA expelled from erythroid precursor cells.	9.53569	-42.8597
O00116	AGPS AAG5	ADAS_HUMAN	PEROXISOME	Alkyldihydroxyacetonephosphate synthase, peroxisomal (Alkyl-DHAP synthase) (EC 2.5.1.26) (Aging-associated gene 5 protein) (Alkylglycerone-phosphate synthase)	Catalyzes the exchange of the acyl chain in acyl-dihydroxyacetonephosphate (acyl-DHAP) for a long chain fatty alcohol, yielding the first ether linked intermediate, i.e. alkyl-dihydroxyacetonephosphate (alkyl-DHAP), in the pathway of ether lipid biosynthesis. {ECO:0000269|PubMed:8399344, ECO:0000269|PubMed:9553082}.	-22.6473	-16.9603
O00139	KIF2A KIF2 KNS2	KIF2A_HUMAN	unknown	Kinesin-like protein KIF2A (Kinesin-2) (hK2)	Plus end-directed microtubule-dependent motor required for normal brain development. May regulate microtubule dynamics during axonal growth. Required for normal progression through mitosis. Required for normal congress of chromosomes at the metaphase plate. Required for normal spindle dynamics during mitosis. Promotes spindle turnover. Implicated in formation of bipolar mitotic spindles. Has micr…	-9.26589	18.4641	NUCLEOPLASM-2	NUCLEOPLASM-2,NUCLEOPLASM-2,NUCLEOPLASM-2
O00148	DDX39A DDX39	DX39A_HUMAN	unknown	ATP-dependent RNA helicase DDX39A (EC 3.6.4.13) (DEAD box protein 39) (Nuclear RNA helicase URH49)	[Isoform 1]: Involved in pre-mRNA splicing. Required for the export of mRNA out of the nucleus. {ECO:0000269|PubMed:15047853, ECO:0000269|PubMed:17548965}.	-3.34083	3.90692	Undefined	CYTOSOL,NUCLEOPLASM-2,PROTEIN COMPLEX
O00151	PDLIM1 CLIM1 CLP36	PDLI1_HUMAN	unknown	PDZ and LIM domain protein 1 (C-terminal LIM domain protein 1) (Elfin) (LIM domain protein CLP-36)	Cytoskeletal protein that may act as an adapter that brings other proteins (like kinases) to the cytoskeleton (PubMed:10861853). Involved in assembly, disassembly and directioning of stress fibers in fibroblasts. Required for the localization of ACTN1 and PALLD to stress fibers. Required for cell migration and in maintaining cell polarity of fibroblasts (By similarity). {ECO:0000250|UniProtKB:P52…	11.1919	-4.24935	Undefined	CYTOSOL,CYTOSOL,PROTEIN COMPLEX
O00154	ACOT7 BACH	BACH_HUMAN	unknown	Cytosolic acyl coenzyme A thioester hydrolase (EC 3.1.2.2) (Acyl-CoA thioesterase 7) (Brain acyl-CoA hydrolase) (BACH) (hBACH) (CTE-IIa) (CTE-II) (Long chain acyl-CoA thioester hydrolase)	Acyl-CoA thioesterases are a group of enzymes that catalyze the hydrolysis of acyl-CoAs to the free fatty acid and coenzyme A (CoASH), providing the potential to regulate intracellular levels of acyl-CoAs, free fatty acids and CoASH (PubMed:10578051). Acyl-coenzyme A thioesterase 7/ACOT7 preferentially hydrolyzes palmitoyl-CoA, but has a broad specificity acting on other fatty acyl-CoAs with chai…	31.223	8.67032	Undefined	NUCLEOPLASM-1,Undefined,CYTOSOL
O00159	MYO1C	MYO1C_HUMAN	unknown	Unconventional myosin-Ic (Myosin I beta) (MMI-beta) (MMIb)	Myosins are actin-based motor molecules with ATPase activity. Unconventional myosins serve in intracellular movements. Their highly divergent tails are presumed to bind to membranous compartments, which would be moved relative to actin filaments. Involved in glucose transporter recycling in response to insulin by regulating movement of intracellular GLUT4-containing vesicles to the plasma membran…	-5.68458	-31.0426	Undefined	PM,Undefined,ER
O00161	SNAP23	SNP23_HUMAN	PM	Synaptosomal-associated protein 23 (SNAP-23) (Vesicle-membrane fusion protein SNAP-23)	Essential component of the high affinity receptor for the general membrane fusion machinery and an important regulator of transport vesicle docking and fusion.	-8.62225	-40.1007
O00165	HAX1 HS1BP1	HAX1_HUMAN	unknown	HCLS1-associated protein X-1 (HS1-associating protein X-1) (HAX-1) (HS1-binding protein 1) (HSP1BP-1)	Recruits the Arp2/3 complex to the cell cortex and regulates reorganization of the cortical actin cytoskeleton via its interaction with KCNC3 and the Arp2/3 complex (PubMed:26997484). Slows down the rate of inactivation of KCNC3 channels (PubMed:26997484). Promotes GNA13-mediated cell migration. Involved in the clathrin-mediated endocytosis pathway. May be involved in internalization of ABC trans…	-34.2278	-6.28844	Undefined	MITOCHONDRIA,PM,MITOCHONDRIA
O00170	AIP XAP2	AIP_HUMAN	unknown	AH receptor-interacting protein (AIP) (Aryl-hydrocarbon receptor-interacting protein) (HBV X-associated protein 2) (XAP-2) (Immunophilin homolog ARA9)	May play a positive role in AHR-mediated (aromatic hydrocarbon receptor) signaling, possibly by influencing its receptivity for ligand and/or its nuclear targeting.; Cellular negative regulator of the hepatitis B virus (HBV) X protein.	23.0166	-0.538615	CYTOSOL	Undefined,CYTOSOL,CYTOSOL
O00178	GTPBP1	GTPB1_HUMAN	unknown	GTP-binding protein 1 (G-protein 1) (GP-1) (GP1)	Promotes degradation of target mRNA species. Plays a role in the regulation of circadian mRNA stability. Binds GTP and has GTPase activity (By similarity). {ECO:0000250}.	27.5725	8.10961	Undefined	NUCLEOPLASM-1,CYTOSOL,CYTOSOL
O00186	STXBP3	STXB3_HUMAN	unknown	Syntaxin-binding protein 3 (Platelet Sec1 protein) (PSP) (Protein unc-18 homolog 3) (Unc18-3) (Protein unc-18 homolog C) (Unc-18C)	Together with STX4 and VAMP2, may play a role in insulin-dependent movement of GLUT4 and in docking/fusion of intracellular GLUT4-containing vesicles with the cell surface in adipocytes. {ECO:0000250}.	-5.86699	-37.562	PM	PM,PM,PM
O00192	ARVCF	ARVC_HUMAN	unknown	Armadillo repeat protein deleted in velo-cardio-facial syndrome	Involved in protein-protein interactions at adherens junctions.	-20.3996	-30.755	Undefined	ER,PM,ER
O00193	SMAP C11orf58	SMAP_HUMAN	unknown	Small acidic protein		-9.3803	-0.0492825	Undefined	CYTOSOL,NUCLEOPLASM-2,Undefined
O00203	AP3B1 ADTB3A	AP3B1_HUMAN	unknown	AP-3 complex subunit beta-1 (Adaptor protein complex AP-3 subunit beta-1) (Adaptor-related protein complex 3 subunit beta-1) (Beta-3A-adaptin) (Clathrin assembly protein complex 3 beta-1 large chain)	Subunit of non-clathrin- and clathrin-associated adaptor protein complex 3 (AP-3) that plays a role in protein sorting in the late-Golgi/trans-Golgi network (TGN) and/or endosomes. The AP complexes mediate both the recruitment of clathrin to membranes and the recognition of sorting signals within the cytosolic tails of transmembrane cargo molecules. AP-3 appears to be involved in the sorting of a…	10.4148	-20.9181	Undefined	Undefined,Undefined,Undefined	Highly confident	2	1,3
O00213	APBB1 FE65 RIR	APBB1_HUMAN	unknown	Amyloid-beta A4 precursor protein-binding family B member 1 (Protein Fe65)	Transcription coregulator that can have both coactivator and corepressor functions. Adapter protein that forms a transcriptionally active complex with the gamma-secretase-derived amyloid precursor protein (APP) intracellular domain. Plays a central role in the response to DNA damage by translocating to the nucleus and inducing apoptosis. May act by specifically recognizing and binding histone H2A…	-2.44213	-2.12295	CYTOSOL	CYTOSOL,CYTOSOL,Undefined
O00214	LGALS8	LEG8_HUMAN	unknown	Galectin-8 (Gal-8) (Po66 carbohydrate-binding protein) (Po66-CBP) (Prostate carcinoma tumor antigen 1) (PCTA-1)	Beta-galactoside-binding lectin that acts as a sensor of membrane damage caused by infection and restricts the proliferation of infecting pathogens by targeting them for autophagy (PubMed:22246324, PubMed:28077878). Detects membrane rupture by binding beta-galactoside ligands located on the lumenal side of the endosome membrane; these ligands becoming exposed to the cytoplasm following rupture (P…	-0.551735	-37.2953	LYSOSOME	LYSOSOME,Undefined,Undefined
O00217	NDUFS8	NDUS8_HUMAN	MITOCHONDRIA	NADH dehydrogenase [ubiquinone] iron-sulfur protein 8, mitochondrial (EC 7.1.1.2) (Complex I-23kD) (CI-23kD) (NADH-ubiquinone oxidoreductase 23 kDa subunit) (TYKY subunit)	Core subunit of the mitochondrial membrane respiratory chain NADH dehydrogenase (Complex I) which catalyzes electron transfer from NADH through the respiratory chain, using ubiquinone as an electron acceptor (PubMed:22499348). Essential for the catalytic activity and assembly of complex I (PubMed:22499348). {ECO:0000269|PubMed:22499348}.	-40.0982	-13.6721
O00231	PSMD11	PSD11_HUMAN	PROTEIN COMPLEX	26S proteasome non-ATPase regulatory subunit 11 (26S proteasome regulatory subunit RPN6) (26S proteasome regulatory subunit S9) (26S proteasome regulatory subunit p44.5)	Component of the 26S proteasome, a multiprotein complex involved in the ATP-dependent degradation of ubiquitinated proteins. This complex plays a key role in the maintenance of protein homeostasis by removing misfolded or damaged proteins, which could impair cellular functions, and by removing proteins whose functions are no longer required. Therefore, the proteasome participates in numerous cell…	-5.05743	39.1742
O00232	PSMD12	PSD12_HUMAN	PROTEIN COMPLEX	26S proteasome non-ATPase regulatory subunit 12 (26S proteasome regulatory subunit RPN5) (26S proteasome regulatory subunit p55)	Component of the 26S proteasome, a multiprotein complex involved in the ATP-dependent degradation of ubiquitinated proteins. This complex plays a key role in the maintenance of protein homeostasis by removing misfolded or damaged proteins, which could impair cellular functions, and by removing proteins whose functions are no longer required. Therefore, the proteasome participates in numerous cell…	-5.63016	40.1813
O00233	PSMD9	PSMD9_HUMAN	unknown	26S proteasome non-ATPase regulatory subunit 9 (26S proteasome regulatory subunit p27)	Acts as a chaperone during the assembly of the 26S proteasome, specifically of the base subcomplex of the PA700/19S regulatory complex (RC). During the base subcomplex assembly is part of an intermediate PSMD9:PSMC6:PSMC3 module, also known as modulator trimer complex; PSMD9 is released during the further base assembly process. {ECO:0000269|PubMed:19490896}.	26.1759	17.4449	CYTOSOL	Undefined,CYTOSOL,Undefined
O00255	MEN1 SCG2	MEN1_HUMAN	unknown	Menin	Essential component of a MLL/SET1 histone methyltransferase (HMT) complex, a complex that specifically methylates 'Lys-4' of histone H3 (H3K4). Functions as a transcriptional regulator. Binds to the TERT promoter and represses telomerase expression. Plays a role in TGFB1-mediated inhibition of cell-proliferation, possibly regulating SMAD3 transcriptional activity. Represses JUND-mediated transcri…	-10.7959	25.0876	NUCLEOPLASM-2	NUCLEOPLASM-2,NUCLEOPLASM-2,NUCLEOPLASM-2
O00264	PGRMC1 HPR6.6 PGRMC	PGRC1_HUMAN	ER	Membrane-associated progesterone receptor component 1 (mPR) (Dap1) (IZA)	Component of a progesterone-binding protein complex (PubMed:28396637). Binds progesterone (PubMed:25675345). Has many reported cellular functions (heme homeostasis, interaction with CYPs). Required for the maintenance of uterine histoarchitecture and normal female reproductive lifespan (By similarity). Intracellular heme chaperone. Regulates heme synthesis via interactions with FECH and acts as a…	-14.1244	-34.7314
O00267	SUPT5H SPT5 SPT5H	SPT5H_HUMAN	unknown	Transcription elongation factor SPT5 (hSPT5) (DRB sensitivity-inducing factor 160 kDa subunit) (DSIF p160) (DRB sensitivity-inducing factor large subunit) (DSIF large subunit) (Tat-cotransactivator 1 protein) (Tat-CT1 protein)	Component of the DRB sensitivity-inducing factor complex (DSIF complex), which regulates mRNA processing and transcription elongation by RNA polymerase II. DSIF positively regulates mRNA capping by stimulating the mRNA guanylyltransferase activity of RNGTT/CAP1A. DSIF also acts cooperatively with the negative elongation factor complex (NELF complex) to enhance transcriptional pausing at sites pro…	19.4712	25.1274	Undefined	PROTEIN COMPLEX,CYTOSOL,Undefined
O00268	TAF4 TAF2C TAF2C1 TAF4A TAFII130 TAFII135	TAF4_HUMAN	unknown	Transcription initiation factor TFIID subunit 4 (RNA polymerase II TBP-associated factor subunit C) (TBP-associated factor 4) (Transcription initiation factor TFIID 130 kDa subunit) (TAF(II)130) (TAFII-130) (TAFII130) (Transcription initiation factor TFIID 135 kDa subunit) (TAF(II)135) (TAFII-135) (TAFII135)	Part of the TFIID complex, a multimeric protein complex that plays a central role in mediating promoter responses to various activators and repressors. Potentiates transcriptional activation by the AF-2S of the retinoic acid, vitamin D3 and thyroid hormone.	-28.2131	18.418	NUCLEUS	NUCLEUS,NUCLEUS,NUCLEUS
O00273	DFFA DFF1 DFF45 H13	DFFA_HUMAN	unknown	DNA fragmentation factor subunit alpha (DNA fragmentation factor 45 kDa subunit) (DFF-45) (Inhibitor of CAD) (ICAD)	Inhibitor of the caspase-activated DNase (DFF40).	-7.82858	0.777228	Undefined	CYTOSOL,NUCLEOPLASM-2,Undefined
O00291	HIP1	HIP1_HUMAN	unknown	Huntingtin-interacting protein 1 (HIP-1) (Huntingtin-interacting protein I) (HIP-I)	Plays a role in clathrin-mediated endocytosis and trafficking (PubMed:11532990, PubMed:11577110, PubMed:11889126). Involved in regulating AMPA receptor trafficking in the central nervous system in an NMDA-dependent manner (By similarity). Regulates presynaptic nerve terminal activity (By similarity). Enhances androgen receptor (AR)-mediated transcription (PubMed:16027218). May act as a proapoptot…	-8.94553	10.2275	Undefined	CYTOSOL,NUCLEOPLASM-2,Undefined
O00299	CLIC1 G6 NCC27	CLIC1_HUMAN	unknown	Chloride intracellular channel protein 1 (Chloride channel ABP) (Nuclear chloride ion channel 27) (NCC27) (Regulatory nuclear chloride ion channel protein) (hRNCC)	Can insert into membranes and form chloride ion channels. Channel activity depends on the pH. Membrane insertion seems to be redox-regulated and may occur only under oxydizing conditions. Involved in regulation of the cell cycle. {ECO:0000269|PubMed:10834939, ECO:0000269|PubMed:11195932, ECO:0000269|PubMed:11551966, ECO:0000269|PubMed:11940526, ECO:0000269|PubMed:11978800, ECO:0000269|PubMed:1461…	-3.31001	3.33162	Undefined	CYTOSOL,NUCLEOPLASM-2,Undefined
O00303	EIF3F EIF3S5	EIF3F_HUMAN	PROTEIN COMPLEX	Eukaryotic translation initiation factor 3 subunit F (eIF3f) (Deubiquitinating enzyme eIF3f) (EC 3.4.19.12) (Eukaryotic translation initiation factor 3 subunit 5) (eIF-3-epsilon) (eIF3 p47)	Component of the eukaryotic translation initiation factor 3 (eIF-3) complex, which is required for several steps in the initiation of protein synthesis (PubMed:17581632, PubMed:25849773, PubMed:27462815). The eIF-3 complex associates with the 40S ribosome and facilitates the recruitment of eIF-1, eIF-1A, eIF-2:GTP:methionyl-tRNAi and eIF-5 to form the 43S pre-initiation complex (43S PIC). The eIF…	11.6264	37.2956
O00308	WWP2	WWP2_HUMAN	unknown	NEDD4-like E3 ubiquitin-protein ligase WWP2 (EC 2.3.2.26) (Atrophin-1-interacting protein 2) (AIP2) (HECT-type E3 ubiquitin transferase WWP2) (WW domain-containing protein 2)	E3 ubiquitin-protein ligase which accepts ubiquitin from an E2 ubiquitin-conjugating enzyme in the form of a thioester and then directly transfers the ubiquitin to targeted substrates. Polyubiquitinates POU5F1 by 'Lys-63'-linked conjugation and promotes it to proteasomal degradation; in embryonic stem cells (ESCs) the ubiquitination is proposed to regulate POU5F1 protein level. Ubiquitinates EGR2…	3.27958	-19.4798	GOLGI	GOLGI,Undefined,Undefined	Candidate	2	1,2
O00311	CDC7 CDC7L1	CDC7_HUMAN	unknown	Cell division cycle 7-related protein kinase (CDC7-related kinase) (HsCdc7) (huCdc7) (EC 2.7.11.1)	Seems to phosphorylate critical substrates that regulate the G1/S phase transition and/or DNA replication. Can phosphorylate MCM2 and MCM3. {ECO:0000269|PubMed:12065429}.	1.19305	18.666	Undefined	NUCLEOPLASM-2,PROTEIN COMPLEX,Undefined
O00330	PDHX PDX1	ODPX_HUMAN	MITOCHONDRIA	Pyruvate dehydrogenase protein X component, mitochondrial (Dihydrolipoamide dehydrogenase-binding protein of pyruvate dehydrogenase complex) (E3-binding protein) (E3BP) (Lipoyl-containing pyruvate dehydrogenase complex component X) (proX)	Required for anchoring dihydrolipoamide dehydrogenase (E3) to the dihydrolipoamide transacetylase (E2) core of the pyruvate dehydrogenase complexes of eukaryotes. This specific binding is essential for a functional PDH complex.	-37.8834	-14.0514
O00399	DCTN6 WS3	DCTN6_HUMAN	unknown	Dynactin subunit 6 (Dynactin subunit p27) (Protein WS-3)		19.7985	21.1331	Undefined	Undefined,CYTOSOL,PROTEIN COMPLEX
O00400	SLC33A1 ACATN AT1	ACATN_HUMAN	unknown	Acetyl-coenzyme A transporter 1 (AT-1) (Acetyl-CoA transporter 1) (Solute carrier family 33 member 1)	Probable acetyl-CoA transporter necessary for O-acetylation of gangliosides (PubMed:9096318). Negatively regulates BMP signaling (PubMed:25402622). {ECO:0000269|PubMed:25402622, ECO:0000269|PubMed:9096318}.	8.21411	-41.0944	Undefined	GOLGI,PM,Undefined
O00401	WASL	WASL_HUMAN	unknown	Neural Wiskott-Aldrich syndrome protein (N-WASP)	Regulates actin polymerization by stimulating the actin-nucleating activity of the Arp2/3 complex (PubMed:9422512, PubMed:16767080, PubMed:19366662, PubMed:19487689, PubMed:22847007, PubMed:22921828). Involved in various processes, such as mitosis and cytokinesis, via its role in the regulation of actin polymerization (PubMed:9422512, PubMed:19366662, PubMed:19487689, PubMed:22847007, PubMed:2292…	17.3509	1.20268	CYTOSOL	Undefined,Undefined,CYTOSOL
O00408	PDE2A	PDE2A_HUMAN	unknown	cGMP-dependent 3',5'-cyclic phosphodiesterase (EC 3.1.4.17) (Cyclic GMP-stimulated phosphodiesterase) (CGS-PDE) (cGSPDE)	Cyclic nucleotide phosphodiesterase with a dual-specificity for the second messengers cAMP and cGMP, which are key regulators of many important physiological processes. Plays an important role in growth and invasion of malignant melanoma cells (e.g. pseudomyxoma peritonei (PMP) cell line) (PubMed:24705027). {ECO:0000269|PubMed:24705027}.; [Isoform PDE2A2]: Regulates mitochondrial cAMP levels and …	9.91685	17.8184	PROTEIN COMPLEX	PROTEIN COMPLEX,PROTEIN COMPLEX,PROTEIN COMPLEX
O00410	IPO5 KPNB3 RANBP5	IPO5_HUMAN	unknown	Importin-5 (Imp5) (Importin subunit beta-3) (Karyopherin beta-3) (Ran-binding protein 5) (RanBP5)	Functions in nuclear protein import as nuclear transport receptor. Serves as receptor for nuclear localization signals (NLS) in cargo substrates. Is thought to mediate docking of the importin/substrate complex to the nuclear pore complex (NPC) through binding to nucleoporin and the complex is subsequently translocated through the pore by an energy requiring, Ran-dependent mechanism. At the nucleo…	22.0728	6.71822	CYTOSOL	Undefined,CYTOSOL,CYTOSOL
O00411	POLRMT	RPOM_HUMAN	unknown	DNA-directed RNA polymerase, mitochondrial (MtRPOL) (EC 2.7.7.6)	DNA-dependent RNA polymerase catalyzes the transcription of mitochondrial DNA into RNA using the four ribonucleoside triphosphates as substrates (PubMed:21278163). Component of the mitochondrial transcription initiation complex, composed at least of TFB2M, TFAM and POLRMT that is required for basal transcription of mitochondrial DNA (PubMed:29149603). In this complex, TFAM recruits POLRMT to a sp…	-36.6924	-3.44048	MITOCHONDRIA	MITOCHONDRIA,MITOCHONDRIA,MITOCHONDRIA
O00418	EEF2K	EF2K_HUMAN	unknown	Eukaryotic elongation factor 2 kinase (eEF-2 kinase) (eEF-2K) (EC 2.7.11.20) (Calcium/calmodulin-dependent eukaryotic elongation factor 2 kinase)	Threonine kinase that regulates protein synthesis by controlling the rate of peptide chain elongation. Upon activation by a variety of upstream kinases including AMPK or TRPM7, phosphorylates the elongation factor EEF2 at a single site, renders it unable to bind ribosomes and thus inactive. In turn, the rate of protein synthesis is reduced. {ECO:0000269|PubMed:14709557, ECO:0000269|PubMed:9144159…	1.34948	18.4357	PROTEIN COMPLEX	PROTEIN COMPLEX,Undefined,Undefined
O00422	SAP18 GIG38	SAP18_HUMAN	unknown	Histone deacetylase complex subunit SAP18 (18 kDa Sin3-associated polypeptide) (2HOR0202) (Cell growth-inhibiting gene 38 protein) (Sin3-associated polypeptide p18)	Component of the SIN3-repressing complex. Enhances the ability of SIN3-HDAC1-mediated transcriptional repression. When tethered to the promoter, it can direct the formation of a repressive complex to core histone proteins. Auxiliary component of the splicing-dependent multiprotein exon junction complex (EJC) deposited at splice junction on mRNAs. The EJC is a dynamic structure consisting of core …	-34.3978	20.4374	NUCLEUS	NUCLEUS,NUCLEUS,NUCLEUS
O00429	DNM1L DLP1 DRP1	DNM1L_HUMAN	unknown	Dynamin-1-like protein (EC 3.6.5.5) (Dnm1p/Vps1p-like protein) (DVLP) (Dynamin family member proline-rich carboxyl-terminal domain less) (Dymple) (Dynamin-like protein) (Dynamin-like protein 4) (Dynamin-like protein IV) (HdynIV) (Dynamin-related protein 1)	Functions in mitochondrial and peroxisomal division (PubMed:9570752, PubMed:9786947, PubMed:11514614, PubMed:12499366, PubMed:17301055, PubMed:17553808, PubMed:17460227, PubMed:18695047, PubMed:18838687, PubMed:19638400, PubMed:19411255, PubMed:19342591, PubMed:23921378, PubMed:23283981, PubMed:23530241, PubMed:29478834, PubMed:32484300, PubMed:27145208, PubMed:26992161, PubMed:27301544, PubMed:2…	33.0967	12.4793	Undefined	NUCLEOPLASM-1,CYTOSOL,CYTOSOL
O00442	RTCA RPC RPC1 RTC1 RTCD1	RTCA_HUMAN	NUCLEOPLASM-1	RNA 3'-terminal phosphate cyclase (RNA cyclase) (RNA-3'-phosphate cyclase) (EC 6.5.1.4) (RNA terminal phosphate cyclase domain-containing protein 1) (RTC domain-containing protein 1)	Catalyzes the conversion of 3'-phosphate to a 2',3'-cyclic phosphodiester at the end of RNA. The mechanism of action of the enzyme occurs in 3 steps: (A) adenylation of the enzyme by ATP; (B) transfer of adenylate to an RNA-N3'P to produce RNA-N3'PP5'A; (C) and attack of the adjacent 2'-hydroxyl on the 3'-phosphorus in the diester linkage to produce the cyclic end product. The biological role of …	24.0027	-2.94098
O00443	PIK3C2A	P3C2A_HUMAN	unknown	Phosphatidylinositol 4-phosphate 3-kinase C2 domain-containing subunit alpha (PI3K-C2-alpha) (PtdIns-3-kinase C2 subunit alpha) (EC 2.7.1.137) (EC 2.7.1.153) (EC 2.7.1.154) (Phosphoinositide 3-kinase-C2-alpha)	Generates phosphatidylinositol 3-phosphate (PtdIns3P) and phosphatidylinositol 3,4-bisphosphate (PtdIns(3,4)P2) that act as second messengers. Has a role in several intracellular trafficking events. Functions in insulin signaling and secretion. Required for translocation of the glucose transporter SLC2A4/GLUT4 to the plasma membrane and glucose uptake in response to insulin-mediated RHOQ activati…	34.9626	15.6604	Undefined	NUCLEOPLASM-1,Undefined,CYTOSOL
O00459	PIK3R2	P85B_HUMAN	unknown	Phosphatidylinositol 3-kinase regulatory subunit beta (PI3-kinase regulatory subunit beta) (PI3K regulatory subunit beta) (PtdIns-3-kinase regulatory subunit beta) (Phosphatidylinositol 3-kinase 85 kDa regulatory subunit beta) (PI3-kinase subunit p85-beta) (PtdIns-3-kinase regulatory subunit p85-beta)	Regulatory subunit of phosphoinositide-3-kinase (PI3K), a kinase that phosphorylates PtdIns(4,5)P2 (Phosphatidylinositol 4,5-bisphosphate) to generate phosphatidylinositol 3,4,5-trisphosphate (PIP3). PIP3 plays a key role by recruiting PH domain-containing proteins to the membrane, including AKT1 and PDPK1, activating signaling cascades involved in cell growth, survival, proliferation, motility a…	32.8659	4.38248	NUCLEOPLASM-1	NUCLEOPLASM-1,Undefined,Undefined
O00461	GOLIM4 GIMPC GOLPH4 GPP130	GOLI4_HUMAN	GOLGI	Golgi integral membrane protein 4 (Golgi integral membrane protein, cis) (GIMPc) (Golgi phosphoprotein 4) (Golgi-localized phosphoprotein of 130 kDa) (Golgi phosphoprotein of 130 kDa)	Plays a role in endosome to Golgi protein trafficking; mediates protein transport along the late endosome-bypass pathway from the early endosome to the Golgi. {ECO:0000269|PubMed:15331763}.	16.115	-38.5065
O00468	AGRN AGRIN	AGRIN_HUMAN	unknown	Agrin [Cleaved into: Agrin N-terminal 110 kDa subunit; Agrin C-terminal 110 kDa subunit; Agrin C-terminal 90 kDa fragment (C90); Agrin C-terminal 22 kDa fragment (C22)]	[Isoform 1]: heparan sulfate basal lamina glycoprotein that plays a central role in the formation and the maintenance of the neuromuscular junction (NMJ) and directs key events in postsynaptic differentiation. Component of the AGRN-LRP4 receptor complex that induces the phosphorylation and activation of MUSK. The activation of MUSK in myotubes induces the formation of NMJ by regulating different …	-15.2761	-27.4254	Undefined	ER,PEROXISOME,ER
O00469	PLOD2	PLOD2_HUMAN	ER	Procollagen-lysine,2-oxoglutarate 5-dioxygenase 2 (EC 1.14.11.4) (Lysyl hydroxylase 2) (LH2)	Forms hydroxylysine residues in -Xaa-Lys-Gly- sequences in collagens. These hydroxylysines serve as sites of attachment for carbohydrate units and are essential for the stability of the intermolecular collagen cross-links. {ECO:0000250|UniProtKB:P24802}.	-20.4326	-22.3593
O00471	EXOC5 SEC10 SEC10L1	EXOC5_HUMAN	unknown	Exocyst complex component 5 (Exocyst complex component Sec10) (hSec10)	Component of the exocyst complex involved in the docking of exocytic vesicles with fusion sites on the plasma membrane.	3.79494	-11.7938	Undefined	CYTOSOL,Undefined,RIBOSOME
O00483	NDUFA4	NDUA4_HUMAN	unknown	Cytochrome c oxidase subunit NDUFA4 (Complex I-MLRQ) (CI-MLRQ) (NADH-ubiquinone oxidoreductase MLRQ subunit)	Component of the cytochrome c oxidase, the last enzyme in the mitochondrial electron transport chain which drives oxidative phosphorylation. The respiratory chain contains 3 multisubunit complexes succinate dehydrogenase (complex II, CII), ubiquinol-cytochrome c oxidoreductase (cytochrome b-c1 complex, complex III, CIII) and cytochrome c oxidase (complex IV, CIV), that cooperate to transfer elect…	-41.1505	1.59511	MITOCHONDRIA	MITOCHONDRIA,MITOCHONDRIA,MITOCHONDRIA
O00487	PSMD14 POH1	PSDE_HUMAN	PROTEIN COMPLEX	26S proteasome non-ATPase regulatory subunit 14 (EC 3.4.19.-) (26S proteasome regulatory subunit RPN11) (26S proteasome-associated PAD1 homolog 1)	Component of the 26S proteasome, a multiprotein complex involved in the ATP-dependent degradation of ubiquitinated proteins. This complex plays a key role in the maintenance of protein homeostasis by removing misfolded or damaged proteins, which could impair cellular functions, and by removing proteins whose functions are no longer required. Therefore, the proteasome participates in numerous cell…	-5.43086	39.74
O00488	ZNF593 ZT86	ZN593_HUMAN	unknown	Zinc finger protein 593 (Zinc finger protein T86)	Negatively modulates the DNA binding activity of Oct-2 and therefore its transcriptional regulatory activity. Could act either by binding to DNA octamer or by interacting with Oct-2. May also be a modulator of other octamer-binding proteins.	-14.3387	17.5299	NUCLEOPLASM-2	NUCLEOPLASM-2,NUCLEOPLASM-2,NUCLEOPLASM-2
O00499	BIN1 AMPHL	BIN1_HUMAN	unknown	Myc box-dependent-interacting protein 1 (Amphiphysin II) (Amphiphysin-like protein) (Box-dependent myc-interacting protein 1) (Bridging integrator 1)	Is a key player in the control of plasma membrane curvature, membrane shaping and membrane remodeling. Required in muscle cells for the formation of T-tubules, tubular invaginations of the plasma membrane that function in depolarization-contraction coupling (PubMed:24755653). Is a negative regulator of endocytosis (By similarity). Is also involved in the regulation of intracellular vesicles sorti…	-12.6857	4.55511	Undefined	CYTOSOL,NUCLEOPLASM-2,NUCLEOPLASM-2
O00505	KPNA3 QIP2	IMA4_HUMAN	unknown	Importin subunit alpha-4 (Importin alpha Q2) (Qip2) (Karyopherin subunit alpha-3) (SRP1-gamma)	Functions in nuclear protein import as an adapter protein for nuclear receptor KPNB1. Binds specifically and directly to substrates containing either a simple or bipartite NLS motif. Docking of the importin/substrate complex to the nuclear pore complex (NPC) is mediated by KPNB1 through binding to nucleoporin FxFG repeats and the complex is subsequently translocated through the pore by an energy …	-2.82867	21.187	NUCLEOPLASM-2	NUCLEOPLASM-2,NUCLEOPLASM-2,NUCLEOPLASM-2
O00522	KRIT1 CCM1	KRIT1_HUMAN	unknown	Krev interaction trapped protein 1 (Krev interaction trapped 1) (Cerebral cavernous malformations 1 protein)	Component of the CCM signaling pathway which is a crucial regulator of heart and vessel formation and integrity (By similarity). Negative regulator of angiogenesis. Inhibits endothelial proliferation, apoptosis, migration, lumen formation and sprouting angiogenesis in primary endothelial cells. Promotes AKT phosphorylation in a NOTCH-dependent and independent manner, and inhibits ERK1/2 phosphory…	4.13963	-35.2839	LYSOSOME	LYSOSOME,Undefined,Undefined
O00541	PES1	PESC_HUMAN	unknown	Pescadillo homolog	Component of the PeBoW complex, which is required for maturation of 28S and 5.8S ribosomal RNAs and formation of the 60S ribosome. {ECO:0000255|HAMAP-Rule:MF_03028, ECO:0000269|PubMed:16738141, ECO:0000269|PubMed:17189298, ECO:0000269|PubMed:17353269}.	-24.924	19.7897	NUCLEUS	NUCLEUS,NUCLEUS,NUCLEUS
O00560	SDCBP MDA9 SYCL	SDCB1_HUMAN	unknown	Syntenin-1 (Melanoma differentiation-associated protein 9) (MDA-9) (Pro-TGF-alpha cytoplasmic domain-interacting protein 18) (TACIP18) (Scaffold protein Pbp1) (Syndecan-binding protein 1)	Multifunctional adapter protein involved in diverse array of functions including trafficking of transmembrane proteins, neuro and immunomodulation, exosome biogenesis, and tumorigenesis (PubMed:26291527). Positively regulates TGFB1-mediated SMAD2/3 activation and TGFB1-induced epithelial-to-mesenchymal transition (EMT) and cell migration in various cell types. May increase TGFB1 signaling by enha…	1.06545	-27.6506	Undefined	Undefined,ER,PM
O00566	MPHOSPH10 MPP10	MPP10_HUMAN	NUCLEUS	U3 small nucleolar ribonucleoprotein protein MPP10 (M phase phosphoprotein 10)	Component of the 60-80S U3 small nucleolar ribonucleoprotein (U3 snoRNP). Required for the early cleavages during pre-18S ribosomal RNA processing.	-37.1897	20.3386
O00567	NOP56 NOL5A	NOP56_HUMAN	unknown	Nucleolar protein 56 (Nucleolar protein 5A)	Involved in the early to middle stages of 60S ribosomal subunit biogenesis. Core component of box C/D small nucleolar ribonucleoprotein (snoRNP) particles. Required for the biogenesis of box C/D snoRNAs such U3, U8 and U14 snoRNAs. {ECO:0000269|PubMed:12777385, ECO:0000269|PubMed:15574333}.	-40.7177	22.4855	NUCLEUS	NUCLEUS,NUCLEUS,NUCLEUS
O00571	DDX3X DBX DDX3	DDX3X_HUMAN	unknown	ATP-dependent RNA helicase DDX3X (EC 3.6.4.13) (CAP-Rf) (DEAD box protein 3, X-chromosomal) (DEAD box, X isoform) (DBX) (Helicase-like protein 2) (HLP2)	Multifunctional ATP-dependent RNA helicase (PubMed:17357160, PubMed:21589879, PubMed:31575075). The ATPase activity can be stimulated by various ribo-and deoxynucleic acids indicative for a relaxed substrate specificity (PubMed:29222110). In vitro can unwind partially double-stranded DNA with a preference for 5'-single-stranded DNA overhangs (PubMed:17357160, PubMed:21589879). Binds RNA G-quadrup…	43.9475	-0.802965	NUCLEOPLASM-1	NUCLEOPLASM-1,NUCLEOPLASM-1,NUCLEOPLASM-1
O00584	RNASET2 RNASE6PL	RNT2_HUMAN	LYSOSOME	Ribonuclease T2 (EC 4.6.1.19) (Ribonuclease 6)	Ribonuclease that plays an essential role in innate immune response by recognizing and degrading RNAs from microbial pathogens that are subsequently sensed by TLR8 (PubMed:31778653). Cleaves preferentially single-stranded RNA molecules between purine and uridine residues, which critically contributes to the supply of catabolic uridine and the generation of purine-2',3'-cyclophosphate-terminated o…	11.8263	-42.6113
O00592	PODXL PCLP PCLP1	PODXL_HUMAN	unknown	Podocalyxin (GCTM-2 antigen) (Gp200) (Podocalyxin-like protein 1) (PC) (PCLP-1)	Involved in the regulation of both adhesion and cell morphology and cancer progression. Functions as an anti-adhesive molecule that maintains an open filtration pathway between neighboring foot processes in the podocyte by charge repulsion. Acts as a pro-adhesive molecule, enhancing the adherence of cells to immobilized ligands, increasing the rate of migration and cell-cell contacts in an integr…	-17.1937	-35.1783	Undefined	ER,PM,Undefined
O00622	CCN1 CYR61 GIG1 IGFBP10	CCN1_HUMAN	unknown	CCN family member 1 (Cellular communication network factor 1) (Cysteine-rich angiogenic inducer 61) (Insulin-like growth factor-binding protein 10) (IBP-10) (IGF-binding protein 10) (IGFBP-10) (Protein CYR61) (Protein GIG1)	Promotes cell proliferation, chemotaxis, angiogenesis and cell adhesion. Appears to play a role in wound healing by up-regulating, in skin fibroblasts, the expression of a number of genes involved in angiogenesis, inflammation and matrix remodeling including VEGA-A, VEGA-C, MMP1, MMP3, TIMP1, uPA, PAI-1 and integrins alpha-3 and alpha-5. CCN1-mediated gene regulation is dependent on heparin-bindi…	14.28	-39.7378	Undefined	GOLGI,LYSOSOME,Undefined	Candidate	2	1,3
O00625	PIR	PIR_HUMAN	unknown	Pirin (EC 1.13.11.24) (Probable quercetin 2,3-dioxygenase PIR) (Probable quercetinase)	Transcriptional coregulator of NF-kappa-B which facilitates binding of NF-kappa-B proteins to target kappa-B genes in a redox-state-dependent manner. May be required for efficient terminal myeloid maturation of hematopoietic cells. Has quercetin 2,3-dioxygenase activity (in vitro). {ECO:0000269|PubMed:17288615, ECO:0000269|PubMed:20010624, ECO:0000269|PubMed:20711196, ECO:0000269|PubMed:23716661}.	22.0751	-2.68349	CYTOSOL	Undefined,CYTOSOL,CYTOSOL
O00629	KPNA4 QIP1	IMA3_HUMAN	unknown	Importin subunit alpha-3 (Importin alpha Q1) (Qip1) (Karyopherin subunit alpha-4)	Functions in nuclear protein import as an adapter protein for nuclear receptor KPNB1. Binds specifically and directly to substrates containing either a simple or bipartite NLS motif. Docking of the importin/substrate complex to the nuclear pore complex (NPC) is mediated by KPNB1 through binding to nucleoporin FxFG repeats and the complex is subsequently translocated through the pore by an energy …	-2.86269	22.5294	NUCLEOPLASM-2	Undefined,Undefined,NUCLEOPLASM-2
O00635	TRIM38 RNF15 RORET	TRI38_HUMAN	unknown	E3 ubiquitin-protein ligase TRIM38 (EC 2.3.2.27) (RING finger protein 15) (RING-type E3 ubiquitin transferase TRIM38) (Tripartite motif-containing protein 38) (Zinc finger protein RoRet)	E3 ubiquitin-protein ligase. Mediates 'Lys-48'-linked polyubiquitination and proteasomal degradation of the critical TLR adapter TICAM1, inhibiting TLR3-mediated type I interferon signaling. {ECO:0000269|PubMed:23056470}.	23.9622	0.234873	Undefined	NUCLEOPLASM-1,CYTOSOL,CYTOSOL
O00712	NFIB	NFIB_HUMAN	unknown	Nuclear factor 1 B-type (NF1-B) (Nuclear factor 1/B) (CCAAT-box-binding transcription factor) (CTF) (Nuclear factor I/B) (NF-I/B) (NFI-B) (TGGCA-binding protein)	Transcriptional activator of GFAP, essential for proper brain development (PubMed:30388402). Recognizes and binds the palindromic sequence 5'-TTGGCNNNNNGCCAA-3' present in viral and cellular promoters and in the origin of replication of adenovirus type 2. These proteins are individually capable of activating transcription and replication. {ECO:0000269|PubMed:30388402}.	5.65238	24.4199	Undefined	PROTEIN COMPLEX,NUCLEOPLASM-2,PROTEIN COMPLEX
O00743	PPP6C PPP6	PPP6_HUMAN	unknown	Serine/threonine-protein phosphatase 6 catalytic subunit (PP6C) (EC 3.1.3.16) [Cleaved into: Serine/threonine-protein phosphatase 6 catalytic subunit, N-terminally processed]	Catalytic subunit of protein phosphatase 6 (PP6) (PubMed:17079228, PubMed:29053956). PP6 is a component of a signaling pathway regulating cell cycle progression in response to IL2 receptor stimulation (PubMed:10227379). N-terminal domain restricts G1 to S phase progression in cancer cells, in part through control of cyclin D1 (PubMed:17568194). During mitosis, regulates spindle positioning (PubMe…	-2.15464	26.1185	PROTEIN COMPLEX	Undefined,PROTEIN COMPLEX,PROTEIN COMPLEX
O00746	NME4 NM23D	NDKM_HUMAN	unknown	Nucleoside diphosphate kinase, mitochondrial (NDK) (NDP kinase, mitochondrial) (EC 2.7.4.6) (Nucleoside diphosphate kinase D) (NDPKD) (nm23-H4)	Major role in the synthesis of nucleoside triphosphates other than ATP. The ATP gamma phosphate is transferred to the NDP beta phosphate via a ping-pong mechanism, using a phosphorylated active-site intermediate. Through the catalyzed exchange of gamma-phosphate between di- and triphosphonucleosides participates in regulation of intracellular nucleotide homeostasis (PubMed:10799505). Binds to ani…	-32.8579	2.04842	MITOCHONDRIA	Undefined,MITOCHONDRIA,MITOCHONDRIA
O00754	MAN2B1 LAMAN MANB	MA2B1_HUMAN	LYSOSOME	Lysosomal alpha-mannosidase (Laman) (EC 3.2.1.24) (Lysosomal acid alpha-mannosidase) (Mannosidase alpha class 2B member 1) (Mannosidase alpha-B) [Cleaved into: Lysosomal alpha-mannosidase A peptide; Lysosomal alpha-mannosidase B peptide; Lysosomal alpha-mannosidase C peptide; Lysosomal alpha-mannosidase D peptide; Lysosomal alpha-mannosidase E peptide]	Necessary for the catabolism of N-linked carbohydrates released during glycoprotein turnover. Cleaves all known types of alpha-mannosidic linkages.	10.9115	-42.5181
O00764	PDXK C21orf124 C21orf97 PKH PNK PRED79	PDXK_HUMAN	unknown	Pyridoxal kinase (EC 2.7.1.35) (Pyridoxine kinase)	Catalyzes the phosphorylation of the dietary vitamin B6 vitamers pyridoxal (PL), pyridoxine (PN) and pyridoxamine (PM) to form pyridoxal 5'-phosphate (PLP), pyridoxine 5'-phosphate (PNP) and pyridoxamine 5'-phosphate (PMP), respectively (PubMed:9099727, PubMed:10987144, PubMed:17766369, PubMed:19351586, PubMed:31187503) (Probable). PLP is the active form of vitamin B6, and acts as a cofactor for …	31.9306	8.75418	Undefined	NUCLEOPLASM-1,Undefined,CYTOSOL
O14497	ARID1A BAF250 BAF250A C1orf4 OSA1 SMARCF1	ARI1A_HUMAN	unknown	AT-rich interactive domain-containing protein 1A (ARID domain-containing protein 1A) (B120) (BRG1-associated factor 250) (BAF250) (BRG1-associated factor 250a) (BAF250A) (Osa homolog 1) (hOSA1) (SWI-like protein) (SWI/SNF complex protein p270) (SWI/SNF-related, matrix-associated, actin-dependent regulator of chromatin subfamily F member 1) (hELD)	Involved in transcriptional activation and repression of select genes by chromatin remodeling (alteration of DNA-nucleosome topology). Component of SWI/SNF chromatin remodeling complexes that carry out key enzymatic activities, changing chromatin structure by altering DNA-histone contacts within a nucleosome in an ATP-dependent manner. Binds DNA non-specifically. Belongs to the neural progenitors…	24.5004	34.6128	Undefined	NUCLEOPLASM-1,CYTOSOL,CYTOSOL
O14519	CDK2AP1 CDKAP1 DOC1	CDKA1_HUMAN	unknown	Cyclin-dependent kinase 2-associated protein 1 (CDK2-associated protein 1) (Deleted in oral cancer 1) (DOC-1) (Putative oral cancer suppressor)	specific inhibitor of the cell-cycle kinase CDK2. {ECO:0000250}.	-7.27903	37.2039	NUCLEOPLASM-2	NUCLEOPLASM-2,Undefined,NUCLEOPLASM-2
O14524	NEMP1 KIAA0286 TMEM194 TMEM194A	NEMP1_HUMAN	unknown	Nuclear envelope integral membrane protein 1		-24.9909	9.28296	NUCLEUS	Undefined,NUCLEUS,NUCLEUS
O14530	TXNDC9 APACD	TXND9_HUMAN	unknown	Thioredoxin domain-containing protein 9 (ATP-binding protein associated with cell differentiation) (Protein 1-4)	Significantly diminishes the chaperonin TCP1 complex ATPase activity, thus negatively impacts protein folding, including that of actin or tubulin. {ECO:0000269|PubMed:16415341}.	18.4896	-0.87301	CYTOSOL	Undefined,CYTOSOL,Undefined
O14531	DPYSL4 CRMP3 ULIP4	DPYL4_HUMAN	unknown	Dihydropyrimidinase-related protein 4 (DRP-4) (Collapsin response mediator protein 3) (CRMP-3) (UNC33-like phosphoprotein 4) (ULIP-4)	Necessary for signaling by class 3 semaphorins and subsequent remodeling of the cytoskeleton. Plays a role in axon guidance, neuronal growth cone collapse and cell migration (By similarity). {ECO:0000250}.	36.4205	5.37498	Undefined	NUCLEOPLASM-1,Undefined,CYTOSOL
O14545	TRAFD1 FLN29	TRAD1_HUMAN	unknown	TRAF-type zinc finger domain-containing protein 1 (Protein FLN29)	Negative feedback regulator that controls excessive innate immune responses. Regulates both Toll-like receptor 4 (TLR4) and DDX58/RIG1-like helicases (RLH) pathways. May inhibit the LTR pathway by direct interaction with TRAF6 and attenuation of NF-kappa-B activation. May negatively regulate the RLH pathway downstream from MAVS and upstream of NF-kappa-B and IRF3 (By similarity). {ECO:0000250, EC…	10.3931	14.1927	Undefined	Undefined,CYTOSOL,PROTEIN COMPLEX
O14548	COX7A2L COX7AR COX7RP	COX7R_HUMAN	MITOCHONDRIA	Cytochrome c oxidase subunit 7A-related protein, mitochondrial (COX7a-related protein) (Cytochrome c oxidase subunit VIIa-related protein) (EB1)	Involved in the regulation of oxidative phosphorylation and energy metabolism (By similarity). Necessary for the assembly of mitochondrial respiratory supercomplex (By similarity). {ECO:0000250|UniProtKB:Q61387}.	-43.2718	4.46072
O14561	NDUFAB1	ACPM_HUMAN	unknown	Acyl carrier protein, mitochondrial (ACP) (CI-SDAP) (NADH-ubiquinone oxidoreductase 9.6 kDa subunit)	Carrier of the growing fatty acid chain in fatty acid biosynthesis (By similarity). Accessory and non-catalytic subunit of the mitochondrial membrane respiratory chain NADH dehydrogenase (Complex I), which functions in the transfer of electrons from NADH to the respiratory chain (PubMed:27626371). {ECO:0000250|UniProtKB:P52505, ECO:0000269|PubMed:27626371}.	-42.047	4.46688	MITOCHONDRIA	MITOCHONDRIA,Undefined,MITOCHONDRIA
O14562	UBFD1 UBPH	UBFD1_HUMAN	unknown	Ubiquitin domain-containing protein UBFD1 (Ubiquitin-binding protein homolog)	May play a role as NF-kappa-B regulator. {ECO:0000269|PubMed:19285159}.	-4.04367	6.25034	Undefined	CYTOSOL,NUCLEOPLASM-2,Undefined
O14578	CIT CRIK KIAA0949 STK21	CTRO_HUMAN	unknown	Citron Rho-interacting kinase (CRIK) (EC 2.7.11.1) (Serine/threonine-protein kinase 21)	Plays a role in cytokinesis. Required for KIF14 localization to the central spindle and midbody. Putative RHO/RAC effector that binds to the GTP-bound forms of RHO and RAC1. It probably binds p21 with a tighter specificity in vivo. Displays serine/threonine protein kinase activity. Plays an important role in the regulation of cytokinesis and the development of the central nervous system. Phosphor…	-0.844346	-8.22147	RIBOSOME	Undefined,Undefined,RIBOSOME
O14579	COPE	COPE_HUMAN	unknown	Coatomer subunit epsilon (Epsilon-coat protein) (Epsilon-COP)	The coatomer is a cytosolic protein complex that binds to dilysine motifs and reversibly associates with Golgi non-clathrin-coated vesicles, which further mediate biosynthetic protein transport from the ER, via the Golgi up to the trans Golgi network. The coatomer complex is required for budding from Golgi membranes, and is essential for the retrograde Golgi-to-ER transport of dilysine-tagged pro…	1.2348	37.4854	PROTEIN COMPLEX	PROTEIN COMPLEX,PROTEIN COMPLEX,PROTEIN COMPLEX
O14613	CDC42EP2 BORG1 CEP2	BORG1_HUMAN	unknown	Cdc42 effector protein 2 (Binder of Rho GTPases 1)	Probably involved in the organization of the actin cytoskeleton. May act downstream of CDC42 to induce actin filament assembly leading to cell shape changes. Induces pseudopodia formation in fibroblasts in a CDC42-dependent manner. {ECO:0000269|PubMed:10490598, ECO:0000269|PubMed:11035016}.	1.08199	-20.5907	Undefined	Undefined,Undefined,Undefined	Candidate	2	1,3
O14617	AP3D1 PRO0039	AP3D1_HUMAN	unknown	AP-3 complex subunit delta-1 (AP-3 complex subunit delta) (Adaptor-related protein complex 3 subunit delta-1) (Delta-adaptin)	Part of the AP-3 complex, an adaptor-related complex which is not clathrin-associated. The complex is associated with the Golgi region as well as more peripheral structures. It facilitates the budding of vesicles from the Golgi membrane and may be directly involved in trafficking to lysosomes. Involved in process of CD8+ T-cell and NK cell degranulation (PubMed:26744459). In concert with the BLOC…	10.2538	-20.7609	NUCLEOPLASM-2	Undefined,NUCLEOPLASM-2,Undefined	Highly confident	2	1,3
O14618	CCS	CCS_HUMAN	unknown	Copper chaperone for superoxide dismutase (Superoxide dismutase copper chaperone)	Delivers copper to copper zinc superoxide dismutase (SOD1).	21.6452	1.19437	CYTOSOL	Undefined,CYTOSOL,CYTOSOL
O14639	ABLIM1 ABLIM KIAA0059 LIMAB1	ABLM1_HUMAN	unknown	Actin-binding LIM protein 1 (abLIM-1) (Actin-binding LIM protein family member 1) (Actin-binding double zinc finger protein) (LIMAB1) (Limatin)	May act as scaffold protein (By similarity). May play a role in the development of the retina. Has been suggested to play a role in axon guidance. {ECO:0000250, ECO:0000269|PubMed:9245787}.	0.341772	-7.46807	Undefined	Undefined,CYTOSOL,RIBOSOME
O14641	DVL2	DVL2_HUMAN	unknown	Segment polarity protein dishevelled homolog DVL-2 (Dishevelled-2) (DSH homolog 2)	Plays a role in the signal transduction pathways mediated by multiple Wnt genes. Participates both in canonical and non-canonical Wnt signaling by binding to the cytoplasmic C-terminus of frizzled family members and transducing the Wnt signal to down-stream effectors. Promotes internalization and degradation of frizzled proteins upon Wnt signaling. {ECO:0000250|UniProtKB:Q60838, ECO:0000269|PubMe…	6.55885	-2.29496	CYTOSOL	CYTOSOL,CYTOSOL,Undefined
O14646	CHD1	CHD1_HUMAN	unknown	Chromodomain-helicase-DNA-binding protein 1 (CHD-1) (EC 3.6.4.12) (ATP-dependent helicase CHD1)	ATP-dependent chromatin-remodeling factor which functions as substrate recognition component of the transcription regulatory histone acetylation (HAT) complex SAGA. Regulates polymerase II transcription. Also required for efficient transcription by RNA polymerase I, and more specifically the polymerase I transcription termination step. Regulates negatively DNA replication. Not only involved in tr…	-37.2312	16.8622	NUCLEUS	NUCLEUS,NUCLEUS,NUCLEUS
O14647	CHD2	CHD2_HUMAN	unknown	Chromodomain-helicase-DNA-binding protein 2 (CHD-2) (EC 3.6.4.12) (ATP-dependent helicase CHD2)	DNA-binding helicase that specifically binds to the promoter of target genes, leading to chromatin remodeling, possibly by promoting deposition of histone H3.3. Involved in myogenesis via interaction with MYOD1: binds to myogenic gene regulatory sequences and mediates incorporation of histone H3.3 prior to the onset of myogenic gene expression, promoting their expression (By similarity). {ECO:000…	-33.4111	17.7614	NUCLEUS	NUCLEUS,NUCLEUS,NUCLEUS
O14656	TOR1A DQ2 DYT1 TA TORA	TOR1A_HUMAN	unknown	Torsin-1A (Dystonia 1 protein) (Torsin ATPase-1A) (EC 3.6.4.-) (Torsin family 1 member A)	Protein with chaperone functions important for the control of protein folding, processing, stability and localization as well as for the reduction of misfolded protein aggregates. Involved in the regulation of synaptic vesicle recycling, controls STON2 protein stability in collaboration with the COP9 signalosome complex (CSN). In the nucleus, may link the cytoskeleton with the nuclear envelope, t…	-6.24769	-41.9196	PM	PM,Undefined,PM
O14657	TOR1B DQ1 FKSG18	TOR1B_HUMAN	unknown	Torsin-1B (Torsin ATPase-1B) (EC 3.6.4.-) (Torsin family 1 member B)	May serve as a molecular chaperone assisting in the proper folding of secreted and/or membrane proteins. Plays a role in non-neural cells nuclear envelope and endoplasmic reticulum integrity. May have a redundant function with TOR1A in non-neural tissues. {ECO:0000269|PubMed:23569223, ECO:0000269|PubMed:24275647}.	-6.39739	-42.2083	Undefined	PM,ER,PM
O14662	STX16	STX16_HUMAN	unknown	Syntaxin-16 (Syn16)	SNARE involved in vesicular transport from the late endosomes to the trans-Golgi network. {ECO:0000269|PubMed:18195106}.	18.7569	-35.1414	GOLGI	GOLGI,GOLGI,GOLGI
O14672	ADAM10 KUZ MADM	ADA10_HUMAN	unknown	Disintegrin and metalloproteinase domain-containing protein 10 (ADAM 10) (EC 3.4.24.81) (CDw156) (Kuzbanian protein homolog) (Mammalian disintegrin-metalloprotease) (CD antigen CD156c)	Cleaves the membrane-bound precursor of TNF-alpha at '76-Ala-|-Val-77' to its mature soluble form. Responsible for the proteolytical release of soluble JAM3 from endothelial cells surface (PubMed:20592283). Responsible for the proteolytic release of several other cell-surface proteins, including heparin-binding epidermal growth-like factor, ephrin-A2, CD44, CDH2 and for constitutive and regulated…	-5.11485	-33.837	Undefined	PM,ER,ER
O14678	ABCD4 PXMP1L	ABCD4_HUMAN	unknown	Lysosomal cobalamin transporter ABCD4 (ATP-binding cassette sub-family D member 4) (PMP70-related protein) (P70R) (Peroxisomal membrane protein 1-like) (PXMP1-L) (Peroxisomal membrane protein 69) (PMP69)	Lysosomal transporter that plays a role in the lysosomal release of vitamin B12 into the cytosol (PubMed:22922874). Targeted by LMBRD1 lysosomal chaperone from the endoplasmic reticulum to the lysosomal membrane (PubMed:27456980). Then forms a complex with lysosomal chaperone LMBRD1 and cytosolic MMACHC to transport cobalamin across the lysosomal membrane (PubMed:25535791). {ECO:0000269|PubMed:22…	4.91731	-37.3866	Undefined	LYSOSOME,PM,LYSOSOME
O14686	KMT2D ALR MLL2 MLL4	KMT2D_HUMAN	unknown	Histone-lysine N-methyltransferase 2D (Lysine N-methyltransferase 2D) (EC 2.1.1.354) (ALL1-related protein) (Myeloid/lymphoid or mixed-lineage leukemia protein 2)	Histone methyltransferase. Methylates 'Lys-4' of histone H3 (H3K4me). H3K4me represents a specific tag for epigenetic transcriptional activation. Acts as a coactivator for estrogen receptor by being recruited by ESR1, thereby activating transcription. {ECO:0000269|PubMed:16603732, ECO:0000269|PubMed:17500065, ECO:0000269|PubMed:17851529}.	-15.8812	29.9997	NUCLEOPLASM-2	NUCLEOPLASM-2,NUCLEOPLASM-2,NUCLEOPLASM-2
O14717	TRDMT1 DNMT2	TRDMT_HUMAN	unknown	tRNA (cytosine(38)-C(5))-methyltransferase (EC 2.1.1.204) (DNA (cytosine-5)-methyltransferase-like protein 2) (Dnmt2) (DNA methyltransferase homolog HsaIIP) (DNA MTase homolog HsaIIP) (M.HsaIIP) (PuMet)	Specifically methylates cytosine 38 in the anticodon loop of tRNA(Asp). {ECO:0000269|PubMed:16424344}.	4.94318	7.67026	Undefined	CYTOSOL,CYTOSOL,PROTEIN COMPLEX
O14727	APAF1 KIAA0413	APAF_HUMAN	unknown	Apoptotic protease-activating factor 1 (APAF-1)	Oligomeric Apaf-1 mediates the cytochrome c-dependent autocatalytic activation of pro-caspase-9 (Apaf-3), leading to the activation of caspase-3 and apoptosis. This activation requires ATP. Isoform 6 is less effective in inducing apoptosis. {ECO:0000269|PubMed:10393175, ECO:0000269|PubMed:12804598}.	32.7774	18.7701	CYTOSOL	Undefined,CYTOSOL,CYTOSOL
O14734	ACOT8 ACTEIII PTE1	ACOT8_HUMAN	unknown	Acyl-coenzyme A thioesterase 8 (Acyl-CoA thioesterase 8) (EC 3.1.2.1) (EC 3.1.2.11) (EC 3.1.2.2) (EC 3.1.2.3) (EC 3.1.2.5) (Choloyl-coenzyme A thioesterase) (EC 3.1.2.27) (HIV-Nef-associated acyl-CoA thioesterase) (Peroxisomal acyl-CoA thioesterase 2) (PTE-2) (Peroxisomal acyl-coenzyme A thioester hydrolase 1) (PTE-1) (Peroxisomal long-chain acyl-CoA thioesterase 1) (Thioesterase II) (hACTE-III) …	Acyl-coenzyme A (acyl-CoA) thioesterases are a group of enzymes that catalyze the hydrolysis of acyl-CoAs to the free fatty acid and coenzyme A (CoASH), providing the potential to regulate intracellular levels of acyl-CoAs, free fatty acids and CoASH (PubMed:9299485, PubMed:9153233, PubMed:15194431). Acyl-coenzyme A thioesterase 8/ACOT8 display no strong substrate specificity with respect to the …	-23.5529	-14.3381	Undefined	PEROXISOME,PEROXISOME,MITOCHONDRIA
O14737	PDCD5 TFAR19	PDCD5_HUMAN	unknown	Programmed cell death protein 5 (TF-1 cell apoptosis-related protein 19) (Protein TFAR19)	May function in the process of apoptosis.	15.6022	-8.69563	CYTOSOL	Undefined,CYTOSOL,CYTOSOL
O14744	PRMT5 HRMT1L5 IBP72 JBP1 SKB1	ANM5_HUMAN	unknown	Protein arginine N-methyltransferase 5 (PRMT5) (EC 2.1.1.320) (72 kDa ICln-binding protein) (Histone-arginine N-methyltransferase PRMT5) (Jak-binding protein 1) (Shk1 kinase-binding protein 1 homolog) (SKB1 homolog) (SKB1Hs) [Cleaved into: Protein arginine N-methyltransferase 5, N-terminally processed]	Arginine methyltransferase that can both catalyze the formation of omega-N monomethylarginine (MMA) and symmetrical dimethylarginine (sDMA), with a preference for the formation of MMA (PubMed:10531356, PubMed:11152681, PubMed:11747828, PubMed:12411503, PubMed:15737618, PubMed:17709427, PubMed:20159986, PubMed:20810653, PubMed:21258366, PubMed:21917714, PubMed:22269951, PubMed:21081503). Specifica…	13.6388	36.0327	PROTEIN COMPLEX	PROTEIN COMPLEX,PROTEIN COMPLEX,PROTEIN COMPLEX
O14745	SLC9A3R1 NHERF NHERF1	NHRF1_HUMAN	unknown	Na(+)/H(+) exchange regulatory cofactor NHE-RF1 (NHERF-1) (Ezrin-radixin-moesin-binding phosphoprotein 50) (EBP50) (Regulatory cofactor of Na(+)/H(+) exchanger) (Sodium-hydrogen exchanger regulatory factor 1) (Solute carrier family 9 isoform A3 regulatory factor 1)	Scaffold protein that connects plasma membrane proteins with members of the ezrin/moesin/radixin family and thereby helps to link them to the actin cytoskeleton and to regulate their surface expression. Necessary for recycling of internalized ADRB2. Was first known to play a role in the regulation of the activity and subcellular location of SLC9A3. Necessary for cAMP-mediated phosphorylation and …	2.42161	-29.6598	PM	PM,Undefined,PM
O14757	CHEK1 CHK1	CHK1_HUMAN	unknown	Serine/threonine-protein kinase Chk1 (EC 2.7.11.1) (CHK1 checkpoint homolog) (Cell cycle checkpoint kinase) (Checkpoint kinase-1)	Serine/threonine-protein kinase which is required for checkpoint-mediated cell cycle arrest and activation of DNA repair in response to the presence of DNA damage or unreplicated DNA (PubMed:11535615, PubMed:12446774, PubMed:12399544, PubMed:14559997, PubMed:14988723, PubMed:15311285, PubMed:15665856, PubMed:15650047). May also negatively regulate cell cycle progression during unperturbed cell cy…	29.7569	0.276541	Undefined	NUCLEOPLASM-1,Undefined,CYTOSOL
O14773	TPP1 CLN2 GIG1 UNQ267/PRO304	TPP1_HUMAN	LYSOSOME	Tripeptidyl-peptidase 1 (TPP-1) (EC 3.4.14.9) (Cell growth-inhibiting gene 1 protein) (Lysosomal pepstatin-insensitive protease) (LPIC) (Tripeptidyl aminopeptidase) (Tripeptidyl-peptidase I) (TPP-I)	Lysosomal serine protease with tripeptidyl-peptidase I activity (PubMed:11054422, PubMed:19038966, PubMed:19038967). May act as a non-specific lysosomal peptidase which generates tripeptides from the breakdown products produced by lysosomal proteinases (PubMed:11054422, PubMed:19038966, PubMed:19038967). Requires substrates with an unsubstituted N-terminus (PubMed:19038966). {ECO:0000269|PubMed:1…	10.886	-42.7352
O14776	TCERG1 CA150 TAF2S	TCRG1_HUMAN	unknown	Transcription elongation regulator 1 (TATA box-binding protein-associated factor 2S) (Transcription factor CA150)	Transcription factor that binds RNA polymerase II and inhibits the elongation of transcripts from target promoters. Regulates transcription elongation in a TATA box-dependent manner. Necessary for TAT-dependent activation of the human immunodeficiency virus type 1 (HIV-1) promoter. {ECO:0000269|PubMed:11604498, ECO:0000269|PubMed:9315662}.	25.929	18.0241	CYTOSOL	Undefined,CYTOSOL,CYTOSOL
O14777	NDC80 HEC HEC1 KNTC2	NDC80_HUMAN	unknown	Kinetochore protein NDC80 homolog (Highly expressed in cancer protein) (Kinetochore protein Hec1) (HsHec1) (Kinetochore-associated protein 2) (Retinoblastoma-associated protein HEC)	Acts as a component of the essential kinetochore-associated NDC80 complex, which is required for chromosome segregation and spindle checkpoint activity (PubMed:9315664, PubMed:12351790, PubMed:14654001, PubMed:14699129, PubMed:15062103, PubMed:15235793, PubMed:15239953, PubMed:15548592, PubMed:16732327). Required for kinetochore integrity and the organization of stable microtubule binding sites i…	18.0121	7.07493	CYTOSOL	Undefined,CYTOSOL,Undefined
O14786	NRP1 NRP VEGF165R	NRP1_HUMAN	PM	Neuropilin-1 (Vascular endothelial cell growth factor 165 receptor) (CD antigen CD304)	Cell-surface receptor involved in the development of the cardiovascular system, in angiogenesis, in the formation of certain neuronal circuits and in organogenesis outside the nervous system. Mediates the chemorepulsant activity of semaphorins (PubMed:9288753, PubMed:9529250, PubMed:10688880). Recognizes a C-end rule (CendR) motif R/KXXR/K on its ligands which causes cellular internalization and …	-0.571174	-35.9286
O14787	TNPO2	TNPO2_HUMAN	unknown	Transportin-2 (Karyopherin beta-2b)	Probably functions in nuclear protein import as nuclear transport receptor. Serves as receptor for nuclear localization signals (NLS) in cargo substrates. Is thought to mediate docking of the importin/substrate complex to the nuclear pore complex (NPC) through binding to nucleoporin and the complex is subsequently translocated through the pore by an energy requiring, Ran-dependent mechanism. At t…	39.5817	5.22893	NUCLEOPLASM-1	NUCLEOPLASM-1,NUCLEOPLASM-1,NUCLEOPLASM-1
O14802	POLR3A	RPC1_HUMAN	unknown	DNA-directed RNA polymerase III subunit RPC1 (RNA polymerase III subunit C1) (EC 2.7.7.6) (DNA-directed RNA polymerase III largest subunit) (DNA-directed RNA polymerase III subunit A) (RNA polymerase III 155 kDa subunit) (RPC155) (RNA polymerase III subunit C160)	DNA-dependent RNA polymerase catalyzes the transcription of DNA into RNA using the four ribonucleoside triphosphates as substrates. Largest and catalytic core component of RNA polymerase III which synthesizes small RNAs, such as 5S rRNA and tRNAs. Forms the polymerase active center together with the second largest subunit. A single-stranded DNA template strand of the promoter is positioned within…	11.5406	37.234	PROTEIN COMPLEX	PROTEIN COMPLEX,PROTEIN COMPLEX,PROTEIN COMPLEX
O14818	PSMA7 HSPC	PSA7_HUMAN	PROTEIN COMPLEX	Proteasome subunit alpha type-7 (Proteasome subunit RC6-1) (Proteasome subunit XAPC7)	Component of the 20S core proteasome complex involved in the proteolytic degradation of most intracellular proteins. This complex plays numerous essential roles within the cell by associating with different regulatory particles. Associated with two 19S regulatory particles, forms the 26S proteasome and thus participates in the ATP-dependent degradation of ubiquitinated proteins. The 26S proteasom…	13.2278	34.8179
O14828	SCAMP3 C1orf3 PROPIN1	SCAM3_HUMAN	unknown	Secretory carrier-associated membrane protein 3 (Secretory carrier membrane protein 3)	Functions in post-Golgi recycling pathways. Acts as a recycling carrier to the cell surface.	22.0789	-34.469	GOLGI	GOLGI,GOLGI,GOLGI
O14841	OPLAH	OPLA_HUMAN	unknown	5-oxoprolinase (EC 3.5.2.9) (5-oxo-L-prolinase) (5-OPase) (Pyroglutamase)	Catalyzes the cleavage of 5-oxo-L-proline to form L-glutamate coupled to the hydrolysis of ATP to ADP and inorganic phosphate.	46.2143	-0.905872	NUCLEOPLASM-1	NUCLEOPLASM-1,NUCLEOPLASM-1,NUCLEOPLASM-1
O14867	BACH1	BACH1_HUMAN	unknown	Transcription regulator protein BACH1 (BTB and CNC homolog 1) (HA2303)	Transcriptional regulator that acts as repressor or activator, depending on the context. Binds to NF-E2 DNA binding sites. Plays important roles in coordinating transcription activation and repression by MAFK (By similarity). Together with MAF, represses the transcription of genes under the control of the NFE2L2 oxidative stress pathway (PubMed:24035498). {ECO:0000250|UniProtKB:P97302, ECO:000026…	-3.90929	27.1611	NUCLEOPLASM-2	NUCLEOPLASM-2,NUCLEOPLASM-2,NUCLEOPLASM-2
O14893	GEMIN2 SIP1	GEMI2_HUMAN	unknown	Gem-associated protein 2 (Gemin-2) (Component of gems 2) (Survival of motor neuron protein-interacting protein 1) (SMN-interacting protein 1)	The SMN complex plays a catalyst role in the assembly of small nuclear ribonucleoproteins (snRNPs), the building blocks of the spliceosome. Thereby, plays an important role in the splicing of cellular pre-mRNAs. Most spliceosomal snRNPs contain a common set of Sm proteins SNRPB, SNRPD1, SNRPD2, SNRPD3, SNRPE, SNRPF and SNRPG that assemble in a heptameric protein ring on the Sm site of the small n…	7.12658	37.5331	PROTEIN COMPLEX	PROTEIN COMPLEX,PROTEIN COMPLEX,Undefined
O14908	GIPC1 C19orf3 GIPC RGS19IP1	GIPC1_HUMAN	unknown	PDZ domain-containing protein GIPC1 (GAIP C-terminus-interacting protein) (RGS-GAIP-interacting protein) (RGS19-interacting protein 1) (Synectin) (Tax interaction protein 2) (TIP-2)	May be involved in G protein-linked signaling.	6.33468	-18.3742	Undefined	Undefined,Undefined,Undefined
O14920	IKBKB IKKB	IKKB_HUMAN	unknown	Inhibitor of nuclear factor kappa-B kinase subunit beta (I-kappa-B-kinase beta) (IKK-B) (IKK-beta) (IkBKB) (EC 2.7.11.10) (I-kappa-B kinase 2) (IKK2) (Nuclear factor NF-kappa-B inhibitor kinase beta) (NFKBIKB) (Serine/threonine protein kinase IKBKB) (EC 2.7.11.1)	Serine kinase that plays an essential role in the NF-kappa-B signaling pathway which is activated by multiple stimuli such as inflammatory cytokines, bacterial or viral products, DNA damages or other cellular stresses (PubMed:30337470). Acts as part of the canonical IKK complex in the conventional pathway of NF-kappa-B activation. Phosphorylates inhibitors of NF-kappa-B on 2 critical serine resid…	36.3274	17.6191	Undefined	NUCLEOPLASM-1,CYTOSOL,CYTOSOL
O14925	TIMM23 TIM23	TIM23_HUMAN	MITOCHONDRIA	Mitochondrial import inner membrane translocase subunit Tim23	Essential component of the TIM23 complex, a complex that mediates the translocation of transit peptide-containing proteins across the mitochondrial inner membrane. {ECO:0000305|PubMed:10339406}.	-35.2211	-11.2296
O14929	HAT1 KAT1	HAT1_HUMAN	unknown	Histone acetyltransferase type B catalytic subunit (EC 2.3.1.48) (Histone acetyltransferase 1)	Histone acetyltransferase that plays a role in different biological processes including cell cycle progression, glucose metabolism, histone production or DNA damage repair (PubMed:31278053, PubMed:20953179, PubMed:23653357, PubMed:32081014). Coordinates histone production and acetylation via H4 promoter binding (PubMed:31278053). Acetylates histone H4 at 'Lys-5' (H4K5ac) and 'Lys-12' (H4K12ac) an…	-0.854809	22.5666	PROTEIN COMPLEX	PROTEIN COMPLEX,Undefined,PROTEIN COMPLEX
O14936	CASK LIN2	CSKP_HUMAN	unknown	Peripheral plasma membrane protein CASK (hCASK) (EC 2.7.11.1) (Calcium/calmodulin-dependent serine protein kinase) (Protein lin-2 homolog)	Multidomain scaffolding protein with a role in synaptic transmembrane protein anchoring and ion channel trafficking. Contributes to neural development and regulation of gene expression via interaction with the transcription factor TBR1. Binds to cell-surface proteins, including amyloid precursor protein, neurexins and syndecans. May mediate a link between the extracellular matrix and the actin cy…	-8.891	-23.4001	ER	ER,ER,ER
O14950	MYL12B MRLC2 MYLC2B	ML12B_HUMAN	unknown	Myosin regulatory light chain 12B (MLC-2A) (MLC-2) (Myosin regulatory light chain 2-B, smooth muscle isoform) (Myosin regulatory light chain 20 kDa) (MLC20) (Myosin regulatory light chain MRLC2) (SHUJUN-1)	Myosin regulatory subunit that plays an important role in regulation of both smooth muscle and nonmuscle cell contractile activity via its phosphorylation. Phosphorylation triggers actin polymerization in vascular smooth muscle. Implicated in cytokinesis, receptor capping, and cell locomotion. {ECO:0000269|PubMed:10965042}.	-10.7535	15.8537	NUCLEOPLASM-2	NUCLEOPLASM-2,NUCLEOPLASM-2,NUCLEOPLASM-2
O14964	HGS HRS	HGS_HUMAN	unknown	Hepatocyte growth factor-regulated tyrosine kinase substrate (Hrs) (Protein pp110)	Involved in intracellular signal transduction mediated by cytokines and growth factors. When associated with STAM, it suppresses DNA signaling upon stimulation by IL-2 and GM-CSF. Could be a direct effector of PI3-kinase in vesicular pathway via early endosomes and may regulate trafficking to early and late endosomes by recruiting clathrin. May concentrate ubiquitinated receptors within clathrin-…	6.15537	-16.7078	Undefined	Undefined,Undefined,Undefined
O14965	AURKA AIK AIRK1 ARK1 AURA AYK1 BTAK IAK1 STK15 STK6	AURKA_HUMAN	unknown	Aurora kinase A (EC 2.7.11.1) (Aurora 2) (Aurora/IPL1-related kinase 1) (ARK-1) (Aurora-related kinase 1) (hARK1) (Breast tumor-amplified kinase) (Serine/threonine-protein kinase 15) (Serine/threonine-protein kinase 6) (Serine/threonine-protein kinase aurora-A)	Mitotic serine/threonine kinase that contributes to the regulation of cell cycle progression (PubMed:26246606, PubMed:12390251, PubMed:18615013, PubMed:11039908, PubMed:17125279, PubMed:17360485). Associates with the centrosome and the spindle microtubules during mitosis and plays a critical role in various mitotic events including the establishment of mitotic spindle, centrosome duplication, cen…	8.71859	3.78803	Undefined	CYTOSOL,CYTOSOL,PROTEIN COMPLEX
O14966	RAB29 RAB7L1	RAB7L_HUMAN	unknown	Ras-related protein Rab-7L1 (Rab-7-like protein 1) (Ras-related protein Rab-29)	The small GTPases Rab are key regulators in vesicle trafficking (PubMed:24788816). Essential for maintaining the integrity of the endosome-trans-Golgi network structure (By similarity). Together with LRRK2, plays a role in the retrograde trafficking pathway for recycling proteins, such as mannose 6 phosphate receptor (M6PR), between lysosomes and the Golgi apparatus in a retromer-dependent manner…	-17.0242	-18.195	Undefined	ER,ER,MITOCHONDRIA
O14974	PPP1R12A MBS MYPT1	MYPT1_HUMAN	unknown	Protein phosphatase 1 regulatory subunit 12A (Myosin phosphatase-targeting subunit 1) (Myosin phosphatase target subunit 1) (Protein phosphatase myosin-binding subunit)	Key regulator of protein phosphatase 1C (PPP1C). Mediates binding to myosin. As part of the PPP1C complex, involved in dephosphorylation of PLK1. Capable of inhibiting HIF1AN-dependent suppression of HIF1A activity. {ECO:0000269|PubMed:18477460, ECO:0000269|PubMed:19245366, ECO:0000269|PubMed:20354225}.	-8.92856	10.5202	NUCLEOPLASM-2	Undefined,NUCLEOPLASM-2,NUCLEOPLASM-2
O14976	GAK	GAK_HUMAN	unknown	Cyclin-G-associated kinase (EC 2.7.11.1)	Associates with cyclin G and CDK5. Seems to act as an auxilin homolog that is involved in the uncoating of clathrin-coated vesicles by Hsc70 in non-neuronal cells. Expression oscillates slightly during the cell cycle, peaking at G1. {ECO:0000269|PubMed:10625686}.	19.731	17.5094	Undefined	PROTEIN COMPLEX,CYTOSOL,Undefined
O14979	HNRNPDL HNRPDL JKTBP	HNRDL_HUMAN	unknown	Heterogeneous nuclear ribonucleoprotein D-like (hnRNP D-like) (hnRNP DL) (AU-rich element RNA-binding factor) (JKT41-binding protein) (Protein laAUF1)	Acts as a transcriptional regulator. Promotes transcription repression. Promotes transcription activation in differentiated myotubes (By similarity). Binds to double- and single-stranded DNA sequences. Binds to the transcription suppressor CATR sequence of the COX5B promoter (By similarity). Binds with high affinity to RNA molecules that contain AU-rich elements (AREs) found within the 3'-UTR of …	30.681	-3.02935	CYTOSOL	Undefined,Undefined,CYTOSOL
O14980	XPO1 CRM1	XPO1_HUMAN	unknown	Exportin-1 (Exp1) (Chromosome region maintenance 1 protein homolog)	Mediates the nuclear export of cellular proteins (cargos) bearing a leucine-rich nuclear export signal (NES) and of RNAs. In the nucleus, in association with RANBP3, binds cooperatively to the NES on its target protein and to the GTPase RAN in its active GTP-bound form (Ran-GTP). Docking of this complex to the nuclear pore complex (NPC) is mediated through binding to nucleoporins. Upon transit of…	39.5286	6.39725	NUCLEOPLASM-1	NUCLEOPLASM-1,NUCLEOPLASM-1,Undefined
O14981	BTAF1 TAF172	BTAF1_HUMAN	unknown	TATA-binding protein-associated factor 172 (EC 3.6.4.-) (ATP-dependent helicase BTAF1) (B-TFIID transcription factor-associated 170 kDa subunit) (TAF(II)170) (TBP-associated factor 172) (TAF-172)	Regulates transcription in association with TATA binding protein (TBP). Removes TBP from the TATA box in an ATP-dependent manner.	32.3139	19.3644	CYTOSOL	Undefined,CYTOSOL,CYTOSOL
O15013	ARHGEF10 KIAA0294	ARHGA_HUMAN	unknown	Rho guanine nucleotide exchange factor 10	May play a role in developmental myelination of peripheral nerves. {ECO:0000269|PubMed:14508709}.	-3.20204	26.3457	NUCLEOPLASM-2	NUCLEOPLASM-2,Undefined,NUCLEOPLASM-2
O15014	ZNF609 KIAA0295	ZN609_HUMAN	unknown	Zinc finger protein 609	Transcription factor, which activates RAG1, and possibly RAG2, transcription. Through the regulation of RAG1/2 expression, may regulate thymocyte maturation. Along with NIPBL and the multiprotein complex Integrator, promotes cortical neuron migration during brain development by regulating the transcription of crucial genes in this process. Preferentially binds promoters containing paused RNA poly…	0.668638	32.0013	PROTEIN COMPLEX	PROTEIN COMPLEX,Undefined,PROTEIN COMPLEX
O15020	SPTBN2 KIAA0302 SCA5	SPTN2_HUMAN	unknown	Spectrin beta chain, non-erythrocytic 2 (Beta-III spectrin) (Spinocerebellar ataxia 5 protein)	Probably plays an important role in neuronal membrane skeleton.	-9.24001	-13.5195	Undefined	Undefined,Undefined,Undefined
O15027	SEC16A KIAA0310 SEC16 SEC16L	SC16A_HUMAN	unknown	Protein transport protein Sec16A (SEC16 homolog A) (p250)	Acts as a molecular scaffold that plays a key role in the organization of the endoplasmic reticulum exit sites (ERES), also known as transitional endoplasmic reticulum (tER). SAR1A-GTP-dependent assembly of SEC16A on the ER membrane forms an organized scaffold defining an ERES. Required for secretory cargo traffic from the endoplasmic reticulum to the Golgi apparatus (PubMed:17192411, PubMed:1700…	21.9175	32.9656	CYTOSOL	Undefined,CYTOSOL,CYTOSOL
O15031	PLXNB2 KIAA0315	PLXB2_HUMAN	PM	Plexin-B2 (MM1)	Cell surface receptor for SEMA4C, SEMA4D and SEMA4G that plays an important role in cell-cell signaling (By similarity). Plays a role in glutamatergic synapse development and is required for SEMA4A-mediated excitatory synapse development (By similarity). Binding to class 4 semaphorins promotes downstream activation of RHOA and phosphorylation of ERBB2 at 'Tyr-1248' (By similarity). Required for n…	-1.72609	-39.4524
O15042	U2SURP KIAA0332 SR140	SR140_HUMAN	unknown	U2 snRNP-associated SURP motif-containing protein (140 kDa Ser/Arg-rich domain protein) (U2-associated protein SR140)		-1.94281	30.3763	Undefined	PROTEIN COMPLEX,NUCLEOPLASM-2,PROTEIN COMPLEX
O15047	SETD1A KIAA0339 KMT2F SET1 SET1A	SET1A_HUMAN	unknown	Histone-lysine N-methyltransferase SETD1A (EC 2.1.1.354) (Lysine N-methyltransferase 2F) (SET domain-containing protein 1A) (hSET1A) (Set1/Ash2 histone methyltransferase complex subunit SET1)	Histone methyltransferase that specifically methylates 'Lys-4' of histone H3, when part of the SET1 histone methyltransferase (HMT) complex, but not if the neighboring 'Lys-9' residue is already methylated. H3 'Lys-4' methylation represents a specific tag for epigenetic transcriptional activation. The non-overlapping localization with SETD1B suggests that SETD1A and SETD1B make non-redundant cont…	-21.8795	12.8362	NUCLEUS	NUCLEUS,NUCLEUS,NUCLEUS
O15056	SYNJ2 KIAA0348	SYNJ2_HUMAN	unknown	Synaptojanin-2 (EC 3.1.3.36) (Synaptic inositol 1,4,5-trisphosphate 5-phosphatase 2)	Inositol 5-phosphatase which may be involved in distinct membrane trafficking and signal transduction pathways. May mediate the inhibitory effect of Rac1 on endocytosis.	17.4694	15.7669	Undefined	PROTEIN COMPLEX,CYTOSOL,PROTEIN COMPLEX
O15066	KIF3B KIAA0359	KIF3B_HUMAN	unknown	Kinesin-like protein KIF3B (HH0048) (Microtubule plus end-directed kinesin motor 3B) [Cleaved into: Kinesin-like protein KIF3B, N-terminally processed]	Microtubule-based molecular motor that transport intracellular cargos, such as vesicles, organelles and protein complexes. Uses ATP hydrolysis to generate force to bind and move along the microtubule (By similarity). Plays a role in cilia formation (PubMed:32386558). Involved in photoreceptor integrity and opsin trafficking in rod photoreceptors (PubMed:32386558). Transports vesicles containing N…	11.548	28.3549	PROTEIN COMPLEX	PROTEIN COMPLEX,PROTEIN COMPLEX,PROTEIN COMPLEX
O15067	PFAS KIAA0361	PUR4_HUMAN	unknown	Phosphoribosylformylglycinamidine synthase (FGAM synthase) (FGAMS) (EC 6.3.5.3) (Formylglycinamide ribonucleotide amidotransferase) (FGAR amidotransferase) (FGAR-AT) (Formylglycinamide ribotide amidotransferase)	Phosphoribosylformylglycinamidine synthase involved in the purines biosynthetic pathway. Catalyzes the ATP-dependent conversion of formylglycinamide ribonucleotide (FGAR) and glutamine to yield formylglycinamidine ribonucleotide (FGAM) and glutamate (By similarity). {ECO:0000250}.	43.0246	2.06852	NUCLEOPLASM-1	NUCLEOPLASM-1,NUCLEOPLASM-1,NUCLEOPLASM-1
O15078	CEP290 BBS14 KIAA0373 NPHP6	CE290_HUMAN	unknown	Centrosomal protein of 290 kDa (Cep290) (Bardet-Biedl syndrome 14 protein) (Cancer/testis antigen 87) (CT87) (Nephrocystin-6) (Tumor antigen se2-2)	Involved in early and late steps in cilia formation. Its association with CCP110 is required for inhibition of primary cilia formation by CCP110 (PubMed:18694559). May play a role in early ciliogenesis in the disappearance of centriolar satellites and in the transition of primary ciliar vesicles (PCVs) to capped ciliary vesicles (CCVs). Required for the centrosomal recruitment of RAB8A and for th…	13.2974	-8.80164	CYTOSOL	CYTOSOL,CYTOSOL,Undefined
O15084	ANKRD28 KIAA0379	ANR28_HUMAN	unknown	Serine/threonine-protein phosphatase 6 regulatory ankyrin repeat subunit A (PP6-ARS-A) (Serine/threonine-protein phosphatase 6 regulatory subunit ARS-A) (Ankyrin repeat domain-containing protein 28) (Phosphatase interactor targeting protein hnRNP K) (PITK)	Putative regulatory subunit of protein phosphatase 6 (PP6) that may be involved in the recognition of phosphoprotein substrates. Involved in the PP6-mediated dephosphorylation of NFKBIE opposing its degradation in response to TNF-alpha. Selectively inhibits the phosphatase activity of PPP1C. Targets PPP1C to modulate HNRPK phosphorylation. {ECO:0000269|PubMed:16564677, ECO:0000269|PubMed:18186651…	-1.49176	35.8089	PROTEIN COMPLEX	PROTEIN COMPLEX,PROTEIN COMPLEX,PROTEIN COMPLEX
O15085	ARHGEF11 KIAA0380	ARHGB_HUMAN	unknown	Rho guanine nucleotide exchange factor 11 (PDZ-RhoGEF)	May play a role in the regulation of RhoA GTPase by guanine nucleotide-binding alpha-12 (GNA12) and alpha-13 (GNA13). Acts as guanine nucleotide exchange factor (GEF) for RhoA GTPase and may act as GTPase-activating protein (GAP) for GNA12 and GNA13. Involved in neurotrophin-induced neurite outgrowth. {ECO:0000269|PubMed:21670212}.	-11.6404	-8.72164	Undefined	Undefined,Undefined,Undefined
O15091	PRORP KIAA0391 MRPP3	MRPP3_HUMAN	MITOCHONDRIA	Mitochondrial ribonuclease P catalytic subunit (EC 3.1.26.5) (Mitochondrial ribonuclease P protein 3) (Mitochondrial RNase P protein 3) (Protein only RNase P catalytic subunit)	Catalytic ribonuclease component of mitochondrial ribonuclease P, a complex composed of TRMT10C/MRPP1, HSD17B10/MRPP2 and PRORP/MRPP3, which cleaves tRNA molecules in their 5'-ends (PubMed:18984158, PubMed:25953853). The presence of TRMT10C/MRPP1, HSD17B10/MRPP2 is required to catalyze tRNA molecules in their 5'-ends (PubMed:25953853). {ECO:0000269|PubMed:18984158, ECO:0000269|PubMed:25953853}.	-32.1212	-10.1505
O15111	CHUK IKKA TCF16	IKKA_HUMAN	unknown	Inhibitor of nuclear factor kappa-B kinase subunit alpha (I-kappa-B kinase alpha) (IKK-A) (IKK-alpha) (IkBKA) (IkappaB kinase) (EC 2.7.11.10) (Conserved helix-loop-helix ubiquitous kinase) (I-kappa-B kinase 1) (IKK1) (Nuclear factor NF-kappa-B inhibitor kinase alpha) (NFKBIKA) (Transcription factor 16) (TCF-16)	Serine kinase that plays an essential role in the NF-kappa-B signaling pathway which is activated by multiple stimuli such as inflammatory cytokines, bacterial or viral products, DNA damages or other cellular stresses. Acts as part of the canonical IKK complex in the conventional pathway of NF-kappa-B activation and phosphorylates inhibitors of NF-kappa-B on serine residues. These modifications a…	37.7485	16.7673	Undefined	NUCLEOPLASM-1,CYTOSOL,CYTOSOL
O15116	LSM1 CASM	LSM1_HUMAN	unknown	U6 snRNA-associated Sm-like protein LSm1 (Cancer-associated Sm-like) (Small nuclear ribonuclear CaSm)	Plays a role in the degradation of histone mRNAs, the only eukaryotic mRNAs that are not polyadenylated (PubMed:18172165). Probably also part of an LSm subunits-containing complex involved in the general process of mRNA degradation (By similarity). {ECO:0000250|UniProtKB:P47017, ECO:0000269|PubMed:18172165}.	17.8099	22.4257	Undefined	PROTEIN COMPLEX,CYTOSOL,Undefined
O15118	NPC1	NPC1_HUMAN	unknown	NPC intracellular cholesterol transporter 1 (Niemann-Pick C1 protein)	Intracellular cholesterol transporter which acts in concert with NPC2 and plays an important role in the egress of cholesterol from the endosomal/lysosomal compartment (PubMed:9211849, PubMed:9927649, PubMed:10821832, PubMed:18772377, PubMed:27238017, PubMed:12554680). Unesterified cholesterol that has been released from LDLs in the lumen of the late endosomes/lysosomes is transferred by NPC2 to …	4.91673	-40.2514	Undefined	LYSOSOME,PM,LYSOSOME
O15126	SCAMP1 SCAMP	SCAM1_HUMAN	unknown	Secretory carrier-associated membrane protein 1 (Secretory carrier membrane protein 1)	Functions in post-Golgi recycling pathways. Acts as a recycling carrier to the cell surface.	16.3714	-35.6952	GOLGI	GOLGI,GOLGI,Undefined
O15127	SCAMP2	SCAM2_HUMAN	unknown	Secretory carrier-associated membrane protein 2 (Secretory carrier membrane protein 2)	Functions in post-Golgi recycling pathways. Acts as a recycling carrier to the cell surface.	20.3274	-34.9656	GOLGI	GOLGI,GOLGI,GOLGI
O15143	ARPC1B ARC41	ARC1B_HUMAN	unknown	Actin-related protein 2/3 complex subunit 1B (Arp2/3 complex 41 kDa subunit) (p41-ARC)	Component of the Arp2/3 complex, a multiprotein complex that mediates actin polymerization upon stimulation by nucleation-promoting factor (NPF) (PubMed:11741539, PubMed:9230079). The Arp2/3 complex mediates the formation of branched actin networks in the cytoplasm, providing the force for cell motility (PubMed:11741539, PubMed:9230079). In addition to its role in the cytoplasmic cytoskeleton, th…	24.2868	5.89566	CYTOSOL	Undefined,CYTOSOL,CYTOSOL
O15144	ARPC2 ARC34 PRO2446	ARPC2_HUMAN	unknown	Actin-related protein 2/3 complex subunit 2 (Arp2/3 complex 34 kDa subunit) (p34-ARC)	Actin-binding component of the Arp2/3 complex, a multiprotein complex that mediates actin polymerization upon stimulation by nucleation-promoting factor (NPF) (PubMed:9230079). The Arp2/3 complex mediates the formation of branched actin networks in the cytoplasm, providing the force for cell motility (PubMed:9230079). Seems to contact the mother actin filament (PubMed:9230079). In addition to its…	24.4682	4.26718	Undefined	NUCLEOPLASM-1,CYTOSOL,CYTOSOL
O15145	ARPC3 ARC21	ARPC3_HUMAN	unknown	Actin-related protein 2/3 complex subunit 3 (Arp2/3 complex 21 kDa subunit) (p21-ARC)	Component of the Arp2/3 complex, a multiprotein complex that mediates actin polymerization upon stimulation by nucleation-promoting factor (NPF) (PubMed:9230079). The Arp2/3 complex mediates the formation of branched actin networks in the cytoplasm, providing the force for cell motility (PubMed:9230079). In addition to its role in the cytoplasmic cytoskeleton, the Arp2/3 complex also promotes act…	24.2321	5.95889	Undefined	NUCLEOPLASM-1,CYTOSOL,CYTOSOL
O15160	POLR1C POLR1E	RPAC1_HUMAN	unknown	DNA-directed RNA polymerases I and III subunit RPAC1 (DNA-directed RNA polymerase I subunit C) (RNA polymerases I and III subunit AC1) (AC40) (DNA-directed RNA polymerases I and III 40 kDa polypeptide) (RPA40) (RPA39) (RPC40)	DNA-dependent RNA polymerase catalyzes the transcription of DNA into RNA using the four ribonucleoside triphosphates as substrates. Common component of RNA polymerases I and III which synthesize ribosomal RNA precursors and small RNAs, such as 5S rRNA and tRNAs, respectively. RPAC1 is part of the Pol core element with the central large cleft and probably a clamp element that moves to open and clo…	-1.85881	28.0704	Undefined	Undefined,Undefined,Undefined
O15164	TRIM24 RNF82 TIF1 TIF1A	TIF1A_HUMAN	unknown	Transcription intermediary factor 1-alpha (TIF1-alpha) (EC 2.3.2.27) (E3 ubiquitin-protein ligase TRIM24) (RING finger protein 82) (RING-type E3 ubiquitin transferase TIF1-alpha) (Tripartite motif-containing protein 24)	Transcriptional coactivator that interacts with numerous nuclear receptors and coactivators and modulates the transcription of target genes. Interacts with chromatin depending on histone H3 modifications, having the highest affinity for histone H3 that is both unmodified at 'Lys-4' (H3K4me0) and acetylated at 'Lys-23' (H3K23ac). Has E3 protein-ubiquitin ligase activity. Promotes ubiquitination an…	-0.854386	30.0217	PROTEIN COMPLEX	PROTEIN COMPLEX,Undefined,PROTEIN COMPLEX
O15173	PGRMC2 DG6 PMBP	PGRC2_HUMAN	unknown	Membrane-associated progesterone receptor component 2 (Progesterone membrane-binding protein) (Steroid receptor protein DG6)	Required for the maintenance of uterine histoarchitecture and normal female reproductive lifespan (By similarity). May serve as a universal non-classical progesterone receptor in the uterus (Probable). Intracellular heme chaperone required for delivery of labile, or signaling heme, to the nucleus (By similarity). Plays a role in adipocyte function and systemic glucose homeostasis (PubMed:28111073…	-11.0854	-31.5806	ER	Undefined,Undefined,ER
O15213	WDR46 BING4 C6orf11 FP221	WDR46_HUMAN	unknown	WD repeat-containing protein 46 (WD repeat-containing protein BING4)	Scaffold component of the nucleolar structure. Required for localization of DDX21 and NCL to the granular compartment of the nucleolus. {ECO:0000269|PubMed:23848194}.	-38.2896	20.24	NUCLEUS	NUCLEUS,NUCLEUS,NUCLEUS
O15226	NKRF ITBA4 NRF	NKRF_HUMAN	unknown	NF-kappa-B-repressing factor (NFkB-repressing factor) (Protein ITBA4) (Transcription factor NRF)	Interacts with a specific negative regulatory element (NRE) 5'-AATTCCTCTGA-3' to mediate transcriptional repression of certain NK-kappa-B responsive genes. Involved in the constitutive silencing of the interferon beta promoter, independently of the virus-induced signals, and in the inhibition of the basal and cytokine-induced iNOS promoter activity. Also involved in the regulation of IL-8 transcr…	-21.8868	18.1444	NUCLEUS	NUCLEUS,NUCLEUS,NUCLEUS
O15228	GNPAT DAPAT DHAPAT	GNPAT_HUMAN	PEROXISOME	Dihydroxyacetone phosphate acyltransferase (DAP-AT) (DHAP-AT) (EC 2.3.1.42) (Acyl-CoA:dihydroxyacetonephosphateacyltransferase) (Glycerone-phosphate O-acyltransferase)	Dihydroxyacetonephosphate acyltransferase involved in plasmalogen biosynthesis. {ECO:0000269|PubMed:15687349}.	-22.5154	-16.6492
O15231	ZNF185	ZN185_HUMAN	unknown	Zinc finger protein 185 (LIM domain protein ZNF185) (P1-A)	May be involved in the regulation of cellular proliferation and/or differentiation.	0.227404	-15.9682	Undefined	Undefined,NUCLEOPLASM-2,RIBOSOME
O15234	CASC3 MLN51	CASC3_HUMAN	unknown	Protein CASC3 (Cancer susceptibility candidate gene 3 protein) (Metastatic lymph node gene 51 protein) (MLN 51) (Protein barentsz) (Btz)	Required for pre-mRNA splicing as component of the spliceosome (PubMed:28502770, PubMed:29301961). Core component of the splicing-dependent multiprotein exon junction complex (EJC) deposited at splice junctions on mRNAs. The EJC is a dynamic structure consisting of core proteins and several peripheral nuclear and cytoplasmic associated factors that join the complex only transiently either during …	15.9364	16.7057	PROTEIN COMPLEX	Undefined,Undefined,PROTEIN COMPLEX
O15235	MRPS12 RPMS12 RPSM12	RT12_HUMAN	unknown	28S ribosomal protein S12, mitochondrial (MRP-S12) (S12mt) (MT-RPS12) (Mitochondrial small ribosomal subunit protein uS12m)		-41.7662	-1.74533	MITOCHONDRIA	MITOCHONDRIA,MITOCHONDRIA,MITOCHONDRIA
O15254	ACOX3 BRCOX PRCOX	ACOX3_HUMAN	PEROXISOME	Peroxisomal acyl-coenzyme A oxidase 3 (EC 1.3.3.6) (Branched-chain acyl-CoA oxidase) (BRCACox) (Pristanoyl-CoA oxidase)	Oxidizes the CoA-esters of 2-methyl-branched fatty acids. {ECO:0000250|UniProtKB:Q63448}.	-23.0123	-17.2677
O15258	RER1	RER1_HUMAN	unknown	Protein RER1	Involved in the retrieval of endoplasmic reticulum membrane proteins from the early Golgi compartment. {ECO:0000250}.	9.52229	-38.9562	LYSOSOME	LYSOSOME,LYSOSOME,LYSOSOME
O15265	ATXN7 SCA7	ATX7_HUMAN	unknown	Ataxin-7 (Spinocerebellar ataxia type 7 protein)	Acts as component of the STAGA transcription coactivator-HAT complex. Mediates the interaction of STAGA complex with the CRX and is involved in CRX-dependent gene activation. Necessary for microtubule cytoskeleton stabilization. {ECO:0000269|PubMed:22100762}.	5.42215	19.7639	PROTEIN COMPLEX	PROTEIN COMPLEX,Undefined,Undefined
O15269	SPTLC1 LCB1	SPTC1_HUMAN	ER	Serine palmitoyltransferase 1 (EC 2.3.1.50) (Long chain base biosynthesis protein 1) (LCB 1) (Serine-palmitoyl-CoA transferase 1) (SPT 1) (SPT1)	Serine palmitoyltransferase (SPT) (PubMed:19416851). The heterodimer formed with SPTLC2 or SPTLC3 constitutes the catalytic core (PubMed:19416851). The composition of the serine palmitoyltransferase (SPT) complex determines the substrate preference (PubMed:19416851). The SPTLC1-SPTLC2-SPTSSA complex shows a strong preference for C16-CoA substrate, while the SPTLC1-SPTLC3-SPTSSA isozyme uses both …	-7.95153	-38.9464
O15270	SPTLC2 KIAA0526 LCB2	SPTC2_HUMAN	ER	Serine palmitoyltransferase 2 (EC 2.3.1.50) (Long chain base biosynthesis protein 2) (LCB 2) (Long chain base biosynthesis protein 2a) (LCB2a) (Serine-palmitoyl-CoA transferase 2) (SPT 2)	Serine palmitoyltransferase (SPT). The heterodimer formed with LCB1/SPTLC1 constitutes the catalytic core. The composition of the serine palmitoyltransferase (SPT) complex determines the substrate preference. The SPTLC1-SPTLC2-SPTSSA complex shows a strong preference for C16-CoA substrate, while the SPTLC1-SPTLC2-SPTSSB complex displays a preference for C18-CoA substrate. Plays an important role …	-4.77109	-39.8152
O15294	OGT	OGT1_HUMAN	unknown	UDP-N-acetylglucosamine--peptide N-acetylglucosaminyltransferase 110 kDa subunit (EC 2.4.1.255) (O-GlcNAc transferase subunit p110) (O-linked N-acetylglucosamine transferase 110 kDa subunit) (OGT)	Catalyzes the transfer of a single N-acetylglucosamine from UDP-GlcNAc to a serine or threonine residue in cytoplasmic and nuclear proteins resulting in their modification with a beta-linked N-acetylglucosamine (O-GlcNAc) (PubMed:26678539, PubMed:23103939, PubMed:21240259, PubMed:21285374, PubMed:15361863). Glycosylates a large and diverse number of proteins including histone H2B, AKT1, EZH2, PFK…	32.4301	10.617	Undefined	NUCLEOPLASM-1,CYTOSOL,CYTOSOL
O15297	PPM1D WIP1	PPM1D_HUMAN	unknown	Protein phosphatase 1D (EC 3.1.3.16) (Protein phosphatase 2C isoform delta) (PP2C-delta) (Protein phosphatase magnesium-dependent 1 delta) (p53-induced protein phosphatase 1)	Involved in the negative regulation of p53 expression (PubMed:23242139). Required for the relief of p53-dependent checkpoint mediated cell cycle arrest. Binds to and dephosphorylates 'Ser-15' of TP53 and 'Ser-345' of CHEK1 which contributes to the functional inactivation of these proteins (PubMed:15870257, PubMed:16311512). Mediates MAPK14 dephosphorylation and inactivation (PubMed:21283629). Is …	-22.2724	19.5499	NUCLEUS	Undefined,NUCLEUS,NUCLEUS
O15305	PMM2	PMM2_HUMAN	unknown	Phosphomannomutase 2 (PMM 2) (EC 5.4.2.8)	Involved in the synthesis of the GDP-mannose and dolichol-phosphate-mannose required for a number of critical mannosyl transfer reactions. {ECO:0000250|UniProtKB:Q92871}.	30.251	-0.376742	Undefined	NUCLEOPLASM-1,Undefined,CYTOSOL
O15321	TM9SF1	TM9S1_HUMAN	unknown	Transmembrane 9 superfamily member 1 (MP70 protein family member) (hMP70)	Plays an essential role in autophagy. {ECO:0000269|PubMed:19029833}.	14.4192	-37.6922	GOLGI	GOLGI,GOLGI,Undefined
O15327	INPP4B	INP4B_HUMAN	unknown	Inositol polyphosphate 4-phosphatase type II (Type II inositol 3,4-bisphosphate 4-phosphatase) (EC 3.1.3.66)	Catalyzes the hydrolysis of the 4-position phosphate of phosphatidylinositol 3,4-bisphosphate, inositol 1,3,4-trisphosphate and inositol 3,4-trisphosphate (PubMed:24070612, PubMed:24591580). Plays a role in the late stages of macropinocytosis by dephosphorylating phosphatidylinositol 3,4-bisphosphate in membrane ruffles (PubMed:24591580). The lipid phosphatase activity is critical for tumor suppr…	19.1093	15.1704	CYTOSOL	Undefined,CYTOSOL,CYTOSOL
O15347	HMGB3 HMG2A HMG4	HMGB3_HUMAN	unknown	High mobility group protein B3 (High mobility group protein 2a) (HMG-2a) (High mobility group protein 4) (HMG-4)	Multifunctional protein with various roles in different cellular compartments. May act in a redox sensitive manner. Associates with chromatin and binds DNA with a preference to non-canonical DNA structures such as single-stranded DNA. Can bent DNA and enhance DNA flexibility by looping thus providing a mechanism to promote activities on various gene promoters (By similarity). Proposed to be invol…	-5.41221	0.607218	NUCLEOPLASM-2	Undefined,NUCLEOPLASM-2,Undefined
O15355	PPM1G PPM1C	PPM1G_HUMAN	unknown	Protein phosphatase 1G (EC 3.1.3.16) (Protein phosphatase 1C) (Protein phosphatase 2C isoform gamma) (PP2C-gamma) (Protein phosphatase magnesium-dependent 1 gamma)		-15.3707	3.37406	NUCLEOPLASM-2	Undefined,NUCLEOPLASM-2,NUCLEOPLASM-2
O15357	INPPL1 SHIP2	SHIP2_HUMAN	unknown	Phosphatidylinositol 3,4,5-trisphosphate 5-phosphatase 2 (EC 3.1.3.86) (Inositol polyphosphate phosphatase-like protein 1) (INPPL-1) (Protein 51C) (SH2 domain-containing inositol 5'-phosphatase 2) (SH2 domain-containing inositol phosphatase 2) (SHIP-2)	Phosphatidylinositol (PtdIns) phosphatase that specifically hydrolyzes the 5-phosphate of phosphatidylinositol-3,4,5-trisphosphate (PtdIns(3,4,5)P3) to produce PtdIns(3,4)P2, thereby negatively regulating the PI3K (phosphoinositide 3-kinase) pathways. Plays a central role in regulation of PI3K-dependent insulin signaling, although the precise molecular mechanisms and signaling pathways remain unc…	21.3714	32.4309	CYTOSOL	Undefined,CYTOSOL,CYTOSOL
O15371	EIF3D EIF3S7	EIF3D_HUMAN	PROTEIN COMPLEX	Eukaryotic translation initiation factor 3 subunit D (eIF3d) (Eukaryotic translation initiation factor 3 subunit 7) (eIF-3-zeta) (eIF3 p66)	mRNA cap-binding component of the eukaryotic translation initiation factor 3 (eIF-3) complex, a complex required for several steps in the initiation of protein synthesis of a specialized repertoire of mRNAs (PubMed:27462815). The eIF-3 complex associates with the 40S ribosome and facilitates the recruitment of eIF-1, eIF-1A, eIF-2:GTP:methionyl-tRNAi and eIF-5 to form the 43S pre-initiation compl…	14.6511	37.1104
O15372	EIF3H EIF3S3	EIF3H_HUMAN	PROTEIN COMPLEX	Eukaryotic translation initiation factor 3 subunit H (eIF3h) (Eukaryotic translation initiation factor 3 subunit 3) (eIF-3-gamma) (eIF3 p40 subunit)	Component of the eukaryotic translation initiation factor 3 (eIF-3) complex, which is required for several steps in the initiation of protein synthesis (PubMed:17581632, PubMed:25849773, PubMed:27462815). The eIF-3 complex associates with the 40S ribosome and facilitates the recruitment of eIF-1, eIF-1A, eIF-2:GTP:methionyl-tRNAi and eIF-5 to form the 43S pre-initiation complex (43S PIC). The eIF…	14.6621	37.5697
O15379	HDAC3	HDAC3_HUMAN	unknown	Histone deacetylase 3 (HD3) (EC 3.5.1.98) (RPD3-2) (SMAP45)	Responsible for the deacetylation of lysine residues on the N-terminal part of the core histones (H2A, H2B, H3 and H4), and some other non-histone substrates. Histone deacetylation gives a tag for epigenetic repression and plays an important role in transcriptional regulation, cell cycle progression and developmental events. Histone deacetylases act via the formation of large multiprotein complex…	18.8907	31.2929	PROTEIN COMPLEX	PROTEIN COMPLEX,Undefined,Undefined
O15381	NVL NVL2	NVL_HUMAN	unknown	Nuclear valosin-containing protein-like (NVLp) (Nuclear VCP-like protein)	Participates in the assembly of the telomerase holoenzyme and effecting of telomerase activity via its interaction with TERT (PubMed:22226966). Involved in both early and late stages of the pre-rRNA processing pathways (PubMed:26166824). Spatiotemporally regulates 60S ribosomal subunit biogenesis in the nucleolus (PubMed:15469983, PubMed:16782053, PubMed:29107693, PubMed:26456651). Catalyzes the …	-31.4824	15.6225	NUCLEUS	NUCLEUS,NUCLEUS,NUCLEUS
O15382	BCAT2 BCATM BCT2 ECA40	BCAT2_HUMAN	MITOCHONDRIA	Branched-chain-amino-acid aminotransferase, mitochondrial (BCAT(m)) (EC 2.6.1.42) (Placental protein 18) (PP18)	Catalyzes the first reaction in the catabolism of the essential branched chain amino acids leucine, isoleucine, and valine (PubMed:25653144). May also function as a transporter of branched chain alpha-keto acids. {ECO:0000269|PubMed:25653144}.	-42.6712	-10.486
O15392	BIRC5 API4 IAP4	BIRC5_HUMAN	unknown	Baculoviral IAP repeat-containing protein 5 (Apoptosis inhibitor 4) (Apoptosis inhibitor survivin)	Multitasking protein that has dual roles in promoting cell proliferation and preventing apoptosis (PubMed:9859993, PubMed:21364656, PubMed:20627126, PubMed:25778398, PubMed:28218735). Component of a chromosome passage protein complex (CPC) which is essential for chromosome alignment and segregation during mitosis and cytokinesis (PubMed:16322459). Acts as an important regulator of the localizatio…	-22.8053	14.7409	NUCLEUS	NUCLEUS,NUCLEUS,NUCLEUS
O15397	IPO8 RANBP8	IPO8_HUMAN	unknown	Importin-8 (Imp8) (Ran-binding protein 8) (RanBP8)	Seems to function in nuclear protein import, either by acting as autonomous nuclear transport receptor or as an adapter-like protein in association with the importin-beta subunit KPNB1. Acting autonomously, is thought to serve itself as receptor for nuclear localization signals (NLS) and to promote translocation of import substrates through the nuclear pore complex (NPC) by an energy requiring, R…	34.3039	14.4766	Undefined	NUCLEOPLASM-1,CYTOSOL,CYTOSOL
O15400	STX7	STX7_HUMAN	unknown	Syntaxin-7	May be involved in protein trafficking from the plasma membrane to the early endosome (EE) as well as in homotypic fusion of endocytic organelles. Mediates the endocytic trafficking from early endosomes to late endosomes and lysosomes.	16.4733	-37.846	GOLGI	GOLGI,GOLGI,GOLGI
O15439	ABCC4 MOATB MRP4	MRP4_HUMAN	unknown	ATP-binding cassette sub-family C member 4 (EC 7.6.2.-) (EC 7.6.2.2) (EC 7.6.2.3) (MRP/cMOAT-related ABC transporter) (Multi-specific organic anion transporter B) (MOAT-B) (Multidrug resistance-associated protein 4)	ATP-dependent transporter of the ATP-binding cassette (ABC) family that actively extrudes physiological compounds and xenobiotics from cells. Transports a range of endogenous molecules that have a key role in cellular communication and signaling, including cyclic nucleotides such as cyclic AMP (cAMP) and cyclic GMP (cGMP), bile acids, steroid conjugates, urate, and prostaglandins (PubMed:11856762…	-28.6266	-17.5718	PM	Undefined,PM,Undefined
O15446	POLR1G ASE1 CAST CD3EAP PAF49	RPA34_HUMAN	unknown	DNA-directed RNA polymerase I subunit RPA34 (A34.5) (Antisense to ERCC-1 protein) (ASE-1) (CD3-epsilon-associated protein) (CD3E-associated protein) (DNA-directed RNA polymerase I subunit G) (RNA polymerase I-associated factor PAF49)	DNA-dependent RNA polymerase catalyzes the transcription of DNA into RNA using the four ribonucleoside triphosphates as substrates. Component of RNA polymerase I which synthesizes ribosomal RNA precursors. Isoform 1 is involved in UBTF-activated transcription, presumably at a step following PIC formation.; Isoform 2 has been described as a component of preformed T-cell receptor (TCR) complex.	-13.8913	17.361	NUCLEOPLASM-2	NUCLEOPLASM-2,NUCLEOPLASM-2,NUCLEOPLASM-2
O15460	P4HA2 UNQ290/PRO330	P4HA2_HUMAN	ER	Prolyl 4-hydroxylase subunit alpha-2 (4-PH alpha-2) (EC 1.14.11.2) (Procollagen-proline,2-oxoglutarate-4-dioxygenase subunit alpha-2)	Catalyzes the post-translational formation of 4-hydroxyproline in -Xaa-Pro-Gly- sequences in collagens and other proteins.	-24.6105	-17.9981
O15479	MAGEB2	MAGB2_HUMAN	unknown	Melanoma-associated antigen B2 (Cancer/testis antigen 3.2) (CT3.2) (DSS-AHC critical interval MAGE superfamily 6) (DAM6) (MAGE XP-2 antigen) (MAGE-B2 antigen)	May enhance ubiquitin ligase activity of RING-type zinc finger-containing E3 ubiquitin-protein ligases. Proposed to act through recruitment and/or stabilization of the Ubl-conjugating enzyme (E2) at the E3:substrate complex. {ECO:0000269|PubMed:20864041}.	30.9478	-20.1695	RIBOSOME	RIBOSOME,RIBOSOME,RIBOSOME	Highly confident	2	1,3
O15481	MAGEB4	MAGB4_HUMAN	unknown	Melanoma-associated antigen B4 (MAGE-B4 antigen)		2.49126	10.5354	PROTEIN COMPLEX	Undefined,Undefined,PROTEIN COMPLEX
O15484	CAPN5 NCL3	CAN5_HUMAN	unknown	Calpain-5 (EC 3.4.22.-) (Calpain htra-3) (New calpain 3) (nCL-3)	Calcium-regulated non-lysosomal thiol-protease. {ECO:0000250}.	-20.9691	-28.6798	MITOCHONDRIA	Undefined,MITOCHONDRIA,Undefined
O15498	YKT6	YKT6_HUMAN	unknown	Synaptobrevin homolog YKT6 (EC 2.3.1.-)	Vesicular soluble NSF attachment protein receptor (v-SNARE) mediating vesicle docking and fusion to a specific acceptor cellular compartment. Functions in endoplasmic reticulum to Golgi transport; as part of a SNARE complex composed of GOSR1, GOSR2 and STX5. Functions in early/recycling endosome to TGN transport; as part of a SNARE complex composed of BET1L, GOSR1 and STX5. Has a S-palmitoyl tran…	15.5094	-9.55753	CYTOSOL	Undefined,CYTOSOL,CYTOSOL
O15504	NUP42 CG1 NUPL2	NUP42_HUMAN	unknown	Nucleoporin NUP42 (NLP-1) (NUP42 homolog) (Nucleoporin hCG1) (Nucleoporin-42) (Nucleoporin-like protein 2)	Required for the export of mRNAs containing poly(A) tails from the nucleus into the cytoplasm. {ECO:0000269|PubMed:10610322, ECO:0000269|PubMed:16000379}.; (Microbial infection) In case of infection by HIV-1, it may participate in the docking of viral Vpr at the nuclear envelope. {ECO:0000269|PubMed:12228227}.	-13.16	17.0184	NUCLEOPLASM-2	NUCLEOPLASM-2,Undefined,NUCLEOPLASM-2
O15511	ARPC5 ARC16	ARPC5_HUMAN	unknown	Actin-related protein 2/3 complex subunit 5 (Arp2/3 complex 16 kDa subunit) (p16-ARC)	Component of the Arp2/3 complex, a multiprotein complex that mediates actin polymerization upon stimulation by nucleation-promoting factor (NPF) (PubMed:9230079). The Arp2/3 complex mediates the formation of branched actin networks in the cytoplasm, providing the force for cell motility (PubMed:9230079). In addition to its role in the cytoplasmic cytoskeleton, the Arp2/3 complex also promotes act…	25.1665	5.88008	Undefined	NUCLEOPLASM-1,CYTOSOL,CYTOSOL
O15514	POLR2D	RPB4_HUMAN	unknown	DNA-directed RNA polymerase II subunit RPB4 (RNA polymerase II subunit B4) (DNA-directed RNA polymerase II subunit D) (RNA polymerase II 16 kDa subunit) (RPB16)	DNA-dependent RNA polymerase catalyzes the transcription of DNA into RNA using the four ribonucleoside triphosphates as substrates. Component of RNA polymerase II which synthesizes mRNA precursors and many functional non-coding RNAs. Pol II is the central component of the basal RNA polymerase II transcription machinery. It is composed of mobile elements that move relative to each other. RPB4 is p…	-9.99079	26.6776	NUCLEOPLASM-2	NUCLEOPLASM-2,NUCLEOPLASM-2,NUCLEOPLASM-2
O15516	CLOCK BHLHE8 KIAA0334	CLOCK_HUMAN	unknown	Circadian locomoter output cycles protein kaput (hCLOCK) (EC 2.3.1.48) (Class E basic helix-loop-helix protein 8) (bHLHe8)	Transcriptional activator which forms a core component of the circadian clock. The circadian clock, an internal time-keeping system, regulates various physiological processes through the generation of approximately 24 hour circadian rhythms in gene expression, which are translated into rhythms in metabolism and behavior. It is derived from the Latin roots 'circa' (about) and 'diem' (day) and acts…	6.12261	22.4628	PROTEIN COMPLEX	PROTEIN COMPLEX,Undefined,PROTEIN COMPLEX
O15530	PDPK1 PDK1	PDPK1_HUMAN	unknown	3-phosphoinositide-dependent protein kinase 1 (hPDK1) (EC 2.7.11.1)	Serine/threonine kinase which acts as a master kinase, phosphorylating and activating a subgroup of the AGC family of protein kinases. Its targets include: protein kinase B (PKB/AKT1, PKB/AKT2, PKB/AKT3), p70 ribosomal protein S6 kinase (RPS6KB1), p90 ribosomal protein S6 kinase (RPS6KA1, RPS6KA2 and RPS6KA3), cyclic AMP-dependent protein kinase (PRKACA), protein kinase C (PRKCD and PRKCZ), serum…	16.9387	-1.09922	CYTOSOL	CYTOSOL,CYTOSOL,Undefined
O15541	RNF113A RNF113 ZNF183	R113A_HUMAN	unknown	E3 ubiquitin-protein ligase RNF113A (EC 2.3.2.27) (Cwc24 homolog) (RING finger protein 113A) (Zinc finger protein 183)	Required for pre-mRNA splicing as component of the spliceosome (PubMed:29361316, PubMed:29360106). E3 ubiquitin-protein ligase that catalyzes the transfer of ubiquitin onto target proteins (PubMed:28978524, PubMed:29144457). Catalyzes polyubiquitination of SNRNP200/BRR2 with non-canonical 'Lys-63'-linked polyubiquitin chains (PubMed:29144457). Plays a role in DNA repair via its role in the synthe…	-6.24867	11.335	Undefined	CYTOSOL,NUCLEOPLASM-2,NUCLEOPLASM-2
O43143	DHX15 DBP1 DDX15	DHX15_HUMAN	unknown	Pre-mRNA-splicing factor ATP-dependent RNA helicase DHX15 (EC 3.6.4.13) (ATP-dependent RNA helicase #46) (DEAH box protein 15)	Pre-mRNA processing factor involved in disassembly of spliceosomes after the release of mature mRNA. In cooperation with TFIP11 seem to be involved in the transition of the U2, U5 and U6 snRNP-containing IL complex to the snRNP-free IS complex leading to efficient debranching and turnover of excised introns. {ECO:0000269|PubMed:19103666}.	13.5518	22.2969	Undefined	PROTEIN COMPLEX,CYTOSOL,PROTEIN COMPLEX
O43148	RNMT KIAA0398	MCES_HUMAN	unknown	mRNA cap guanine-N7 methyltransferase (EC 2.1.1.56) (RG7MT1) (mRNA (guanine-N(7))-methyltransferase) (mRNA cap methyltransferase) (hCMT1) (hMet) (hcm1p)	Catalytic subunit of the mRNA-capping methyltransferase RNMT:RAMAC complex that methylates the N7 position of the added guanosine to the 5'-cap structure of mRNAs (PubMed:9790902, PubMed:9705270, PubMed:10347220, PubMed:11114884, PubMed:22099306, PubMed:27422871). Binds RNA containing 5'-terminal GpppC (PubMed:11114884). {ECO:0000269|PubMed:10347220, ECO:0000269|PubMed:11114884, ECO:0000269|PubMe…	32.5929	11.6837	Undefined	NUCLEOPLASM-1,Undefined,CYTOSOL
O43149	ZZEF1 KIAA0399	ZZEF1_HUMAN	unknown	Zinc finger ZZ-type and EF-hand domain-containing protein 1		-5.39974	40.1791	Undefined	NUCLEOPLASM-2,PROTEIN COMPLEX,PROTEIN COMPLEX
O43156	TTI1 KIAA0406 SMG10	TTI1_HUMAN	unknown	TELO2-interacting protein 1 homolog (Protein SMG10)	Regulator of the DNA damage response (DDR). Part of the TTT complex that is required to stabilize protein levels of the phosphatidylinositol 3-kinase-related protein kinase (PIKK) family proteins. The TTT complex is involved in the cellular resistance to DNA damage stresses, like ionizing radiation (IR), ultraviolet (UV) and mitomycin C (MMC). Together with the TTT complex and HSP90 may participa…	33.5454	15.8734	Undefined	NUCLEOPLASM-1,Undefined,CYTOSOL
O43159	RRP8 KIAA0409 NML hucep-1	RRP8_HUMAN	unknown	Ribosomal RNA-processing protein 8 (EC 2.1.1.-) (Cerebral protein 1) (Nucleomethylin)	Essential component of the eNoSC (energy-dependent nucleolar silencing) complex, a complex that mediates silencing of rDNA in response to intracellular energy status and acts by recruiting histone-modifying enzymes. The eNoSC complex is able to sense the energy status of cell: upon glucose starvation, elevation of NAD(+)/NADP(+) ratio activates SIRT1, leading to histone H3 deacetylation followed …	-39.0986	22.7135	NUCLEUS	NUCLEUS,NUCLEUS,NUCLEUS
O43164	PJA2 KIAA0438 RNF131	PJA2_HUMAN	unknown	E3 ubiquitin-protein ligase Praja-2 (Praja2) (EC 2.3.2.27) (RING finger protein 131) (RING-type E3 ubiquitin transferase Praja-2)	Has E2-dependent E3 ubiquitin-protein ligase activity. Responsible for ubiquitination of cAMP-dependent protein kinase type I and type II-alpha/beta regulatory subunits and for targeting them for proteasomal degradation. Essential for PKA-mediated long-term memory processes. Through the ubiquitination of MFHAS1, positively regulates the TLR2 signaling pathway that leads to the activation of the d…	-4.37193	18.4218	Undefined	Undefined,Undefined,Undefined
O43166	SIPA1L1 E6TP1 KIAA0440	SI1L1_HUMAN	unknown	Signal-induced proliferation-associated 1-like protein 1 (SIPA1-like protein 1) (High-risk human papilloma viruses E6 oncoproteins targeted protein 1) (E6-targeted protein 1)	Stimulates the GTPase activity of RAP2A. Promotes reorganization of the actin cytoskeleton and recruits DLG4 to F-actin. Contributes to the regulation of dendritic spine morphogenesis (By similarity). {ECO:0000250}.	-23.0852	-10.7353	Undefined	PEROXISOME,Undefined,MITOCHONDRIA
O43169	CYB5B CYB5M OMB5	CYB5B_HUMAN	unknown	Cytochrome b5 type B (Cytochrome b5 outer mitochondrial membrane isoform)	Cytochrome b5 is a membrane-bound hemoprotein functioning as an electron carrier for several membrane-bound oxygenases. {ECO:0000250}.	1.88977	-45.1146	PM	PM,PM,Undefined
O43172	PRPF4 PRP4	PRP4_HUMAN	NUCLEOPLASM-2	U4/U6 small nuclear ribonucleoprotein Prp4 (PRP4 homolog) (hPrp4) (U4/U6 snRNP 60 kDa protein) (WD splicing factor Prp4)	Plays role in pre-mRNA splicing as component of the U4/U6-U5 tri-snRNP complex that is involved in spliceosome assembly, and as component of the precatalytic spliceosome (spliceosome B complex). {ECO:0000269|PubMed:25383878, ECO:0000269|PubMed:28781166}.	-4.34503	31.4785
O43175	PHGDH PGDH3	SERA_HUMAN	unknown	D-3-phosphoglycerate dehydrogenase (3-PGDH) (EC 1.1.1.95) (2-oxoglutarate reductase) (EC 1.1.1.399) (Malate dehydrogenase) (EC 1.1.1.37)	Catalyzes the reversible oxidation of 3-phospho-D-glycerate to 3-phosphonooxypyruvate, the first step of the phosphorylated L-serine biosynthesis pathway. Also catalyzes the reversible oxidation of 2-hydroxyglutarate to 2-oxoglutarate and the reversible oxidation of (S)-malate to oxaloacetate. {ECO:0000269|PubMed:11751922, ECO:0000269|PubMed:25406093}.	26.8938	15.4217	CYTOSOL	Undefined,CYTOSOL,CYTOSOL
O43181	NDUFS4	NDUS4_HUMAN	MITOCHONDRIA	NADH dehydrogenase [ubiquinone] iron-sulfur protein 4, mitochondrial (Complex I-18 kDa) (CI-18 kDa) (Complex I-AQDQ) (CI-AQDQ) (NADH-ubiquinone oxidoreductase 18 kDa subunit)	Accessory subunit of the mitochondrial membrane respiratory chain NADH dehydrogenase (Complex I), that is believed not to be involved in catalysis. Complex I functions in the transfer of electrons from NADH to the respiratory chain. The immediate electron acceptor for the enzyme is believed to be ubiquinone. {ECO:0000269|PubMed:11181577, ECO:0000269|PubMed:12611891, ECO:0000269|PubMed:9463323}.	-37.9759	-16.2993
O43237	DYNC1LI2 DNCLI2 LIC2	DC1L2_HUMAN	unknown	Cytoplasmic dynein 1 light intermediate chain 2 (Dynein light intermediate chain 2, cytosolic) (LIC-2) (LIC53/55)	Acts as one of several non-catalytic accessory components of the cytoplasmic dynein 1 complex that are thought to be involved in linking dynein to cargos and to adapter proteins that regulate dynein function. Cytoplasmic dynein 1 acts as a motor for the intracellular retrograde motility of vesicles and organelles along microtubules. May play a role in binding dynein to membranous organelles or ch…	9.61605	30.5241	PROTEIN COMPLEX	PROTEIN COMPLEX,PROTEIN COMPLEX,PROTEIN COMPLEX
O43242	PSMD3	PSMD3_HUMAN	PROTEIN COMPLEX	26S proteasome non-ATPase regulatory subunit 3 (26S proteasome regulatory subunit RPN3) (26S proteasome regulatory subunit S3) (Proteasome subunit p58)	Component of the 26S proteasome, a multiprotein complex involved in the ATP-dependent degradation of ubiquitinated proteins. This complex plays a key role in the maintenance of protein homeostasis by removing misfolded or damaged proteins, which could impair cellular functions, and by removing proteins whose functions are no longer required. Therefore, the proteasome participates in numerous cell…	-5.17728	39.7351
O43251	RBFOX2 FOX2 HRNBP2 RBM9 RTA	RFOX2_HUMAN	unknown	RNA binding protein fox-1 homolog 2 (Fox-1 homolog B) (Hexaribonucleotide-binding protein 2) (RNA-binding motif protein 9) (RNA-binding protein 9) (Repressor of tamoxifen transcriptional activity)	RNA-binding protein that regulates alternative splicing events by binding to 5'-UGCAUGU-3' elements. Prevents binding of U2AF2 to the 3'-splice site. Regulates alternative splicing of tissue-specific exons and of differentially spliced exons during erythropoiesis (By similarity). RNA-binding protein that seems to act as a coregulatory factor of ER-alpha. {ECO:0000250, ECO:0000269|PubMed:11875103}.	35.0737	-1.93319	NUCLEOPLASM-1	NUCLEOPLASM-1,NUCLEOPLASM-1,NUCLEOPLASM-1
O43252	PAPSS1 ATPSK1 PAPSS	PAPS1_HUMAN	unknown	Bifunctional 3'-phosphoadenosine 5'-phosphosulfate synthase 1 (PAPS synthase 1) (PAPSS 1) (Sulfurylase kinase 1) (SK 1) (SK1) [Includes: Sulfate adenylyltransferase (EC 2.7.7.4) (ATP-sulfurylase) (Sulfate adenylate transferase) (SAT); Adenylyl-sulfate kinase (EC 2.7.1.25) (3'-phosphoadenosine-5'-phosphosulfate synthase) (APS kinase) (Adenosine-5'-phosphosulfate 3'-phosphotransferase) (Adenylylsul…	Bifunctional enzyme with both ATP sulfurylase and APS kinase activity, which mediates two steps in the sulfate activation pathway. The first step is the transfer of a sulfate group to ATP to yield adenosine 5'-phosphosulfate (APS), and the second step is the transfer of a phosphate group from ATP to APS yielding 3'-phosphoadenylylsulfate (PAPS: activated sulfate donor used by sulfotransferase). I…	39.0816	9.59211	NUCLEOPLASM-1	NUCLEOPLASM-1,NUCLEOPLASM-1,Undefined
O43264	ZW10	ZW10_HUMAN	unknown	Centromere/kinetochore protein zw10 homolog	Essential component of the mitotic checkpoint, which prevents cells from prematurely exiting mitosis. Required for the assembly of the dynein-dynactin and MAD1-MAD2 complexes onto kinetochores. Its function related to the spindle assembly machinery is proposed to depend on its association in the mitotic RZZ complex (PubMed:11590237, PubMed:15485811, PubMed:15824131). Involved in regulation of mem…	2.63276	-13.7244	Undefined	Undefined,Undefined,Undefined
O43290	SART1	SNUT1_HUMAN	unknown	U4/U6.U5 tri-snRNP-associated protein 1 (SNU66 homolog) (hSnu66) (Squamous cell carcinoma antigen recognized by T-cells 1) (SART-1) (hSART-1) (U4/U6.U5 tri-snRNP-associated 110 kDa protein) (allergen Hom s 1)	Plays a role in mRNA splicing as a component of the U4/U6-U5 tri-snRNP, one of the building blocks of the spliceosome. May also bind to DNA. {ECO:0000269|PubMed:11350945}.	-15.2411	8.96734	NUCLEOPLASM-2	NUCLEOPLASM-2,NUCLEOPLASM-2,NUCLEOPLASM-2
O43292	GPAA1 GAA1	GPAA1_HUMAN	ER	Glycosylphosphatidylinositol anchor attachment 1 protein (GPI anchor attachment protein 1) (GAA1 protein homolog) (hGAA1)	Essential for GPI-anchoring of precursor proteins but not for GPI synthesis. Acts before or during formation of the carbonyl intermediate. {ECO:0000269|PubMed:29100095, ECO:0000269|PubMed:9468317}.	-9.47282	-30.1445
O43293	DAPK3 ZIPK	DAPK3_HUMAN	unknown	Death-associated protein kinase 3 (DAP kinase 3) (EC 2.7.11.1) (DAP-like kinase) (Dlk) (MYPT1 kinase) (Zipper-interacting protein kinase) (ZIP-kinase)	Serine/threonine kinase which is involved in the regulation of apoptosis, autophagy, transcription, translation and actin cytoskeleton reorganization. Involved in the regulation of smooth muscle contraction. Regulates both type I (caspase-dependent) apoptotic and type II (caspase-independent) autophagic cell deaths signal, depending on the cellular setting. Involved in regulation of starvation-in…	-22.9054	-11.1249	Undefined	PEROXISOME,Undefined,MITOCHONDRIA
O43294	TGFB1I1 ARA55	TGFI1_HUMAN	unknown	Transforming growth factor beta-1-induced transcript 1 protein (Androgen receptor coactivator 55 kDa protein) (Androgen receptor-associated protein of 55 kDa) (Hydrogen peroxide-inducible clone 5 protein) (Hic-5)	Functions as a molecular adapter coordinating multiple protein-protein interactions at the focal adhesion complex and in the nucleus. Links various intracellular signaling modules to plasma membrane receptors and regulates the Wnt and TGFB signaling pathways. May also regulate SLC6A3 and SLC6A4 targeting to the plasma membrane hence regulating their activity. In the nucleus, functions as a nuclea…	25.7021	5.44344	CYTOSOL	Undefined,CYTOSOL,CYTOSOL
O43299	AP5Z1 KIAA0415 SPG48	AP5Z1_HUMAN	unknown	AP-5 complex subunit zeta-1 (Adaptor-related protein complex 5 zeta subunit) (Zeta5)	As part of AP-5, a probable fifth adaptor protein complex it may be involved in endosomal transport. According to PubMed:20613862 it is a putative helicase required for efficient homologous recombination DNA double-strand break repair. {ECO:0000269|PubMed:20613862, ECO:0000269|PubMed:22022230}.	7.08898	-12.2521	CYTOSOL	CYTOSOL,Undefined,Undefined
O43301	HSPA12A KIAA0417	HS12A_HUMAN	unknown	Heat shock 70 kDa protein 12A	Adapter protein for SORL1, but not SORT1. Delays SORL1 internalization and affects SORL1 subcellular localization. {ECO:0000269|PubMed:30679749}.	3.58461	-22.9391	PM	Undefined,Undefined,PM
O43303	CCP110 CEP110 CP110 KIAA0419	CP110_HUMAN	unknown	Centriolar coiled-coil protein of 110 kDa (Centrosomal protein of 110 kDa) (CP110) (Cep110)	Necessary for centrosome duplication at different stages of procentriole formation. Acts as a key negative regulator of ciliogenesis in collaboration with CEP97 by capping the mother centriole thereby preventing cilia formation (PubMed:17719545 PubMed:17681131, PubMed:23486064). Also involved in promoting ciliogenesis. May play a role in the assembly of the mother centriole subdistal appendages (…	-8.1748	17.5827	NUCLEOPLASM-2	NUCLEOPLASM-2,NUCLEOPLASM-2,NUCLEOPLASM-2
O43306	ADCY6 KIAA0422	ADCY6_HUMAN	unknown	Adenylate cyclase type 6 (EC 4.6.1.1) (ATP pyrophosphate-lyase 6) (Adenylate cyclase type VI) (Adenylyl cyclase 6) (Ca(2+)-inhibitable adenylyl cyclase)	Catalyzes the formation of the signaling molecule cAMP downstream of G protein-coupled receptors (PubMed:17916776, PubMed:17110384). Functions in signaling cascades downstream of beta-adrenergic receptors in the heart and in vascular smooth muscle cells (PubMed:17916776). Functions in signaling cascades downstream of the vasopressin receptor in the kidney and has a role in renal water reabsorptio…	-14.0954	-36.47	Undefined	PM,PM,ER
O43310	CTIF KIAA0427	CTIF_HUMAN	unknown	CBP80/20-dependent translation initiation factor	Specifically required for the pioneer round of mRNA translation mediated by the cap-binding complex (CBC), that takes place during or right after mRNA export via the nuclear pore complex (NPC). Acts via its interaction with the NCBP1/CBP80 component of the CBC complex and recruits the 40S small subunit of the ribosome via eIF3. In contrast, it is not involved in steady state translation, that tak…	14.9302	9.8018	CYTOSOL	Undefined,CYTOSOL,Undefined
O43314	PPIP5K2 HISPPD1 KIAA0433 VIP2	VIP2_HUMAN	unknown	Inositol hexakisphosphate and diphosphoinositol-pentakisphosphate kinase 2 (EC 2.7.4.21) (EC 2.7.4.24) (Diphosphoinositol pentakisphosphate kinase 2) (Histidine acid phosphatase domain-containing protein 1) (InsP6 and PP-IP5 kinase 2) (VIP1 homolog 2) (hsVIP2)	Bifunctional inositol kinase that acts in concert with the IP6K kinases IP6K1, IP6K2 and IP6K3 to synthesize the diphosphate group-containing inositol pyrophosphates diphosphoinositol pentakisphosphate, PP-InsP5, and bis-diphosphoinositol tetrakisphosphate, (PP)2-InsP4 (PubMed:17690096, PubMed:17702752, PubMed:21222653, PubMed:29590114). PP-InsP5 and (PP)2-InsP4, also respectively called InsP7 an…	30.2174	18.3018	CYTOSOL	Undefined,CYTOSOL,CYTOSOL
O43318	MAP3K7 TAK1	M3K7_HUMAN	unknown	Mitogen-activated protein kinase kinase kinase 7 (EC 2.7.11.25) (Transforming growth factor-beta-activated kinase 1) (TGF-beta-activated kinase 1)	Serine/threonine kinase which acts as an essential component of the MAP kinase signal transduction pathway. Plays an important role in the cascades of cellular responses evoked by changes in the environment. Mediates signal transduction of TRAF6, various cytokines including interleukin-1 (IL-1), transforming growth factor-beta (TGFB), TGFB-related factors like BMP2 and BMP4, toll-like receptors (…	15.5041	2.25719	CYTOSOL	Undefined,CYTOSOL,CYTOSOL
O43324	EEF1E1 AIMP3 P18	MCA3_HUMAN	PROTEIN COMPLEX	Eukaryotic translation elongation factor 1 epsilon-1 (Aminoacyl tRNA synthetase complex-interacting multifunctional protein 3) (Elongation factor p18) (Multisynthase complex auxiliary component p18)	Positive modulator of ATM response to DNA damage. {ECO:0000250|UniProtKB:Q9D1M4}.	14.9831	38.8179
O43347	MSI1	MSI1H_HUMAN	unknown	RNA-binding protein Musashi homolog 1 (Musashi-1)	RNA binding protein that regulates the expression of target mRNAs at the translation level. Regulates expression of the NOTCH1 antagonist NUMB. Binds RNA containing the sequence 5'-GUUAGUUAGUUAGUU-3' and other sequences containing the pattern 5'-[GA]U(1-3)AGU-3'. May play a role in the proliferation and maintenance of stem cells in the central nervous system (By similarity). {ECO:0000250}.	34.4167	-1.87337	Undefined	NUCLEOPLASM-1,NUCLEOPLASM-1,CYTOSOL
O43353	RIPK2 CARDIAK RICK RIP2 UNQ277/PRO314/PRO34092	RIPK2_HUMAN	unknown	Receptor-interacting serine/threonine-protein kinase 2 (EC 2.7.11.1) (CARD-containing interleukin-1 beta-converting enzyme-associated kinase) (CARD-containing IL-1 beta ICE-kinase) (RIP-like-interacting CLARP kinase) (Receptor-interacting protein 2) (RIP-2) (Tyrosine-protein kinase RIPK2) (EC 2.7.10.2)	Serine/threonine/tyrosine kinase that plays an essential role in modulation of innate and adaptive immune responses. Upon stimulation by bacterial peptidoglycans, NOD1 and NOD2 are activated, oligomerize and recruit RIPK2 through CARD-CARD domains. Contributes to the tyrosine phosphorylation of the guanine exchange factor ARHGEF2 through Src tyrosine kinase leading to NF-kappaB activation by NOD2…	27.4503	5.10046	Undefined	NUCLEOPLASM-1,CYTOSOL,CYTOSOL
O43379	WDR62 C19orf14	WDR62_HUMAN	unknown	WD repeat-containing protein 62	Required for cerebral cortical development. Plays a role in neuronal proliferation and migration (PubMed:20890278, PubMed:20729831). Plays a role in mother-centriole-dependent centriole duplication; the function seems also to involve CEP152, CDK5RAP2 and CEP63 through a stepwise assembled complex at the centrosome that recruits CDK2 required for centriole duplication (PubMed:26297806). {ECO:00002…	-1.37263	35.7628	PROTEIN COMPLEX	Undefined,PROTEIN COMPLEX,PROTEIN COMPLEX
O43390	HNRNPR HNRPR	HNRPR_HUMAN	unknown	Heterogeneous nuclear ribonucleoprotein R (hnRNP R)	Component of ribonucleosomes, which are complexes of at least 20 other different heterogeneous nuclear ribonucleoproteins (hnRNP). hnRNP play an important role in processing of precursor mRNA in the nucleus.	-17.2185	20.9624	Undefined	NUCLEOPLASM-2,Undefined,NUCLEUS
O43395	PRPF3 HPRP3 PRP3	PRPF3_HUMAN	unknown	U4/U6 small nuclear ribonucleoprotein Prp3 (Pre-mRNA-splicing factor 3) (hPrp3) (U4/U6 snRNP 90 kDa protein)	Plays role in pre-mRNA splicing as component of the U4/U6-U5 tri-snRNP complex that is involved in spliceosome assembly, and as component of the precatalytic spliceosome (spliceosome B complex). {ECO:0000269|PubMed:26912367, ECO:0000269|PubMed:28781166, ECO:0000305|PubMed:20595234}.	-5.32365	31.14	NUCLEOPLASM-2	Undefined,NUCLEOPLASM-2,NUCLEOPLASM-2
O43396	TXNL1 TRP32 TXL TXNL	TXNL1_HUMAN	unknown	Thioredoxin-like protein 1 (32 kDa thioredoxin-related protein)	Active thioredoxin with a redox potential of about -250 mV. {ECO:0000269|PubMed:19349277}.	7.47742	9.32418	Undefined	CYTOSOL,CYTOSOL,PROTEIN COMPLEX
O43399	TPD52L2	TPD54_HUMAN	unknown	Tumor protein D54 (hD54) (Tumor protein D52-like 2)		22.7462	-33.9154	GOLGI	GOLGI,GOLGI,GOLGI
O43402	EMC8 C16orf2 C16orf4 COX4AL COX4NB FAM158B NOC4	EMC8_HUMAN	unknown	ER membrane protein complex subunit 8 (Neighbor of COX4) (Protein FAM158B)	Part of the endoplasmic reticulum membrane protein complex (EMC) that enables the energy-independent insertion into endoplasmic reticulum membranes of newly synthesized membrane proteins (PubMed:30415835, PubMed:29809151, PubMed:29242231, PubMed:32459176, PubMed:32439656). Preferentially accommodates proteins with transmembrane domains that are weakly hydrophobic or contain destabilizing features…	-18.8031	-22.608	ER	ER,Undefined,ER
O43427	FIBP	FIBP_HUMAN	unknown	Acidic fibroblast growth factor intracellular-binding protein (aFGF intracellular-binding protein) (FGF-1 intracellular-binding protein)	May be involved in mitogenic function of FGF1. May mediate with IER2 FGF-signaling in the establishment of laterality in the embryo (By similarity). {ECO:0000250|UniProtKB:Q6T938, ECO:0000269|PubMed:9806903}.	4.15567	-39.2744	Undefined	PM,Undefined,LYSOSOME
O43432	EIF4G3	IF4G3_HUMAN	unknown	Eukaryotic translation initiation factor 4 gamma 3 (eIF-4-gamma 3) (eIF-4G 3) (eIF4G 3) (eIF-4-gamma II) (eIF4GII)	Probable component of the protein complex eIF4F, which is involved in the recognition of the mRNA cap, ATP-dependent unwinding of 5'-terminal secondary structure and recruitment of mRNA to the ribosome. Thought to be a functional homolog of EIF4G1. {ECO:0000269|PubMed:9418880}.	-1.63481	25.378	PROTEIN COMPLEX	Undefined,PROTEIN COMPLEX,Undefined
O43447	PPIH CYP20 CYPH	PPIH_HUMAN	unknown	Peptidyl-prolyl cis-trans isomerase H (PPIase H) (EC 5.2.1.8) (Rotamase H) (Small nuclear ribonucleoprotein particle-specific cyclophilin H) (CypH) (U-snRNP-associated cyclophilin SnuCyp-20) (USA-CYP)	PPIase that catalyzes the cis-trans isomerization of proline imidic peptide bonds in oligopeptides and may therefore assist protein folding (PubMed:20676357). Participates in pre-mRNA splicing. May play a role in the assembly of the U4/U5/U6 tri-snRNP complex, one of the building blocks of the spliceosome. May act as a chaperone. {ECO:0000269|PubMed:11823439, ECO:0000269|PubMed:12875835, ECO:0000…	20.5445	-1.07036	CYTOSOL	CYTOSOL,CYTOSOL,Undefined
O43463	SUV39H1 KMT1A SUV39H	SUV91_HUMAN	unknown	Histone-lysine N-methyltransferase SUV39H1 (EC 2.1.1.355) (Histone H3-K9 methyltransferase 1) (H3-K9-HMTase 1) (Lysine N-methyltransferase 1A) (Position-effect variegation 3-9 homolog) (Suppressor of variegation 3-9 homolog 1) (Su(var)3-9 homolog 1)	Histone methyltransferase that specifically trimethylates 'Lys-9' of histone H3 using monomethylated H3 'Lys-9' as substrate. Also weakly methylates histone H1 (in vitro). H3 'Lys-9' trimethylation represents a specific tag for epigenetic transcriptional repression by recruiting HP1 (CBX1, CBX3 and/or CBX5) proteins to methylated histones. Mainly functions in heterochromatin regions, thereby play…	-39.3626	20.6539	NUCLEUS	NUCLEUS,NUCLEUS,NUCLEUS
O43464	HTRA2 OMI PRSS25	HTRA2_HUMAN	unknown	Serine protease HTRA2, mitochondrial (EC 3.4.21.108) (High temperature requirement protein A2) (HtrA2) (Omi stress-regulated endoprotease) (Serine protease 25) (Serine proteinase OMI)	Serine protease that shows proteolytic activity against a non-specific substrate beta-casein. Promotes or induces cell death either by direct binding to and inhibition of BIRC proteins (also called inhibitor of apoptosis proteins, IAPs), leading to an increase in caspase activity, or by a BIRC inhibition-independent, caspase-independent and serine protease activity-dependent mechanism. Cleaves TH…	-33.8986	-14.5646	Undefined	MITOCHONDRIA,MITOCHONDRIA,PEROXISOME
O43488	AKR7A2 AFAR AFAR1 AKR7	ARK72_HUMAN	unknown	Aflatoxin B1 aldehyde reductase member 2 (EC 1.1.1.n11) (AFB1 aldehyde reductase 1) (AFB1-AR 1) (Aldoketoreductase 7) (Succinic semialdehyde reductase) (SSA reductase)	Catalyzes the NADPH-dependent reduction of succinic semialdehyde to gamma-hydroxybutyrate. May have an important role in producing the neuromodulator gamma-hydroxybutyrate (GHB). Has broad substrate specificity. Has NADPH-dependent aldehyde reductase activity towards 2-carboxybenzaldehyde, 2-nitrobenzaldehyde and pyridine-2-aldehyde (in vitro). Can reduce 1,2-naphthoquinone and 9,10-phenanthreneq…	31.7895	1.96872	NUCLEOPLASM-1	NUCLEOPLASM-1,NUCLEOPLASM-1,Undefined
O43491	EPB41L2	E41L2_HUMAN	unknown	Band 4.1-like protein 2 (Erythrocyte membrane protein band 4.1-like 2) (Generally expressed protein 4.1) (4.1G)	Required for dynein-dynactin complex and NUMA1 recruitment at the mitotic cell cortex during anaphase (PubMed:23870127). {ECO:0000269|PubMed:23870127}.	1.46208	-33.8088	Undefined	Undefined,ER,PM
O43493	TGOLN2 TGN46 TGN51	TGON2_HUMAN	unknown	Trans-Golgi network integral membrane protein 2 (Trans-Golgi network glycoprotein 46) (TGN38 homolog) (hTGN46) (Trans-Golgi network glycoprotein 48) (hTGN48) (Trans-Golgi network glycoprotein 51) (hTGN51) (Trans-Golgi network protein 2)	May be involved in regulating membrane traffic to and from trans-Golgi network.	22.4676	-34.5464	GOLGI	GOLGI,GOLGI,GOLGI
O43502	RAD51C RAD51L2	RA51C_HUMAN	unknown	DNA repair protein RAD51 homolog 3 (R51H3) (RAD51 homolog C) (RAD51-like protein 2)	Essential for the homologous recombination (HR) pathway of DNA repair. Involved in the homologous recombination repair (HRR) pathway of double-stranded DNA breaks arising during DNA replication or induced by DNA-damaging agents. Part of the RAD21 paralog protein complexes BCDX2 and CX3 which act at different stages of the BRCA1-BRCA2-dependent HR pathway. Upon DNA damage, BCDX2 seems to act downs…	19.6551	7.49308	Undefined	NUCLEOPLASM-1,CYTOSOL,CYTOSOL
O43504	LAMTOR5 HBXIP XIP	LTOR5_HUMAN	unknown	Ragulator complex protein LAMTOR5 (Hepatitis B virus X-interacting protein) (HBV X-interacting protein) (HBX-interacting protein) (Late endosomal/lysosomal adaptor and MAPK and MTOR activator 5)	As part of the Ragulator complex it is involved in amino acid sensing and activation of mTORC1, a signaling complex promoting cell growth in response to growth factors, energy levels, and amino acids. Activated by amino acids through a mechanism involving the lysosomal V-ATPase, the Ragulator functions as a guanine nucleotide exchange factor activating the small GTPases Rag. Activated Ragulator a…	-12.1175	-26.7551	Undefined	PM,MITOCHONDRIA,ER
O43505	B4GAT1 B3GNT1 B3GNT6	B4GA1_HUMAN	GOLGI	Beta-1,4-glucuronyltransferase 1 (EC 2.4.1.-) (I-beta-1,3-N-acetylglucosaminyltransferase) (iGnT) (N-acetyllactosaminide beta-1,3-N-acetylglucosaminyltransferase) (Poly-N-acetyllactosamine extension enzyme) (UDP-GlcNAc:betaGal beta-1,3-N-acetylglucosaminyltransferase 1)	Beta-1,4-glucuronyltransferase involved in O-mannosylation of alpha-dystroglycan (DAG1). Transfers a glucuronic acid (GlcA) residue onto a xylose (Xyl) acceptor to produce the glucuronyl-beta-1,4-xylose-beta disaccharide primer, which is further elongated by LARGE1, during synthesis of phosphorylated O-mannosyl glycan (PubMed:25279699, PubMed:25279697). Phosphorylated O-mannosyl glycan is a carbo…	13.4875	-38.2532
O43583	DENR DRP1 H14	DENR_HUMAN	unknown	Density-regulated protein (DRP) (Protein DRP1) (Smooth muscle cell-associated protein 3) (SMAP-3)	May be involved in the translation of target mRNAs by scanning and recognition of the initiation codon. Involved in translation initiation; promotes recruitmnet of aminoacetyled initiator tRNA to P site of 40S ribosomes. Can promote release of deacylated tRNA and mRNA from recycled 40S subunits following ABCE1-mediated dissociation of post-termination ribosomal complexes into subunits. Plays a ro…	-5.90371	1.29763	Undefined	CYTOSOL,NUCLEOPLASM-2,Undefined
O43592	XPOT	XPOT_HUMAN	unknown	Exportin-T (Exportin(tRNA)) (tRNA exportin)	Mediates the nuclear export of aminoacylated tRNAs. In the nucleus binds to tRNA and to the GTPase Ran in its active GTP-bound form. Docking of this trimeric complex to the nuclear pore complex (NPC) is mediated through binding to nucleoporins. Upon transit of a nuclear export complex into the cytoplasm, disassembling of the complex and hydrolysis of Ran-GTP to Ran-GDP (induced by RANBP1 and RANG…	40.1903	7.9879	NUCLEOPLASM-1	NUCLEOPLASM-1,Undefined,Undefined
O43598	DNPH1 C6orf108 RCL	DNPH1_HUMAN	unknown	2'-deoxynucleoside 5'-phosphate N-hydrolase 1 (EC 3.2.2.-) (c-Myc-responsive protein RCL)	Catalyzes the cleavage of the N-glycosidic bond of deoxyribonucleoside 5'-monophosphates to yield deoxyribose 5-phosphate and a purine or pyrimidine base. Deoxyribonucleoside 5'-monophosphates containing purine bases are preferred to those containing pyrimidine bases. {ECO:0000255|HAMAP-Rule:MF_03036, ECO:0000269|PubMed:24260472, ECO:0000269|PubMed:25108359}.	17.8363	-3.17182	CYTOSOL	CYTOSOL,CYTOSOL,CYTOSOL
O43615	TIMM44 MIMT44 TIM44	TIM44_HUMAN	MITOCHONDRIA	Mitochondrial import inner membrane translocase subunit TIM44	Essential component of the PAM complex, a complex required for the translocation of transit peptide-containing proteins from the inner membrane into the mitochondrial matrix in an ATP-dependent manner (By similarity). Recruits mitochondrial HSP70 to drive protein translocation into the matrix using ATP as an energy source (By similarity). {ECO:0000250|UniProtKB:O35857, ECO:0000250|UniProtKB:Q0185…	-34.5122	-11.9957
O43617	TRAPPC3 BET3 CDABP0066	TPPC3_HUMAN	unknown	Trafficking protein particle complex subunit 3 (BET3 homolog)	May play a role in vesicular transport from endoplasmic reticulum to Golgi.	13.7735	8.12891	CYTOSOL	CYTOSOL,CYTOSOL,Undefined
O43633	CHMP2A BC2 CHMP2	CHM2A_HUMAN	unknown	Charged multivesicular body protein 2a (Chromatin-modifying protein 2a) (CHMP2a) (Putative breast adenocarcinoma marker BC-2) (Vacuolar protein sorting-associated protein 2-1) (Vps2-1) (hVps2-1)	Probable core component of the endosomal sorting required for transport complex III (ESCRT-III) which is involved in multivesicular bodies (MVBs) formation and sorting of endosomal cargo proteins into MVBs. MVBs contain intraluminal vesicles (ILVs) that are generated by invagination and scission from the limiting membrane of the endosome and mostly are delivered to lysosomes enabling degradation …	3.3716	-18.0667	Undefined	Undefined,Undefined,Undefined
O43639	NCK2 GRB4	NCK2_HUMAN	unknown	Cytoplasmic protein NCK2 (Growth factor receptor-bound protein 4) (NCK adaptor protein 2) (Nck-2) (SH2/SH3 adaptor protein NCK-beta)	Adapter protein which associates with tyrosine-phosphorylated growth factor receptors or their cellular substrates. Maintains low levels of EIF2S1 phosphorylation by promoting its dephosphorylation by PP1. Plays a role in ELK1-dependent transcriptional activation in response to activated Ras signaling. {ECO:0000269|PubMed:10026169, ECO:0000269|PubMed:16835242}.	6.21795	-17.8056	Undefined	Undefined,Undefined,Undefined
O43657	TSPAN6 TM4SF6 UNQ767/PRO1560	TSN6_HUMAN	unknown	Tetraspanin-6 (Tspan-6) (A15 homolog) (Putative NF-kappa-B-activating protein 321) (T245 protein) (Tetraspanin TM4-D) (Transmembrane 4 superfamily member 6)		8.02667	-35.3234	GOLGI	GOLGI,Undefined,Undefined
O43660	PLRG1	PLRG1_HUMAN	unknown	Pleiotropic regulator 1	Involved in pre-mRNA splicing as component of the spliceosome (PubMed:28502770, PubMed:28076346). Component of the PRP19-CDC5L complex that forms an integral part of the spliceosome and is required for activating pre-mRNA splicing (PubMed:11101529, PubMed:11544257). {ECO:0000269|PubMed:11101529, ECO:0000269|PubMed:11544257, ECO:0000269|PubMed:28076346, ECO:0000269|PubMed:28502770}.	-9.92128	23.5238	NUCLEOPLASM-2	NUCLEOPLASM-2,NUCLEOPLASM-2,NUCLEOPLASM-2
O43663	PRC1	PRC1_HUMAN	unknown	Protein regulator of cytokinesis 1	Key regulator of cytokinesis that cross-links antiparrallel microtubules at an average distance of 35 nM. Essential for controlling the spatiotemporal formation of the midzone and successful cytokinesis. Required for KIF14 localization to the central spindle and midbody. Required to recruit PLK1 to the spindle. Stimulates PLK1 phosphorylation of RACGAP1 to allow recruitment of ECT2 to the central…	4.0232	0.350628	NUCLEOPLASM-2	Undefined,NUCLEOPLASM-2,Undefined
O43665	RGS10	RGS10_HUMAN	unknown	Regulator of G-protein signaling 10 (RGS10)	Regulates G protein-coupled receptor signaling cascades, including signaling downstream of the muscarinic acetylcholine receptor CHRM2. Inhibits signal transduction by increasing the GTPase activity of G protein alpha subunits, thereby driving them into their inactive GDP-bound form (PubMed:8774883, PubMed:10608901, PubMed:9353196, PubMed:11443111, PubMed:18434541). Modulates the activity of pota…	11.4199	-3.77145	CYTOSOL	CYTOSOL,CYTOSOL,Undefined
O43670	ZNF207 BUGZ	ZN207_HUMAN	NUCLEOPLASM-1	BUB3-interacting and GLEBS motif-containing protein ZNF207 (BuGZ) (hBuGZ) (Zinc finger protein 207)	Kinetochore- and microtubule-binding protein that plays a key role in spindle assembly (PubMed:24462186, PubMed:24462187, PubMed:26388440). ZNF207/BuGZ is mainly composed of disordered low-complexity regions and undergoes phase transition or coacervation to form temperature-dependent liquid droplets. Coacervation promotes microtubule bundling and concentrates tubulin, promoting microtubule polyme…	43.6286	2.03321
O43674	NDUFB5	NDUB5_HUMAN	MITOCHONDRIA	NADH dehydrogenase [ubiquinone] 1 beta subcomplex subunit 5, mitochondrial (Complex I-SGDH) (CI-SGDH) (NADH-ubiquinone oxidoreductase SGDH subunit)	Accessory subunit of the mitochondrial membrane respiratory chain NADH dehydrogenase (Complex I), that is believed not to be involved in catalysis. Complex I functions in the transfer of electrons from NADH to the respiratory chain. The immediate electron acceptor for the enzyme is believed to be ubiquinone. {ECO:0000269|PubMed:27626371}.	-34.1447	-5.89181
O43681	GET3 ARSA ASNA1 TRC40	GET3_HUMAN	unknown	ATPase GET3 (EC 3.6.-.-) (Arsenical pump-driving ATPase) (Arsenite-stimulated ATPase) (Guided entry of tail-anchored proteins factor 3, ATPase) (Transmembrane domain recognition complex 40 kDa ATPase subunit) (hARSA-I) (hASNA-I)	ATPase required for the post-translational delivery of tail-anchored (TA) proteins to the endoplasmic reticulum. Recognizes and selectively binds the transmembrane domain of TA proteins in the cytosol. This complex then targets to the endoplasmic reticulum by membrane-bound receptors GET1/WRB and CAMLG/GET2, where the tail-anchored protein is released for insertion. This process is regulated by A…	-11.3268	-0.908612	NUCLEOPLASM-2	Undefined,NUCLEOPLASM-2,Undefined
O43683	BUB1 BUB1L	BUB1_HUMAN	unknown	Mitotic checkpoint serine/threonine-protein kinase BUB1 (hBUB1) (EC 2.7.11.1) (BUB1A)	Serine/threonine-protein kinase that performs 2 crucial functions during mitosis: it is essential for spindle-assembly checkpoint signaling and for correct chromosome alignment. Has a key role in the assembly of checkpoint proteins at the kinetochore, being required for the subsequent localization of CENPF, BUB1B, CENPE and MAD2L1. Required for the kinetochore localization of PLK1. Required for c…	18.2129	15.8556	Undefined	PROTEIN COMPLEX,CYTOSOL,CYTOSOL
O43684	BUB3	BUB3_HUMAN	unknown	Mitotic checkpoint protein BUB3	Has a dual function in spindle-assembly checkpoint signaling and in promoting the establishment of correct kinetochore-microtubule (K-MT) attachments. Promotes the formation of stable end-on bipolar attachments. Necessary for kinetochore localization of BUB1. Regulates chromosome segregation during oocyte meiosis. The BUB1/BUB3 complex plays a role in the inhibition of anaphase-promoting complex …	35.4296	-1.97896	NUCLEOPLASM-1	NUCLEOPLASM-1,NUCLEOPLASM-1,NUCLEOPLASM-1
O43688	PLPP2 LPP2 PPAP2C	PLPP2_HUMAN	unknown	Phospholipid phosphatase 2 (EC 3.1.3.-) (EC 3.1.3.4) (Lipid phosphate phosphohydrolase 2) (PAP2-gamma) (PAP2-G) (Phosphatidate phosphohydrolase type 2c) (Phosphatidic acid phosphatase 2c) (PAP-2c) (PAP2c)	Magnesium-independent phospholipid phosphatase that catalyzes the dephosphorylation of a variety of glycerolipid and sphingolipid phosphate esters including phosphatidate/PA, lysophosphatidate/LPA, sphingosine 1-phosphate/S1P and ceramide 1-phosphate/C1P (PubMed:9705349, PubMed:9607309, PubMed:16467304). Has no apparent extracellular phosphatase activity and therefore most probably acts intracell…	10.1076	-40.8404	Undefined	LYSOSOME,GOLGI,LYSOSOME
O43707	ACTN4	ACTN4_HUMAN	unknown	Alpha-actinin-4 (Non-muscle alpha-actinin 4)	F-actin cross-linking protein which is thought to anchor actin to a variety of intracellular structures. This is a bundling protein (Probable). Probably involved in vesicular trafficking via its association with the CART complex. The CART complex is necessary for efficient transferrin receptor recycling but not for EGFR degradation (PubMed:15772161). Involved in tight junction assembly in epithel…	-7.63038	-11.7956	Undefined	Undefined,Undefined,Undefined
O43708	GSTZ1 MAAI	MAAI_HUMAN	unknown	Maleylacetoacetate isomerase (MAAI) (EC 5.2.1.2) (GSTZ1-1) (Glutathione S-transferase zeta 1) (EC 2.5.1.18)	Bifunctional enzyme showing minimal glutathione-conjugating activity with ethacrynic acid and 7-chloro-4-nitrobenz-2-oxa-1,3-diazole and maleylacetoacetate isomerase activity. Has also low glutathione peroxidase activity with T-butyl and cumene hydroperoxides. Is able to catalyze the glutathione dependent oxygenation of dichloroacetic acid to glyoxylic acid. {ECO:0000269|PubMed:10739172}.	-22.7579	-9.61018	MITOCHONDRIA	Undefined,MITOCHONDRIA,MITOCHONDRIA
O43709	BUD23 MERM1 WBSCR22 HUSSY-03 PP3381	BUD23_HUMAN	unknown	Probable 18S rRNA (guanine-N(7))-methyltransferase (EC 2.1.1.-) (Bud site selection protein 23 homolog) (Metastasis-related methyltransferase 1) (Williams-Beuren syndrome chromosomal region 22 protein) (rRNA methyltransferase and ribosome maturation factor)	S-adenosyl-L-methionine-dependent methyltransferase that specifically methylates the N(7) position of a guanine in 18S rRNA (PubMed:25851604). Requires the methyltransferase adapter protein TRM112 for full rRNA methyltransferase activity (PubMed:25851604). Involved in the pre-rRNA processing steps leading to small-subunit rRNA production independently of its RNA-modifying catalytic activity (PubM…	21.4788	-1.7635	Undefined	NUCLEOPLASM-1,Undefined,CYTOSOL
O43716	GATC 15E1.2	GATC_HUMAN	MITOCHONDRIA	Glutamyl-tRNA(Gln) amidotransferase subunit C, mitochondrial (Glu-AdT subunit C) (EC 6.3.5.-) (Protein 15E1.2)	Allows the formation of correctly charged Gln-tRNA(Gln) through the transamidation of misacylated Glu-tRNA(Gln) in the mitochondria. The reaction takes place in the presence of glutamine and ATP through an activated gamma-phospho-Glu-tRNA(Gln). {ECO:0000255|HAMAP-Rule:MF_03149, ECO:0000269|PubMed:19805282}.	-42.1406	3.1091
O43719	HTATSF1	HTSF1_HUMAN	unknown	HIV Tat-specific factor 1 (Tat-SF1)	Functions as a general transcription factor playing a role in the process of transcriptional elongation. May mediate the reciprocal stimulatory effect of splicing on transcriptional elongation. In case of infection by HIV-1, it is up-regulated by the HIV-1 proteins NEF and gp120, acts as a cofactor required for the Tat-enhanced transcription of the virus. {ECO:0000269|PubMed:10393184, ECO:0000269…	-16.1315	5.13648	NUCLEOPLASM-2	Undefined,NUCLEOPLASM-2,NUCLEOPLASM-2
O43747	AP1G1 ADTG CLAPG1	AP1G1_HUMAN	unknown	AP-1 complex subunit gamma-1 (Adaptor protein complex AP-1 subunit gamma-1) (Adaptor-related protein complex 1 subunit gamma-1) (Clathrin assembly protein complex 1 gamma-1 large chain) (Gamma1-adaptin) (Golgi adaptor HA1/AP1 adaptin subunit gamma-1)	Subunit of clathrin-associated adaptor protein complex 1 that plays a role in protein sorting in the late-Golgi/trans-Golgi network (TGN) and/or endosomes. The AP complexes mediate both the recruitment of clathrin to membranes and the recognition of sorting signals within the cytosolic tails of transmembrane cargo molecules. In association with AFTPH/aftiphilin in the aftiphilin/p200/gamma-synerg…	13.2581	-27.2229	GOLGI	GOLGI,Undefined,Undefined
O43752	STX6	STX6_HUMAN	unknown	Syntaxin-6	Involved in intracellular vesicle trafficking.	20.9136	-34.7675	GOLGI	GOLGI,GOLGI,GOLGI
O43765	SGTA SGT SGT1	SGTA_HUMAN	CYTOSOL	Small glutamine-rich tetratricopeptide repeat-containing protein alpha (Alpha-SGT) (Vpu-binding protein) (UBP)	Co-chaperone that binds misfolded and hydrophobic patches-containing client proteins in the cytosol. Mediates their targeting to the endoplasmic reticulum but also regulates their sorting to the proteasome when targeting fails (PubMed:28104892). Functions in tail-anchored/type II transmembrane proteins membrane insertion constituting with ASNA1 and the BAG6 complex a targeting module (PubMed:2810…	-1.7684	6.09762
O43766	LIAS LAS HUSSY-01	LIAS_HUMAN	unknown	Lipoyl synthase, mitochondrial (EC 2.8.1.8) (Lipoate synthase) (LS) (Lip-syn) (Lipoic acid synthase)	Catalyzes the radical-mediated insertion of two sulfur atoms into the C-6 and C-8 positions of the octanoyl moiety bound to the lipoyl domains of lipoate-dependent enzymes, thereby converting the octanoylated domains into lipoylated derivatives. {ECO:0000255|HAMAP-Rule:MF_03123}.	-30.3282	-6.14025	MITOCHONDRIA	MITOCHONDRIA,Undefined,MITOCHONDRIA
O43768	ENSA	ENSA_HUMAN	unknown	Alpha-endosulfine (ARPP-19e)	Protein phosphatase inhibitor that specifically inhibits protein phosphatase 2A (PP2A) during mitosis. When phosphorylated at Ser-67 during mitosis, specifically interacts with PPP2R2D (PR55-delta) and inhibits its activity, leading to inactivation of PP2A, an essential condition to keep cyclin-B1-CDK1 activity high during M phase (By similarity). Also acts as a stimulator of insulin secretion by…	-5.3327	2.74507	Undefined	CYTOSOL,NUCLEOPLASM-2,NUCLEOPLASM-2
O43776	NARS1 NARS NRS	SYNC_HUMAN	unknown	Asparagine--tRNA ligase, cytoplasmic (EC 6.1.1.22) (Asparaginyl-tRNA synthetase) (AsnRS) (Asparaginyl-tRNA synthetase 1)	Catalyzes the attachment of asparagine to tRNA(Asn) in a two-step reaction: asparagine is first activated by ATP to form Asn-AMP and then transferred to the acceptor end of tRNA(Asn) (PubMed:9421509). In addition to its essential role in protein synthesis, acts as a signaling molecule that induced migration of CCR3-expressing cells (PubMed:30171954, PubMed:12235211). {ECO:0000269|PubMed:12235211,…	31.7062	15.3233	Undefined	NUCLEOPLASM-1,CYTOSOL,CYTOSOL
O43795	MYO1B	MYO1B_HUMAN	unknown	Unconventional myosin-Ib (MYH-1c) (Myosin I alpha) (MMI-alpha) (MMIa)	Motor protein that may participate in process critical to neuronal development and function such as cell migration, neurite outgrowth and vesicular transport. {ECO:0000250}.	0.502773	-29.5608	Undefined	PM,ER,PM
O43809	NUDT21 CFIM25 CPSF25 CPSF5	CPSF5_HUMAN	unknown	Cleavage and polyadenylation specificity factor subunit 5 (Cleavage and polyadenylation specificity factor 25 kDa subunit) (CPSF 25 kDa subunit) (Cleavage factor Im complex 25 kDa subunit) (CFIm25) (Nucleoside diphosphate-linked moiety X motif 21) (Nudix motif 21) (Nudix hydrolase 21) (Pre-mRNA cleavage factor Im 68 kDa subunit)	Component of the cleavage factor Im (CFIm) complex that functions as an activator of the pre-mRNA 3'-end cleavage and polyadenylation processing required for the maturation of pre-mRNA into functional mRNAs (PubMed:9659921, PubMed:8626397, PubMed:14690600, PubMed:15937220, PubMed:17024186, PubMed:17098938, PubMed:29276085). CFIm contributes to the recruitment of multiprotein complexes on specific…	45.578	-1.32441	NUCLEOPLASM-1	NUCLEOPLASM-1,NUCLEOPLASM-1,NUCLEOPLASM-1
O43813	LANCL1 GPR69A	LANC1_HUMAN	unknown	Glutathione S-transferase LANCL1 (EC 2.5.1.18) (40 kDa erythrocyte membrane protein) (p40) (LanC-like protein 1)	Functions as glutathione transferase. Catalyzes conjugation of the glutathione (GSH) to artificial substrates 1-chloro-2,4-dinitrobenzene (CDNB) and p-nitrophenyl acetate. Mitigates neuronal oxidative stress during normal postnatal development and in response to oxidative stresses probably through GSH antioxidant defense mechanism (By similarity). May play a role in EPS8 signaling. Binds glutathi…	22.4829	-8.5267	CYTOSOL	CYTOSOL,Undefined,Undefined
O43815	STRN	STRN_HUMAN	unknown	Striatin	Calmodulin-binding protein which may function as scaffolding or signaling protein and may play a role in dendritic Ca(2+) signaling.	-9.91735	7.01948	Undefined	Undefined,Undefined,Undefined
O43818	RRP9 RNU3IP2 U355K	U3IP2_HUMAN	NUCLEUS	U3 small nucleolar RNA-interacting protein 2 (RRP9 homolog) (U3 small nucleolar ribonucleoprotein-associated 55 kDa protein) (U3 snoRNP-associated 55 kDa protein) (U3-55K)	Component of a nucleolar small nuclear ribonucleoprotein particle (snoRNP) thought to participate in the processing and modification of pre-ribosomal RNA (pre-rRNA). {ECO:0000269|PubMed:26867678}.	-28.4746	14.1243
O43819	SCO2	SCO2_HUMAN	MITOCHONDRIA	Protein SCO2 homolog, mitochondrial	Copper metallochaperone essential for the synthesis and maturation of cytochrome c oxidase subunit II (MT-CO2/COX2). Involved in transporting copper to the Cu(A) site on MT-CO2/COX2 (PubMed:15229189, PubMed:17189203). Also acts as a thiol-disulfide oxidoreductase to regulate the redox state of the cysteines in SCO1 during maturation of MT-CO2/COX2 (PubMed:19336478). {ECO:0000269|PubMed:15229189, …	-34.634	-9.60312
O43823	AKAP8 AKAP95	AKAP8_HUMAN	unknown	A-kinase anchor protein 8 (AKAP-8) (A-kinase anchor protein 95 kDa) (AKAP 95)	Anchoring protein that mediates the subcellular compartmentation of cAMP-dependent protein kinase (PKA type II) (PubMed:9473338). Acts as an anchor for a PKA-signaling complex onto mitotic chromosomes, which is required for maintenance of chromosomes in a condensed form throughout mitosis. Recruits condensin complex subunit NCAPD2 to chromosomes required for chromatin condensation; the function a…	17.4198	26.9808	PROTEIN COMPLEX	PROTEIN COMPLEX,Undefined,PROTEIN COMPLEX
O43824	GTPBP6 PGPL	GTPB6_HUMAN	unknown	Putative GTP-binding protein 6 (Pseudoautosomal GTP-binding protein-like)		-23.3649	-12.4979	Undefined	PEROXISOME,Undefined,MITOCHONDRIA
O43837	IDH3B	IDH3B_HUMAN	MITOCHONDRIA	Isocitrate dehydrogenase [NAD] subunit beta, mitochondrial (Isocitric dehydrogenase subunit beta) (NAD(+)-specific ICDH subunit beta)	Plays a structural role to facilitate the assembly and ensure the full activity of the enzyme catalyzing the decarboxylation of isocitrate (ICT) into alpha-ketoglutarate. The heterodimer composed of the alpha (IDH3A) and beta (IDH3B) subunits and the heterodimer composed of the alpha (IDH3A) and gamma (IDH3G) subunits, have considerable basal activity but the full activity of the heterotetramer (…	-42.0286	-10.3304
O43847	NRDC NRD1	NRDC_HUMAN	CYTOSOL	Nardilysin (EC 3.4.24.61) (N-arginine dibasic convertase) (NRD convertase) (NRD-C) (Nardilysin convertase)	Cleaves peptide substrates on the N-terminus of arginine residues in dibasic pairs.	1.95489	26.5989
O43852	CALU	CALU_HUMAN	unknown	Calumenin (Crocalbin) (IEF SSP 9302)	Involved in regulation of vitamin K-dependent carboxylation of multiple N-terminal glutamate residues. Seems to inhibit gamma-carboxylase GGCX. Binds 7 calcium ions with a low affinity (By similarity). {ECO:0000250}.	-16.4936	-29.867	Undefined	ER,PEROXISOME,Undefined
O43854	EDIL3 DEL1	EDIL3_HUMAN	unknown	EGF-like repeat and discoidin I-like domain-containing protein 3 (Developmentally-regulated endothelial cell locus 1 protein) (Integrin-binding protein DEL1)	Promotes adhesion of endothelial cells through interaction with the alpha-v/beta-3 integrin receptor. Inhibits formation of vascular-like structures. May be involved in regulation of vascular morphogenesis of remodeling in embryonic development.	15.097	-37.7015	GOLGI	GOLGI,GOLGI,Undefined	Candidate	2	1,2
O43865	AHCYL1 DCAL IRBIT XPVKONA	SAHH2_HUMAN	unknown	S-adenosylhomocysteine hydrolase-like protein 1 (DC-expressed AHCY-like molecule) (IP(3)Rs binding protein released with IP(3)) (IRBIT) (Putative adenosylhomocysteinase 2) (S-adenosyl-L-homocysteine hydrolase 2) (AdoHcyase 2)	Multifaceted cellular regulator which coordinates several essential cellular functions including regulation of epithelial HCO3(-) and fluid secretion, mRNA processing and DNA replication. Regulates ITPR1 sensitivity to inositol 1,4,5-trisphosphate, competing for the common binding site and acting as endogenous 'pseudoligand' whose inhibitory activity can be modulated by its phosphorylation status…	35.1996	8.94723	Undefined	NUCLEOPLASM-1,Undefined,CYTOSOL
O43896	KIF1C KIAA0706	KIF1C_HUMAN	unknown	Kinesin-like protein KIF1C	Motor required for the retrograde transport of Golgi vesicles to the endoplasmic reticulum. Has a microtubule plus end-directed motility. {ECO:0000269|PubMed:9685376}.	18.6094	16.8622	Undefined	PROTEIN COMPLEX,CYTOSOL,PROTEIN COMPLEX
O43909	EXTL3 EXTL1L EXTR1 KIAA0519	EXTL3_HUMAN	unknown	Exostosin-like 3 (EC 2.4.1.223) (EXT-related protein 1) (Glucuronyl-galactosyl-proteoglycan 4-alpha-N-acetylglucosaminyltransferase) (Hereditary multiple exostoses gene isolog) (Multiple exostosis-like protein 3) (Putative tumor suppressor protein EXTL3)	Glycosyltransferase which regulates the biosynthesis of heparan sulfate (HS). Important for both skeletal development and hematopoiesis, through the formation of HS proteoglycans (HSPGs) (PubMed:28132690, PubMed:28148688). Required for the function of REG3A in regulating keratinocyte proliferation and differentiation (PubMed:22727489). {ECO:0000269|PubMed:22727489, ECO:0000269|PubMed:28132690, EC…	0.800312	-42.2564	Undefined	PM,LYSOSOME,LYSOSOME
O43913	ORC5 ORC5L	ORC5_HUMAN	unknown	Origin recognition complex subunit 5	Component of the origin recognition complex (ORC) that binds origins of replication. DNA-binding is ATP-dependent. The specific DNA sequences that define origins of replication have not been identified yet. ORC is required to assemble the pre-replication complex necessary to initiate DNA replication. {ECO:0000269|PubMed:31160578}.	13.1234	22.6562	Undefined	PROTEIN COMPLEX,CYTOSOL,Undefined
O43920	NDUFS5	NDUS5_HUMAN	unknown	NADH dehydrogenase [ubiquinone] iron-sulfur protein 5 (Complex I-15 kDa) (CI-15 kDa) (NADH-ubiquinone oxidoreductase 15 kDa subunit)	Accessory subunit of the mitochondrial membrane respiratory chain NADH dehydrogenase (Complex I), that is believed not to be involved in catalysis. Complex I functions in the transfer of electrons from NADH to the respiratory chain. The immediate electron acceptor for the enzyme is believed to be ubiquinone. {ECO:0000269|PubMed:27626371}.	-41.8505	2.69525	MITOCHONDRIA	MITOCHONDRIA,MITOCHONDRIA,MITOCHONDRIA
O43929	ORC4 ORC4L	ORC4_HUMAN	unknown	Origin recognition complex subunit 4	Component of the origin recognition complex (ORC) that binds origins of replication. DNA-binding is ATP-dependent. The specific DNA sequences that define origins of replication have not been identified yet. ORC is required to assemble the pre-replication complex necessary to initiate DNA replication. Binds histone H3 and H4 trimethylation marks H3K9me3, H3K27me3 and H4K20me3. {ECO:0000269|PubMed:…	13.2888	22.4663	CYTOSOL	Undefined,CYTOSOL,Undefined
O60216	RAD21 HR21 KIAA0078 NXP1 SCC1	RAD21_HUMAN	unknown	Double-strand-break repair protein rad21 homolog (hHR21) (Nuclear matrix protein 1) (NXP-1) (SCC1 homolog) [Cleaved into: 64-kDa C-terminal product (64-kDa carboxy-terminal product) (65-kDa carboxy-terminal product)]	[Double-strand-break repair protein rad21 homolog]: As a member of the cohesin complex, involved in sister chromatid cohesion from the time of DNA replication in S phase to their segregation in mitosis, a function that is essential for proper chromosome segregation, post-replicative DNA repair, and the prevention of inappropriate recombination between repetitive regions (PubMed:11509732). The coh…	-15.5531	26.5808	NUCLEOPLASM-2	NUCLEOPLASM-2,NUCLEOPLASM-2,NUCLEOPLASM-2
O60220	TIMM8A DDP DDP1 TIM8A	TIM8A_HUMAN	unknown	Mitochondrial import inner membrane translocase subunit Tim8 A (Deafness dystonia protein 1) (X-linked deafness dystonia protein)	Mitochondrial intermembrane chaperone that participates in the import and insertion of some multi-pass transmembrane proteins into the mitochondrial inner membrane. Also required for the transfer of beta-barrel precursors from the TOM complex to the sorting and assembly machinery (SAM complex) of the outer membrane. Acts as a chaperone-like protein that protects the hydrophobic precursors from ag…	-39.715	3.13134	MITOCHONDRIA	MITOCHONDRIA,MITOCHONDRIA,Undefined
O60231	DHX16 DBP2 DDX16 KIAA0577 PRP2	DHX16_HUMAN	unknown	Pre-mRNA-splicing factor ATP-dependent RNA helicase DHX16 (EC 3.6.4.13) (ATP-dependent RNA helicase #3) (DEAH-box protein 16)	Required for pre-mRNA splicing as component of the spliceosome (PubMed:20423332, PubMed:20841358, PubMed:25296192, PubMed:29360106). Contributes to pre-mRNA splicing after spliceosome formation and prior to the first transesterification reaction. {ECO:0000269|PubMed:20423332, ECO:0000269|PubMed:20841358, ECO:0000269|PubMed:25296192, ECO:0000269|PubMed:29360106}.	20.1947	23.8738	Undefined	PROTEIN COMPLEX,CYTOSOL,CYTOSOL
O60232	ZNRD2 SSSCA1	ZNRD2_HUMAN	unknown	Protein ZNRD2 (Autoantigen p27) (Sjoegren syndrome/scleroderma autoantigen 1) (Zinc ribbon domain-containing protein 2)	Might play a role in mitosis. Antigenic molecule. Could be a centromere-associated protein. May induce anti-centromere antibodies. {ECO:0000305|PubMed:9486406}.	14.6432	38.3363	PROTEIN COMPLEX	PROTEIN COMPLEX,PROTEIN COMPLEX,PROTEIN COMPLEX
O60244	MED14 ARC150 CRSP2 CXorf4 DRIP150 EXLM1 RGR1 TRAP170	MED14_HUMAN	unknown	Mediator of RNA polymerase II transcription subunit 14 (Activator-recruited cofactor 150 kDa component) (ARC150) (Cofactor required for Sp1 transcriptional activation subunit 2) (CRSP complex subunit 2) (Mediator complex subunit 14) (RGR1 homolog) (hRGR1) (Thyroid hormone receptor-associated protein complex 170 kDa component) (Trap170) (Transcriptional coactivator CRSP150) (Vitamin D3 receptor-in…	Component of the Mediator complex, a coactivator involved in the regulated transcription of nearly all RNA polymerase II-dependent genes. Mediator functions as a bridge to convey information from gene-specific regulatory proteins to the basal RNA polymerase II transcription machinery. Mediator is recruited to promoters by direct interactions with regulatory proteins and serves as a scaffold for t…	23.7205	34.6593	Undefined	Undefined,Undefined,Undefined
O60256	PRPSAP2	KPRB_HUMAN	unknown	Phosphoribosyl pyrophosphate synthase-associated protein 2 (PRPP synthase-associated protein 2) (41 kDa phosphoribosypyrophosphate synthetase-associated protein) (PAP41)	Seems to play a negative regulatory role in 5-phosphoribose 1-diphosphate synthesis.	19.7615	36.5335	CYTOSOL	Undefined,Undefined,CYTOSOL
O60264	SMARCA5 SNF2H WCRF135	SMCA5_HUMAN	unknown	SWI/SNF-related matrix-associated actin-dependent regulator of chromatin subfamily A member 5 (SWI/SNF-related matrix-associated actin-dependent regulator of chromatin A5) (EC 3.6.4.-) (Sucrose nonfermenting protein 2 homolog) (hSNF2H)	Helicase that possesses intrinsic ATP-dependent nucleosome-remodeling activity. Complexes containing SMARCA5 are capable of forming ordered nucleosome arrays on chromatin; this may require intact histone H4 tails. Also required for replication of pericentric heterochromatin in S-phase specifically in conjunction with BAZ1A. Probably plays a role in repression of polI dependent transcription of th…	-35.3581	16.09	NUCLEUS	NUCLEUS,NUCLEUS,NUCLEUS
O60271	SPAG9 HSS KIAA0516 MAPK8IP4 SYD1 HLC6	JIP4_HUMAN	unknown	C-Jun-amino-terminal kinase-interacting protein 4 (JIP-4) (JNK-interacting protein 4) (Cancer/testis antigen 89) (CT89) (Human lung cancer oncogene 6 protein) (HLC-6) (JNK-associated leucine-zipper protein) (JLP) (Mitogen-activated protein kinase 8-interacting protein 4) (Proliferation-inducing protein 6) (Protein highly expressed in testis) (PHET) (Sperm surface protein) (Sperm-associated antige…	The JNK-interacting protein (JIP) group of scaffold proteins selectively mediates JNK signaling by aggregating specific components of the MAPK cascade to form a functional JNK signaling module (PubMed:14743216). Regulates lysosomal positioning by acting as an adapter protein which links PIP4P1-positive lysosomes to the dynein-dynactin complex (PubMed:29146937). Assists PIKFYVE selective functiona…	-17.5797	8.74527	Undefined	NUCLEUS,Undefined,NUCLEOPLASM-2
O60282	KIF5C KIAA0531 NKHC2	KIF5C_HUMAN	unknown	Kinesin heavy chain isoform 5C (Kinesin heavy chain neuron-specific 2)	Involved in synaptic transmission (PubMed:24812067). Mediates dendritic trafficking of mRNAs (By similarity). Kinesin is a microtubule-associated force-producing protein that may play a role in organelle transport. Required for anterograde axonal transportation of MAPK8IP3/JIP3 which is essential for MAPK8IP3/JIP3 function in axon elongation (By similarity). {ECO:0000250|UniProtKB:P28738, ECO:000…	10.2484	18.3559	PROTEIN COMPLEX	PROTEIN COMPLEX,PROTEIN COMPLEX,PROTEIN COMPLEX
O60287	URB1 C21orf108 KIAA0539 NOP254 NPA1	NPA1P_HUMAN	unknown	Nucleolar pre-ribosomal-associated protein 1 (Nucleolar protein 254 kDa) (URB1 ribosome biogenesis 1 homolog)		-36.3798	18.4916	NUCLEUS	NUCLEUS,NUCLEUS,NUCLEUS
O60291	MGRN1 KIAA0544 RNF156	MGRN1_HUMAN	unknown	E3 ubiquitin-protein ligase MGRN1 (EC 2.3.2.27) (Mahogunin RING finger protein 1) (RING finger protein 156) (RING-type E3 ubiquitin transferase MGRN1)	E3 ubiquitin-protein ligase. Mediates monoubiquitination at multiple sites of TSG101 in the presence of UBE2D1, but not of UBE2G1, nor UBE2H. Plays a role in the regulation of endosome-to-lysosome trafficking. Impairs MC1R- and MC4R-signaling by competing with GNAS-binding to MCRs and inhibiting agonist-induced cAMP production. Does not inhibit ADRB2-signaling. Does not promote MC1R ubiquitinatio…	-10.1214	-32.762	Undefined	PM,ER,ER
O60293	ZFC3H1 CCDC131 KIAA0546 PSRC2	ZC3H1_HUMAN	unknown	Zinc finger C3H1 domain-containing protein (Coiled-coil domain-containing protein 131) (Proline/serine-rich coiled-coil protein 2)	Subunit of the trimeric poly(A) tail exosome targeting (PAXT) complex, a complex that directs a subset of long and polyadenylated poly(A) RNAs for exosomal degradation. The RNA exosome is fundamental for the degradation of RNA in eukaryotic nuclei. Substrate targeting is facilitated by its cofactor MTREX, which links to RNA-binding protein adapters. {ECO:0000269|PubMed:27871484}.	6.45569	18.7839	NUCLEOPLASM-2	Undefined,NUCLEOPLASM-2,Undefined
O60294	LCMT2 KIAA0547 TYW4	TYW4_HUMAN	unknown	tRNA wybutosine-synthesizing protein 4 (tRNA yW-synthesizing protein 4) (EC 2.1.1.290) (EC 2.3.1.231) (Leucine carboxyl methyltransferase 2) (tRNA(Phe) (7-(3-amino-3-(methoxycarbonyl)propyl)wyosine(37)-N)-methoxycarbonyltransferase) (tRNA(Phe) (7-(3-amino-3-carboxypropyl)wyosine(37)-O)-methyltransferase)	Probable S-adenosyl-L-methionine-dependent methyltransferase that acts as a component of the wybutosine biosynthesis pathway. Wybutosine is a hyper modified guanosine with a tricyclic base found at the 3'-position adjacent to the anticodon of eukaryotic phenylalanine tRNA (By similarity). May methylate the carboxyl group of leucine residues to form alpha-leucine ester residues. {ECO:0000250}.	24.2254	4.25373	Undefined	NUCLEOPLASM-1,CYTOSOL,CYTOSOL
O60306	AQR KIAA0560	AQR_HUMAN	unknown	RNA helicase aquarius (EC 3.6.4.13) (Intron-binding protein of 160 kDa) (IBP160)	Involved in pre-mRNA splicing as component of the spliceosome (PubMed:11991638, PubMed:25599396, PubMed:28502770, PubMed:28076346). Intron-binding spliceosomal protein required to link pre-mRNA splicing and snoRNP (small nucleolar ribonucleoprotein) biogenesis (PubMed:16949364). Plays a key role in position-dependent assembly of intron-encoded box C/D small snoRNP, splicing being required for sno…	-12.6903	28.5978	NUCLEOPLASM-2	NUCLEOPLASM-2,NUCLEOPLASM-2,NUCLEOPLASM-2
O60313	OPA1 KIAA0567	OPA1_HUMAN	MITOCHONDRIA	Dynamin-like 120 kDa protein, mitochondrial (EC 3.6.5.5) (Optic atrophy protein 1) [Cleaved into: Dynamin-like 120 kDa protein, form S1]	Dynamin-related GTPase that is essential for normal mitochondrial morphology by regulating the equilibrium between mitochondrial fusion and mitochondrial fission (PubMed:16778770, PubMed:17709429, PubMed:20185555, PubMed:24616225, PubMed:28746876). Coexpression of isoform 1 with shorter alternative products is required for optimal activity in promoting mitochondrial fusion (PubMed:17709429). Bind…	-37.7176	-7.51751
O60318	MCM3AP GANP KIAA0572 MAP80	GANP_HUMAN	unknown	Germinal-center associated nuclear protein (GANP) (EC 2.3.1.48) (80 kDa MCM3-associated protein) (MCM3 acetylating protein) (MCM3AP) (EC 2.3.1.-) (MCM3 acetyltransferase)	[Isoform GANP]: As a component of the TREX-2 complex, involved in the export of mRNAs to the cytoplasm through the nuclear pores (PubMed:20005110, PubMed:20384790, PubMed:23591820, PubMed:22307388). Through the acetylation of histones, affects the assembly of nucleosomes at immunoglobulin variable region genes and promotes the recruitment and positioning of transcription complex to favor DNA cyto…	0.810723	31.1647	PROTEIN COMPLEX	PROTEIN COMPLEX,PROTEIN COMPLEX,PROTEIN COMPLEX
O60333	KIF1B KIAA0591 KIAA1448	KIF1B_HUMAN	unknown	Kinesin-like protein KIF1B (Klp)	Motor for anterograde transport of mitochondria. Has a microtubule plus end-directed motility. Isoform 2 is required for induction of neuronal apoptosis. {ECO:0000269|PubMed:18334619}.; Isoform 1 mediates the transport of synaptic vesicles in neuronal cells. {ECO:0000250|UniProtKB:O88658}.	10.2278	19.0765	PROTEIN COMPLEX	PROTEIN COMPLEX,PROTEIN COMPLEX,PROTEIN COMPLEX
O60341	KDM1A AOF2 KDM1 KIAA0601 LSD1	KDM1A_HUMAN	unknown	Lysine-specific histone demethylase 1A (EC 1.14.99.66) (BRAF35-HDAC complex protein BHC110) (Flavin-containing amine oxidase domain-containing protein 2) ([histone H3]-dimethyl-L-lysine(4) FAD-dependent demethylase 1A)	Histone demethylase that can demethylate both 'Lys-4' (H3K4me) and 'Lys-9' (H3K9me) of histone H3, thereby acting as a coactivator or a corepressor, depending on the context (PubMed:15620353, PubMed:15811342, PubMed:16140033, PubMed:16079794, PubMed:16079795, PubMed:16223729). Acts by oxidizing the substrate by FAD to generate the corresponding imine that is subsequently hydrolyzed (PubMed:156203…	6.12759	29.5609	PROTEIN COMPLEX	PROTEIN COMPLEX,PROTEIN COMPLEX,PROTEIN COMPLEX
O60343	TBC1D4 AS160 KIAA0603	TBCD4_HUMAN	unknown	TBC1 domain family member 4 (Akt substrate of 160 kDa) (AS160)	May act as a GTPase-activating protein for RAB2A, RAB8A, RAB10 and RAB14. Isoform 2 promotes insulin-induced glucose transporter SLC2A4/GLUT4 translocation at the plasma membrane, thus increasing glucose uptake. {ECO:0000269|PubMed:15971998, ECO:0000269|PubMed:18771725, ECO:0000269|PubMed:22908308}.	-4.52121	33.2032	Undefined	NUCLEOPLASM-2,PROTEIN COMPLEX,NUCLEOPLASM-2
O60353	FZD6	FZD6_HUMAN	unknown	Frizzled-6 (Fz-6) (hFz6)	Receptor for Wnt proteins. Most of frizzled receptors are coupled to the beta-catenin canonical signaling pathway, which leads to the activation of disheveled proteins, inhibition of GSK-3 kinase, nuclear accumulation of beta-catenin and activation of Wnt target genes. A second signaling pathway involving PKC and calcium fluxes has been seen for some family members, but it is not yet clear if it …	-20.2625	-24.8085	ER	ER,Undefined,Undefined
O60427	FADS1 FADSD5	FADS1_HUMAN	unknown	Acyl-CoA (8-3)-desaturase (EC 1.14.19.44) (Delta(5) fatty acid desaturase) (D5D) (Delta(5) desaturase) (Delta-5 desaturase) (Fatty acid desaturase 1)	[Isoform 1]: Acts as a front-end fatty acyl-coenzyme A (CoA) desaturase that introduces a cis double bond at carbon 5 located between a preexisting double bond and the carboxyl end of the fatty acyl chain. Involved in biosynthesis of highly unsaturated fatty acids (HUFA) from the essential polyunsaturated fatty acids (PUFA) linoleic acid (LA) (18:2n-6) and alpha-linolenic acid (ALA) (18:3n-3) pre…	-9.70263	-32.7712	PM	PM,PM,Undefined
O60443	GSDME DFNA5 ICERE1	GSDME_HUMAN	unknown	Gasdermin-E (Inversely correlated with estrogen receptor expression 1) (ICERE-1) (Non-syndromic hearing impairment protein 5) [Cleaved into: Gasdermin-E, N-terminal (GSDME-NT); Gasdermin-E, C-terminal (GSDME-CT)]	[Gasdermin-E]: Precursor of a pore-forming protein that converts non-inflammatory apoptosis to pyroptosis (PubMed:27281216, PubMed:28459430). This form constitutes the precursor of the pore-forming protein: upon cleavage, the released N-terminal moiety (Gasdermin-E, N-terminal) binds to membranes and forms pores, triggering pyroptosis (PubMed:28459430). {ECO:0000269|PubMed:27281216, ECO:0000269|P…	-0.424417	4.491	Undefined	CYTOSOL,NUCLEOPLASM-2,PROTEIN COMPLEX
O60476	MAN1A2 MAN1B	MA1A2_HUMAN	GOLGI	Mannosyl-oligosaccharide 1,2-alpha-mannosidase IB (EC 3.2.1.113) (Mannosidase alpha class 1A member 2) (Processing alpha-1,2-mannosidase IB) (Alpha-1,2-mannosidase IB)	Involved in the maturation of Asn-linked oligosaccharides. Progressively trim alpha-1,2-linked mannose residues from Man(9)GlcNAc(2) to produce Man(5)GlcNAc(2).	11.6611	-40.0087
O60488	ACSL4 ACS4 FACL4 LACS4	ACSL4_HUMAN	unknown	Long-chain-fatty-acid--CoA ligase 4 (EC 6.2.1.3) (Arachidonate--CoA ligase) (EC 6.2.1.15) (Long-chain acyl-CoA synthetase 4) (LACS 4)	Catalyzes the conversion of long-chain fatty acids to their active form acyl-CoA for both synthesis of cellular lipids, and degradation via beta-oxidation (PubMed:24269233, PubMed:22633490, PubMed:21242590). Preferentially activates arachidonate and eicosapentaenoate as substrates (PubMed:21242590). Preferentially activates 8,9-EET > 14,15-EET > 5,6-EET > 11,12-EET. Modulates glucose-stimulated i…	1.04282	-20.4477	Undefined	Undefined,Undefined,Undefined
O60493	SNX3	SNX3_HUMAN	unknown	Sorting nexin-3 (Protein SDP3)	Phosphoinositide-binding protein required for multivesicular body formation. Specifically binds phosphatidylinositol 3-phosphate (PtdIns(P3)). Also can bind phosphatidylinositol 4-phosphate (PtdIns(P4)), phosphatidylinositol 5-phosphate (PtdIns(P5)) and phosphatidylinositol 3,5-biphosphate (PtdIns(3,5)P2) (By similarity). Plays a role in protein transport between cellular compartments. Together w…	10.2548	-22.0769	Undefined	Undefined,Undefined,Undefined
O60499	STX10 SYN10	STX10_HUMAN	unknown	Syntaxin-10 (Syn10)	SNARE involved in vesicular transport from the late endosomes to the trans-Golgi network. {ECO:0000269|PubMed:18195106}.	20.7236	-34.7022	GOLGI	GOLGI,GOLGI,GOLGI
O60502	OGA HEXC KIAA0679 MEA5 MGEA5	OGA_HUMAN	unknown	Protein O-GlcNAcase (OGA) (EC 3.2.1.169) (Beta-N-acetylglucosaminidase) (Beta-N-acetylhexosaminidase) (Beta-hexosaminidase) (Meningioma-expressed antigen 5) (N-acetyl-beta-D-glucosaminidase) (N-acetyl-beta-glucosaminidase) (Nuclear cytoplasmic O-GlcNAcase and acetyltransferase) (NCOAT)	[Isoform 1]: Cleaves GlcNAc but not GalNAc from O-glycosylated proteins. Can use p-nitrophenyl-beta-GlcNAc and 4-methylumbelliferone-GlcNAc as substrates but not p-nitrophenyl-beta-GalNAc or p-nitrophenyl-alpha-GlcNAc (in vitro) (PubMed:11148210). Does not bind acetyl-CoA and does not have histone acetyltransferase activity (PubMed:24088714). {ECO:0000269|PubMed:11148210, ECO:0000269|PubMed:11788…	-17.1069	8.56139	NUCLEOPLASM-2	Undefined,NUCLEOPLASM-2,NUCLEOPLASM-2
O60504	SORBS3 SCAM1	VINEX_HUMAN	unknown	Vinexin (SH3-containing adapter molecule 1) (SCAM-1) (Sorbin and SH3 domain-containing protein 3)	Vinexin alpha isoform promotes up-regulation of actin stress fiber formation. Vinexin beta isoform plays a role in cell spreading and enhances the activation of JNK/SAPK in response to EGF stimulation by using its third SH3 domain.	23.8766	-6.6643	CYTOSOL	CYTOSOL,Undefined,CYTOSOL
O60506	SYNCRIP HNRPQ NSAP1	HNRPQ_HUMAN	unknown	Heterogeneous nuclear ribonucleoprotein Q (hnRNP Q) (Glycine- and tyrosine-rich RNA-binding protein) (GRY-RBP) (NS1-associated protein 1) (Synaptotagmin-binding, cytoplasmic RNA-interacting protein)	Heterogenous nuclear ribonucleoprotein (hnRNP) implicated in mRNA processing mechanisms. Component of the CRD-mediated complex that promotes MYC mRNA stability. Isoform 1, isoform 2 and isoform 3 are associated in vitro with pre-mRNA, splicing intermediates and mature mRNA protein complexes. Isoform 1 binds to apoB mRNA AU-rich sequences. Isoform 1 is part of the APOB mRNA editosome complex and m…	1.69463	19.4037	Undefined	Undefined,Undefined,Undefined
O60507	TPST1	TPST1_HUMAN	GOLGI	Protein-tyrosine sulfotransferase 1 (EC 2.8.2.20) (Tyrosylprotein sulfotransferase 1) (TPST-1)	Catalyzes the O-sulfation of tyrosine residues within acidic motifs of polypeptides, using 3'-phosphoadenylyl sulfate (PAPS) as cosubstrate. {ECO:0000269|PubMed:28821720, ECO:0000269|PubMed:9501187, ECO:0000269|PubMed:9733778}.	8.86237	-36.0422
O60508	CDC40 EHB3 PRP17 PRPF17	PRP17_HUMAN	NUCLEUS	Pre-mRNA-processing factor 17 (Cell division cycle 40 homolog) (EH-binding protein 3) (Ehb3) (PRP17 homolog) (hPRP17)	Required for pre-mRNA splicing as component of the activated spliceosome. {ECO:0000269|PubMed:28076346, ECO:0000269|PubMed:28502770, ECO:0000269|PubMed:29301961, ECO:0000269|PubMed:29360106, ECO:0000269|PubMed:29361316, ECO:0000269|PubMed:30705154, ECO:0000269|PubMed:9830021}.	-22.1649	19.9711
O60513	B4GALT4 UNQ552/PRO1109	B4GT4_HUMAN	GOLGI	Beta-1,4-galactosyltransferase 4 (Beta-1,4-GalTase 4) (Beta4Gal-T4) (b4Gal-T4) (EC 2.4.1.-) (Beta-N-acetylglucosaminyl-glycolipid beta-1,4-galactosyltransferase) (Lactotriaosylceramide beta-1,4-galactosyltransferase) (EC 2.4.1.275) (N-acetyllactosamine synthase) (EC 2.4.1.90) (Nal synthase) (UDP-Gal:beta-GlcNAc beta-1,4-galactosyltransferase 4) (UDP-galactose:beta-N-acetylglucosamine beta-1,4-gal…	Responsible for the synthesis of complex-type N-linked oligosaccharides in many glycoproteins as well as the carbohydrate moieties of glycolipids. {ECO:0000269|PubMed:9792633}.	18.1128	-35.4088
O60518	RANBP6	RNBP6_HUMAN	unknown	Ran-binding protein 6 (RanBP6)	May function in nuclear protein import as nuclear transport receptor.	-7.18206	-13.2198	Undefined	Undefined,Undefined,Undefined
O60524	NEMF SDCCAG1	NEMF_HUMAN	unknown	Nuclear export mediator factor NEMF (Antigen NY-CO-1) (Serologically defined colon cancer antigen 1)	Component of the ribosome quality control complex (RQC), a ribosome-associated complex that mediates ubiquitination and extraction of incompletely synthesized nascent chains for proteasomal degradation. NEMF is responsible for selective recognition of stalled 60S subunits by recognizing an exposed, nascent chain-conjugated tRNA moiety. NEMF is important for the stable association of LTN1 to the c…	4.45655	18.1114	NUCLEOPLASM-2	Undefined,NUCLEOPLASM-2,Undefined
O60547	GMDS	GMDS_HUMAN	unknown	GDP-mannose 4,6 dehydratase (EC 4.2.1.47) (GDP-D-mannose dehydratase) (GMD)	Catalyzes the conversion of GDP-D-mannose to GDP-4-dehydro-6-deoxy-D-mannose.	35.0197	2.83559	Undefined	NUCLEOPLASM-1,NUCLEOPLASM-1,CYTOSOL
O60551	NMT2	NMT2_HUMAN	unknown	Glycylpeptide N-tetradecanoyltransferase 2 (EC 2.3.1.97) (Myristoyl-CoA:protein N-myristoyltransferase 2) (NMT 2) (Peptide N-myristoyltransferase 2) (Type II N-myristoyltransferase)	Adds a myristoyl group to the N-terminal glycine residue of certain cellular and viral proteins. {ECO:0000269|PubMed:25255805, ECO:0000269|PubMed:9506952}.	7.17459	15.3083	PROTEIN COMPLEX	Undefined,Undefined,PROTEIN COMPLEX
O60563	CCNT1	CCNT1_HUMAN	unknown	Cyclin-T1 (CycT1) (Cyclin-T)	Regulatory subunit of the cyclin-dependent kinase pair (CDK9/cyclin-T1) complex, also called positive transcription elongation factor B (P-TEFb), which is proposed to facilitate the transition from abortive to productive elongation by phosphorylating the CTD (C-terminal domain) of the large subunit of RNA polymerase II (RNA Pol II). {ECO:0000269|PubMed:16109376, ECO:0000269|PubMed:16109377}.; (Mi…	4.36006	29.9067	PROTEIN COMPLEX	PROTEIN COMPLEX,Undefined,PROTEIN COMPLEX
O60566	BUB1B BUBR1 MAD3L SSK1	BUB1B_HUMAN	unknown	Mitotic checkpoint serine/threonine-protein kinase BUB1 beta (EC 2.7.11.1) (MAD3/BUB1-related protein kinase) (hBUBR1) (Mitotic checkpoint kinase MAD3L) (Protein SSK1)	Essential component of the mitotic checkpoint. Required for normal mitosis progression. The mitotic checkpoint delays anaphase until all chromosomes are properly attached to the mitotic spindle. One of its checkpoint functions is to inhibit the activity of the anaphase-promoting complex/cyclosome (APC/C) by blocking the binding of CDC20 to APC/C, independently of its kinase activity. The other is…	15.2854	17.0019	Undefined	PROTEIN COMPLEX,CYTOSOL,PROTEIN COMPLEX
O60568	PLOD3	PLOD3_HUMAN	ER	Multifunctional procollagen lysine hydroxylase and glycosyltransferase LH3 [Includes: Procollagen-lysine,2-oxoglutarate 5-dioxygenase 3 (EC 1.14.11.4) (Lysyl hydroxylase 3) (LH3); Procollagen glycosyltransferase (EC 2.4.1.50) (EC 2.4.1.66) (Galactosylhydroxylysine-glucosyltransferase) (Procollagen galactosyltransferase) (Procollagen glucosyltransferase)]	Multifunctional enzyme that catalyzes a series of essential post-translational modifications on Lys residues in procollagen (PubMed:11956192, PubMed:12475640, PubMed:18298658, PubMed:30089812, PubMed:18834968). Plays a redundant role in catalyzing the formation of hydroxylysine residues in -Xaa-Lys-Gly- sequences in collagens (PubMed:9582318, PubMed:9724729, PubMed:11956192, PubMed:12475640, PubM…	-24.9212	-16.3889
O60573	EIF4E2 EIF4EL3	IF4E2_HUMAN	unknown	Eukaryotic translation initiation factor 4E type 2 (eIF-4E type 2) (eIF4E type 2) (Eukaryotic translation initiation factor 4E homologous protein) (Eukaryotic translation initiation factor 4E-like 3) (eIF4E-like protein 4E-LP) (mRNA cap-binding protein 4EHP) (h4EHP) (mRNA cap-binding protein type 3)	Recognizes and binds the 7-methylguanosine-containing mRNA cap during an early step in the initiation (PubMed:17368478, PubMed:25624349, PubMed:9582349). Acts as a repressor of translation initiation (PubMed:22751931). In contrast to EIF4E, it is unable to bind eIF4G (EIF4G1, EIF4G2 or EIF4G3), suggesting that it acts by competing with EIF4E and block assembly of eIF4F at the cap (By similarity).…	33.7005	11.6335	Undefined	NUCLEOPLASM-1,Undefined,CYTOSOL
O60610	DIAPH1 DIAP1	DIAP1_HUMAN	unknown	Protein diaphanous homolog 1 (Diaphanous-related formin-1) (DRF1)	Actin nucleation and elongation factor required for the assembly of F-actin structures, such as actin cables and stress fibers (By similarity). Binds to the barbed end of the actin filament and slows down actin polymerization and depolymerization (By similarity). Required for cytokinesis, and transcriptional activation of the serum response factor (By similarity). DFR proteins couple Rho and Src …	-6.65047	20.139	NUCLEOPLASM-2	NUCLEOPLASM-2,NUCLEOPLASM-2,NUCLEOPLASM-2
O60613	SELENOF SEP15	SEP15_HUMAN	unknown	Selenoprotein F (15 kDa selenoprotein)	May be involved in redox reactions associated with the formation of disulfide bonds (By similarity). May contribute to the quality control of protein folding in the endoplasmic reticulum (PubMed:24415556). May regulate protein folding by enhancing the catalytic activity of UGGT1/UGCGL1 and UGGT2/UGCGL2 (PubMed:24415556). {ECO:0000250|UniProtKB:Q923V8, ECO:0000269|PubMed:24415556}.	-22.6659	-13.7593	Undefined	PEROXISOME,PEROXISOME,MITOCHONDRIA
O60645	EXOC3 SEC6 SEC6L1	EXOC3_HUMAN	unknown	Exocyst complex component 3 (Exocyst complex component Sec6)	Component of the exocyst complex involved in the docking of exocytic vesicles with fusion sites on the plasma membrane.	2.0393	-13.2773	Undefined	Undefined,Undefined,Undefined
O60664	PLIN3 M6PRBP1 TIP47	PLIN3_HUMAN	unknown	Perilipin-3 (47 kDa mannose 6-phosphate receptor-binding protein) (47 kDa MPR-binding protein) (Cargo selection protein TIP47) (Mannose-6-phosphate receptor-binding protein 1) (Placental protein 17) (PP17)	Required for the transport of mannose 6-phosphate receptors (MPR) from endosomes to the trans-Golgi network. {ECO:0000269|PubMed:9590177}.	-7.55509	-1.9695	NUCLEOPLASM-2	Undefined,NUCLEOPLASM-2,Undefined
O60671	RAD1 REC1	RAD1_HUMAN	unknown	Cell cycle checkpoint protein RAD1 (hRAD1) (EC 3.1.11.2) (DNA repair exonuclease rad1 homolog) (Rad1-like DNA damage checkpoint protein)	Component of the 9-1-1 cell-cycle checkpoint response complex that plays a major role in DNA repair (PubMed:10846170, PubMed:10884395). The 9-1-1 complex is recruited to DNA lesion upon damage by the RAD17-replication factor C (RFC) clamp loader complex (PubMed:12578958). Acts then as a sliding clamp platform on DNA for several proteins involved in long-patch base excision repair (LP-BER) (PubMed…	-3.18236	10.2358	NUCLEOPLASM-2	Undefined,NUCLEOPLASM-2,Undefined
O60678	PRMT3 HRMT1L3	ANM3_HUMAN	unknown	Protein arginine N-methyltransferase 3 (EC 2.1.1.-) (Heterogeneous nuclear ribonucleoprotein methyltransferase-like protein 3)	Methylates (mono and asymmetric dimethylation) the guanidino nitrogens of arginyl residues in some proteins.	39.4008	8.28475	Undefined	NUCLEOPLASM-1,NUCLEOPLASM-1,CYTOSOL
O60684	KPNA6 IPOA7	IMA7_HUMAN	unknown	Importin subunit alpha-7 (Karyopherin subunit alpha-6)	Functions in nuclear protein import as an adapter protein for nuclear receptor KPNB1. Binds specifically and directly to substrates containing either a simple or bipartite NLS motif. Docking of the importin/substrate complex to the nuclear pore complex (NPC) is mediated by KPNB1 through binding to nucleoporin FxFG repeats and the complex is subsequently translocated through the pore by an energy …	1.50433	17.5853	PROTEIN COMPLEX	Undefined,Undefined,PROTEIN COMPLEX
O60701	UGDH	UGDH_HUMAN	unknown	UDP-glucose 6-dehydrogenase (UDP-Glc dehydrogenase) (UDP-GlcDH) (UDPGDH) (EC 1.1.1.22)	Catalyzes the formation of UDP-alpha-D-glucuronate, a constituent of complex glycosaminoglycans (PubMed:21961565, PubMed:21502315, PubMed:23106432, PubMed:22123821, PubMed:25478983, PubMed:27966912, PubMed:30420606, PubMed:30457329). Required for the biosynthesis of chondroitin sulfate and heparan sulfate. Required for embryonic development via its role in the biosynthesis of glycosaminoglycans (…	40.2388	5.49407	NUCLEOPLASM-1	NUCLEOPLASM-1,NUCLEOPLASM-1,NUCLEOPLASM-1
O60704	TPST2	TPST2_HUMAN	unknown	Protein-tyrosine sulfotransferase 2 (EC 2.8.2.20) (Tyrosylprotein sulfotransferase 2) (TPST-2)	Catalyzes the O-sulfation of tyrosine residues within acidic motifs of polypeptides, using 3'-phosphoadenylyl sulfate (PAPS) as cosubstrate. {ECO:0000269|PubMed:9733778}.	7.08653	-37.5016	Undefined	GOLGI,MITOCHONDRIA,Undefined
O60716	CTNND1 KIAA0384	CTND1_HUMAN	unknown	Catenin delta-1 (Cadherin-associated Src substrate) (CAS) (p120 catenin) (p120(ctn)) (p120(cas))	Key regulator of cell-cell adhesion that associates with and regulates the cell adhesion properties of both C-, E- and N-cadherins, being critical for their surface stability (PubMed:14610055, PubMed:20371349). Beside cell-cell adhesion, regulates gene transcription through several transcription factors including ZBTB33/Kaiso2 and GLIS2, and the activity of Rho family GTPases and downstream cytos…	-20.2276	-30.541	Undefined	ER,PM,ER
O60732	MAGEC1	MAGC1_HUMAN	unknown	Melanoma-associated antigen C1 (Cancer/testis antigen 7.1) (CT7.1) (MAGE-C1 antigen)		-9.54835	5.02011	NUCLEOPLASM-2	Undefined,NUCLEOPLASM-2,NUCLEOPLASM-2
O60749	SNX2 TRG9	SNX2_HUMAN	unknown	Sorting nexin-2 (Transformation-related gene 9 protein) (TRG-9)	Involved in several stages of intracellular trafficking. Interacts with membranes containing phosphatidylinositol 3-phosphate (PtdIns(3P)) or phosphatidylinositol 3,5-bisphosphate (PtdIns(3,5)P2) (PubMed:16179610). Acts in part as component of the retromer membrane-deforming SNX-BAR subcomplex (PubMed:17101778). The SNX-BAR retromer mediates retrograde transport of cargo proteins from endosomes t…	10.1576	-23.0182	Undefined	Undefined,Undefined,Undefined	Highly confident	2	1,3
O60762	DPM1	DPM1_HUMAN	ER	Dolichol-phosphate mannosyltransferase subunit 1 (EC 2.4.1.83) (Dolichol-phosphate mannose synthase subunit 1) (DPM synthase subunit 1) (Dolichyl-phosphate beta-D-mannosyltransferase subunit 1) (Mannose-P-dolichol synthase subunit 1) (MPD synthase subunit 1)	Transfers mannose from GDP-mannose to dolichol monophosphate to form dolichol phosphate mannose (Dol-P-Man) which is the mannosyl donor in pathways leading to N-glycosylation, glycosyl phosphatidylinositol membrane anchoring, and O-mannosylation of proteins; catalytic subunit of the dolichol-phosphate mannose (DPM) synthase complex.	2.1338	-44.2474
O60763	USO1 VDP	USO1_HUMAN	unknown	General vesicular transport factor p115 (Protein USO1 homolog) (Transcytosis-associated protein) (TAP) (Vesicle-docking protein)	General vesicular transport factor required for intercisternal transport in the Golgi stack; it is required for transcytotic fusion and/or subsequent binding of the vesicles to the target membrane. May well act as a vesicular anchor by interacting with the target membrane and holding the vesicular and target membranes in proximity. {ECO:0000250|UniProtKB:P41542}.	-5.48458	21.4328	NUCLEOPLASM-2	NUCLEOPLASM-2,NUCLEOPLASM-2,NUCLEOPLASM-2
O60784	TOM1	TOM1_HUMAN	unknown	Target of Myb protein 1	May be involved in intracellular trafficking. Probable association with membranes.	8.58466	-21.2187	Undefined	Undefined,Undefined,Undefined	Highly confident	2	1,3
O60825	PFKFB2	F262_HUMAN	unknown	6-phosphofructo-2-kinase/fructose-2,6-bisphosphatase 2 (6PF-2-K/Fru-2,6-P2ase 2) (PFK/FBPase 2) (6PF-2-K/Fru-2,6-P2ase heart-type isozyme) [Includes: 6-phosphofructo-2-kinase (EC 2.7.1.105); Fructose-2,6-bisphosphatase (EC 3.1.3.46)]	Synthesis and degradation of fructose 2,6-bisphosphate.	22.5906	23.4773	CYTOSOL	Undefined,CYTOSOL,CYTOSOL
O60826	CCDC22 CXorf37 JM1	CCD22_HUMAN	unknown	Coiled-coil domain-containing protein 22	Involved in regulation of NF-kappa-B signaling. Promotes ubiquitination of I-kappa-B-kinase subunit IKBKB and its subsequent proteasomal degradation leading to NF-kappa-B activation; the function may involve association with COMMD8 and a CUL1-dependent E3 ubiquitin ligase complex. May down-regulate NF-kappa-B activity via association with COMMD1 and involving a CUL2-dependent E3 ubiquitin ligase …	21.3996	32.7434	CYTOSOL	Undefined,CYTOSOL,CYTOSOL
O60828	PQBP1 NPW38 JM26	PQBP1_HUMAN	unknown	Polyglutamine-binding protein 1 (PQBP-1) (38 kDa nuclear protein containing a WW domain) (Npw38) (Polyglutamine tract-binding protein 1)	Intrinsically disordered protein that acts as a scaffold, and which is involved in different processes, such as pre-mRNA splicing, transcription regulation, innate immunity and neuron development (PubMed:10198427, PubMed:10332029, PubMed:12062018, PubMed:20410308, PubMed:23512658). Interacts with splicing-related factors via the intrinsically disordered region and regulates alternative splicing o…	0.132498	7.43337	Undefined	CYTOSOL,NUCLEOPLASM-2,PROTEIN COMPLEX
O60830	TIMM17B TIM17B JM3	TI17B_HUMAN	MITOCHONDRIA	Mitochondrial import inner membrane translocase subunit Tim17-B	Essential component of the TIM23 complex, a complex that mediates the translocation of transit peptide-containing proteins across the mitochondrial inner membrane.	-36.4609	2.60478
O60832	DKC1 NOLA4	DKC1_HUMAN	unknown	H/ACA ribonucleoprotein complex subunit DKC1 (EC 5.4.99.-) (CBF5 homolog) (Dyskerin) (Nopp140-associated protein of 57 kDa) (Nucleolar protein NAP57) (Nucleolar protein family A member 4) (snoRNP protein DKC1)	[Isoform 1]: Catalytic subunit of H/ACA small nucleolar ribonucleoprotein (H/ACA snoRNP) complex, which catalyzes pseudouridylation of rRNA (PubMed:25219674). This involves the isomerization of uridine such that the ribose is subsequently attached to C5, instead of the normal N1 (PubMed:25219674). Each rRNA can contain up to 100 pseudouridine ('psi') residues, which may serve to stabilize the con…	-28.4635	13.2627	NUCLEUS	NUCLEUS,NUCLEUS,NUCLEUS
O60841	EIF5B IF2 KIAA0741	IF2P_HUMAN	unknown	Eukaryotic translation initiation factor 5B (eIF-5B) (EC 3.6.5.3) (Translation initiation factor IF-2)	Plays a role in translation initiation. Translational GTPase that catalyzes the joining of the 40S and 60S subunits to form the 80S initiation complex with the initiator methionine-tRNA in the P-site base paired to the start codon. GTP binding and hydrolysis induces conformational changes in the enzyme that renders it active for productive interactions with the ribosome. The release of the enzyme…	-15.0458	2.09797	Undefined	Undefined,Undefined,Undefined
O60869	EDF1	EDF1_HUMAN	unknown	Endothelial differentiation-related factor 1 (EDF-1) (Multiprotein-bridging factor 1) (MBF1)	Transcriptional coactivator stimulating NR5A1 and ligand-dependent NR1H3/LXRA and PPARG transcriptional activities. Enhances the DNA-binding activity of ATF1, ATF2, CREB1 and NR5A1. Regulates nitric oxid synthase activity probably by sequestering calmodulin in the cytoplasm. May function in endothelial cells differentiation, hormone-induced cardiomyocytes hypertrophy and lipid metabolism. {ECO:00…	-0.599171	-2.80978	Undefined	Undefined,CYTOSOL,RIBOSOME
O60870	KIN BTCD KIN17	KIN17_HUMAN	unknown	DNA/RNA-binding protein KIN17 (Binding to curved DNA) (KIN, antigenic determinant of recA protein homolog)	Involved in DNA replication and the cellular response to DNA damage. May participate in DNA replication factories and create a bridge between DNA replication and repair mediated by high molecular weight complexes. May play a role in illegitimate recombination and regulation of gene expression. May participate in mRNA processing. Binds, in vitro, to double-stranded DNA. Also shown to bind preferen…	-13.0788	10.9665	Undefined	CYTOSOL,NUCLEOPLASM-2,NUCLEOPLASM-2
O60879	DIAPH2 DIA	DIAP2_HUMAN	unknown	Protein diaphanous homolog 2 (Diaphanous-related formin-2) (DRF2)	Could be involved in oogenesis. Involved in the regulation of endosome dynamics. Implicated in a novel signal transduction pathway, in which isoform 3 and CSK are sequentially activated by RHOD to regulate the motility of early endosomes through interactions with the actin cytoskeleton. {ECO:0000269|PubMed:12577064}.	11.7246	18.8013	PROTEIN COMPLEX	PROTEIN COMPLEX,Undefined,PROTEIN COMPLEX
O60884	DNAJA2 CPR3 HIRIP4	DNJA2_HUMAN	unknown	DnaJ homolog subfamily A member 2 (Cell cycle progression restoration gene 3 protein) (Dnj3) (Dj3) (HIRA-interacting protein 4) (Renal carcinoma antigen NY-REN-14)	Co-chaperone of Hsc70. Stimulates ATP hydrolysis and the folding of unfolded proteins mediated by HSPA1A/B (in vitro) (PubMed:24318877). {ECO:0000269|PubMed:24318877}.	18.1589	7.25132	CYTOSOL	Undefined,CYTOSOL,Undefined
O60885	BRD4 HUNK1	BRD4_HUMAN	unknown	Bromodomain-containing protein 4 (Protein HUNK1)	Chromatin reader protein that recognizes and binds acetylated histones and plays a key role in transmission of epigenetic memory across cell divisions and transcription regulation. Remains associated with acetylated chromatin throughout the entire cell cycle and provides epigenetic memory for postmitotic G1 gene transcription by preserving acetylated chromatin status and maintaining high-order ch…	-10.9061	25.0561	NUCLEOPLASM-2	NUCLEOPLASM-2,NUCLEOPLASM-2,NUCLEOPLASM-2
O60888	CUTA ACHAP C6orf82	CUTA_HUMAN	unknown	Protein CutA (Acetylcholinesterase-associated protein) (Brain acetylcholinesterase putative membrane anchor)	May form part of a complex of membrane proteins attached to acetylcholinesterase (AChE).	-15.2301	8.38329	NUCLEOPLASM-2	Undefined,NUCLEOPLASM-2,NUCLEOPLASM-2
O60907	TBL1X TBL1	TBL1X_HUMAN	unknown	F-box-like/WD repeat-containing protein TBL1X (SMAP55) (Transducin beta-like protein 1X) (Transducin-beta-like protein 1, X-linked)	F-box-like protein involved in the recruitment of the ubiquitin/19S proteasome complex to nuclear receptor-regulated transcription units (PubMed:14980219). Plays an essential role in transcription activation mediated by nuclear receptors. Probably acts as integral component of corepressor complexes that mediates the recruitment of the 19S proteasome complex, leading to the subsequent proteasomal …	17.5418	17.5133	CYTOSOL	Undefined,CYTOSOL,Undefined
O60911	CTSV CATL2 CTSL2 CTSU UNQ268/PRO305	CATL2_HUMAN	LYSOSOME	Cathepsin L2 (EC 3.4.22.43) (Cathepsin U) (Cathepsin V)	Cysteine protease. May have an important role in corneal physiology. {ECO:0000269|PubMed:10029531, ECO:0000269|PubMed:9727401}.	3.54029	-36.2823
O60921	HUS1	HUS1_HUMAN	unknown	Checkpoint protein HUS1 (hHUS1)	Component of the 9-1-1 cell-cycle checkpoint response complex that plays a major role in DNA repair. The 9-1-1 complex is recruited to DNA lesion upon damage by the RAD17-replication factor C (RFC) clamp loader complex. Acts then as a sliding clamp platform on DNA for several proteins involved in long-patch base excision repair (LP-BER). The 9-1-1 complex stimulates DNA polymerase beta (POLB) act…	-1.6243	22.8774	NUCLEOPLASM-2	Undefined,Undefined,NUCLEOPLASM-2
O60934	NBN NBS NBS1 P95	NBN_HUMAN	unknown	Nibrin (Cell cycle regulatory protein p95) (Nijmegen breakage syndrome protein 1)	Component of the MRE11-RAD50-NBN (MRN complex) which plays a critical role in the cellular response to DNA damage and the maintenance of chromosome integrity. The complex is involved in double-strand break (DSB) repair, DNA recombination, maintenance of telomere integrity, cell cycle checkpoint control and meiosis. The complex possesses single-strand endonuclease activity and double-strand-specif…	0.219834	30.366	PROTEIN COMPLEX	PROTEIN COMPLEX,Undefined,PROTEIN COMPLEX
O60942	RNGTT CAP1A	MCE1_HUMAN	unknown	mRNA-capping enzyme (HCAP1) (HCE) [Includes: Polynucleotide 5'-triphosphatase (EC 3.1.3.33) (mRNA 5'-triphosphatase) (TPase); mRNA guanylyltransferase (EC 2.7.7.50) (GTP--RNA guanylyltransferase) (GTase)]	Bifunctional mRNA-capping enzyme exhibiting RNA 5'-triphosphatase activity in the N-terminal part and mRNA guanylyltransferase activity in the C-terminal part. Catalyzes the first two steps of cap formation: by removing the gamma-phosphate from the 5'-triphosphate end of nascent mRNA to yield a diphosphate end, and by transferring the gmp moiety of GTP to the 5'-diphosphate terminus. {ECO:0000269…	28.2294	6.09059	Undefined	NUCLEOPLASM-1,CYTOSOL,CYTOSOL
O75027	ABCB7 ABC7	ABCB7_HUMAN	MITOCHONDRIA	Iron-sulfur clusters transporter ABCB7, mitochondrial (ATP-binding cassette sub-family B member 7, mitochondrial) (ATP-binding cassette transporter 7) (ABC transporter 7 protein)	Exports glutathione-coordinated iron-sulfur clusters such as [2Fe-2S]-(GS)4 cluster from the mitochondria to the cytosol in an ATP dependent manner allowing the assembly of the cytosolic iron-sulfur (Fe/S) cluster-containing proteins, in turns participates in iron homeostasis (PubMed:33157103, PubMed:17192393, PubMed:10196363). Moreover through a functional complex formed of ABCB7, FECH and ABCB1…	-31.5476	-11.6497
O75044	SRGAP2 ARHGAP34 FNBP2 KIAA0456 SRGAP2A	SRGP2_HUMAN	unknown	SLIT-ROBO Rho GTPase-activating protein 2 (srGAP2) (Formin-binding protein 2) (Rho GTPase-activating protein 34)	RAC1 GTPase activating protein (GAP) that binds and deforms membranes, and regulates actin dynamics to regulate cell migration and differentiation. Plays an important role in different aspects of neuronal morphogenesis and migration mainly during development of the cerebral cortex. This includes the biogenesis of neurites, where it is required for both axons and dendrites outgrowth, and the matur…	-0.0950294	-13.3352	RIBOSOME	Undefined,Undefined,RIBOSOME
O75054	IGSF3 EWI3 KIAA0466	IGSF3_HUMAN	unknown	Immunoglobulin superfamily member 3 (IgSF3) (Glu-Trp-Ile EWI motif-containing protein 3) (EWI-3)		-0.402089	-36.246	Undefined	LYSOSOME,LYSOSOME,ER
O75063	FAM20B KIAA0475	XYLK_HUMAN	GOLGI	Glycosaminoglycan xylosylkinase (EC 2.7.1.-) (Xylose kinase)	Responsible for the 2-O-phosphorylation of xylose in the glycosaminoglycan-protein linkage region of proteoglycans thereby regulating the amount of mature GAG chains. Sulfated glycosaminoglycans (GAGs), including heparan sulfate and chondroitin sulfate, are synthesized on the so-called common GAG-protein linkage region (GlcUAbeta1-3Galbeta1-3Galbeta1-4Xylbeta1-O-Ser) of core proteins, which is fo…	14.8782	-40.1489
O75083	WDR1	WDR1_HUMAN	unknown	WD repeat-containing protein 1 (Actin-interacting protein 1) (AIP1) (NORI-1)	Induces disassembly of actin filaments in conjunction with ADF/cofilin family proteins (PubMed:15629458, PubMed:27557945, PubMed:29751004). Enhances cofilin-mediated actin severing (By similarity). Involved in cytokinesis. Involved in chemotactic cell migration by restricting lamellipodial membrane protrusions (PubMed:18494608). Involved in myocardium sarcomere organization. Required for cardiomy…	15.2179	-4.36779	CYTOSOL	CYTOSOL,CYTOSOL,Undefined
O75113	N4BP1 KIAA0615	N4BP1_HUMAN	unknown	NEDD4-binding protein 1 (N4BP1) (EC 3.1.-.-)	Potent suppressor of cytokine production that acts as a regulator of innate immune signaling and inflammation. Acts as a key negative regulator of select cytokine and chemokine responses elicited by TRIF-independent Toll-like receptors (TLRs), thereby limiting inflammatory cytokine responses to minor insults. In response to more threatening pathogens, cleaved by CASP8 downstream of TLR3 or TLR4, …	12.8772	11.9122	CYTOSOL	Undefined,CYTOSOL,Undefined
O75116	ROCK2 KIAA0619	ROCK2_HUMAN	unknown	Rho-associated protein kinase 2 (EC 2.7.11.1) (Rho kinase 2) (Rho-associated, coiled-coil-containing protein kinase 2) (Rho-associated, coiled-coil-containing protein kinase II) (ROCK-II) (p164 ROCK-2)	Protein kinase which is a key regulator of actin cytoskeleton and cell polarity. Involved in regulation of smooth muscle contraction, actin cytoskeleton organization, stress fiber and focal adhesion formation, neurite retraction, cell adhesion and motility via phosphorylation of ADD1, BRCA2, CNN1, EZR, DPYSL2, EP300, MSN, MYL9/MLC2, NPM1, RDX, PPP1R12A and VIM. Phosphorylates SORL1 and IRF4. Acts…	5.47736	1.54317	Undefined	CYTOSOL,Undefined,PROTEIN COMPLEX
O75122	CLASP2 KIAA0627	CLAP2_HUMAN	unknown	CLIP-associating protein 2 (Cytoplasmic linker-associated protein 2) (Protein Orbit homolog 2) (hOrbit2)	Microtubule plus-end tracking protein that promotes the stabilization of dynamic microtubules (PubMed:26003921). Involved in the nucleation of noncentrosomal microtubules originating from the trans-Golgi network (TGN). Required for the polarization of the cytoplasmic microtubule arrays in migrating cells towards the leading edge of the cell. May act at the cell cortex to enhance the frequency of …	4.97342	2.64181	PROTEIN COMPLEX	Undefined,Undefined,PROTEIN COMPLEX
O75127	PTCD1 KIAA0632	PTCD1_HUMAN	MITOCHONDRIA	Pentatricopeptide repeat-containing protein 1, mitochondrial	Mitochondrial protein implicated in negative regulation of leucine tRNA levels, as well as negative regulation of mitochondria-encoded proteins and COX activity. Affects also the 3'-processing of mitochondrial tRNAs. {ECO:0000269|PubMed:21857155}.	-39.9867	-8.57938
O75131	CPNE3 CPN3 KIAA0636	CPNE3_HUMAN	unknown	Copine-3 (Copine III)	Calcium-dependent phospholipid-binding protein that plays a role in ERBB2-mediated tumor cell migration in response to growth factor heregulin stimulation (PubMed:20010870). {ECO:0000269|PubMed:20010870}.	7.85575	-14.501	Undefined	Undefined,Undefined,Undefined
O75143	ATG13 KIAA0652	ATG13_HUMAN	unknown	Autophagy-related protein 13	Autophagy factor required for autophagosome formation and mitophagy. Target of the TOR kinase signaling pathway that regulates autophagy through the control of the phosphorylation status of ATG13 and ULK1, and the regulation of the ATG13-ULK1-RB1CC1 complex. Through its regulation of ULK1 activity, plays a role in the regulation of the kinase activity of mTORC1 and cell proliferation. {ECO:000026…	-7.3034	9.67841	Undefined	CYTOSOL,NUCLEOPLASM-2,Undefined
O75146	HIP1R HIP12 KIAA0655	HIP1R_HUMAN	unknown	Huntingtin-interacting protein 1-related protein (HIP1-related protein) (Huntingtin-interacting protein 12) (HIP-12)	Component of clathrin-coated pits and vesicles, that may link the endocytic machinery to the actin cytoskeleton. Binds 3-phosphoinositides (via ENTH domain). May act through the ENTH domain to promote cell survival by stabilizing receptor tyrosine kinases following ligand-induced endocytosis. {ECO:0000269|PubMed:11889126, ECO:0000269|PubMed:14732715}.	35.5925	11.742	Undefined	NUCLEOPLASM-1,Undefined,CYTOSOL
O75147	OBSL1 KIAA0657	OBSL1_HUMAN	unknown	Obscurin-like protein 1	Core component of the 3M complex, a complex required to regulate microtubule dynamics and genome integrity. It is unclear how the 3M complex regulates microtubules, it could act by controlling the level of a microtubule stabilizer (PubMed:24793695, PubMed:24793696). Acts as a regulator of the Cul7-RING(FBXW8) ubiquitin-protein ligase, playing a critical role in the ubiquitin ligase pathway that r…	4.52737	1.93924	Undefined	CYTOSOL,Undefined,PROTEIN COMPLEX
O75150	RNF40 BRE1B KIAA0661	BRE1B_HUMAN	unknown	E3 ubiquitin-protein ligase BRE1B (BRE1-B) (EC 2.3.2.27) (95 kDa retinoblastoma-associated protein) (RBP95) (RING finger protein 40) (RING-type E3 ubiquitin transferase BRE1B)	Component of the RNF20/40 E3 ubiquitin-protein ligase complex that mediates monoubiquitination of 'Lys-120' of histone H2B (H2BK120ub1). H2BK120ub1 gives a specific tag for epigenetic transcriptional activation and is also prerequisite for histone H3 'Lys-4' and 'Lys-79' methylation (H3K4me and H3K79me, respectively). It thereby plays a central role in histone code and gene regulation. The RNF20/…	18.4806	28.7464	Undefined	PROTEIN COMPLEX,CYTOSOL,Undefined
O75151	PHF2 CENP-35 KIAA0662	PHF2_HUMAN	unknown	Lysine-specific demethylase PHF2 (EC 1.14.11.-) (GRC5) (PHD finger protein 2)	Lysine demethylase that demethylates both histones and non-histone proteins. Enzymatically inactive by itself, and becomes active following phosphorylation by PKA: forms a complex with ARID5B and mediates demethylation of methylated ARID5B. Demethylation of ARID5B leads to target the PHF2-ARID5B complex to target promoters, where PHF2 mediates demethylation of dimethylated 'Lys-9' of histone H3 (…	-36.9308	16.4777	NUCLEUS	NUCLEUS,NUCLEUS,NUCLEUS
O75152	ZC3H11A KIAA0663 ZC3HDC11A	ZC11A_HUMAN	unknown	Zinc finger CCCH domain-containing protein 11A	RNA-binding protein that interacts with purine-rich sequences and is involved in nuclear mRNA export; probably mediated by association with the TREX complex. {ECO:0000269|PubMed:22928037, ECO:0000269|PubMed:29610341}.; (Microbial infection) Plays a role in efficient growth of several nuclear-replicating viruses such as HIV-1, influenza virus or herpes simplex virus 1/HHV-1. Required for efficient…	-23.5511	14.0516	NUCLEUS	NUCLEUS,NUCLEUS,NUCLEUS
O75153	CLUH KIAA0664	CLU_HUMAN	unknown	Clustered mitochondria protein homolog	mRNA-binding protein involved in proper cytoplasmic distribution of mitochondria. Specifically binds mRNAs of nuclear-encoded mitochondrial proteins in the cytoplasm and regulates transport or translation of these transcripts close to mitochondria, playing a role in mitochondrial biogenesis. {ECO:0000255|HAMAP-Rule:MF_03013, ECO:0000269|PubMed:25349259}.	20.0108	27.5685	Undefined	PROTEIN COMPLEX,Undefined,CYTOSOL
O75157	TSC22D2 KIAA0669 TILZ4	T22D2_HUMAN	unknown	TSC22 domain family protein 2 (TSC22-related-inducible leucine zipper protein 4)		-16.2937	10.0651	NUCLEOPLASM-2	NUCLEOPLASM-2,NUCLEOPLASM-2,NUCLEOPLASM-2
O75165	DNAJC13 KIAA0678 RME8	DJC13_HUMAN	unknown	DnaJ homolog subfamily C member 13 (Required for receptor-mediated endocytosis 8) (RME-8)	Involved in membrane trafficking through early endosomes, such as the early endosome to recycling endosome transport implicated in the recycling of transferrin and the early endosome to late endosome transport implicated in degradation of EGF and EGFR (PubMed:18256511, PubMed:18307993). Involved in the regulation of endosomal membrane tubulation and regulates th dynamics of SNX1 on the endosomal …	20.7155	-34.3427	GOLGI	GOLGI,GOLGI,GOLGI
O75170	PPP6R2 KIAA0685 PP6R2 SAPS2	PP6R2_HUMAN	unknown	Serine/threonine-protein phosphatase 6 regulatory subunit 2 (SAPS domain family member 2)	Regulatory subunit of protein phosphatase 6 (PP6). May function as a scaffolding PP6 subunit. Involved in the PP6-mediated dephosphorylation of NFKBIE opposing its degradation in response to TNF-alpha. {ECO:0000269|PubMed:16769727}.	9.61873	31.9788	PROTEIN COMPLEX	PROTEIN COMPLEX,PROTEIN COMPLEX,PROTEIN COMPLEX
O75175	CNOT3 KIAA0691 LENG2 NOT3	CNOT3_HUMAN	unknown	CCR4-NOT transcription complex subunit 3 (CCR4-associated factor 3) (Leukocyte receptor cluster member 2)	Component of the CCR4-NOT complex which is one of the major cellular mRNA deadenylases and is linked to various cellular processes including bulk mRNA degradation, miRNA-mediated repression, translational repression during translational initiation and general transcription regulation. Additional complex functions may be a consequence of its influence on mRNA expression. May be involved in metabol…	13.5018	16.2094	Undefined	PROTEIN COMPLEX,CYTOSOL,PROTEIN COMPLEX
O75179	ANKRD17 GTAR KIAA0697	ANR17_HUMAN	unknown	Ankyrin repeat domain-containing protein 17 (Gene trap ankyrin repeat protein) (Serologically defined breast cancer antigen NY-BR-16)	Could play pivotal roles in cell cycle and DNA regulation (PubMed:19150984). Involved in innate immune defense against viruse by positively regulating the viral dsRNA receptors DDX58 and IFIH1 signaling pathways (PubMed:22328336). Involves in NOD2- and NOD1-mediated responses to bacteria suggesting a role in innate antibacterial immune pathways too (PubMed:23711367). Target of enterovirus 71 whic…	24.4582	30.6494	Undefined	PROTEIN COMPLEX,CYTOSOL,Undefined
O75182	SIN3B KIAA0700	SIN3B_HUMAN	unknown	Paired amphipathic helix protein Sin3b (Histone deacetylase complex subunit Sin3b) (Transcriptional corepressor Sin3b)	Acts as a transcriptional repressor. Interacts with MXI1 to repress MYC responsive genes and antagonize MYC oncogenic activities. Interacts with MAD-MAX heterodimers by binding to MAD. The heterodimer then represses transcription by tethering SIN3B to DNA. Also forms a complex with FOXK1 which represses transcription. With FOXK1, regulates cell cycle progression probably by repressing cell cycle …	-16.8991	23.4674	NUCLEOPLASM-2	NUCLEOPLASM-2,Undefined,NUCLEOPLASM-2
O75190	DNAJB6 HSJ2 MRJ MSJ1	DNJB6_HUMAN	unknown	DnaJ homolog subfamily B member 6 (HHDJ1) (Heat shock protein J2) (HSJ-2) (MRJ) (MSJ-1)	Plays an indispensable role in the organization of KRT8/KRT18 filaments. Acts as an endogenous molecular chaperone for neuronal proteins including huntingtin. Suppresses aggregation and toxicity of polyglutamine-containing, aggregation-prone proteins. Isoform B but not isoform A inhibits huntingtin aggregation. Has a stimulatory effect on the ATPase activity of HSP70 in a dose-dependent and time-…	3.70282	-0.22834	Undefined	CYTOSOL,NUCLEOPLASM-2,Undefined
O75191	XYLB	XYLB_HUMAN	unknown	Xylulose kinase (Xylulokinase) (EC 2.7.1.17)	Phosphorylates D-xylulose to produce D-xylulose 5-phosphate, a molecule that may play an important role in the regulation of glucose metabolism and lipogenesis. {ECO:0000269|PubMed:23179721}.	32.1505	7.6183	CYTOSOL	Undefined,Undefined,CYTOSOL
O75208	COQ9 C16orf49 HSPC326 PSEC0129	COQ9_HUMAN	MITOCHONDRIA	Ubiquinone biosynthesis protein COQ9, mitochondrial	Lipid-binding protein involved in the biosynthesis of coenzyme Q, also named ubiquinone, an essential lipid-soluble electron transporter for aerobic cellular respiration. Binds a phospholipid of at least 10 carbons in each acyl group. May be required to present its bound-lipid to COQ7. {ECO:0000269|PubMed:25339443}.	-36.4973	-19.2295
O75223	GGCT C7orf24 CRF21	GGCT_HUMAN	unknown	Gamma-glutamylcyclotransferase (EC 4.3.2.9) (Cytochrome c-releasing factor 21)	Catalyzes the formation of 5-oxoproline from gamma-glutamyl dipeptides and may play a significant role in glutathione homeostasis. Induces release of cytochrome c from mitochondria with resultant induction of apoptosis. {ECO:0000269|PubMed:16765912, ECO:0000269|PubMed:18515354}.	-5.81278	0.0603218	PROTEIN COMPLEX	Undefined,Undefined,PROTEIN COMPLEX
O75251	NDUFS7	NDUS7_HUMAN	MITOCHONDRIA	NADH dehydrogenase [ubiquinone] iron-sulfur protein 7, mitochondrial (EC 7.1.1.2) (Complex I-20kD) (CI-20kD) (NADH-ubiquinone oxidoreductase 20 kDa subunit) (PSST subunit)	Core subunit of the mitochondrial membrane respiratory chain NADH dehydrogenase (Complex I) which catalyzes electron transfer from NADH through the respiratory chain, using ubiquinone as an electron acceptor (PubMed:17275378). Essential for the catalytic activity of complex I (PubMed:17275378). {ECO:0000269|PubMed:17275378}.	-42.6112	-11.4931
O75306	NDUFS2	NDUS2_HUMAN	MITOCHONDRIA	NADH dehydrogenase [ubiquinone] iron-sulfur protein 2, mitochondrial (EC 7.1.1.2) (Complex I-49kD) (CI-49kD) (NADH-ubiquinone oxidoreductase 49 kDa subunit)	Core subunit of the mitochondrial membrane respiratory chain NADH dehydrogenase (Complex I) which catalyzes electron transfer from NADH through the respiratory chain, using ubiquinone as an electron acceptor (PubMed:30922174, PubMed:22036843). Essential for the catalytic activity of complex I (PubMed:30922174, PubMed:22036843). Essential for the assembly of complex I (By similarity). Redox-sensit…	-39.134	-5.16112
O75312	ZPR1 ZNF259	ZPR1_HUMAN	unknown	Zinc finger protein ZPR1 (Zinc finger protein 259)	Acts as a signaling molecule that communicates proliferative growth signals from the cytoplasm to the nucleus. Plays a role for the localization and accumulation of the survival motor neuron protein SMN1 in sub-nuclear bodies, including gems and Cajal bodies. Induces neuron differentiation and stimulates axonal growth and formation of growth cone in spinal cord motor neurons. Plays a role in the …	-2.08177	5.52987	Undefined	CYTOSOL,NUCLEOPLASM-2,Undefined
O75319	DUSP11 PIR1	DUS11_HUMAN	unknown	RNA/RNP complex-1-interacting phosphatase (EC 3.1.3.-) (Dual specificity protein phosphatase 11) (Phosphatase that interacts with RNA/RNP complex 1)	Possesses RNA 5'-triphosphatase and diphosphatase activities, but displays a poor protein-tyrosine phosphatase activity. In addition, has phosphatase activity with ATP, ADP and O-methylfluorescein phosphate (in vitro). Binds to RNA. May participate in nuclear mRNA metabolism. {ECO:0000269|PubMed:10347225, ECO:0000269|PubMed:24447265, ECO:0000269|PubMed:9685386}.	-11.5766	17.8478	NUCLEOPLASM-2	NUCLEOPLASM-2,NUCLEOPLASM-2,NUCLEOPLASM-2
O75323	NIPSNAP2 GBAS	NIPS2_HUMAN	unknown	Protein NipSnap homolog 2 (NipSnap2) (Glioblastoma-amplified sequence)	May act as a positive regulator of L-type calcium channels. {ECO:0000250|UniProtKB:O55126}.	-43.1969	-10.3662	MITOCHONDRIA	MITOCHONDRIA,MITOCHONDRIA,MITOCHONDRIA
O75326	SEMA7A CD108 SEMAL	SEM7A_HUMAN	unknown	Semaphorin-7A (CDw108) (JMH blood group antigen) (John-Milton-Hargen human blood group Ag) (Semaphorin-K1) (Sema K1) (Semaphorin-L) (Sema L) (CD antigen CD108)	Plays an important role in integrin-mediated signaling and functions both in regulating cell migration and immune responses. Promotes formation of focal adhesion complexes, activation of the protein kinase PTK2/FAK1 and subsequent phosphorylation of MAPK1 and MAPK3. Promotes production of proinflammatory cytokines by monocytes and macrophages. Plays an important role in modulating inflammation an…	4.0349	-40.4082	Undefined	LYSOSOME,PM,LYSOSOME
O75330	HMMR IHABP RHAMM	HMMR_HUMAN	unknown	Hyaluronan mediated motility receptor (Intracellular hyaluronic acid-binding protein) (Receptor for hyaluronan-mediated motility) (CD antigen CD168)	Receptor for hyaluronic acid (HA) (By similarity). Involved in cell motility (By similarity). When hyaluronan binds to HMMR, the phosphorylation of a number of proteins, including PTK2/FAK1 occurs. May also be involved in cellular transformation and metastasis formation, and in regulating extracellular-regulated kinase (ERK) activity. May act as a regulator of adipogenisis (By similarity). {ECO:0…	2.94557	23.2862	PROTEIN COMPLEX	PROTEIN COMPLEX,PROTEIN COMPLEX,PROTEIN COMPLEX
O75340	PDCD6 ALG2	PDCD6_HUMAN	unknown	Programmed cell death protein 6 (Apoptosis-linked gene 2 protein homolog) (ALG-2)	Calcium sensor that plays a key role in processes such as endoplasmic reticulum (ER)-Golgi vesicular transport, endosomal biogenesis or membrane repair. Acts as an adapter that bridges unrelated proteins or stabilizes weak protein-protein complexes in response to calcium: calcium-binding triggers exposure of apolar surface, promoting interaction with different sets of proteins thanks to 3 differe…	38.211	-2.54144	NUCLEOPLASM-1	NUCLEOPLASM-1,NUCLEOPLASM-1,NUCLEOPLASM-1
O75347	TBCA	TBCA_HUMAN	unknown	Tubulin-specific chaperone A (TCP1-chaperonin cofactor A) (Tubulin-folding cofactor A) (CFA)	Tubulin-folding protein; involved in the early step of the tubulin folding pathway.	-5.74142	0.0051507	CYTOSOL	CYTOSOL,Undefined,Undefined
O75348	ATP6V1G1 ATP6G ATP6G1 ATP6J	VATG1_HUMAN	unknown	V-type proton ATPase subunit G 1 (V-ATPase subunit G 1) (V-ATPase 13 kDa subunit 1) (Vacuolar proton pump subunit G 1) (Vacuolar proton pump subunit M16)	Subunit of the V1 complex of vacuolar(H+)-ATPase (V-ATPase), a multisubunit enzyme composed of a peripheral complex (V1) that hydrolyzes ATP and a membrane integral complex (V0) that translocates protons (PubMed:32001091). V-ATPase is responsible for acidifying and maintaining the pH of intracellular compartments and in some cell types, is targeted to the plasma membrane, where it is responsible …	5.80961	-12.0133	CYTOSOL	CYTOSOL,CYTOSOL,Undefined
O75351	VPS4B SKD1 VPS42 MIG1	VPS4B_HUMAN	unknown	Vacuolar protein sorting-associated protein 4B (EC 3.6.4.6) (Cell migration-inducing gene 1 protein) (Suppressor of K(+) transport growth defect 1) (Protein SKD1)	Involved in late steps of the endosomal multivesicular bodies (MVB) pathway. Recognizes membrane-associated ESCRT-III assemblies and catalyzes their disassembly, possibly in combination with membrane fission. Redistributes the ESCRT-III components to the cytoplasm for further rounds of MVB sorting. MVBs contain intraluminal vesicles (ILVs) that are generated by invagination and scission from the …	19.8208	-2.9759	CYTOSOL	CYTOSOL,CYTOSOL,Undefined
O75354	ENTPD6 CD39L2 IL6ST2	ENTP6_HUMAN	unknown	Ectonucleoside triphosphate diphosphohydrolase 6 (NTPDase 6) (EC 3.6.1.6) (CD39 antigen-like 2)	Catalyzes the hydrolysis of nucleoside triphosphates and diphosphates in a calcium- or magnesium-dependent manner. Has a strong preference for nucleoside diphosphates, preferentially hydrolyzes GDP, IDP, and UDP, with slower hydrolysis of CDP, ITP, GTP, CTP, ADP, and UTP and virtually no hydrolysis of ATP (PubMed:10948193, PubMed:14529283, PubMed:11041856). The membrane bound form might support g…	16.7163	-38.0143	GOLGI	GOLGI,GOLGI,GOLGI
O75356	ENTPD5 CD39L4 PCPH	ENTP5_HUMAN	ER	Ectonucleoside triphosphate diphosphohydrolase 5 (NTPDase 5) (EC 3.6.1.6) (CD39 antigen-like 4) (ER-UDPase) (Guanosine-diphosphatase ENTPD5) (GDPase ENTPD5) (EC 3.6.1.42) (Nucleoside diphosphatase) (Uridine-diphosphatase ENTPD5) (UDPase ENTPD5)	Uridine diphosphatase (UDPase) that promotes protein N-glycosylation and ATP level regulation. UDP hydrolysis promotes protein N-glycosylation and folding in the endoplasmic reticulum, as well as elevated ATP consumption in the cytosol via an ATP hydrolysis cycle. Together with CMPK1 and AK1, constitutes an ATP hydrolysis cycle that converts ATP to AMP and results in a compensatory increase in ae…	-17.4707	-18.1102
O75362	ZNF217 ZABC1	ZN217_HUMAN	unknown	Zinc finger protein 217	Binds to the promoters of target genes and functions as repressor. Promotes cell proliferation and antagonizes cell death. Promotes phosphorylation of AKT1 at 'Ser-473'. {ECO:0000269|PubMed:16203743, ECO:0000269|PubMed:16940172, ECO:0000269|PubMed:17259635, ECO:0000269|PubMed:18625718}.	19.0619	30.3992	PROTEIN COMPLEX	PROTEIN COMPLEX,Undefined,PROTEIN COMPLEX
O75367	MACROH2A1 H2AFY	H2AY_HUMAN	unknown	Core histone macro-H2A.1 (Histone macroH2A1) (mH2A1) (Histone H2A.y) (H2A/y) (Medulloblastoma antigen MU-MB-50.205)	Variant histone H2A which replaces conventional H2A in a subset of nucleosomes where it represses transcription (PubMed:12718888, PubMed:15621527, PubMed:16428466). Nucleosomes wrap and compact DNA into chromatin, limiting DNA accessibility to the cellular machineries which require DNA as a template. Histones thereby play a central role in transcription regulation, DNA repair, DNA replication and…	-41.1113	23.4873	NUCLEUS	NUCLEUS,NUCLEUS,NUCLEUS
O75368	SH3BGRL	SH3L1_HUMAN	unknown	SH3 domain-binding glutamic acid-rich-like protein		-6.40657	-0.630244	CYTOSOL	CYTOSOL,Undefined,Undefined
O75369	FLNB FLN1L FLN3 TABP TAP	FLNB_HUMAN	unknown	Filamin-B (FLN-B) (ABP-278) (ABP-280 homolog) (Actin-binding-like protein) (Beta-filamin) (Filamin homolog 1) (Fh1) (Filamin-3) (Thyroid autoantigen) (Truncated actin-binding protein) (Truncated ABP)	Connects cell membrane constituents to the actin cytoskeleton. May promote orthogonal branching of actin filaments and links actin filaments to membrane glycoproteins. Anchors various transmembrane proteins to the actin cytoskeleton. Interaction with FLNA may allow neuroblast migration from the ventricular zone into the cortical plate. Various interactions and localizations of isoforms affect myo…	-9.47684	-8.83177	Undefined	Undefined,NUCLEOPLASM-2,RIBOSOME
O75380	NDUFS6	NDUS6_HUMAN	MITOCHONDRIA	NADH dehydrogenase [ubiquinone] iron-sulfur protein 6, mitochondrial (Complex I-13kD-A) (CI-13kD-A) (NADH-ubiquinone oxidoreductase 13 kDa-A subunit)	Accessory subunit of the mitochondrial membrane respiratory chain NADH dehydrogenase (Complex I), that is believed not to be involved in catalysis. Complex I functions in the transfer of electrons from NADH to the respiratory chain. The immediate electron acceptor for the enzyme is believed to be ubiquinone. {ECO:0000269|PubMed:27626371}.	-37.7051	0.53224
O75381	PEX14	PEX14_HUMAN	PEROXISOME	Peroxisomal membrane protein PEX14 (PTS1 receptor-docking protein) (Peroxin-14) (Peroxisomal membrane anchor protein PEX14)	Peroxisome membrane protein that is an essential component of the peroxisomal import machinery. Functions as a docking factor for the predominantly cytoplasmic PTS1 receptor (PEX5). Plays a key role for peroxisome movement through a direct interaction with tubulin. {ECO:0000269|PubMed:21525035, ECO:0000269|PubMed:9653144}.	-25.1625	-18.7519
O75382	TRIM3 BERP RNF22 RNF97	TRIM3_HUMAN	unknown	Tripartite motif-containing protein 3 (Brain-expressed RING finger protein) (RING finger protein 22) (RING finger protein 97)	Probably involved in vesicular trafficking via its association with the CART complex (PubMed:15772161). The CART complex is necessary for efficient transferrin receptor recycling but not for EGFR degradation (PubMed:15772161). Positively regulates motility of microtubule-dependent motor protein KIF21B (By similarity). {ECO:0000250|UniProtKB:Q9R1R2, ECO:0000269|PubMed:15772161}.	33.1378	3.9194	Undefined	NUCLEOPLASM-1,NUCLEOPLASM-1,CYTOSOL
O75390	CS	CISY_HUMAN	MITOCHONDRIA	Citrate synthase, mitochondrial (EC 2.3.3.1) (Citrate (Si)-synthase)		-35.9827	-17.5616
O75391	SPAG7	SPAG7_HUMAN	unknown	Sperm-associated antigen 7		11.7244	-5.94117	Undefined	CYTOSOL,CYTOSOL,PROTEIN COMPLEX
O75396	SEC22B SEC22L1	SC22B_HUMAN	unknown	Vesicle-trafficking protein SEC22b (ER-Golgi SNARE of 24 kDa) (ERS-24) (ERS24) (SEC22 vesicle-trafficking protein homolog B) (SEC22 vesicle-trafficking protein-like 1)	SNARE involved in targeting and fusion of ER-derived transport vesicles with the Golgi complex as well as Golgi-derived retrograde transport vesicles with the ER. {ECO:0000269|PubMed:15272311}.	-12.3116	-26.5624	ER	Undefined,Undefined,ER
O75400	PRPF40A FBP11 FLAF1 FNBP3 HIP10 HYPA HSPC225	PR40A_HUMAN	unknown	Pre-mRNA-processing factor 40 homolog A (Fas ligand-associated factor 1) (Formin-binding protein 11) (Formin-binding protein 3) (Huntingtin yeast partner A) (Huntingtin-interacting protein 10) (HIP-10) (Huntingtin-interacting protein A) (Renal carcinoma antigen NY-REN-6)	Binds to WASL/N-WASP and suppresses its translocation from the nucleus to the cytoplasm, thereby inhibiting its cytoplasmic function (By similarity). Plays a role in the regulation of cell morphology and cytoskeletal organization. Required in the control of cell shape and migration. May play a role in cytokinesis. May be involved in pre-mRNA splicing. {ECO:0000250, ECO:0000269|PubMed:21834987}.	-28.9573	18.7312	NUCLEUS	NUCLEUS,NUCLEUS,NUCLEUS
O75410	TACC1 KIAA1103	TACC1_HUMAN	unknown	Transforming acidic coiled-coil-containing protein 1 (Gastric cancer antigen Ga55) (Taxin-1)	Involved in transcription regulation induced by nuclear receptors, including in T3 thyroid hormone and all-trans retinoic acid pathways (PubMed:20078863). Might promote the nuclear localization of the receptors (PubMed:20078863). Likely involved in the processes that promote cell division prior to the formation of differentiated tissues. {ECO:0000269|PubMed:20078863}.	-0.010421	-21.8032	PM	PM,Undefined,Undefined
O75414	NME6	NDK6_HUMAN	unknown	Nucleoside diphosphate kinase 6 (NDK 6) (NDP kinase 6) (EC 2.7.4.6) (Inhibitor of p53-induced apoptosis-alpha) (IPIA-alpha) (nm23-H6)	Major role in the synthesis of nucleoside triphosphates other than ATP. The ATP gamma phosphate is transferred to the NDP beta phosphate via a ping-pong mechanism, using a phosphorylated active-site intermediate. Inhibitor of p53-induced apoptosis.	-35.4504	-18.4313	Undefined	MITOCHONDRIA,PM,ER
O75419	CDC45 CDC45L CDC45L2 UNQ374/PRO710	CDC45_HUMAN	unknown	Cell division control protein 45 homolog (PORC-PI-1)	Required for initiation of chromosomal DNA replication.	23.1817	13.2003	CYTOSOL	Undefined,CYTOSOL,Undefined
O75420	GIGYF1 CDS2 PERQ1 PP3360	GGYF1_HUMAN	unknown	GRB10-interacting GYF protein 1 (PERQ amino acid-rich with GYF domain-containing protein 1)	May act cooperatively with GRB10 to regulate tyrosine kinase receptor signaling. May increase IGF1 receptor phosphorylation under IGF1 stimulation as well as phosphorylation of IRS1 and SHC1 (By similarity). {ECO:0000250, ECO:0000269|PubMed:12771153}.	29.598	18.5062	CYTOSOL	Undefined,CYTOSOL,CYTOSOL
O75427	LRCH4 LRN LRRN1 LRRN4	LRCH4_HUMAN	unknown	Leucine-rich repeat and calponin homology domain-containing protein 4 (Leucine-rich repeat neuronal protein 4) (Leucine-rich neuronal protein)		10.245	-38.0546	LYSOSOME	LYSOSOME,LYSOSOME,LYSOSOME
O75431	MTX2	MTX2_HUMAN	unknown	Metaxin-2 (Mitochondrial outer membrane import complex protein 2)	Involved in transport of proteins into the mitochondrion. {ECO:0000269|PubMed:10381257}.	-34.8089	1.0069	MITOCHONDRIA	MITOCHONDRIA,MITOCHONDRIA,MITOCHONDRIA
O75436	VPS26A VPS26	VP26A_HUMAN	unknown	Vacuolar protein sorting-associated protein 26A (Vesicle protein sorting 26A) (hVPS26)	Acts as component of the retromer cargo-selective complex (CSC). The CSC is believed to be the core functional component of retromer or respective retromer complex variants acting to prevent missorting of selected transmembrane cargo proteins into the lysosomal degradation pathway. The recruitment of the CSC to the endosomal membrane involves RAB7A and SNX3. The SNX-BAR retromer mediates retrogra…	11.4842	-22.071	Undefined	Undefined,Undefined,Undefined
O75439	PMPCB MPPB	MPPB_HUMAN	MITOCHONDRIA	Mitochondrial-processing peptidase subunit beta (EC 3.4.24.64) (Beta-MPP) (P-52)	Catalytic subunit of the essential mitochondrial processing protease (MPP), which cleaves the mitochondrial sequence off newly imported precursors proteins (PubMed:29576218) (Probable). Preferentially, cleaves after an arginine at position P2 (By similarity). Required for PINK1 turnover by coupling PINK1 mitochondrial import and cleavage, which results in subsequent PINK1 proteolysis (PubMed:2235…	-38.7776	-5.33352
O75446	SAP30	SAP30_HUMAN	NUCLEUS	Histone deacetylase complex subunit SAP30 (30 kDa Sin3-associated polypeptide) (Sin3 corepressor complex subunit SAP30) (Sin3-associated polypeptide p30)	Involved in the functional recruitment of the Sin3-histone deacetylase complex (HDAC) to a specific subset of N-CoR corepressor complexes. Capable of transcription repression by N-CoR. Active in deacetylating core histone octamers (when in a complex) but inactive in deacetylating nucleosomal histones. {ECO:0000250|UniProtKB:O88574, ECO:0000269|PubMed:9651585}.	-21.0129	22.7506
O75448	MED24 ARC100 CRSP4 DRIP100 KIAA0130 THRAP4 TRAP100	MED24_HUMAN	unknown	Mediator of RNA polymerase II transcription subunit 24 (Activator-recruited cofactor 100 kDa component) (ARC100) (Cofactor required for Sp1 transcriptional activation subunit 4) (CRSP complex subunit 4) (Mediator complex subunit 24) (Thyroid hormone receptor-associated protein 4) (Thyroid hormone receptor-associated protein complex 100 kDa component) (Trap100) (hTRAP100) (Vitamin D3 receptor-inte…	Component of the Mediator complex, a coactivator involved in the regulated transcription of nearly all RNA polymerase II-dependent genes. Mediator functions as a bridge to convey information from gene-specific regulatory proteins to the basal RNA polymerase II transcription machinery. Mediator is recruited to promoters by direct interactions with regulatory proteins and serves as a scaffold for t…	36.4866	17.2803	Undefined	NUCLEOPLASM-1,CYTOSOL,CYTOSOL
O75475	PSIP1 DFS70 LEDGF PSIP2	PSIP1_HUMAN	unknown	PC4 and SFRS1-interacting protein (CLL-associated antigen KW-7) (Dense fine speckles 70 kDa protein) (DFS 70) (Lens epithelium-derived growth factor) (Transcriptional coactivator p75/p52)	Transcriptional coactivator involved in neuroepithelial stem cell differentiation and neurogenesis. Involved in particular in lens epithelial cell gene regulation and stress responses. May play an important role in lens epithelial to fiber cell terminal differentiation. May play a protective role during stress-induced apoptosis. Isoform 2 is a more general and stronger transcriptional coactivator…	-21.5189	7.12673	NUCLEUS	Undefined,Undefined,NUCLEUS
O75477	ERLIN1 C10orf69 KE04 KEO4 SPFH1	ERLN1_HUMAN	ER	Erlin-1 (Endoplasmic reticulum lipid raft-associated protein 1) (Protein KE04) (Stomatin-prohibitin-flotillin-HflC/K domain-containing protein 1) (SPFH domain-containing protein 1)	Component of the ERLIN1/ERLIN2 complex which mediates the endoplasmic reticulum-associated degradation (ERAD) of inositol 1,4,5-trisphosphate receptors (IP3Rs). Involved in regulation of cellular cholesterol homeostasis by regulation the SREBP signaling pathway. Binds cholesterol and may promote ER retention of the SCAP-SREBF complex (PubMed:24217618). {ECO:0000269|PubMed:19240031, ECO:0000269|Pu…	-12.7563	-25.3834
O75489	NDUFS3	NDUS3_HUMAN	MITOCHONDRIA	NADH dehydrogenase [ubiquinone] iron-sulfur protein 3, mitochondrial (EC 7.1.1.2) (Complex I-30kD) (CI-30kD) (NADH-ubiquinone oxidoreductase 30 kDa subunit)	Core subunit of the mitochondrial membrane respiratory chain NADH dehydrogenase (Complex I) which catalyzes electron transfer from NADH through the respiratory chain, using ubiquinone as an electron acceptor (PubMed:14729820, PubMed:30140060). Essential for the catalytic activity and assembly of complex I (PubMed:14729820, PubMed:24028823, PubMed:30140060). {ECO:0000269|PubMed:14729820, ECO:00002…	-38.2131	-3.95466
O75494	SRSF10 FUSIP1 FUSIP2 SFRS13A TASR	SRS10_HUMAN	unknown	Serine/arginine-rich splicing factor 10 (40 kDa SR-repressor protein) (SRrp40) (FUS-interacting serine-arginine-rich protein 1) (Splicing factor SRp38) (Splicing factor, arginine/serine-rich 13A) (TLS-associated protein with Ser-Arg repeats) (TASR) (TLS-associated protein with SR repeats) (TLS-associated serine-arginine protein) (TLS-associated SR protein)	Splicing factor that in its dephosphorylated form acts as a general repressor of pre-mRNA splicing (PubMed:11684676, PubMed:12419250, PubMed:14765198). Seems to interfere with the U1 snRNP 5'-splice recognition of SNRNP70 (PubMed:14765198). Required for splicing repression in M-phase cells and after heat shock (PubMed:14765198). Also acts as a splicing factor that specifically promotes exon skipp…	-34.302	21.7237	NUCLEUS	NUCLEUS,NUCLEUS,NUCLEUS
O75503	CLN5	CLN5_HUMAN	unknown	Ceroid-lipofuscinosis neuronal protein 5 (Protein CLN5) [Cleaved into: Ceroid-lipofuscinosis neuronal protein 5, secreted form]	Plays a role in influencing the retrograde trafficking of lysosomal sorting receptors SORT1 and IGF2R from the endosomes to the trans-Golgi network by controlling the recruitment of retromer complex to the endosomal membrane. Regulates the localization and activation of RAB7A which is required to recruit the retromer complex to the endosomal membrane (PubMed:22431521). {ECO:0000269|PubMed:2243152…	12.0407	-41.8735	LYSOSOME	LYSOSOME,LYSOSOME,Undefined
O75506	HSBP1 HSF1BP	HSBP1_HUMAN	unknown	Heat shock factor-binding protein 1 (Nasopharyngeal carcinoma-associated antigen 13) (NPC-A-13)	Negative regulator of the heat shock response. Negatively affects HSF1 DNA-binding activity. May have a role in the suppression of the activation of the stress response during the aging process.	-13.1068	20.0503	NUCLEOPLASM-2	NUCLEOPLASM-2,NUCLEOPLASM-2,NUCLEOPLASM-2
O75521	ECI2 DRS1 HCA88 PECI	ECI2_HUMAN	unknown	Enoyl-CoA delta isomerase 2 (EC 5.3.3.8) (DRS-1) (Delta(3),delta(2)-enoyl-CoA isomerase) (D3,D2-enoyl-CoA isomerase) (Diazepam-binding inhibitor-related protein 1) (DBI-related protein 1) (Dodecenoyl-CoA isomerase) (Hepatocellular carcinoma-associated antigen 88) (Peroxisomal 3,2-trans-enoyl-CoA isomerase) (pECI) (Renal carcinoma antigen NY-REN-1)	Able to isomerize both 3-cis and 3-trans double bonds into the 2-trans form in a range of enoyl-CoA species. Has a preference for 3-trans substrates. {ECO:0000269|PubMed:10419495}.	-32.8521	1.82459	Undefined	PEROXISOME,MITOCHONDRIA,MITOCHONDRIA
O75528	TADA3 ADA3 TADA3L	TADA3_HUMAN	unknown	Transcriptional adapter 3 (ADA3 homolog) (hADA3) (STAF54) (Transcriptional adapter 3-like) (ADA3-like protein)	Functions as a component of the PCAF complex. The PCAF complex is capable of efficiently acetylating histones in a nucleosomal context. The PCAF complex could be considered as the human version of the yeast SAGA complex. Also known as a coactivator for p53/TP53-dependent transcriptional activation. Component of the ATAC complex, a complex with histone acetyltransferase activity on histones H3 and…	0.753994	12.4182	CYTOSOL	CYTOSOL,Undefined,Undefined
O75529	TAF5L PAF65B	TAF5L_HUMAN	unknown	TAF5-like RNA polymerase II p300/CBP-associated factor-associated factor 65 kDa subunit 5L (TAF5L) (PCAF-associated factor 65 beta) (PAF65-beta)	Functions as a component of the PCAF complex. The PCAF complex is capable of efficiently acetylating histones in a nucleosomal context. The PCAF complex could be considered as the human version of the yeast SAGA complex (Probable). With TAF6L, acts as an epigenetic regulator essential for somatic reprogramming. Regulates target genes through H3K9ac deposition and MYC recruitment which trigger MYC…	7.80843	34.3608	PROTEIN COMPLEX	PROTEIN COMPLEX,PROTEIN COMPLEX,PROTEIN COMPLEX
O75530	EED	EED_HUMAN	unknown	Polycomb protein EED (hEED) (Embryonic ectoderm development protein) (WD protein associating with integrin cytoplasmic tails 1) (WAIT-1)	Polycomb group (PcG) protein. Component of the PRC2/EED-EZH2 complex, which methylates 'Lys-9' and 'Lys-27' of histone H3, leading to transcriptional repression of the affected target gene. Also recognizes 'Lys-26' trimethylated histone H1 with the effect of inhibiting PRC2 complex methyltransferase activity on nucleosomal histone H3 'Lys-27', whereas H3 'Lys-27' recognition has the opposite effe…	-6.53353	24.6518	NUCLEOPLASM-2	Undefined,NUCLEOPLASM-2,NUCLEOPLASM-2
O75531	BANF1 BAF BCRG1	BAF_HUMAN	unknown	Barrier-to-autointegration factor (Breakpoint cluster region protein 1) [Cleaved into: Barrier-to-autointegration factor, N-terminally processed]	Plays fundamental roles in nuclear assembly, chromatin organization, gene expression and gonad development. May potently compress chromatin structure and be involved in membrane recruitment and chromatin decondensation during nuclear assembly. Contains 2 non-specific dsDNA-binding sites which may promote DNA cross-bridging. {ECO:0000269|PubMed:12163470}.; (Microbial infection) Exploited by retrov…	-15.4344	8.53075	NUCLEOPLASM-2	NUCLEOPLASM-2,NUCLEOPLASM-2,NUCLEOPLASM-2
O75533	SF3B1 SAP155	SF3B1_HUMAN	unknown	Splicing factor 3B subunit 1 (Pre-mRNA-splicing factor SF3b 155 kDa subunit) (SF3b155) (Spliceosome-associated protein 155) (SAP 155)	Involved in pre-mRNA splicing as a component of the splicing factor SF3B complex (PubMed:27720643). SF3B complex is required for 'A' complex assembly formed by the stable binding of U2 snRNP to the branchpoint sequence (BPS) in pre-mRNA. Sequence independent binding of SF3A/SF3B complex upstream of the branch site is essential, it may anchor U2 snRNP to the pre-mRNA (PubMed:12234937). Together wi…	-16.2358	27.6763	NUCLEOPLASM-2	NUCLEOPLASM-2,NUCLEOPLASM-2,NUCLEOPLASM-2
O75534	CSDE1 D1S155E KIAA0885 NRU UNR	CSDE1_HUMAN	unknown	Cold shock domain-containing protein E1 (N-ras upstream gene protein) (Protein UNR)	RNA-binding protein involved in translationally coupled mRNA turnover (PubMed:11051545, PubMed:15314026). Implicated with other RNA-binding proteins in the cytoplasmic deadenylation/translational and decay interplay of the FOS mRNA mediated by the major coding-region determinant of instability (mCRD) domain (PubMed:11051545, PubMed:15314026). Required for efficient formation of stress granules (P…	20.2815	23.3492	Undefined	PROTEIN COMPLEX,CYTOSOL,Undefined
O75554	WBP4 FBP21 FNBP21	WBP4_HUMAN	unknown	WW domain-binding protein 4 (WBP-4) (Formin-binding protein 21) (WW domain-containing-binding protein 4)	Involved in pre-mRNA splicing as a component of the spliceosome (PubMed:9724750, PubMed:19592703, PubMed:28781166). May play a role in cross-intron bridging of U1 and U2 snRNPs in the mammalian A complex (PubMed:9724750). {ECO:0000269|PubMed:19592703, ECO:0000269|PubMed:28781166, ECO:0000269|PubMed:9724750}.	-0.893571	13.6256	Undefined	CYTOSOL,NUCLEOPLASM-2,Undefined
O75569	PRKRA PACT RAX HSD-14 HSD14	PRKRA_HUMAN	unknown	Interferon-inducible double-stranded RNA-dependent protein kinase activator A (PKR-associated protein X) (PKR-associating protein X) (Protein activator of the interferon-induced protein kinase) (Protein kinase, interferon-inducible double-stranded RNA-dependent activator)	Activates EIF2AK2/PKR in the absence of double-stranded RNA (dsRNA), leading to phosphorylation of EIF2S1/EFI2-alpha and inhibition of translation and induction of apoptosis. Required for siRNA production by DICER1 and for subsequent siRNA-mediated post-transcriptional gene silencing. Does not seem to be required for processing of pre-miRNA to miRNA by DICER1. Promotes UBC9-p53/TP53 association a…	30.7353	-20.1305	RIBOSOME	RIBOSOME,RIBOSOME,RIBOSOME
O75581	LRP6	LRP6_HUMAN	unknown	Low-density lipoprotein receptor-related protein 6 (LRP-6)	Component of the Wnt-Fzd-LRP5-LRP6 complex that triggers beta-catenin signaling through inducing aggregation of receptor-ligand complexes into ribosome-sized signalsomes. Cell-surface coreceptor of Wnt/beta-catenin signaling, which plays a pivotal role in bone formation. The Wnt-induced Fzd/LRP6 coreceptor complex recruits DVL1 polymers to the plasma membrane which, in turn, recruits the AXIN1/GS…	-9.62186	-24.0806	ER	Undefined,Undefined,ER
O75586	MED6 ARC33	MED6_HUMAN	unknown	Mediator of RNA polymerase II transcription subunit 6 (Activator-recruited cofactor 33 kDa component) (ARC33) (Mediator complex subunit 6) (hMed6) (Renal carcinoma antigen NY-REN-28)	Component of the Mediator complex, a coactivator involved in the regulated transcription of nearly all RNA polymerase II-dependent genes. Mediator functions as a bridge to convey information from gene-specific regulatory proteins to the basal RNA polymerase II transcription machinery. Mediator is recruited to promoters by direct interactions with regulatory proteins and serves as a scaffold for t…	26.4375	34.2069	Undefined	NUCLEOPLASM-1,Undefined,CYTOSOL
O75592	MYCBP2 KIAA0916 PAM	MYCB2_HUMAN	unknown	E3 ubiquitin-protein ligase MYCBP2 (EC 2.3.2.33) (Myc-binding protein 2) (Protein associated with Myc)	Atypical E3 ubiquitin-protein ligase which specifically mediates ubiquitination of threonine and serine residues on target proteins, instead of ubiquitinating lysine residues (PubMed:29643511). Shows esterification activity towards both threonine and serine, with a preference for threonine, and acts via two essential catalytic cysteine residues that relay ubiquitin to its substrate via thioester …	7.24667	37.5922	PROTEIN COMPLEX	Undefined,PROTEIN COMPLEX,PROTEIN COMPLEX
O75607	NPM3	NPM3_HUMAN	unknown	Nucleoplasmin-3	Plays a role in the regulation of diverse cellular processes such as ribosome biogenesis, chromatin remodeling or protein chaperoning (PubMed:22362753, PubMed:20073534). Modulates the histone chaperone function and the RNA-binding activity of nucleolar phosphoprotein B23/NPM (PubMed:22362753). Efficiently mediates chromatin remodeling when included in a pentamer containing NPM3 and NPM (PubMed:15…	-20.8747	10.6267	Undefined	Undefined,Undefined,Undefined
O75608	LYPLA1 APT1 LPL1	LYPA1_HUMAN	unknown	Acyl-protein thioesterase 1 (APT-1) (hAPT1) (EC 3.1.2.-) (Lysophospholipase 1) (Lysophospholipase I) (LPL-I) (LysoPLA I)	Acts as a acyl-protein thioesterase (PubMed:19439193, PubMed:20418879). Hydrolyzes fatty acids from S-acylated cysteine residues in proteins such as trimeric G alpha proteins or HRAS (PubMed:20418879). Has depalmitoylating activity toward KCNMA1 (PubMed:22399288). Could also depalmitoylate ADRB2 (PubMed:27481942). Acts as a lysophospholipase and hydrolyzes lysophosphatidylcholine (lyso-PC) (PubMe…	-3.71938	-10.7766	Undefined	Undefined,Undefined,Undefined
O75616	ERAL1 HERA	ERAL1_HUMAN	MITOCHONDRIA	GTPase Era, mitochondrial (H-ERA) (hERA) (Conserved ERA-like GTPase) (CEGA) (ERA-W) (ERA-like protein 1)	Probable GTPase that plays a role in the mitochondrial ribosomal small subunit assembly. Specifically binds the 12S mitochondrial rRNA (12S mt-rRNA) to a 33 nucleotide section delineating the 3' terminal stem-loop region. May act as a chaperone that protects the 12S mt-rRNA on the 28S mitoribosomal subunit during ribosomal small subunit assembly. {ECO:0000269|PubMed:20430825, ECO:0000269|PubMed:2…	-38.5427	-4.95614
O75643	SNRNP200 ASCC3L1 HELIC2 KIAA0788	U520_HUMAN	unknown	U5 small nuclear ribonucleoprotein 200 kDa helicase (EC 3.6.4.13) (Activating signal cointegrator 1 complex subunit 3-like 1) (BRR2 homolog) (U5 snRNP-specific 200 kDa protein) (U5-200KD)	Plays role in pre-mRNA splicing as core component of precatalytic, catalytic and postcatalytic spliceosomal complexes (PubMed:28502770, PubMed:28781166, PubMed:29361316, PubMed:30315277, PubMed:29360106, PubMed:29301961, PubMed:30728453, PubMed:30705154). Involved in spliceosome assembly, activation and disassembly. Mediates changes in the dynamic network of RNA-RNA interactions in the spliceosom…	-16.4733	26.7654	NUCLEOPLASM-2	NUCLEOPLASM-2,Undefined,NUCLEOPLASM-2
O75648	TRMU MTU1 TRMT1	MTU1_HUMAN	MITOCHONDRIA	Mitochondrial tRNA-specific 2-thiouridylase 1 (EC 2.8.1.14) (MTO2 homolog)	Catalyzes the 2-thiolation of uridine at the wobble position (U34) of mitochondrial tRNA(Lys), tRNA(Glu) and tRNA(Gln). Required for the formation of 5-taurinomethyl-2-thiouridine (tm5s2U) of mitochondrial tRNA(Lys), tRNA(Glu), and tRNA(Gln) at the wobble position. ATP is required to activate the C2 atom of the wobble base. {ECO:0000269|PubMed:15509579, ECO:0000269|PubMed:15944150, ECO:0000269|Pu…	-29.1762	-5.10555
O75663	TIPRL	TIPRL_HUMAN	CYTOSOL	TIP41-like protein (Putative MAPK-activating protein PM10) (Type 2A-interacting protein) (TIP)	May be a allosteric regulator of serine/threonine-protein phosphatase 2A (PP2A). Isoform 1 inhibits catalytic activity of the PP2A(D) core complex in vitro. The PP2A(C):TIPRL complex does not show phosphatase activity. Acts as negative regulator of serine/threonine-protein phosphatase 4 probably by inhibiting the formation of the active PPP4C:PPP4R2 complex; the function is proposed to implicate …	20.7677	-4.52547
O75683	SURF6 SURF-6	SURF6_HUMAN	unknown	Surfeit locus protein 6	Binds to both DNA and RNA in vitro, with a stronger binding capacity for RNA. May represent a nucleolar constitutive protein involved in ribosomal biosynthesis or assembly (By similarity). {ECO:0000250}.	-33.5789	17.2135	NUCLEUS	NUCLEUS,NUCLEUS,NUCLEUS
O75688	PPM1B PP2CB	PPM1B_HUMAN	unknown	Protein phosphatase 1B (EC 3.1.3.16) (Protein phosphatase 2C isoform beta) (PP2C-beta)	Enzyme with a broad specificity. Dephosphorylates CDK2 and CDK6 in vitro. Dephosphorylates PRKAA1 and PRKAA2. Inhibits TBK1-mediated antiviral signaling by dephosphorylating it at 'Ser-172'. Plays an important role in the termination of TNF-alpha-mediated NF-kappa-B activation through dephosphorylating and inactivating IKBKB/IKKB. {ECO:0000269|PubMed:18930133, ECO:0000269|PubMed:22750291}.	12.1257	9.50401	Undefined	Undefined,CYTOSOL,PROTEIN COMPLEX
O75691	UTP20 DRIM	UTP20_HUMAN	unknown	Small subunit processome component 20 homolog (Down-regulated in metastasis protein) (Novel nucleolar protein 73) (NNP73) (Protein Key-1A6)	Involved in 18S pre-rRNA processing. Associates with U3 snoRNA. {ECO:0000269|PubMed:17498821}.	-39.7491	21.2402	NUCLEUS	NUCLEUS,NUCLEUS,NUCLEUS
O75694	NUP155 KIAA0791	NU155_HUMAN	unknown	Nuclear pore complex protein Nup155 (155 kDa nucleoporin) (Nucleoporin Nup155)	Essential component of nuclear pore complex. Could be essessential for embryogenesis. Nucleoporins may be involved both in binding and translocating proteins during nucleocytoplasmic transport. {ECO:0000250|UniProtKB:Q99P88}.	35.4255	7.46388	Undefined	NUCLEOPLASM-1,CYTOSOL,CYTOSOL
O75695	RP2	XRP2_HUMAN	unknown	Protein XRP2	Acts as a GTPase-activating protein (GAP) involved in trafficking between the Golgi and the ciliary membrane. Involved in localization of proteins, such as NPHP3, to the cilium membrane by inducing hydrolysis of GTP ARL3, leading to the release of UNC119 (or UNC119B). Acts as a GTPase-activating protein (GAP) for tubulin in concert with tubulin-specific chaperone C, but does not enhance tubulin h…	-3.3505	-40.6135	PM	PM,PM,PM
O75717	WDHD1 AND1	WDHD1_HUMAN	unknown	WD repeat and HMG-box DNA-binding protein 1 (Acidic nucleoplasmic DNA-binding protein 1) (And-1)	Acts as a replication initiation factor that brings together the MCM2-7 helicase and the DNA polymerase alpha/primase complex in order to initiate DNA replication. {ECO:0000269|PubMed:19805216}.	-1.63384	33.706	PROTEIN COMPLEX	PROTEIN COMPLEX,PROTEIN COMPLEX,PROTEIN COMPLEX
O75718	CRTAP CASP	CRTAP_HUMAN	unknown	Cartilage-associated protein	Necessary for efficient 3-hydroxylation of fibrillar collagen prolyl residues. {ECO:0000269|PubMed:17055431}.	-25.2562	-18.2185	PEROXISOME	PEROXISOME,Undefined,PEROXISOME	Candidate	2	1,3
O75746	SLC25A12 ARALAR1	CMC1_HUMAN	unknown	Calcium-binding mitochondrial carrier protein Aralar1 (Mitochondrial aspartate glutamate carrier 1) (Solute carrier family 25 member 12)	Mitochondrial and calcium-binding carrier that catalyzes the calcium-dependent exchange of cytoplasmic glutamate with mitochondrial aspartate across the mitochondrial inner membrane (PubMed:11566871, PubMed:25410934). May have a function in the urea cycle (PubMed:11566871). {ECO:0000269|PubMed:11566871, ECO:0000269|PubMed:25410934}.	-36.1413	-7.4698	MITOCHONDRIA	MITOCHONDRIA,MITOCHONDRIA,MITOCHONDRIA
O75781	PALM KIAA0270	PALM_HUMAN	PM	Paralemmin-1 (Paralemmin)	Involved in plasma membrane dynamics and cell process formation. Isoform 1 and isoform 2 are necessary for axonal and dendritic filopodia induction, for dendritic spine maturation and synapse formation in a palmitoylation-dependent manner. {ECO:0000269|PubMed:14978216}.	-0.719493	-41.9128
O75787	ATP6AP2 ATP6IP2 CAPER ELDF10 HT028 MSTP009 PSEC0072	RENR_HUMAN	PM	Renin receptor (ATPase H(+)-transporting lysosomal accessory protein 2) (ATPase H(+)-transporting lysosomal-interacting protein 2) (ER-localized type I transmembrane adapter) (Embryonic liver differentiation factor 10) (N14F) (Renin/prorenin receptor) (Vacuolar ATP synthase membrane sector-associated protein M8-9) (ATP6M8-9) (V-ATPase M8.9 subunit) [Cleaved into: Renin receptor N-terminal fragmen…	Multifunctional protein which functions as a renin, prorenin cellular receptor and is involved in the assembly of the lysosomal proton-transporting V-type ATPase (v-ATPase) and the acidification of the endo-lysosomal system (PubMed:12045255, PubMed:29127204, PubMed:30374053, PubMed:32276428). May mediate renin-dependent cellular responses by activating ERK1 and ERK2 (PubMed:12045255). By increasi…	-6.82508	-40.8314
O75792	RNASEH2A RNASEHI RNHIA	RNH2A_HUMAN	unknown	Ribonuclease H2 subunit A (RNase H2 subunit A) (EC 3.1.26.4) (Aicardi-Goutieres syndrome 4 protein) (AGS4) (RNase H(35)) (Ribonuclease HI large subunit) (RNase HI large subunit) (Ribonuclease HI subunit A)	Catalytic subunit of RNase HII, an endonuclease that specifically degrades the RNA of RNA:DNA hybrids. Participates in DNA replication, possibly by mediating the removal of lagging-strand Okazaki fragment RNA primers during DNA replication. Mediates the excision of single ribonucleotides from DNA:RNA duplexes. {ECO:0000269|PubMed:16845400, ECO:0000269|PubMed:21177858}.	6.4689	13.7118	Undefined	Undefined,CYTOSOL,PROTEIN COMPLEX
O75794	CDC123 C10orf7 D123	CD123_HUMAN	unknown	Cell division cycle protein 123 homolog (Protein D123) (HT-1080) (PZ32)	Required for S phase entry of the cell cycle. {ECO:0000250}.	-1.89544	3.91832	Undefined	CYTOSOL,Undefined,PROTEIN COMPLEX
O75818	RPP40 RNASEP1	RPP40_HUMAN	unknown	Ribonuclease P protein subunit p40 (RNaseP protein p40) (EC 3.1.26.5) (RNase P subunit 1)	Component of ribonuclease P, a ribonucleoprotein complex that generates mature tRNA molecules by cleaving their 5'-ends (PubMed:9630247, PubMed:30454648). Also a component of the MRP ribonuclease complex, which cleaves pre-rRNA sequences (PubMed:28115465). {ECO:0000269|PubMed:28115465, ECO:0000269|PubMed:30454648, ECO:0000269|PubMed:9630247}.	-19.9902	21.4705	NUCLEUS	NUCLEUS,NUCLEUS,Undefined
O75821	EIF3G EIF3S4	EIF3G_HUMAN	PROTEIN COMPLEX	Eukaryotic translation initiation factor 3 subunit G (eIF3g) (Eukaryotic translation initiation factor 3 RNA-binding subunit) (eIF-3 RNA-binding subunit) (Eukaryotic translation initiation factor 3 subunit 4) (eIF-3-delta) (eIF3 p42) (eIF3 p44)	RNA-binding component of the eukaryotic translation initiation factor 3 (eIF-3) complex, which is required for several steps in the initiation of protein synthesis (PubMed:17581632, PubMed:25849773, PubMed:27462815). The eIF-3 complex associates with the 40S ribosome and facilitates the recruitment of eIF-1, eIF-1A, eIF-2:GTP:methionyl-tRNAi and eIF-5 to form the 43S pre-initiation complex (43S P…	14.6514	37.6568
O75822	EIF3J EIF3S1 PRO0391	EIF3J_HUMAN	unknown	Eukaryotic translation initiation factor 3 subunit J (eIF3j) (Eukaryotic translation initiation factor 3 subunit 1) (eIF-3-alpha) (eIF3 p35)	Component of the eukaryotic translation initiation factor 3 (eIF-3) complex, which is required for several steps in the initiation of protein synthesis (PubMed:25849773, PubMed:27462815). The eIF-3 complex associates with the 40S ribosome and facilitates the recruitment of eIF-1, eIF-1A, eIF-2:GTP:methionyl-tRNAi and eIF-5 to form the 43S pre-initiation complex (43S PIC). The eIF-3 complex stimul…	-4.89769	-1.35199	NUCLEOPLASM-2	Undefined,NUCLEOPLASM-2,Undefined
O75832	PSMD10	PSD10_HUMAN	unknown	26S proteasome non-ATPase regulatory subunit 10 (26S proteasome regulatory subunit p28) (Gankyrin) (p28(GANK))	Acts as a chaperone during the assembly of the 26S proteasome, specifically of the PA700/19S regulatory complex (RC). In the initial step of the base subcomplex assembly is part of an intermediate PSMD10:PSMC4:PSMC5:PAAF1 module which probably assembles with a PSMD5:PSMC2:PSMC1:PSMD2 module. Independently of the proteasome, regulates EGF-induced AKT activation through inhibition of the RHOA/ROCK/…	-3.17801	36.9477	PROTEIN COMPLEX	PROTEIN COMPLEX,PROTEIN COMPLEX,PROTEIN COMPLEX
O75843	AP1G2	AP1G2_HUMAN	unknown	AP-1 complex subunit gamma-like 2 (Gamma2-adaptin) (G2ad)	May function in protein sorting in late endosomes or multivesucular bodies (MVBs). {ECO:0000269|PubMed:9733768}.; (Microbial infection) Involved in MVB-assisted maturation of hepatitis B virus (HBV). {ECO:0000269|PubMed:16867982, ECO:0000269|PubMed:17553870}.	2.67849	-3.23905	CYTOSOL	CYTOSOL,Undefined,Undefined
O75844	ZMPSTE24 FACE1 STE24	FACE1_HUMAN	unknown	CAAX prenyl protease 1 homolog (EC 3.4.24.84) (Farnesylated proteins-converting enzyme 1) (FACE-1) (Prenyl protein-specific endoprotease 1) (Zinc metalloproteinase Ste24 homolog)	Proteolytically removes the C-terminal three residues of farnesylated proteins. Acts on lamin A/C.	-4.45809	-41.001	PM	PM,PM,Undefined
O75874	IDH1 PICD	IDHC_HUMAN	unknown	Isocitrate dehydrogenase [NADP] cytoplasmic (IDH) (EC 1.1.1.42) (Cytosolic NADP-isocitrate dehydrogenase) (IDP) (NADP(+)-specific ICDH) (Oxalosuccinate decarboxylase)		31.9306	9.69833	Undefined	NUCLEOPLASM-1,Undefined,CYTOSOL
O75879	GATB PET112 PET112L HSPC199	GATB_HUMAN	MITOCHONDRIA	Glutamyl-tRNA(Gln) amidotransferase subunit B, mitochondrial (Glu-AdT subunit B) (EC 6.3.5.-) (Cytochrome c oxidase assembly factor PET112 homolog)	Allows the formation of correctly charged Gln-tRNA(Gln) through the transamidation of misacylated Glu-tRNA(Gln) in the mitochondria. The reaction takes place in the presence of glutamine and ATP through an activated gamma-phospho-Glu-tRNA(Gln). {ECO:0000255|HAMAP-Rule:MF_03147, ECO:0000269|PubMed:19805282}.	-38.1676	-5.57409
O75882	ATRN KIAA0548 MGCA	ATRN_HUMAN	PM	Attractin (DPPT-L) (Mahogany homolog)	Involved in the initial immune cell clustering during inflammatory response and may regulate chemotactic activity of chemokines. May play a role in melanocortin signaling pathways that regulate energy homeostasis and hair color. Low-affinity receptor for agouti (By similarity). Has a critical role in normal myelination in the central nervous system (By similarity). {ECO:0000250, ECO:0000269|PubMe…	-9.65365	-33.2604
O75884	RBBP9 BOG RBBP10	RBBP9_HUMAN	unknown	Serine hydrolase RBBP9 (EC 3.-.-.-) (B5T-overexpressed gene protein) (Protein BOG) (Retinoblastoma-binding protein 10) (RBBP-10) (Retinoblastoma-binding protein 9) (RBBP-9)	Serine hydrolase whose substrates have not been identified yet (PubMed:19329999, PubMed:20080647). May negatively regulate basal or autocrine TGF-beta signaling by suppressing SMAD2-SMAD3 phosphorylation (PubMed:20080647). May play a role in the transformation process due to its capacity to confer resistance to the growth-inhibitory effects of TGF-beta through interaction with RB1 and the subsequ…	10.5734	7.83684	CYTOSOL	CYTOSOL,CYTOSOL,Undefined
O75886	STAM2 HBP	STAM2_HUMAN	unknown	Signal transducing adapter molecule 2 (STAM-2) (Hrs-binding protein)	Involved in intracellular signal transduction mediated by cytokines and growth factors. Upon IL-2 and GM-CSL stimulation, it plays a role in signaling leading to DNA synthesis and MYC induction. May also play a role in T-cell development. Involved in down-regulation of receptor tyrosine kinase via multivesicular body (MVBs) when complexed with HGS (ESCRT-0 complex). The ESCRT-0 complex binds ubiq…	6.53381	-16.275	Undefined	Undefined,Undefined,Undefined
O75907	DGAT1 AGRP1 DGAT	DGAT1_HUMAN	unknown	Diacylglycerol O-acyltransferase 1 (EC 2.3.1.20) (ACAT-related gene product 1) (Acyl-CoA retinol O-fatty-acyltransferase) (ARAT) (Retinol O-fatty-acyltransferase) (EC 2.3.1.76) (Diglyceride acyltransferase)	Catalyzes the terminal and only committed step in triacylglycerol synthesis by using diacylglycerol and fatty acyl CoA as substrates (PubMed:16214399, PubMed:18768481, PubMed:28420705, PubMed:9756920, PubMed:32433611, PubMed:32433610). Highly expressed in epithelial cells of the small intestine and its activity is essential for the absorption of dietary fats (PubMed:18768481). In liver, plays a r…	-10.2471	-41.3578	PM	PM,Undefined,PM
O75909	CCNK CPR4	CCNK_HUMAN	unknown	Cyclin-K	Regulatory subunit of cyclin-dependent kinases that mediates activation of target kinases. Plays a role in transcriptional regulation via its role in regulating the phosphorylation of the C-terminal domain (CTD) of the large subunit of RNA polymerase II (POLR2A). {ECO:0000269|PubMed:10574912, ECO:0000269|PubMed:22012619, ECO:0000269|PubMed:9632813}.	-4.66965	25.7159	NUCLEOPLASM-2	Undefined,NUCLEOPLASM-2,NUCLEOPLASM-2
O75923	DYSF FER1L1	DYSF_HUMAN	unknown	Dysferlin (Dystrophy-associated fer-1-like protein) (Fer-1-like protein 1)	Key calcium ion sensor involved in the Ca(2+)-triggered synaptic vesicle-plasma membrane fusion. Plays a role in the sarcolemma repair mechanism of both skeletal muscle and cardiomyocytes that permits rapid resealing of membranes disrupted by mechanical stress (By similarity). {ECO:0000250}.	-12.3067	-34.944	Undefined	Undefined,PM,ER
O75934	BCAS2 DAM1	SPF27_HUMAN	unknown	Pre-mRNA-splicing factor SPF27 (Breast carcinoma-amplified sequence 2) (DNA amplified in mammary carcinoma 1 protein) (Spliceosome-associated protein SPF 27)	Required for pre-mRNA splicing as component of the activated spliceosome (PubMed:28502770, PubMed:28076346, PubMed:29360106, PubMed:29301961, PubMed:30705154). Component of the PRP19-CDC5L complex that forms an integral part of the spliceosome and is required for activating pre-mRNA splicing. May have a scaffolding role in the spliceosome assembly as it contacts all other components of the core c…	-10.4912	21.5478	NUCLEOPLASM-2	NUCLEOPLASM-2,NUCLEOPLASM-2,NUCLEOPLASM-2
O75935	DCTN3 DCTN22	DCTN3_HUMAN	unknown	Dynactin subunit 3 (Dynactin complex subunit 22 kDa subunit) (p22)	Together with dynein may be involved in spindle assembly and cytokinesis. {ECO:0000269|PubMed:9722614}.	-6.33221	38.8135	Undefined	NUCLEOPLASM-2,PROTEIN COMPLEX,NUCLEOPLASM-2
O75937	DNAJC8 SPF31 HSPC315 HSPC331	DNJC8_HUMAN	unknown	DnaJ homolog subfamily C member 8 (Splicing protein spf31)	Suppresses polyglutamine (polyQ) aggregation of ATXN3 in neuronal cells (PubMed:27133716). {ECO:0000269|PubMed:27133716}.	15.937	-8.29458	CYTOSOL	CYTOSOL,CYTOSOL,CYTOSOL
O75940	SMNDC1 SMNR SPF30	SPF30_HUMAN	unknown	Survival of motor neuron-related-splicing factor 30 (30 kDa splicing factor SMNrp) (SMN-related protein) (Survival motor neuron domain-containing protein 1)	Necessary for spliceosome assembly. Overexpression causes apoptosis. {ECO:0000269|PubMed:11331295, ECO:0000269|PubMed:11331595, ECO:0000269|PubMed:9817934}.	-5.23397	1.1008	NUCLEOPLASM-2	Undefined,NUCLEOPLASM-2,NUCLEOPLASM-2
O75947	ATP5PD ATP5H My032	ATP5H_HUMAN	MITOCHONDRIA	ATP synthase subunit d, mitochondrial (ATPase subunit d) (ATP synthase peripheral stalk subunit d)	Mitochondrial membrane ATP synthase (F(1)F(0) ATP synthase or Complex V) produces ATP from ADP in the presence of a proton gradient across the membrane which is generated by electron transport complexes of the respiratory chain. F-type ATPases consist of two structural domains, F(1) - containing the extramembraneous catalytic core, and F(0) - containing the membrane proton channel, linked togethe…	-41.3553	1.86879
O75953	DNAJB5 HSC40	DNJB5_HUMAN	unknown	DnaJ homolog subfamily B member 5 (Heat shock protein Hsp40-2) (Heat shock protein Hsp40-3) (Heat shock protein cognate 40) (Hsc40)		21.6688	16.5661	CYTOSOL	Undefined,CYTOSOL,Undefined
O75955	FLOT1	FLOT1_HUMAN	unknown	Flotillin-1	May act as a scaffolding protein within caveolar membranes, functionally participating in formation of caveolae or caveolae-like vesicles.	-0.703576	-42.8236	PM	PM,PM,Undefined
O75962	TRIO	TRIO_HUMAN	unknown	Triple functional domain protein (EC 2.7.11.1) (PTPRF-interacting protein)	Guanine nucleotide exchange factor (GEF) for RHOA and RAC1 GTPases (PubMed:8643598, PubMed:22155786, PubMed:27418539). Involved in coordinating actin remodeling, which is necessary for cell migration and growth (PubMed:10341202, PubMed:22155786). Plays a key role in the regulation of neurite outgrowth and lamellipodia formation (PubMed:32109419). In developing hippocampal neurons, limits dendrite…	8.58705	-0.137761	CYTOSOL	Undefined,CYTOSOL,Undefined
O75964	ATP5MG ATP5L	ATP5L_HUMAN	MITOCHONDRIA	ATP synthase subunit g, mitochondrial (ATPase subunit g) (ATP synthase membrane subunit g)	Mitochondrial membrane ATP synthase (F(1)F(0) ATP synthase or Complex V) produces ATP from ADP in the presence of a proton gradient across the membrane which is generated by electron transport complexes of the respiratory chain. F-type ATPases consist of two structural domains, F(1) - containing the extramembraneous catalytic core, and F(0) - containing the membrane proton channel, linked togethe…	-39.8767	3.3127
O75976	CPD	CBPD_HUMAN	unknown	Carboxypeptidase D (EC 3.4.17.22) (Metallocarboxypeptidase D) (gp180)		19.6103	-34.9733	GOLGI	GOLGI,GOLGI,GOLGI
O76003	GLRX3 PICOT TXNL2 HUSSY-22	GLRX3_HUMAN	unknown	Glutaredoxin-3 (PKC-interacting cousin of thioredoxin) (PICOT) (PKC-theta-interacting protein) (PKCq-interacting protein) (Thioredoxin-like protein 2)	Together with BOLA2, acts as a cytosolic iron-sulfur (Fe-S) cluster assembly factor that facilitates [2Fe-2S] cluster insertion into a subset of cytosolic proteins (PubMed:26613676, PubMed:27519415). Acts as a critical negative regulator of cardiac hypertrophy and a positive inotropic regulator (By similarity). Required for hemoglobin maturation (PubMed:23615448). Does not possess any thyoredoxin…	11.9003	-5.97545	Undefined	CYTOSOL,CYTOSOL,PROTEIN COMPLEX
O76021	RSL1D1 CATX11 CSIG PBK1 L12	RL1D1_HUMAN	NUCLEUS	Ribosomal L1 domain-containing protein 1 (CATX-11) (Cellular senescence-inhibited gene protein) (Protein PBK1)	Regulates cellular senescence through inhibition of PTEN translation. Acts as a pro-apoptotic regulator in response to DNA damage. {ECO:0000269|PubMed:18678645, ECO:0000269|PubMed:22419112}.	-38.3692	21.0733
O76024	WFS1	WFS1_HUMAN	unknown	Wolframin	Participates in the regulation of cellular Ca(2+) homeostasis, at least partly, by modulating the filling state of the endoplasmic reticulum Ca(2+) store (PubMed:16989814). Negatively regulates the ER stress response and positively regulates the stability of V-ATPase subunits ATP6V1A and ATP1B1 by preventing their degradation through an unknown proteasome-independent mechanism (PubMed:23035048). …	-10.8356	-31.7781	ER	Undefined,Undefined,ER
O76031	CLPX	CLPX_HUMAN	MITOCHONDRIA	ATP-dependent Clp protease ATP-binding subunit clpX-like, mitochondrial	ATP-dependent specificity component of the Clp protease complex. Hydrolyzes ATP (PubMed:28874591). Targets specific substrates for degradation by the Clp complex (PubMed:11923310, PubMed:22710082). Can perform chaperone functions in the absence of CLPP. Enhances the DNA-binding activity of TFAM and is required for maintaining a normal mitochondrial nucleoid structure (PubMed:22841477). ATP-depend…	-38.5254	-7.00414
O76054	SEC14L2 C22orf6 KIAA1186 KIAA1658	S14L2_HUMAN	unknown	SEC14-like protein 2 (Alpha-tocopherol-associated protein) (TAP) (hTAP) (Squalene transfer protein) (Supernatant protein factor) (SPF)	Carrier protein. Binds to some hydrophobic molecules and promotes their transfer between the different cellular sites. Binds with high affinity to alpha-tocopherol. Also binds with a weaker affinity to other tocopherols and to tocotrienols. May have a transcriptional activatory activity via its association with alpha-tocopherol. Probably recognizes and binds some squalene structure, suggesting th…	27.573	-0.100432	CYTOSOL	Undefined,Undefined,CYTOSOL
O76071	CIAO1 CIA1 WDR39	CIAO1_HUMAN	unknown	Probable cytosolic iron-sulfur protein assembly protein CIAO1 (WD repeat-containing protein 39)	Key component of the cytosolic iron-sulfur protein assembly (CIA) complex, a multiprotein complex that mediates the incorporation of iron-sulfur cluster into extramitochondrial Fe/S proteins (PubMed:17937914, PubMed:23891004). As a CIA complex component, interacts specifically with CIAO2A or CIAO2B and MMS19 to assist different branches of iron-sulfur protein assembly, depending of its interactor…	10.5103	9.9369	CYTOSOL	CYTOSOL,CYTOSOL,Undefined
O76094	SRP72	SRP72_HUMAN	unknown	Signal recognition particle subunit SRP72 (SRP72) (Signal recognition particle 72 kDa protein)	Signal-recognition-particle assembly has a crucial role in targeting secretory proteins to the rough endoplasmic reticulum membrane. Binds the 7S RNA only in presence of SRP68. This ribonucleoprotein complex might interact directly with the docking protein in the ER membrane and possibly participate in the elongation arrest function.	19.5664	31.9515	PROTEIN COMPLEX	PROTEIN COMPLEX,Undefined,PROTEIN COMPLEX
O94760	DDAH1 DDAH	DDAH1_HUMAN	unknown	N(G),N(G)-dimethylarginine dimethylaminohydrolase 1 (DDAH-1) (Dimethylarginine dimethylaminohydrolase 1) (EC 3.5.3.18) (DDAHI) (Dimethylargininase-1)	Hydrolyzes N(G),N(G)-dimethyl-L-arginine (ADMA) and N(G)-monomethyl-L-arginine (MMA) which act as inhibitors of NOS. Has therefore a role in the regulation of nitric oxide generation.	7.91881	-20.2795	NUCLEOPLASM-2	Undefined,NUCLEOPLASM-2,Undefined
O94761	RECQL4 RECQ4	RECQ4_HUMAN	unknown	ATP-dependent DNA helicase Q4 (EC 3.6.4.12) (DNA helicase, RecQ-like type 4) (RecQ4) (RTS) (RecQ protein-like 4)	DNA-dependent ATPase. May modulate chromosome segregation. {ECO:0000269|PubMed:15317757}.	13.2025	2.96119	CYTOSOL	CYTOSOL,CYTOSOL,Undefined
O94762	RECQL5 RECQ5	RECQ5_HUMAN	unknown	ATP-dependent DNA helicase Q5 (EC 3.6.4.12) (DNA helicase, RecQ-like type 5) (RecQ5) (RecQ protein-like 5)	Isoform beta is a DNA helicase that plays an important role in DNA replication, transcription and repair. Inhibits elongation of stalled transcripts at DNA damage sites by binding to the RNA polymerase II subunit POLR2A and blocking the TCEA1 binding site. Required for mitotic chromosome separation after cross-over events and cell cycle progress. Required for efficient DNA repair, including repai…	-8.0221	13.1376	NUCLEOPLASM-2	NUCLEOPLASM-2,Undefined,Undefined
O94763	URI1 C19orf2 NNX3 PPP1R19 RMP URI	RMP_HUMAN	unknown	Unconventional prefoldin RPB5 interactor 1 (Protein NNX3) (Protein phosphatase 1 regulatory subunit 19) (RNA polymerase II subunit 5-mediating protein) (RPB5-mediating protein)	Involved in gene transcription regulation. Acts as a transcriptional repressor in concert with the corepressor UXT to regulate androgen receptor (AR) transcription. May act as a tumor suppressor to repress AR-mediated gene transcription and to inhibit anchorage-independent growth in prostate cancer cells. Required for cell survival in ovarian cancer cells. Together with UXT, associates with chrom…	-14.8577	27.8763	NUCLEOPLASM-2	NUCLEOPLASM-2,NUCLEOPLASM-2,NUCLEOPLASM-2
O94766	B3GAT3	B3GA3_HUMAN	GOLGI	Galactosylgalactosylxylosylprotein 3-beta-glucuronosyltransferase 3 (EC 2.4.1.135) (Beta-1,3-glucuronyltransferase 3) (Glucuronosyltransferase I) (GlcAT-I) (UDP-GlcUA:Gal beta-1,3-Gal-R glucuronyltransferase) (GlcUAT-I)	Glycosaminoglycans biosynthesis (PubMed:25893793). Involved in forming the linkage tetrasaccharide present in heparan sulfate and chondroitin sulfate. Transfers a glucuronic acid moiety from the uridine diphosphate-glucuronic acid (UDP-GlcUA) to the common linkage region trisaccharide Gal-beta-1,3-Gal-beta-1,4-Xyl covalently bound to a Ser residue at the glycosaminylglycan attachment site of prot…	9.93701	-40.7663
O94776	MTA2 MTA1L1 PID	MTA2_HUMAN	unknown	Metastasis-associated protein MTA2 (Metastasis-associated 1-like 1) (MTA1-L1 protein) (p53 target protein in deacetylase complex)	May be involved in the regulation of gene expression as repressor and activator. The repression might be related to covalent modification of histone proteins.	-6.20415	37.9312	Undefined	NUCLEOPLASM-2,PROTEIN COMPLEX,NUCLEOPLASM-2
O94782	USP1	UBP1_HUMAN	unknown	Ubiquitin carboxyl-terminal hydrolase 1 (EC 3.4.19.12) (Deubiquitinating enzyme 1) (hUBP) (Ubiquitin thioesterase 1) (Ubiquitin-specific-processing protease 1)	Negative regulator of DNA damage repair which specifically deubiquitinates monoubiquitinated FANCD2 (PubMed:15694335). Also involved in PCNA-mediated translesion synthesis (TLS) by deubiquitinating monoubiquitinated PCNA (PubMed:16531995). Has almost no deubiquitinating activity by itself and requires the interaction with WDR48 to have a high activity (PubMed:18082604, PubMed:26388029). {ECO:0000…	-2.3475	23.5413	NUCLEOPLASM-2	NUCLEOPLASM-2,NUCLEOPLASM-2,Undefined
O94804	STK10 LOK	STK10_HUMAN	unknown	Serine/threonine-protein kinase 10 (EC 2.7.11.1) (Lymphocyte-oriented kinase)	Serine/threonine-protein kinase involved in regulation of lymphocyte migration. Phosphorylates MSN, and possibly PLK1. Involved in regulation of lymphocyte migration by mediating phosphorylation of ERM proteins such as MSN. Acts as a negative regulator of MAP3K1/MEKK1. May also act as a cell cycle regulator by acting as a polo kinase kinase: mediates phosphorylation of PLK1 in vitro; however such…	3.25554	0.959194	Undefined	CYTOSOL,Undefined,PROTEIN COMPLEX
O94808	GFPT2	GFPT2_HUMAN	unknown	Glutamine--fructose-6-phosphate aminotransferase [isomerizing] 2 (EC 2.6.1.16) (D-fructose-6-phosphate amidotransferase 2) (Glutamine:fructose-6-phosphate amidotransferase 2) (GFAT 2) (GFAT2) (Hexosephosphate aminotransferase 2)	Controls the flux of glucose into the hexosamine pathway. Most likely involved in regulating the availability of precursors for N- and O-linked glycosylation of proteins.	35.1229	16.7663	Undefined	NUCLEOPLASM-1,CYTOSOL,CYTOSOL
O94822	LTN1 C21orf10 C21orf98 KIAA0714 RNF160 ZNF294 HSPC087	LTN1_HUMAN	unknown	E3 ubiquitin-protein ligase listerin (EC 2.3.2.27) (RING finger protein 160) (RING-type E3 ubiquitin transferase listerin) (Zinc finger protein 294)	E3 ubiquitin-protein ligase component of the ribosome quality control complex (RQC), a ribosome-associated complex that mediates ubiquitination and extraction of incompletely synthesized nascent chains for proteasomal degradation (PubMed:23685075, PubMed:25132172, PubMed:25578875). Ubiquitination leads to VCP/p97 recruitment for extraction and degradation of the incomplete translation product (By…	14.6209	24.5528	PROTEIN COMPLEX	PROTEIN COMPLEX,Undefined,Undefined
O94826	TOMM70 KIAA0719 TOM70 TOMM70A	TOM70_HUMAN	MITOCHONDRIA	Mitochondrial import receptor subunit TOM70 (Mitochondrial precursor proteins import receptor) (Translocase of outer membrane 70 kDa subunit) (Translocase of outer mitochondrial membrane protein 70)	Acts as receptor of the preprotein translocase complex of the outer mitochondrial membrane (TOM complex). Recognizes and mediates the translocation of mitochondrial preproteins from the cytosol into the mitochondria in a chaperone dependent manner (PubMed:12526792). Mediates TBK1 and IRF3 activation induced by MAVS in response to Sendai virus infection and promotes host antiviral responses during…	-33.7507	-13.9545
O94829	IPO13 KIAA0724 RANBP13	IPO13_HUMAN	unknown	Importin-13 (Imp13) (Karyopherin-13) (Kap13) (Ran-binding protein 13) (RanBP13)	Functions in nuclear protein import as nuclear transport receptor. Serves as receptor for nuclear localization signals (NLS) in cargo substrates. Is thought to mediate docking of the importin/substrate complex to the nuclear pore complex (NPC) through binding to nucleoporin and the complex is subsequently translocated through the pore by an energy requiring, Ran-dependent mechanism. At the nucleo…	38.9923	5.74158	Undefined	NUCLEOPLASM-1,Undefined,CYTOSOL
O94832	MYO1D KIAA0727	MYO1D_HUMAN	unknown	Unconventional myosin-Id	Unconventional myosin that functions as actin-based motor protein with ATPase activity (By similarity). Plays a role in endosomal protein trafficking, and especially in the transfer of cargo proteins from early to recycling endosomes (By similarity). Required for normal planar cell polarity in ciliated tracheal cells, for normal rotational polarity of cilia, and for coordinated, unidirectional ci…	-8.06961	-23.5381	Undefined	PM,ER,ER
O94842	TOX4 C14orf92 KIAA0737	TOX4_HUMAN	unknown	TOX high mobility group box family member 4 (Epidermal Langerhans cell protein LCP1)	Component of the PTW/PP1 phosphatase complex, which plays a role in the control of chromatin structure and cell cycle progression during the transition from mitosis into interphase. {ECO:0000269|PubMed:20516061}.	-5.44282	29.3949	NUCLEOPLASM-2	NUCLEOPLASM-2,NUCLEOPLASM-2,NUCLEOPLASM-2
O94851	MICAL2 KIAA0750 MICAL2PV1 MICAL2PV2	MICA2_HUMAN	unknown	[F-actin]-monooxygenase MICAL2 (EC 1.14.13.225) (Molecule interacting with CasL protein 2) (MICAL-2)	Nuclear monooxygenase that promotes depolymerization of F-actin by mediating oxidation of specific methionine residues on actin to form methionine-sulfoxide, resulting in actin filament disassembly and preventing repolymerization (PubMed:24440334). In the absence of actin, it also functions as a NADPH oxidase producing H(2)O(2) (By similarity). Acts as a key regulator of the SRF signaling pathway…	-19.5271	-30.6797	ER	Undefined,Undefined,ER
O94854	KIAA0754	K0754_HUMAN	unknown	Uncharacterized protein KIAA0754		-22.7423	-23.0214	Undefined	ER,PM,PEROXISOME
O94855	SEC24D KIAA0755	SC24D_HUMAN	unknown	Protein transport protein Sec24D (SEC24-related protein D)	Component of the coat protein complex II (COPII) which promotes the formation of transport vesicles from the endoplasmic reticulum (ER). The coat has two main functions, the physical deformation of the endoplasmic reticulum membrane into vesicles and the selection of cargo molecules for their transport to the Golgi complex (PubMed:17499046, PubMed:20427317, PubMed:18843296). Plays a central role …	41.6751	0.409381	NUCLEOPLASM-1	NUCLEOPLASM-1,NUCLEOPLASM-1,NUCLEOPLASM-1
O94856	NFASC KIAA0756	NFASC_HUMAN	PM	Neurofascin	Cell adhesion, ankyrin-binding protein which may be involved in neurite extension, axonal guidance, synaptogenesis, myelination and neuron-glial cell interactions. {ECO:0000250}.	-18.9765	-34.3902
O94864	SUPT7L KIAA0764	ST65G_HUMAN	unknown	STAGA complex 65 subunit gamma (Adenocarcinoma antigen ART1) (SPTF-associated factor 65 gamma) (STAF65gamma) (Suppressor of Ty 7-like)		13.5851	29.2134	PROTEIN COMPLEX	PROTEIN COMPLEX,Undefined,PROTEIN COMPLEX
O94874	UFL1 KIAA0776 MAXER NLBP RCAD	UFL1_HUMAN	unknown	E3 UFM1-protein ligase 1 (EC 2.3.2.-) (E3 UFM1-protein transferase 1) (Multiple alpha-helix protein located at ER) (Novel LZAP-binding protein) (Regulator of C53/LZAP and DDRGK1)	E3 protein ligase that mediates ufmylation, the covalent attachment of the ubiquitin-like modifier UFM1 to lysine residues on target proteins, and which plays a key role in reticulophagy (also called ER-phagy) induced in response to endoplasmic reticulum stress (PubMed:20018847, PubMed:20164180, PubMed:20228063, PubMed:25219498, PubMed:32160526). In response to endoplasmic reticulum stress, recru…	-12.9492	-30.4654	ER	Undefined,ER,Undefined
O94880	PHF14 KIAA0783	PHF14_HUMAN	unknown	PHD finger protein 14		-23.9385	15.1701	NUCLEUS	NUCLEUS,NUCLEUS,NUCLEUS
O94887	FARP2 KIAA0793 PLEKHC3	FARP2_HUMAN	unknown	FERM, ARHGEF and pleckstrin domain-containing protein 2 (FERM domain-including RhoGEF) (FIR) (FERM, RhoGEF and pleckstrin domain-containing protein 2) (Pleckstrin homology domain-containing family C member 3) (PH domain-containing family C member 3)	Functions as guanine nucleotide exchange factor that activates RAC1. May have relatively low activity. Plays a role in the response to class 3 semaphorins and remodeling of the actin cytoskeleton. Plays a role in TNFSF11-mediated osteoclast differentiation, especially in podosome rearrangement and reorganization of the actin cytoskeleton. Regulates the activation of ITGB3, integrin signaling and …	-11.9871	-20.8261	Undefined	ER,ER,PEROXISOME
O94888	UBXN7 KIAA0794 UBXD7	UBXN7_HUMAN	unknown	UBX domain-containing protein 7	Ubiquitin-binding adapter that links a subset of NEDD8-associated cullin ring ligases (CRLs) to the segregase VCP/p97, to regulate turnover of their ubiquitination substrates. {ECO:0000269|PubMed:22537386}.	-0.816714	11.2786	NUCLEOPLASM-2	Undefined,NUCLEOPLASM-2,Undefined
O94901	SUN1 KIAA0810 UNC84A	SUN1_HUMAN	unknown	SUN domain-containing protein 1 (Protein unc-84 homolog A) (Sad1/unc-84 protein-like 1)	As a component of the LINC (LInker of Nucleoskeleton and Cytoskeleton) complex involved in the connection between the nuclear lamina and the cytoskeleton (PubMed:18039933, PubMed:18396275). The nucleocytoplasmic interactions established by the LINC complex play an important role in the transmission of mechanical forces across the nuclear envelope and in nuclear movement and positioning (By simila…	-35.2917	14.6915	NUCLEUS	NUCLEUS,NUCLEUS,NUCLEUS
O94903	PLPBP PROSC	PLPHP_HUMAN	unknown	Pyridoxal phosphate homeostasis protein (PLP homeostasis protein) (Proline synthase co-transcribed bacterial homolog protein) (Pyridoxal phosphate-binding protein)	Pyridoxal 5'-phosphate (PLP)-binding protein, which may be involved in intracellular homeostatic regulation of pyridoxal 5'-phosphate (PLP), the active form of vitamin B6. {ECO:0000255|HAMAP-Rule:MF_03225, ECO:0000269|PubMed:27912044}.	4.66132	1.34881	Undefined	CYTOSOL,CYTOSOL,PROTEIN COMPLEX
O94905	ERLIN2 C8orf2 SPFH2 UNQ2441/PRO5003/PRO9924	ERLN2_HUMAN	ER	Erlin-2 (Endoplasmic reticulum lipid raft-associated protein 2) (Stomatin-prohibitin-flotillin-HflC/K domain-containing protein 2) (SPFH domain-containing protein 2)	Component of the ERLIN1/ERLIN2 complex which mediates the endoplasmic reticulum-associated degradation (ERAD) of inositol 1,4,5-trisphosphate receptors (IP3Rs) such as ITPR1 (PubMed:19240031, PubMed:17502376). Promotes sterol-accelerated ERAD of HMGCR probably implicating an AMFR/gp78-containing ubiquitin ligase complex (PubMed:21343306). Involved in regulation of cellular cholesterol homeostasis…	-10.636	-31.0021
O94906	PRPF6 C20orf14	PRP6_HUMAN	unknown	Pre-mRNA-processing factor 6 (Androgen receptor N-terminal domain-transactivating protein 1) (ANT-1) (PRP6 homolog) (U5 snRNP-associated 102 kDa protein) (U5-102 kDa protein)	Involved in pre-mRNA splicing as component of the U4/U6-U5 tri-snRNP complex, one of the building blocks of the spliceosome (PubMed:28781166, PubMed:21549338). Enhances dihydrotestosterone-induced transactivation activity of AR, as well as dexamethasone-induced transactivation activity of NR3C1, but does not affect estrogen-induced transactivation. {ECO:0000269|PubMed:12039962, ECO:0000269|PubMed…	-20.182	26.12	Undefined	NUCLEOPLASM-2,Undefined,NUCLEUS
O94913	PCF11 KIAA0824	PCF11_HUMAN	unknown	Pre-mRNA cleavage complex 2 protein Pcf11 (Pre-mRNA cleavage complex II protein Pcf11)	Component of pre-mRNA cleavage complex II.	19.1106	17.0838	Undefined	PROTEIN COMPLEX,CYTOSOL,PROTEIN COMPLEX
O94915	FRYL AF4P12 KIAA0826	FRYL_HUMAN	unknown	Protein furry homolog-like (ALL1-fused gene from chromosome 4p12 protein)	Plays a key role in maintaining the integrity of polarized cell extensions during morphogenesis, regulates the actin cytoskeleton and plays a key role in patterning sensory neuron dendritic fields by promoting avoidance between homologous dendrites as well as by limiting dendritic branching (By similarity). May function as a transcriptional activator. {ECO:0000250, ECO:0000269|PubMed:16061630}.	-18.5167	24.2014	NUCLEOPLASM-2	NUCLEOPLASM-2,NUCLEOPLASM-2,Undefined
O94916	NFAT5 KIAA0827 TONEBP	NFAT5_HUMAN	unknown	Nuclear factor of activated T-cells 5 (NF-AT5) (T-cell transcription factor NFAT5) (Tonicity-responsive enhancer-binding protein) (TonE-binding protein) (TonEBP)	Transcription factor involved, among others, in the transcriptional regulation of osmoprotective and inflammatory genes. Mediates the transcriptional response to hypertonicity (PubMed:10051678). Positively regulates the transcription of LCN2 and S100A4 genes; optimal transactivation of these genes requires the presence of DDX5/DDX17 (PubMed:22266867). Binds the DNA consensus sequence 5'-[ACT][AG]…	4.00131	21.5069	Undefined	PROTEIN COMPLEX,NUCLEOPLASM-2,PROTEIN COMPLEX
O94919	ENDOD1 KIAA0830	ENDD1_HUMAN	unknown	Endonuclease domain-containing 1 protein (EC 3.1.30.-)	May act as a DNase and a RNase. {ECO:0000305}.	0.200959	-36.3064	LYSOSOME	LYSOSOME,LYSOSOME,Undefined
O94921	CDK14 KIAA0834 PFTK1	CDK14_HUMAN	unknown	Cyclin-dependent kinase 14 (EC 2.7.11.22) (Cell division protein kinase 14) (Serine/threonine-protein kinase PFTAIRE-1) (hPFTAIRE1)	Serine/threonine-protein kinase involved in the control of the eukaryotic cell cycle, whose activity is controlled by an associated cyclin. Acts as a cell-cycle regulator of Wnt signaling pathway during G2/M phase by mediating the phosphorylation of LRP6 at 'Ser-1490', leading to the activation of the Wnt signaling pathway. Acts as a regulator of cell cycle progression and cell proliferation via …	11.3705	11.4028	CYTOSOL	CYTOSOL,CYTOSOL,Undefined
O94923	GLCE KIAA0836	GLCE_HUMAN	GOLGI	D-glucuronyl C5-epimerase (EC 5.1.3.17) (Heparan sulfate C5-epimerase) (Hsepi) (Heparin/heparan sulfate:glucuronic acid C5-epimerase) (Heparosan-N-sulfate-glucuronate 5-epimerase)	Converts D-glucuronic acid residues adjacent to N-sulfate sugar residues to L-iduronic acid residues, both in maturing heparan sulfate (HS) and heparin chains. This is important for further modifications that determine the specificity of interactions between these glycosaminoglycans and proteins. {ECO:0000269|PubMed:20118238, ECO:0000269|PubMed:22528493, ECO:0000269|PubMed:30872481}.	10.6897	-37.6941
O94925	GLS GLS1 KIAA0838	GLSK_HUMAN	unknown	Glutaminase kidney isoform, mitochondrial (GLS) (EC 3.5.1.2) (K-glutaminase) (L-glutamine amidohydrolase) [Cleaved into: Glutaminase kidney isoform, mitochondrial 68 kDa chain; Glutaminase kidney isoform, mitochondrial 65 kDa chain]	Catalyzes the first reaction in the primary pathway for the renal catabolism of glutamine. Plays a role in maintaining acid-base homeostasis. Regulates the levels of the neurotransmitter glutamate, the main excitatory neurotransmitter in the brain (PubMed:30575854, PubMed:30239721, PubMed:30970188). {ECO:0000269|PubMed:30239721, ECO:0000269|PubMed:30575854, ECO:0000269|PubMed:30970188}.; [Isoform…	-40.4931	-11.8916	MITOCHONDRIA	MITOCHONDRIA,MITOCHONDRIA,Undefined
O94927	HAUS5 KIAA0841	HAUS5_HUMAN	unknown	HAUS augmin-like complex subunit 5	Contributes to mitotic spindle assembly, maintenance of centrosome integrity and completion of cytokinesis as part of the HAUS augmin-like complex. {ECO:0000269|PubMed:19369198, ECO:0000269|PubMed:19427217}.	18.472	12.5187	Undefined	PROTEIN COMPLEX,CYTOSOL,Undefined
O94966	USP19 KIAA0891 ZMYND9	UBP19_HUMAN	unknown	Ubiquitin carboxyl-terminal hydrolase 19 (EC 3.4.19.12) (Deubiquitinating enzyme 19) (Ubiquitin thioesterase 19) (Ubiquitin-specific-processing protease 19) (Zinc finger MYND domain-containing protein 9)	Deubiquitinating enzyme that regulates the degradation of various proteins. Deubiquitinates and prevents proteasomal degradation of RNF123 which in turn stimulates CDKN1B ubiquitin-dependent degradation thereby playing a role in cell proliferation. Involved in decreased protein synthesis in atrophying skeletal muscle. Modulates transcription of major myofibrillar proteins. Also involved in turnov…	2.65382	-9.50392	Undefined	CYTOSOL,Undefined,RIBOSOME
O94967	WDR47 KIAA0893	WDR47_HUMAN	unknown	WD repeat-containing protein 47 (Neuronal enriched MAP-interacting protein) (Nemitin)		7.87436	0.439085	CYTOSOL	CYTOSOL,CYTOSOL,Undefined
O94972	TRIM37 KIAA0898 MUL POB1	TRI37_HUMAN	unknown	E3 ubiquitin-protein ligase TRIM37 (EC 2.3.2.27) (Mulibrey nanism protein) (RING-type E3 ubiquitin transferase TRIM37) (Tripartite motif-containing protein 37)	E3 ubiquitin-protein ligase required to prevent centriole reduplication (PubMed:15885686, PubMed:23769972). Probably acts by ubiquitinating positive regulators of centriole reduplication (PubMed:23769972). Mediates monoubiquitination of 'Lys-119' of histone H2A (H2AK119Ub), a specific tag for epigenetic transcriptional repression: associates with some Polycomb group (PcG) multiprotein PRC2-like c…	-5.9867	17.8076	Undefined	Undefined,Undefined,Undefined
O94973	AP2A2 ADTAB CLAPA2 HIP9 HYPJ KIAA0899	AP2A2_HUMAN	unknown	AP-2 complex subunit alpha-2 (100 kDa coated vesicle protein C) (Adaptor protein complex AP-2 subunit alpha-2) (Adaptor-related protein complex 2 subunit alpha-2) (Alpha-adaptin C) (Alpha2-adaptin) (Clathrin assembly protein complex 2 alpha-C large chain) (Huntingtin yeast partner J) (Huntingtin-interacting protein 9) (HIP-9) (Huntingtin-interacting protein J) (Plasma membrane adaptor HA2/AP2 ada…	Component of the adaptor protein complex 2 (AP-2). Adaptor protein complexes function in protein transport via transport vesicles in different membrane traffic pathways. Adaptor protein complexes are vesicle coat components and appear to be involved in cargo selection and vesicle formation. AP-2 is involved in clathrin-dependent endocytosis in which cargo proteins are incorporated into vesicles s…	1.97754	-13.6111	RIBOSOME	Undefined,Undefined,RIBOSOME
O94979	SEC31A KIAA0905 SEC31L1 HSPC275 HSPC334	SC31A_HUMAN	unknown	Protein transport protein Sec31A (ABP125) (ABP130) (SEC31-like protein 1) (SEC31-related protein A) (Web1-like protein)	Component of the coat protein complex II (COPII) which promotes the formation of transport vesicles from the endoplasmic reticulum (ER) (PubMed:10788476). The coat has two main functions, the physical deformation of the endoplasmic reticulum membrane into vesicles and the selection of cargo molecules (By similarity). {ECO:0000250|UniProtKB:Q9Z2Q1, ECO:0000269|PubMed:10788476}.	42.8683	1.65231	NUCLEOPLASM-1	NUCLEOPLASM-1,NUCLEOPLASM-1,NUCLEOPLASM-1
O94986	CEP152 KIAA0912	CE152_HUMAN	unknown	Centrosomal protein of 152 kDa (Cep152)	Necessary for centrosome duplication; the function seems also to involve CEP63, CDK5RAP2 and WDR62 through a stepwise assembled complex at the centrosome that recruits CDK2 required for centriole duplication (PubMed:26297806). Acts as a molecular scaffold facilitating the interaction of PLK4 and CENPJ, 2 molecules involved in centriole formation (PubMed:21059844, PubMed:20852615). Proposed to sna…	-10.0579	-10.2135	Undefined	Undefined,Undefined,Undefined
O94992	HEXIM1 CLP1 EDG1 HIS1 MAQ1	HEXI1_HUMAN	unknown	Protein HEXIM1 (Cardiac lineage protein 1) (Estrogen down-regulated gene 1 protein) (Hexamethylene bis-acetamide-inducible protein 1) (Menage a quatre protein 1)	Transcriptional regulator which functions as a general RNA polymerase II transcription inhibitor (PubMed:14580347, PubMed:15713661, PubMed:15201869). Core component of the 7SK RNP complex: in cooperation with 7SK snRNA sequesters P-TEFb in a large inactive 7SK snRNP complex preventing RNA polymerase II phosphorylation and subsequent transcriptional elongation (PubMed:12832472, PubMed:14580347, Pu…	1.26267	29.1039	PROTEIN COMPLEX	PROTEIN COMPLEX,PROTEIN COMPLEX,PROTEIN COMPLEX
O95067	CCNB2	CCNB2_HUMAN	unknown	G2/mitotic-specific cyclin-B2	Essential for the control of the cell cycle at the G2/M (mitosis) transition.	6.51787	-4.85294	CYTOSOL	CYTOSOL,CYTOSOL,Undefined
O95071	UBR5 EDD EDD1 HYD KIAA0896	UBR5_HUMAN	unknown	E3 ubiquitin-protein ligase UBR5 (EC 2.3.2.26) (E3 ubiquitin-protein ligase, HECT domain-containing 1) (HECT-type E3 ubiquitin transferase UBR5) (Hyperplastic discs protein homolog) (hHYD) (Progestin-induced protein)	E3 ubiquitin-protein ligase which is a component of the N-end rule pathway. Recognizes and binds to proteins bearing specific N-terminal residues that are destabilizing according to the N-end rule, leading to their ubiquitination and subsequent degradation (By similarity). Involved in maturation and/or transcriptional regulation of mRNA by activating CDK9 by polyubiquitination. May play a role in…	-4.77473	39.9585	PROTEIN COMPLEX	Undefined,PROTEIN COMPLEX,PROTEIN COMPLEX
O95081	AGFG2 HRBL RABR	AGFG2_HUMAN	unknown	Arf-GAP domain and FG repeat-containing protein 2 (HIV-1 Rev-binding protein-like protein) (Rev/Rex activation domain-binding protein related) (RAB-R)		33.9386	-0.526467	NUCLEOPLASM-1	NUCLEOPLASM-1,NUCLEOPLASM-1,Undefined
O95104	SCAF4 KIAA1172 SFRS15	SCAF4_HUMAN	NUCLEOPLASM-1	SR-related and CTD-associated factor 4 (CTD-binding SR-like protein RA4) (Splicing factor, arginine/serine-rich 15)	Anti-terminator protein required to prevent early mRNA termination during transcription (PubMed:31104839). Together with SCAF8, acts by suppressing the use of early, alternative poly(A) sites, thereby preventing the accumulation of non-functional truncated proteins (PubMed:31104839). Mechanistically, associates with the phosphorylated C-terminal heptapeptide repeat domain (CTD) of the largest RNA…	25.634	18.4291
O95139	NDUFB6	NDUB6_HUMAN	unknown	NADH dehydrogenase [ubiquinone] 1 beta subcomplex subunit 6 (Complex I-B17) (CI-B17) (NADH-ubiquinone oxidoreductase B17 subunit)	Accessory subunit of the mitochondrial membrane respiratory chain NADH dehydrogenase (Complex I), that is believed not to be involved in catalysis. Complex I functions in the transfer of electrons from NADH to the respiratory chain. The immediate electron acceptor for the enzyme is believed to be ubiquinone. {ECO:0000269|PubMed:27626371}.	-34.3783	1.6568	MITOCHONDRIA	MITOCHONDRIA,MITOCHONDRIA,MITOCHONDRIA
O95140	MFN2 CPRP1 KIAA0214	MFN2_HUMAN	unknown	Mitofusin-2 (EC 3.6.5.-) (Transmembrane GTPase MFN2)	Mitochondrial outer membrane GTPase that mediates mitochondrial clustering and fusion (PubMed:11181170, PubMed:11950885, PubMed:26214738, PubMed:28114303). Mitochondria are highly dynamic organelles, and their morphology is determined by the equilibrium between mitochondrial fusion and fission events (PubMed:28114303). Overexpression induces the formation of mitochondrial networks (PubMed:2811430…	-41.9724	-7.28847	MITOCHONDRIA	MITOCHONDRIA,MITOCHONDRIA,MITOCHONDRIA
O95155	UBE4B HDNB1 KIAA0684 UFD2	UBE4B_HUMAN	unknown	Ubiquitin conjugation factor E4 B (EC 2.3.2.27) (Homozygously deleted in neuroblastoma 1) (RING-type E3 ubiquitin transferase E4 B) (Ubiquitin fusion degradation protein 2)	Ubiquitin-protein ligase that probably functions as an E3 ligase in conjunction with specific E1 and E2 ligases (By similarity). May also function as an E4 ligase mediating the assembly of polyubiquitin chains on substrates ubiquitinated by another E3 ubiquitin ligase (By similarity). May regulate myosin assembly in striated muscles together with STUB1 and VCP/p97 by targeting myosin chaperone UN…	16.1213	26.4163	PROTEIN COMPLEX	PROTEIN COMPLEX,Undefined,Undefined
O95159	ZFPL1	ZFPL1_HUMAN	unknown	Zinc finger protein-like 1 (Zinc finger protein MCG4)	Required for cis-Golgi integrity and efficient ER to Golgi transport. Involved in the maintenance of the integrity of the cis-Golgi, possibly via its interaction with GOLGA2/GM130. {ECO:0000269|PubMed:18323775}.	9.28975	-43.0016	Undefined	LYSOSOME,PM,Undefined
O95163	ELP1 IKAP IKBKAP	ELP1_HUMAN	unknown	Elongator complex protein 1 (ELP1) (IkappaB kinase complex-associated protein) (IKK complex-associated protein) (p150)	Component of the RNA polymerase II elongator complex, a multiprotein complex associated with the RNA polymerase II (Pol II) holoenzyme, and which is involved in transcriptional elongation (PubMed:11714725, PubMed:11818576). The elongator complex catalyzes formation of carboxymethyluridine in the wobble base at position 34 in tRNAs (PubMed:29332244). Involved in neurogenesis (By similarity). Regul…	36.059	16.6699	Undefined	NUCLEOPLASM-1,Undefined,CYTOSOL
O95169	NDUFB8	NDUB8_HUMAN	MITOCHONDRIA	NADH dehydrogenase [ubiquinone] 1 beta subcomplex subunit 8, mitochondrial (Complex I-ASHI) (CI-ASHI) (NADH-ubiquinone oxidoreductase ASHI subunit)	Accessory subunit of the mitochondrial membrane respiratory chain NADH dehydrogenase (Complex I), that is believed not to be involved in catalysis. Complex I functions in the transfer of electrons from NADH to the respiratory chain. The immediate electron acceptor for the enzyme is believed to be ubiquinone. {ECO:0000269|PubMed:27626371}.	-35.995	-17.2941
O95182	NDUFA7	NDUA7_HUMAN	unknown	NADH dehydrogenase [ubiquinone] 1 alpha subcomplex subunit 7 (Complex I-B14.5a) (CI-B14.5a) (NADH-ubiquinone oxidoreductase subunit B14.5a)	Accessory subunit of the mitochondrial membrane respiratory chain NADH dehydrogenase (Complex I), that is believed not to be involved in catalysis. Complex I functions in the transfer of electrons from NADH to the respiratory chain. The immediate electron acceptor for the enzyme is believed to be ubiquinone. {ECO:0000269|PubMed:27626371}.	-41.9316	3.8318	MITOCHONDRIA	MITOCHONDRIA,MITOCHONDRIA,MITOCHONDRIA
O95197	RTN3 ASYIP NSPL2	RTN3_HUMAN	unknown	Reticulon-3 (Homolog of ASY protein) (HAP) (Neuroendocrine-specific protein-like 2) (NSP-like protein 2) (Neuroendocrine-specific protein-like II) (NSP-like protein II) (NSPLII)	May be involved in membrane trafficking in the early secretory pathway. Inhibits BACE1 activity and amyloid precursor protein processing. May induce caspase-8 cascade and apoptosis. May favor BCL2 translocation to the mitochondria upon endoplasmic reticulum stress. In case of enteroviruses infection, RTN3 may be involved in the viral replication or pathogenesis. Induces the formation of endoplasm…	9.44621	-36.372	Undefined	GOLGI,LYSOSOME,PM
O95202	LETM1	LETM1_HUMAN	MITOCHONDRIA	Mitochondrial proton/calcium exchanger protein (Leucine zipper-EF-hand-containing transmembrane protein 1)	Mitochondrial proton/calcium antiporter that mediates proton-dependent calcium efflux from mitochondrion (PubMed:19797662). Crucial for the maintenance of mitochondrial tubular networks and for the assembly of the supercomplexes of the respiratory chain (PubMed:18628306). Required for the maintenance of the tubular shape and cristae organization (PubMed:18628306). In contrast to SLC8B1/NCLX, does…	-35.6363	-14.7289
O95208	EPN2 KIAA1065	EPN2_HUMAN	unknown	Epsin-2 (EPS-15-interacting protein 2)	Plays a role in the formation of clathrin-coated invaginations and endocytosis. {ECO:0000269|PubMed:10567358}.	-0.0897299	-21.2721	PM	PM,Undefined,Undefined	Candidate	2	1,3
O95210	STBD1 GENX-3414	STBD1_HUMAN	unknown	Starch-binding domain-containing protein 1 (Genethonin-1) (Glycophagy cargo receptor STBD1)	Acts as a cargo receptor for glycogen. Delivers its cargo to an autophagic pathway called glycophagy, resulting in the transport of glycogen to lysosomes. {ECO:0000269|PubMed:20810658, ECO:0000269|PubMed:21893048, ECO:0000269|PubMed:24837458}.	-5.95813	-41.7111	PM	PM,Undefined,Undefined
O95218	ZRANB2 ZIS ZNF265	ZRAB2_HUMAN	unknown	Zinc finger Ran-binding domain-containing protein 2 (Zinc finger protein 265) (Zinc finger, splicing)	Splice factor required for alternative splicing of TRA2B/SFRS10 transcripts. May interfere with constitutive 5'-splice site selection. {ECO:0000269|PubMed:11448987}.	-15.2204	6.47728	NUCLEOPLASM-2	Undefined,NUCLEOPLASM-2,NUCLEOPLASM-2
O95219	SNX4	SNX4_HUMAN	unknown	Sorting nexin-4	Involved in the regulation of endocytosis and in several stages of intracellular trafficking (PubMed:12668730). Plays a role in recycling endocytosed transferrin receptor and prevent its degradation. {ECO:0000269|PubMed:12668730, ECO:0000269|PubMed:17994011}.	13.6078	-27.1113	GOLGI	GOLGI,Undefined,Undefined
O95229	ZWINT	ZWINT_HUMAN	unknown	ZW10 interactor (ZW10-interacting protein 1) (Zwint-1)	Part of the MIS12 complex, which is required for kinetochore formation and spindle checkpoint activity. Required to target ZW10 to the kinetochore at prometaphase. {ECO:0000269|PubMed:15094189, ECO:0000269|PubMed:15485811, ECO:0000269|PubMed:15824131, ECO:0000269|PubMed:16732327}.	-1.82699	-1.34864	Undefined	CYTOSOL,NUCLEOPLASM-2,Undefined
O95232	LUC7L3 CREAP1 CROP O48	LC7L3_HUMAN	NUCLEUS	Luc7-like protein 3 (Cisplatin resistance-associated-overexpressed protein) (Luc7A) (Okadaic acid-inducible phosphoprotein OA48-18) (cAMP regulatory element-associated protein 1) (CRE-associated protein 1) (CREAP-1)	Binds cAMP regulatory element DNA sequence. May play a role in RNA splicing. {ECO:0000269|PubMed:16462885}.	-20.112	13.1425
O95235	KIF20A MKLP2 RAB6KIFL	KI20A_HUMAN	unknown	Kinesin-like protein KIF20A (GG10_2) (Mitotic kinesin-like protein 2) (MKlp2) (Rab6-interacting kinesin-like protein) (Rabkinesin-6)	Mitotic kinesin required for chromosome passenger complex (CPC)-mediated cytokinesis. Following phosphorylation by PLK1, involved in recruitment of PLK1 to the central spindle. Interacts with guanosine triphosphate (GTP)-bound forms of RAB6A and RAB6B. May act as a motor required for the retrograde RAB6 regulated transport of Golgi membranes and associated vesicles along microtubules. Has a micro…	-13.3168	22.0433	NUCLEOPLASM-2	NUCLEOPLASM-2,NUCLEOPLASM-2,NUCLEOPLASM-2
O95239	KIF4A KIF4	KIF4A_HUMAN	unknown	Chromosome-associated kinesin KIF4A (Chromokinesin-A)	Iron-sulfur (Fe-S) cluster binding motor protein that has a role in chromosome segregation during mitosis (PubMed:29848660). Translocates PRC1 to the plus ends of interdigitating spindle microtubules during the metaphase to anaphase transition, an essential step for the formation of an organized central spindle midzone and midbody and for successful cytokinesis (PubMed:15297875, PubMed:15625105).…	1.8971	30.3769	PROTEIN COMPLEX	PROTEIN COMPLEX,PROTEIN COMPLEX,PROTEIN COMPLEX
O95248	SBF1 MTMR5	MTMR5_HUMAN	unknown	Myotubularin-related protein 5 (Inactive phosphatidylinositol 3-phosphatase 5) (SET-binding factor 1) (Sbf1)	Acts as an adapter for the phosphatase MTMR2 to regulate MTMR2 catalytic activity and subcellular location (PubMed:12668758). May function as a guanine nucleotide exchange factor (GEF) activating RAB28 (PubMed:20937701). Promotes the exchange of GDP to GTP, converting inactive GDP-bound Rab proteins into their active GTP-bound form (PubMed:20937701). Inhibits myoblast differentiation in vitro and…	6.50906	-13.7263	Undefined	Undefined,Undefined,Undefined
O95251	KAT7 HBO1 HBOa MYST2	KAT7_HUMAN	unknown	Histone acetyltransferase KAT7 (EC 2.3.1.48) (Histone acetyltransferase binding to ORC1) (Lysine acetyltransferase 7) (MOZ, YBF2/SAS3, SAS2 and TIP60 protein 2) (MYST-2)	Catalytic subunit of histone acetyltransferase HBO1 complexes, which specifically mediate acetylation of histone H3 at 'Lys-14' (H3K14ac), thereby regulating various processes, such as gene transcription, protein ubiquitination, immune regulation, stem cell pluripotent and self-renewal maintenance and embryonic development (PubMed:16387653, PubMed:21753189, PubMed:24065767, PubMed:26620551, PubMe…	-23.5622	17.4143	NUCLEUS	NUCLEUS,NUCLEUS,NUCLEUS
O95260	ATE1	ATE1_HUMAN	unknown	Arginyl-tRNA--protein transferase 1 (Arginyltransferase 1) (R-transferase 1) (EC 2.3.2.8) (Arginine-tRNA--protein transferase 1)	Involved in the post-translational conjugation of arginine to the N-terminal aspartate or glutamate of a protein. This arginylation is required for degradation of the protein via the ubiquitin pathway. Does not arginylate cysteine residues (By similarity). {ECO:0000250}.	20.7253	23.3383	Undefined	PROTEIN COMPLEX,CYTOSOL,Undefined
O95273	CCNDBP1 DIP1 GCIP HHM	CCDB1_HUMAN	unknown	Cyclin-D1-binding protein 1 (Grap2 and cyclin-D-interacting protein) (Human homolog of Maid)	May negatively regulate cell cycle progression. May act at least in part via inhibition of the cyclin-D1/CDK4 complex, thereby preventing phosphorylation of RB1 and blocking E2F-dependent transcription. {ECO:0000269|PubMed:10801854}.	-12.9373	4.47846	Undefined	CYTOSOL,NUCLEOPLASM-2,NUCLEOPLASM-2
O95292	VAPB UNQ484/PRO983	VAPB_HUMAN	unknown	Vesicle-associated membrane protein-associated protein B/C (VAMP-B/VAMP-C) (VAMP-associated protein B/C) (VAP-B/VAP-C)	Participates in the endoplasmic reticulum unfolded protein response (UPR) by inducing ERN1/IRE1 activity. Involved in cellular calcium homeostasis regulation. {ECO:0000269|PubMed:16891305, ECO:0000269|PubMed:20940299, ECO:0000269|PubMed:22131369}.	-9.63713	-39.769	PM	Undefined,PM,PM
O95295	SNAPIN BLOC1S7 SNAP25BP SNAPAP	SNAPN_HUMAN	unknown	SNARE-associated protein Snapin (Biogenesis of lysosome-related organelles complex 1 subunit 7) (BLOC-1 subunit 7) (Synaptosomal-associated protein 25-binding protein) (SNAP-associated protein)	Component of the BLOC-1 complex, a complex that is required for normal biogenesis of lysosome-related organelles (LRO), such as platelet dense granules and melanosomes. In concert with the AP-3 complex, the BLOC-1 complex is required to target membrane protein cargos into vesicles assembled at cell bodies for delivery into neurites and nerve terminals. The BLOC-1 complex, in association with SNAR…	11.925	-22.2611	Undefined	Undefined,Undefined,Undefined
O95297	MPZL1 PZR UNQ849/PRO1787	MPZL1_HUMAN	unknown	Myelin protein zero-like protein 1 (Protein zero-related)	Cell surface receptor, which is involved in signal transduction processes. Recruits PTPN11/SHP-2 to the cell membrane and is a putative substrate of PTPN11/SHP-2. Is a major receptor for concanavalin-A (ConA) and is involved in cellular signaling induced by ConA, which probably includes Src family tyrosine-protein kinases. Isoform 3 seems to have a dominant negative role; it blocks tyrosine phosp…	-5.20659	-42.2365	PM	PM,Undefined,Undefined
O95299	NDUFA10	NDUAA_HUMAN	MITOCHONDRIA	NADH dehydrogenase [ubiquinone] 1 alpha subcomplex subunit 10, mitochondrial (Complex I-42kD) (CI-42kD) (NADH-ubiquinone oxidoreductase 42 kDa subunit)	Accessory subunit of the mitochondrial membrane respiratory chain NADH dehydrogenase (Complex I), that is believed not to be involved in catalysis. Complex I functions in the transfer of electrons from NADH to the respiratory chain. The immediate electron acceptor for the enzyme is believed to be ubiquinone. {ECO:0000269|PubMed:27626371}.	-40.8348	-9.83684
O95302	FKBP9 FKBP60 FKBP63	FKBP9_HUMAN	ER	Peptidyl-prolyl cis-trans isomerase FKBP9 (PPIase FKBP9) (EC 5.2.1.8) (63 kDa FK506-binding protein) (63 kDa FKBP) (FKBP-63) (FK506-binding protein 9) (FKBP-9) (Rotamase)	PPIases accelerate the folding of proteins during protein synthesis.	-22.4234	-19.3017
O95336	PGLS	6PGL_HUMAN	CYTOSOL	6-phosphogluconolactonase (6PGL) (EC 3.1.1.31)	Hydrolysis of 6-phosphogluconolactone to 6-phosphogluconate.	2.07346	13.0193
O95340	PAPSS2 ATPSK2	PAPS2_HUMAN	unknown	Bifunctional 3'-phosphoadenosine 5'-phosphosulfate synthase 2 (PAPS synthase 2) (PAPSS 2) (Sulfurylase kinase 2) (SK 2) (SK2) [Includes: Sulfate adenylyltransferase (EC 2.7.7.4) (ATP-sulfurylase) (Sulfate adenylate transferase) (SAT); Adenylyl-sulfate kinase (EC 2.7.1.25) (3'-phosphoadenosine-5'-phosphosulfate synthase) (APS kinase) (Adenosine-5'-phosphosulfate 3'-phosphotransferase) (Adenylylsul…	Bifunctional enzyme with both ATP sulfurylase and APS kinase activity, which mediates two steps in the sulfate activation pathway. The first step is the transfer of a sulfate group to ATP to yield adenosine 5'-phosphosulfate (APS), and the second step is the transfer of a phosphate group from ATP to APS yielding 3'-phosphoadenylylsulfate (PAPS: activated sulfate donor used by sulfotransferase). I…	39.9442	4.05307	Undefined	NUCLEOPLASM-1,NUCLEOPLASM-1,CYTOSOL
O95347	SMC2 CAPE SMC2L1 PRO0324	SMC2_HUMAN	unknown	Structural maintenance of chromosomes protein 2 (SMC protein 2) (SMC-2) (Chromosome-associated protein E) (hCAP-E) (XCAP-E homolog)	Central component of the condensin complex, a complex required for conversion of interphase chromatin into mitotic-like condense chromosomes. The condensin complex probably introduces positive supercoils into relaxed DNA in the presence of type I topoisomerases and converts nicked DNA into positive knotted forms in the presence of type II topoisomerases. {ECO:0000269|PubMed:11136719}.	-2.37781	36.3397	PROTEIN COMPLEX	PROTEIN COMPLEX,PROTEIN COMPLEX,PROTEIN COMPLEX
O95352	ATG7 APG7L	ATG7_HUMAN	unknown	Ubiquitin-like modifier-activating enzyme ATG7 (ATG12-activating enzyme E1 ATG7) (Autophagy-related protein 7) (APG7-like) (hAGP7) (Ubiquitin-activating enzyme E1-like protein)	E1-like activating enzyme involved in the 2 ubiquitin-like systems required for cytoplasm to vacuole transport (Cvt) and autophagy. Activates ATG12 for its conjugation with ATG5 as well as the ATG8 family proteins for their conjugation with phosphatidylethanolamine. Both systems are needed for the ATG8 association to Cvt vesicles and autophagosomes membranes. Required for autophagic death induced…	39.9974	6.87321	NUCLEOPLASM-1	NUCLEOPLASM-1,NUCLEOPLASM-1,Undefined
O95359	TACC2	TACC2_HUMAN	unknown	Transforming acidic coiled-coil-containing protein 2 (Anti-Zuai-1) (AZU-1)	Plays a role in the microtubule-dependent coupling of the nucleus and the centrosome. Involved in the processes that regulate centrosome-mediated interkinetic nuclear migration (INM) of neural progenitors (By similarity). May play a role in organizing centrosomal microtubules. May act as a tumor suppressor protein. May represent a tumor progression marker. {ECO:0000250, ECO:0000269|PubMed:1074993…	-10.1608	0.0204295	Undefined	CYTOSOL,NUCLEOPLASM-2,Undefined
O95363	FARS2 FARS1 HSPC320	SYFM_HUMAN	unknown	Phenylalanine--tRNA ligase, mitochondrial (EC 6.1.1.20) (Phenylalanyl-tRNA synthetase) (PheRS)	Is responsible for the charging of tRNA(Phe) with phenylalanine in mitochondrial translation. To a lesser extent, also catalyzes direct attachment of m-Tyr (an oxidized version of Phe) to tRNA(Phe), thereby opening the way for delivery of the misacylated tRNA to the ribosome and incorporation of ROS-damaged amino acid into proteins. {ECO:0000269|PubMed:19549855, ECO:0000269|PubMed:22833457}.	-30.3184	-11.5751	Undefined	Undefined,Undefined,Undefined	Candidate	2	2,3
O95365	ZBTB7A FBI1 LRF ZBTB7 ZNF857A	ZBT7A_HUMAN	unknown	Zinc finger and BTB domain-containing protein 7A (Factor binding IST protein 1) (FBI-1) (Factor that binds to inducer of short transcripts protein 1) (HIV-1 1st-binding protein 1) (Leukemia/lymphoma-related factor) (POZ and Krueppel erythroid myeloid ontogenic factor) (POK erythroid myeloid ontogenic factor) (Pokemon) (Pokemon 1) (TTF-I-interacting peptide 21) (TIP21) (Zinc finger protein 857A)	Transcription factor that represses the transcription of a wide range of genes involved in cell proliferation and differentiation (PubMed:14701838, PubMed:17595526, PubMed:20812024, PubMed:25514493, PubMed:26455326, PubMed:26816381). Directly and specifically binds to the consensus sequence 5'-[GA][CA]GACCCCCCCCC-3' and represses transcription both by regulating the organization of chromatin and …	-14.6704	20.1111	NUCLEOPLASM-2	Undefined,NUCLEOPLASM-2,NUCLEOPLASM-2
O95373	IPO7 RANBP7	IPO7_HUMAN	unknown	Importin-7 (Imp7) (Ran-binding protein 7) (RanBP7)	Functions in nuclear protein import, either by acting as autonomous nuclear transport receptor or as an adapter-like protein in association with the importin-beta subunit KPNB1. Acting autonomously, is thought to serve itself as receptor for nuclear localization signals (NLS) and to promote translocation of import substrates through the nuclear pore complex (NPC) by an energy requiring, Ran-depen…	38.663	8.49615	Undefined	NUCLEOPLASM-1,CYTOSOL,CYTOSOL
O95376	ARIH2 ARI2 TRIAD1 HT005	ARI2_HUMAN	unknown	E3 ubiquitin-protein ligase ARIH2 (ARI-2) (Protein ariadne-2 homolog) (EC 2.3.2.31) (RING-type E3 ubiquitin transferase ARIH2) (Triad1 protein)	E3 ubiquitin-protein ligase, which catalyzes ubiquitination of target proteins together with ubiquitin-conjugating enzyme E2 UBE2L3 (PubMed:16118314, PubMed:17646546, PubMed:19340006, PubMed:24076655). Acts as an atypical E3 ubiquitin-protein ligase by working together with cullin-5-RING ubiquitin ligase complex (ECS complex, also named CRL5 complex) and initiating ubiquitination of ECS substrate…	26.7994	13.0843	Undefined	NUCLEOPLASM-1,CYTOSOL,CYTOSOL
O95394	PGM3 AGM1	AGM1_HUMAN	CYTOSOL	Phosphoacetylglucosamine mutase (PAGM) (EC 5.4.2.3) (Acetylglucosamine phosphomutase) (N-acetylglucosamine-phosphate mutase) (Phosphoglucomutase-3) (PGM 3)	Catalyzes the conversion of GlcNAc-6-P into GlcNAc-1-P during the synthesis of uridine diphosphate/UDP-GlcNAc, a sugar nucleotide critical to multiple glycosylation pathways including protein N- and O-glycosylation. {ECO:0000303|PubMed:24589341, ECO:0000303|PubMed:24698316, ECO:0000303|PubMed:24931394}.	20.3141	-1.51344
O95396	MOCS3 UBA4	MOCS3_HUMAN	unknown	Adenylyltransferase and sulfurtransferase MOCS3 (Molybdenum cofactor synthesis protein 3) (Molybdopterin synthase sulfurylase) (MPT synthase sulfurylase) [Includes: Molybdopterin-synthase adenylyltransferase (EC 2.7.7.80) (Adenylyltransferase MOCS3) (Sulfur carrier protein MOCS2A adenylyltransferase); Molybdopterin-synthase sulfurtransferase (EC 2.8.1.11) (Sulfur carrier protein MOCS2A sulfurtran…	Plays a central role in 2-thiolation of mcm(5)S(2)U at tRNA wobble positions of cytosolic tRNA(Lys), tRNA(Glu) and tRNA(Gln). Also essential during biosynthesis of the molybdenum cofactor. Acts by mediating the C-terminal thiocarboxylation of sulfur carriers URM1 and MOCS2A. Its N-terminus first activates URM1 and MOCS2A as acyl-adenylates (-COAMP), then the persulfide sulfur on the catalytic cys…	23.7976	16.1267	CYTOSOL	Undefined,CYTOSOL,CYTOSOL
O95400	CD2BP2 KIAA1178	CD2B2_HUMAN	unknown	CD2 antigen cytoplasmic tail-binding protein 2 (CD2 cytoplasmic domain-binding protein 2) (CD2 tail-binding protein 2) (U5 snRNP 52K protein) (U5-52K)	Involved in pre-mRNA splicing as component of the U5 snRNP complex that is involved in spliceosome assembly. {ECO:0000269|PubMed:15840814}.	-3.72703	29.3164	Undefined	PROTEIN COMPLEX,PROTEIN COMPLEX,NUCLEOPLASM-2
O95425	SVIL	SVIL_HUMAN	unknown	Supervillin (Archvillin) (p205/p250)	[Isoform 1]: Forms a high-affinity link between the actin cytoskeleton and the membrane. Is among the first costameric proteins to assemble during myogenesis and it contributes to myogenic membrane structure and differentiation (PubMed:12711699). Appears to be involved in myosin II assembly. May modulate myosin II regulation through MLCK during cell spreading, an initial step in cell migration. M…	-23.4391	-10.6113	Undefined	PEROXISOME,ER,MITOCHONDRIA
O95429	BAG4 SODD	BAG4_HUMAN	unknown	BAG family molecular chaperone regulator 4 (BAG-4) (Bcl-2-associated athanogene 4) (Silencer of death domains)	Inhibits the chaperone activity of HSP70/HSC70 by promoting substrate release (By similarity). Prevents constitutive TNFRSF1A signaling. Negative regulator of PRKN translocation to damaged mitochondria. {ECO:0000250, ECO:0000269|PubMed:24270810}.	43.432	-0.249726	NUCLEOPLASM-1	NUCLEOPLASM-1,NUCLEOPLASM-1,NUCLEOPLASM-1
O95433	AHSA1 C14orf3 HSPC322	AHSA1_HUMAN	unknown	Activator of 90 kDa heat shock protein ATPase homolog 1 (AHA1) (p38)	Acts as a co-chaperone of HSP90AA1 (PubMed:29127155). Activates the ATPase activity of HSP90AA1 leading to increase in its chaperone activity (PubMed:29127155). Competes with the inhibitory co-chaperone FNIP1 for binding to HSP90AA1, thereby providing a reciprocal regulatory mechanism for chaperoning of client proteins (PubMed:27353360). Competes with the inhibitory co-chaperone TSC1 for binding …	10.5989	-6.95423	CYTOSOL	CYTOSOL,CYTOSOL,Undefined
O95453	PARN DAN	PARN_HUMAN	unknown	Poly(A)-specific ribonuclease PARN (EC 3.1.13.4) (Deadenylating nuclease) (Deadenylation nuclease) (Polyadenylate-specific ribonuclease)	3'-exoribonuclease that has a preference for poly(A) tails of mRNAs, thereby efficiently degrading poly(A) tails. Exonucleolytic degradation of the poly(A) tail is often the first step in the decay of eukaryotic mRNAs and is also used to silence certain maternal mRNAs translationally during oocyte maturation and early embryonic development. Interacts with both the 3'-end poly(A) tail and the 5'-e…	-16.1685	24.913	Undefined	NUCLEOPLASM-2,NUCLEOPLASM-2,NUCLEUS
O95456	PSMG1 C21LRP DSCR2 PAC1	PSMG1_HUMAN	unknown	Proteasome assembly chaperone 1 (PAC-1) (Chromosome 21 leucine-rich protein) (C21-LRP) (Down syndrome critical region protein 2)	Chaperone protein which promotes assembly of the 20S proteasome as part of a heterodimer with PSMG2. The PSMG1-PSMG2 heterodimer binds to the PSMA5 and PSMA7 proteasome subunits, promotes assembly of the proteasome alpha subunits into the heteroheptameric alpha ring and prevents alpha ring dimerization. {ECO:0000269|PubMed:16251969, ECO:0000269|PubMed:17707236}.	31.0908	15.1851	CYTOSOL	Undefined,CYTOSOL,CYTOSOL
O95466	FMNL1 C17orf1 C17orf1B FMNL FRL1	FMNL1_HUMAN	unknown	Formin-like protein 1 (CLL-associated antigen KW-13) (Leukocyte formin)	May play a role in the control of cell motility and survival of macrophages (By similarity). Plays a role in the regulation of cell morphology and cytoskeletal organization. Required in the cortical actin filament dynamics and cell shape. {ECO:0000250, ECO:0000269|PubMed:21834987}.	-0.804914	-19.6455	Undefined	Undefined,Undefined,Undefined
O95470	SGPL1 KIAA1252	SGPL1_HUMAN	ER	Sphingosine-1-phosphate lyase 1 (S1PL) (SP-lyase 1) (SPL 1) (hSPL) (EC 4.1.2.27) (Sphingosine-1-phosphate aldolase)	Cleaves phosphorylated sphingoid bases (PSBs), such as sphingosine-1-phosphate, into fatty aldehydes and phosphoethanolamine. Elevates stress-induced ceramide production and apoptosis (PubMed:11018465, PubMed:14570870, PubMed:24809814, PubMed:28165339). Required for global lipid homeostasis in liver and cholesterol homeostasis in fibroblasts. Involved in the regulation of pro-inflammatory respons…	-13.8308	-21.399
O95478	NSA2 TINP1 HUSSY-29	NSA2_HUMAN	unknown	Ribosome biogenesis protein NSA2 homolog (Hairy cell leukemia protein 1) (TGF-beta-inducible nuclear protein 1)	Involved in the biogenesis of the 60S ribosomal subunit. May play a part in the quality control of pre-60S particles (By similarity). {ECO:0000250}.	-39.1542	22.8278	NUCLEUS	NUCLEUS,NUCLEUS,NUCLEUS
O95479	H6PD GDH	G6PE_HUMAN	ER	GDH/6PGL endoplasmic bifunctional protein [Includes: Hexose-6-phosphate dehydrogenase (Glucose 1-dehydrogenase) (GDH) (EC 1.1.1.47) (Glucose-6-phosphate dehydrogenase) (EC 1.1.1.363); 6-phosphogluconolactonase (6PGL) (EC 3.1.1.31)]	Bifunctional enzyme localized in the lumen of the endoplasmic reticulum that catalyzes the first two steps of the oxidative branch of the pentose phosphate pathway/shunt, an alternative to glycolysis and a major source of reducing power and metabolic intermediates for biosynthetic processes (By similarity). Has a hexose-6-phosphate dehydrogenase activity, with broad substrate specificity compared…	-18.2201	-24.7647
O95486	SEC24A	SC24A_HUMAN	unknown	Protein transport protein Sec24A (SEC24-related protein A)	Component of the coat protein complex II (COPII) which promotes the formation of transport vesicles from the endoplasmic reticulum (ER). The coat has two main functions, the physical deformation of the endoplasmic reticulum membrane into vesicles and the selection of cargo molecules for their transport to the Golgi complex (PubMed:20427317, PubMed:17499046, PubMed:18843296). Plays a central role …	33.5553	1.89683	NUCLEOPLASM-1	NUCLEOPLASM-1,NUCLEOPLASM-1,NUCLEOPLASM-1
O95487	SEC24B	SC24B_HUMAN	unknown	Protein transport protein Sec24B (SEC24-related protein B)	Component of the coat protein complex II (COPII) which promotes the formation of transport vesicles from the endoplasmic reticulum (ER). The coat has two main functions, the physical deformation of the endoplasmic reticulum membrane into vesicles and the selection of cargo molecules for their transport to the Golgi complex (PubMed:17499046, PubMed:20427317, PubMed:18843296). Plays a central role …	23.5823	-7.94424	NUCLEOPLASM-1	NUCLEOPLASM-1,NUCLEOPLASM-1,Undefined
O95551	TDP2 EAP2 TTRAP AD-022	TYDP2_HUMAN	unknown	Tyrosyl-DNA phosphodiesterase 2 (Tyr-DNA phosphodiesterase 2) (hTDP2) (EC 3.1.4.-) (5'-tyrosyl-DNA phosphodiesterase) (5'-Tyr-DNA phosphodiesterase) (ETS1-associated protein 2) (ETS1-associated protein II) (EAPII) (TRAF and TNF receptor-associated protein) (Tyrosyl-RNA phosphodiesterase) (VPg unlinkase)	DNA repair enzyme that can remove a variety of covalent adducts from DNA through hydrolysis of a 5'-phosphodiester bond, giving rise to DNA with a free 5' phosphate. Catalyzes the hydrolysis of dead-end complexes between DNA and the topoisomerase 2 (TOP2) active site tyrosine residue. The 5'-tyrosyl DNA phosphodiesterase activity can enable the repair of TOP2-induced DNA double-strand breaks/DSBs…	5.70725	6.50058	Undefined	Undefined,CYTOSOL,PROTEIN COMPLEX
O95571	ETHE1 HSCO	ETHE1_HUMAN	unknown	Persulfide dioxygenase ETHE1, mitochondrial (EC 1.13.11.18) (Ethylmalonic encephalopathy protein 1) (Hepatoma subtracted clone one protein) (Sulfur dioxygenase ETHE1)	Sulfur dioxygenase that plays an essential role in hydrogen sulfide catabolism in the mitochondrial matrix. Hydrogen sulfide (H(2)S) is first oxidized by SQRDL, giving rise to cysteine persulfide residues. ETHE1 consumes molecular oxygen to catalyze the oxidation of the persulfide, once it has been transferred to a thiophilic acceptor, such as glutathione (R-SSH). Plays an important role in metab…	-33.5373	-14.8784	Undefined	MITOCHONDRIA,MITOCHONDRIA,PEROXISOME
O95573	ACSL3 ACS3 FACL3 LACS3	ACSL3_HUMAN	unknown	Long-chain-fatty-acid--CoA ligase 3 (EC 6.2.1.3) (Arachidonate--CoA ligase) (EC 6.2.1.15) (Long-chain acyl-CoA synthetase 3) (LACS 3)	Acyl-CoA synthetases (ACSL) activates long-chain fatty acids for both synthesis of cellular lipids, and degradation via beta-oxidation (PubMed:22633490). Required for the incorporation of fatty acids into phosphatidylcholine, the major phospholipid located on the surface of VLDL (very low density lipoproteins) (PubMed:18003621). Has mainly an anabolic role in energy metabolism. Mediates hepatic l…	-9.09557	-33.7226	PM	PM,Undefined,Undefined
O95602	POLR1A	RPA1_HUMAN	unknown	DNA-directed RNA polymerase I subunit RPA1 (RNA polymerase I subunit A1) (EC 2.7.7.6) (A190) (DNA-directed RNA polymerase I largest subunit) (DNA-directed RNA polymerase I subunit A) (RNA polymerase I 194 kDa subunit) (RPA194)	DNA-dependent RNA polymerase catalyzes the transcription of DNA into RNA using the four ribonucleoside triphosphates as substrates. Largest and catalytic core component of RNA polymerase I which synthesizes ribosomal RNA precursors. Forms the polymerase active center together with the second largest subunit. A single stranded DNA template strand of the promoter is positioned within the central ac…	-12.6518	21.2909	NUCLEOPLASM-2	NUCLEOPLASM-2,NUCLEOPLASM-2,NUCLEOPLASM-2
O95613	PCNT KIAA0402 PCNT2	PCNT_HUMAN	unknown	Pericentrin (Kendrin) (Pericentrin-B)	Integral component of the filamentous matrix of the centrosome involved in the initial establishment of organized microtubule arrays in both mitosis and meiosis. Plays a role, together with DISC1, in the microtubule network formation. Is an integral component of the pericentriolar material (PCM). May play an important role in preventing premature centrosome splitting during interphase by inhibiti…	-10.1394	-8.0011	Undefined	Undefined,Undefined,Undefined
O95625	ZBTB11	ZBT11_HUMAN	unknown	Zinc finger and BTB domain-containing protein 11	May be involved in transcriptional regulation. {ECO:0000305}.	-11.3582	20.6523	NUCLEOPLASM-2	NUCLEOPLASM-2,NUCLEOPLASM-2,NUCLEOPLASM-2
O95628	CNOT4 NOT4	CNOT4_HUMAN	unknown	CCR4-NOT transcription complex subunit 4 (EC 2.3.2.27) (CCR4-associated factor 4) (E3 ubiquitin-protein ligase CNOT4) (Potential transcriptional repressor NOT4Hp) (RING-type E3 ubiquitin transferase CNOT4)	Has E3 ubiquitin ligase activity, promoting ubiquitination and degradation of target proteins (PubMed:11823428, PubMed:22159038, PubMed:26575292). Involved in activation of the JAK/STAT pathway (PubMed:11823428, PubMed:22159038). Catalyzes ubiquitination of methylated RBM15 (PubMed:26575292). Plays a role in quality control of translation of mitochondrial outer membrane-localized mRNA (PubMed:298…	29.1443	4.4823	Undefined	NUCLEOPLASM-1,CYTOSOL,CYTOSOL
O95630	STAMBP AMSH	STABP_HUMAN	unknown	STAM-binding protein (EC 3.4.19.-) (Associated molecule with the SH3 domain of STAM) (Endosome-associated ubiquitin isopeptidase)	Zinc metalloprotease that specifically cleaves 'Lys-63'-linked polyubiquitin chains. Does not cleave 'Lys-48'-linked polyubiquitin chains (By similarity). Plays a role in signal transduction for cell growth and MYC induction mediated by IL-2 and GM-CSF. Potentiates BMP (bone morphogenetic protein) signaling by antagonizing the inhibitory action of SMAD6 and SMAD7. Has a key role in regulation of …	13.6589	-8.45561	CYTOSOL	CYTOSOL,CYTOSOL,Undefined
O95639	CPSF4 CPSF30 NAR NEB1	CPSF4_HUMAN	unknown	Cleavage and polyadenylation specificity factor subunit 4 (Cleavage and polyadenylation specificity factor 30 kDa subunit) (CPSF 30 kDa subunit) (NS1 effector domain-binding protein 1) (Neb-1) (No arches homolog)	Component of the cleavage and polyadenylation specificity factor (CPSF) complex that play a key role in pre-mRNA 3'-end formation, recognizing the AAUAAA signal sequence and interacting with poly(A) polymerase and other factors to bring about cleavage and poly(A) addition. CPSF4 binds RNA polymers with a preference for poly(U). {ECO:0000269|PubMed:14749727, ECO:0000269|PubMed:9224719}.	23.762	34.6557	CYTOSOL	Undefined,CYTOSOL,CYTOSOL
O95644	NFATC1 NFAT2 NFATC	NFAC1_HUMAN	unknown	Nuclear factor of activated T-cells, cytoplasmic 1 (NF-ATc1) (NFATc1) (NFAT transcription complex cytosolic component) (NF-ATc) (NFATc)	Plays a role in the inducible expression of cytokine genes in T-cells, especially in the induction of the IL-2 or IL-4 gene transcription. Also controls gene expression in embryonic cardiac cells. Could regulate not only the activation and proliferation but also the differentiation and programmed death of T-lymphocytes as well as lymphoid and non-lymphoid cells (PubMed:10358178). Required for ost…	13.6987	21.3036	Undefined	PROTEIN COMPLEX,CYTOSOL,PROTEIN COMPLEX
O95671	ASMTL	ASML_HUMAN	unknown	Probable bifunctional dTTP/UTP pyrophosphatase/methyltransferase protein [Includes: dTTP/UTP pyrophosphatase (dTTPase/UTPase) (EC 3.6.1.9) (Nucleoside triphosphate pyrophosphatase) (Nucleotide pyrophosphatase) (Nucleotide PPase); N-acetylserotonin O-methyltransferase-like protein (ASMTL) (EC 2.1.1.-)]	Nucleoside triphosphate pyrophosphatase that hydrolyzes dTTP and UTP. Can also hydrolyze CTP and the modified nucleotides pseudo-UTP, 5-methyl-UTP (m(5)UTP) and 5-methyl-CTP (m(5)CTP). Has weak activity with dCTP, 8-oxo-GTP and N(4)-methyl-dCTP (PubMed:24210219). May have a dual role in cell division arrest and in preventing the incorporation of modified nucleotides into cellular nucleic acids (P…	22.7163	19.9747	Undefined	PROTEIN COMPLEX,CYTOSOL,CYTOSOL
O95674	CDS2	CDS2_HUMAN	unknown	Phosphatidate cytidylyltransferase 2 (EC 2.7.7.41) (CDP-DAG synthase 2) (CDP-DG synthase 2) (CDP-diacylglycerol synthase 2) (CDS 2) (CDP-diglyceride pyrophosphorylase 2) (CDP-diglyceride synthase 2) (CTP:phosphatidate cytidylyltransferase 2)	Catalyzes the conversion of phosphatidic acid (PA) to CDP-diacylglycerol (CDP-DAG), an essential intermediate in the synthesis of phosphatidylglycerol, cardiolipin and phosphatidylinositol (PubMed:25375833). Exhibits specificity for the nature of the acyl chains at the sn-1 and sn-2 positions in the substrate, PA and the preferred acyl chain composition is 1-stearoyl-2-arachidonoyl-sn-phosphatidi…	-8.26624	-40.598	Undefined	Undefined,ER,PM
O95684	CEP43 FGFR1OP FOP	CEP43_HUMAN	unknown	Centrosomal protein 43 (FGFR1 oncogene partner)	Required for anchoring microtubules to the centrosomes (PubMed:16314388, PubMed:28659385). Required for ciliation (PubMed:28625565, PubMed:28659385). {ECO:0000269|PubMed:16314388, ECO:0000269|PubMed:28625565, ECO:0000269|PubMed:28659385}.	-15.6812	0.141722	Undefined	Undefined,Undefined,Undefined	Candidate	2	1,3
O95696	BRD1 BRL BRPF2	BRD1_HUMAN	unknown	Bromodomain-containing protein 1 (BR140-like protein) (Bromodomain and PHD finger-containing protein 2)	Scaffold subunit of various histone acetyltransferase (HAT) complexes, such as the MOZ/MORF and HBO1 complexes, that acts as a regulator of hematopoiesis (PubMed:16387653, PubMed:21753189, PubMed:21880731). Plays a key role in HBO1 complex by directing KAT7/HBO1 specificity towards histone H3 'Lys-14' acetylation (H3K14ac), thereby promoting erythroid differentiation (PubMed:21753189). {ECO:00002…	-39.1487	17.3025	NUCLEUS	NUCLEUS,NUCLEUS,NUCLEUS
O95714	HERC2	HERC2_HUMAN	unknown	E3 ubiquitin-protein ligase HERC2 (EC 2.3.2.26) (HECT domain and RCC1-like domain-containing protein 2) (HECT-type E3 ubiquitin transferase HERC2)	E3 ubiquitin-protein ligase that regulates ubiquitin-dependent retention of repair proteins on damaged chromosomes. Recruited to sites of DNA damage in response to ionizing radiation (IR) and facilitates the assembly of UBE2N and RNF8 promoting DNA damage-induced formation of 'Lys-63'-linked ubiquitin chains. Acts as a mediator of binding specificity between UBE2N and RNF8. Involved in the mainte…	-2.17669	-19.2673	Undefined	Undefined,Undefined,Undefined
O95721	SNAP29	SNP29_HUMAN	unknown	Synaptosomal-associated protein 29 (SNAP-29) (Soluble 29 kDa NSF attachment protein) (Vesicle-membrane fusion protein SNAP-29)	SNAREs, soluble N-ethylmaleimide-sensitive factor-attachment protein receptors, are essential proteins for fusion of cellular membranes. SNAREs localized on opposing membranes assemble to form a trans-SNARE complex, an extended, parallel four alpha-helical bundle that drives membrane fusion. SNAP29 is a SNARE involved in autophagy through the direct control of autophagosome membrane fusion with t…	5.70739	-17.7536	Undefined	Undefined,Undefined,Undefined
O95747	OXSR1 KIAA1101 OSR1	OXSR1_HUMAN	unknown	Serine/threonine-protein kinase OSR1 (EC 2.7.11.1) (Oxidative stress-responsive 1 protein)	Phosphorylates RELL1, RELL2 and RELT (PubMed:16389068, PubMed:28688764). Phosphorylates PAK1 (PubMed:14707132). Phosphorylates PLSCR1 in the presence of RELT (PubMed:22052202). {ECO:0000269|PubMed:14707132, ECO:0000269|PubMed:16389068, ECO:0000269|PubMed:22052202, ECO:0000269|PubMed:28688764}.	-0.812041	0.303192	CYTOSOL	CYTOSOL,Undefined,Undefined
O95749	GGPS1	GGPPS_HUMAN	unknown	Geranylgeranyl pyrophosphate synthase (GGPP synthase) (GGPPSase) (EC 2.5.1.-) ((2E,6E)-farnesyl diphosphate synthase) (Dimethylallyltranstransferase) (EC 2.5.1.1) (Farnesyl diphosphate synthase) (Farnesyltranstransferase) (EC 2.5.1.29) (Geranylgeranyl diphosphate synthase) (Geranyltranstransferase) (EC 2.5.1.10)	Catalyzes the trans-addition of the three molecules of IPP onto DMAPP to form geranylgeranyl pyrophosphate, an important precursor of carotenoids and geranylated proteins.	24.7994	20.7098	CYTOSOL	Undefined,CYTOSOL,Undefined
O95758	PTBP3 ROD1	PTBP3_HUMAN	unknown	Polypyrimidine tract-binding protein 3 (Regulator of differentiation 1) (Rod1)	RNA-binding protein that mediates pre-mRNA alternative splicing regulation. Plays a role in the regulation of cell proliferation, differentiation and migration. Positive regulator of EPO-dependent erythropoiesis. Participates in cell differentiation regulation by repressing tissue-specific exons. Promotes FAS exon 6 skipping. Binds RNA, preferentially to both poly(G) and poly(U). {ECO:0000269|Pub…	13.7038	9.88635	CYTOSOL	Undefined,CYTOSOL,Undefined
O95777	LSM8	LSM8_HUMAN	unknown	U6 snRNA-associated Sm-like protein LSm8	Plays role in pre-mRNA splicing as component of the U4/U6-U5 tri-snRNP complex that is involved in spliceosome assembly, and as component of the precatalytic spliceosome (spliceosome B complex) (PubMed:28781166). The heptameric LSM2-8 complex binds specifically to the 3'-terminal U-tract of U6 snRNA (PubMed:10523320). {ECO:0000269|PubMed:10523320, ECO:0000269|PubMed:28781166}.	-16.1367	26.4232	NUCLEOPLASM-2	NUCLEOPLASM-2,NUCLEOPLASM-2,Undefined
O95782	AP2A1 ADTAA CLAPA1	AP2A1_HUMAN	unknown	AP-2 complex subunit alpha-1 (100 kDa coated vesicle protein A) (Adaptor protein complex AP-2 subunit alpha-1) (Adaptor-related protein complex 2 subunit alpha-1) (Alpha-adaptin A) (Alpha1-adaptin) (Clathrin assembly protein complex 2 alpha-A large chain) (Plasma membrane adaptor HA2/AP2 adaptin alpha A subunit)	Component of the adaptor protein complex 2 (AP-2). Adaptor protein complexes function in protein transport via transport vesicles in different membrane traffic pathways. Adaptor protein complexes are vesicle coat components and appear to be involved in cargo selection and vesicle formation. AP-2 is involved in clathrin-dependent endocytosis in which cargo proteins are incorporated into vesicles s…	-1.15128	-14.5013	Undefined	Undefined,Undefined,Undefined
O95785	WIZ ZNF803	WIZ_HUMAN	unknown	Protein Wiz (Widely-interspaced zinc finger-containing protein) (Zinc finger protein 803)	May link EHMT1 and EHMT2 histone methyltransferases to the CTBP corepressor machinery. May be involved in EHMT1-EHMT2 heterodimer formation and stabilization (By similarity). {ECO:0000250}.	-11.4057	27.9942	NUCLEOPLASM-2	NUCLEOPLASM-2,NUCLEOPLASM-2,NUCLEOPLASM-2
O95793	STAU1 STAU	STAU1_HUMAN	unknown	Double-stranded RNA-binding protein Staufen homolog 1	Binds double-stranded RNA (regardless of the sequence) and tubulin. May play a role in specific positioning of mRNAs at given sites in the cell by cross-linking cytoskeletal and RNA components, and in stimulating their translation at the site.; (Microbial infection) Plays a role in virus particles production of many viruses including of HIV-1, HERV-K, ebola virus and influenza virus. Acts by inte…	29.6635	-17.7368	RIBOSOME	RIBOSOME,RIBOSOME,RIBOSOME
O95801	TTC4 My044	TTC4_HUMAN	unknown	Tetratricopeptide repeat protein 4 (TPR repeat protein 4)	May act as a co-chaperone for HSP90AB1 (PubMed:18320024). Promotes Sendai virus (SeV)-induced host cell innate immune responses (PubMed:29251827). {ECO:0000269|PubMed:18320024, ECO:0000269|PubMed:29251827}.	-4.97666	11.9853	NUCLEOPLASM-2	Undefined,NUCLEOPLASM-2,NUCLEOPLASM-2
O95810	CAVIN2 SDPR	CAVN2_HUMAN	unknown	Caveolae-associated protein 2 (Cavin-2) (PS-p68) (Phosphatidylserine-binding protein) (Serum deprivation-response protein)	Plays an important role in caveolar biogenesis and morphology. Regulates caveolae morphology by inducing membrane curvature within caveolae (PubMed:19525939). Plays a role in caveola formation in a tissue-specific manner. Required for the formation of caveolae in the lung and fat endothelia but not in the heart endothelia. Negatively regulates the size or stability of CAVIN complexes in the lung …	-7.24984	-39.2875	Undefined	PM,ER,Undefined
O95816	BAG2	BAG2_HUMAN	unknown	BAG family molecular chaperone regulator 2 (BAG-2) (Bcl-2-associated athanogene 2)	Co-chaperone for HSP70 and HSC70 chaperone proteins. Acts as a nucleotide-exchange factor (NEF) promoting the release of ADP from the HSP70 and HSC70 proteins thereby triggering client/substrate protein release (PubMed:24318877, PubMed:9873016). {ECO:0000269|PubMed:24318877, ECO:0000269|PubMed:9873016}.	-10.8957	-21.3267	ER	ER,ER,ER
O95817	BAG3 BIS	BAG3_HUMAN	unknown	BAG family molecular chaperone regulator 3 (BAG-3) (Bcl-2-associated athanogene 3) (Bcl-2-binding protein Bis) (Docking protein CAIR-1)	Co-chaperone for HSP70 and HSC70 chaperone proteins. Acts as a nucleotide-exchange factor (NEF) promoting the release of ADP from the HSP70 and HSC70 proteins thereby triggering client/substrate protein release. Nucleotide release is mediated via its binding to the nucleotide-binding domain (NBD) of HSPA8/HSC70 where as the substrate release is mediated via its binding to the substrate-binding do…	26.0982	16.7019	CYTOSOL	Undefined,CYTOSOL,CYTOSOL
O95819	MAP4K4 HGK KIAA0687 NIK	M4K4_HUMAN	unknown	Mitogen-activated protein kinase kinase kinase kinase 4 (EC 2.7.11.1) (HPK/GCK-like kinase HGK) (MAPK/ERK kinase kinase kinase 4) (MEK kinase kinase 4) (MEKKK 4) (Nck-interacting kinase)	Serine/threonine kinase that may play a role in the response to environmental stress and cytokines such as TNF-alpha. Appears to act upstream of the JUN N-terminal pathway. Phosphorylates SMAD1 on Thr-322. {ECO:0000269|PubMed:21690388, ECO:0000269|PubMed:9890973}.	-2.83061	-22.7382	ER	Undefined,Undefined,ER
O95825	CRYZL1 4P11	QORL1_HUMAN	unknown	Quinone oxidoreductase-like protein 1 (EC 1.-.-.-) (Protein 4P11) (Quinone oxidoreductase homolog 1) (QOH-1) (Zeta-crystallin homolog)		20.2975	24.8568	Undefined	PROTEIN COMPLEX,CYTOSOL,Undefined
O95831	AIFM1 AIF PDCD8	AIFM1_HUMAN	unknown	Apoptosis-inducing factor 1, mitochondrial (EC 1.6.99.-) (Programmed cell death protein 8)	Functions both as NADH oxidoreductase and as regulator of apoptosis (PubMed:20362274, PubMed:23217327, PubMed:17094969). In response to apoptotic stimuli, it is released from the mitochondrion intermembrane space into the cytosol and to the nucleus, where it functions as a proapoptotic factor in a caspase-independent pathway. The soluble form (AIFsol) found in the nucleus induces 'parthanatos' i.…	-34.2915	-12.5752	Undefined	MITOCHONDRIA,MITOCHONDRIA,PEROXISOME
O95834	EML2 EMAP2 EMAPL2	EMAL2_HUMAN	unknown	Echinoderm microtubule-associated protein-like 2 (EMAP-2) (HuEMAP-2)	Tubulin binding protein that inhibits microtubule nucleation and growth, resulting in shorter microtubules. {ECO:0000269|PubMed:11694528}.	5.11636	-0.458823	Undefined	PROTEIN COMPLEX,NUCLEOPLASM-2,RIBOSOME
O95861	BPNT1	BPNT1_HUMAN	unknown	3'(2'),5'-bisphosphate nucleotidase 1 (EC 3.1.3.7) (Bisphosphate 3'-nucleotidase 1) (PAP-inositol 1,4-phosphatase) (PIP)	Converts adenosine 3'-phosphate 5'-phosphosulfate (PAPS) to adenosine 5'-phosphosulfate (APS) and 3'(2')-phosphoadenosine 5'- phosphate (PAP) to AMP. Has 1000-fold lower activity towards inositol 1,4-bisphosphate (Ins(1,4)P2) and inositol 1,3,4-trisphosphate (Ins(1,3,4)P3), but does not hydrolyze Ins(1)P, Ins(3,4)P2, Ins(1,3,4,5)P4 or InsP6. {ECO:0000269|PubMed:10224133}.	15.03	-4.20077	CYTOSOL	CYTOSOL,CYTOSOL,Undefined
O95864	FADS2	FADS2_HUMAN	unknown	Acyl-CoA 6-desaturase (EC 1.14.19.3) (Delta(6) fatty acid desaturase) (D6D) (Delta(6) desaturase) (Delta-6 desaturase) (Fatty acid desaturase 2)	Involved in the biosynthesis of highly unsaturated fatty acids (HUFA) from the essential polyunsaturated fatty acids (PUFA) linoleic acid (LA) (18:2n-6) and alpha-linolenic acid (ALA) (18:3n-3) precursors, acting as a fatty acyl-coenzyme A (CoA) desaturase that introduces a cis double bond at carbon 6 of the fatty acyl chain. Catalyzes the first and rate limiting step in this pathway which is the…	-5.65076	-41.517	PM	PM,Undefined,PM
O95865	DDAH2 DDAH G6A NG30	DDAH2_HUMAN	unknown	N(G),N(G)-dimethylarginine dimethylaminohydrolase 2 (DDAH-2) (Dimethylarginine dimethylaminohydrolase 2) (EC 3.5.3.18) (DDAHII) (Dimethylargininase-2) (Protein G6a) (S-phase protein)	Hydrolyzes N(G),N(G)-dimethyl-L-arginine (ADMA) and N(G)-monomethyl-L-arginine (MMA) which act as inhibitors of NOS. Has therefore a role in the regulation of nitric oxide generation. {ECO:0000269|PubMed:10493931}.	5.61	-17.9137	Undefined	Undefined,Undefined,Undefined
O95870	ABHD16A BAT5 G5 NG26 PP199	ABHGA_HUMAN	unknown	Phosphatidylserine lipase ABHD16A (EC 3.1.-.-) (Alpha/beta hydrolase domain-containing protein 16A) (Abhydrolase domain-containing protein 16A) (HLA-B-associated transcript 5) (hBAT5) (Monoacylglycerol lipase ABHD16A) (EC 3.1.1.23) (Protein G5)	Phosphatidylserine (PS) lipase that mediates the hydrolysis of phosphatidylserine to generate lysophosphatidylserine (LPS) (By similarity). LPS constitutes a class of signaling lipids that regulates immunological and neurological processes (By similarity). Has no activity towards diacylglycerol, triacylglycerol or lysophosphatidylserine lipase (PubMed:25290914). Also has monoacylglycerol lipase a…	-13.9041	-33.9766	PM	Undefined,PM,Undefined
O95881	TXNDC12 TLP19 UNQ713/PRO1376	TXD12_HUMAN	ER	Thioredoxin domain-containing protein 12 (EC 1.8.4.2) (Endoplasmic reticulum resident protein 18) (ER protein 18) (ERp18) (Endoplasmic reticulum resident protein 19) (ER protein 19) (ERp19) (Thioredoxin-like protein p19) (hTLP19)	Possesses significant protein thiol-disulfide oxidase activity. {ECO:0000269|PubMed:12761212}.	-21.2363	-17.0581
O95900	TRUB2	TRUB2_HUMAN	unknown	Mitochondrial mRNA pseudouridine synthase TRUB2 (EC 5.4.99.-)	Minor enzyme contributing to the isomerization of uridine to pseudouridine (pseudouridylation) of specific mitochondrial mRNAs (mt-mRNAs) such as COXI and COXIII mt-mRNAs (PubMed:27974379). As a component of a functional protein-RNA module, consisting of RCC1L, NGRN, RPUSD3, RPUSD4, TRUB2, FASTKD2 and 16S mitochondrial ribosomal RNA (16S mt-rRNA), controls 16S mt-rRNA abundance and is required fo…	-35.5798	-3.31669	MITOCHONDRIA	MITOCHONDRIA,MITOCHONDRIA,MITOCHONDRIA
O95905	ECD	ECD_HUMAN	unknown	Protein ecdysoneless homolog (Human suppressor of GCR two) (hSGT1)	Regulator of p53/TP53 stability and function. Inhibits MDM2-mediated degradation of p53/TP53 possibly by cooperating in part with TXNIP (PubMed:16849563, PubMed:23880345). May be involved transcriptional regulation. In vitro has intrinsic transactivation activity enhanced by EP300. May be a transcriptional activator required for the expression of glycolytic genes (PubMed:19919181, PubMed:9928932)…	-1.6323	16.4167	PROTEIN COMPLEX	Undefined,Undefined,PROTEIN COMPLEX
O95926	SYF2 CBPIN GCIPIP	SYF2_HUMAN	unknown	Pre-mRNA-splicing factor SYF2 (CCNDBP1-interactor) (p29)	Involved in pre-mRNA splicing as component of the spliceosome (PubMed:11991638, PubMed:28502770, PubMed:28076346). {ECO:0000269|PubMed:11991638, ECO:0000269|PubMed:28076346, ECO:0000269|PubMed:28502770}.	-13.1847	11.4457	NUCLEOPLASM-2	Undefined,NUCLEOPLASM-2,NUCLEOPLASM-2
O95983	MBD3	MBD3_HUMAN	NUCLEOPLASM-2	Methyl-CpG-binding domain protein 3 (Methyl-CpG-binding protein MBD3)	Acts as transcriptional repressor and plays a role in gene silencing. Does not bind to DNA by itself (PubMed:12124384). Binds to DNA with a preference for sites containing methylated CpG dinucleotides (in vitro). Binds to a lesser degree DNA containing unmethylated CpG dinucleotides (PubMed:24307175). Recruits histone deacetylases and DNA methyltransferases. {ECO:0000269|PubMed:10947852, ECO:0000…	-6.50231	37.8274
O95989	NUDT3 DIPP DIPP1	NUDT3_HUMAN	unknown	Diphosphoinositol polyphosphate phosphohydrolase 1 (DIPP-1) (EC 3.6.1.52) (Diadenosine 5',5'''-P1,P6-hexaphosphate hydrolase 1) (EC 3.6.1.-) (Nucleoside diphosphate-linked moiety X motif 3) (Nudix motif 3)	Cleaves a beta-phosphate from the diphosphate groups in PP-InsP5 (diphosphoinositol pentakisphosphate) and [PP]2-InsP4 (bisdiphosphoinositol tetrakisphosphate), suggesting that it may play a role in signal transduction. InsP6 (inositol hexakisphosphate) is not a substrate. Acts as a negative regulator of the ERK1/2 pathway. Also able to catalyze the hydrolysis of dinucleoside oligophosphates, wit…	17.0092	-4.22526	CYTOSOL	CYTOSOL,CYTOSOL,Undefined
O95999	BCL10 CIPER CLAP	BCL10_HUMAN	unknown	B-cell lymphoma/leukemia 10 (B-cell CLL/lymphoma 10) (Bcl-10) (CARD-containing molecule enhancing NF-kappa-B) (CARD-like apoptotic protein) (hCLAP) (CED-3/ICH-1 prodomain homologous E10-like regulator) (CIPER) (Cellular homolog of vCARMEN) (cCARMEN) (Cellular-E10) (c-E10) (Mammalian CARD-containing adapter molecule E10) (mE10)	Plays a key role in both adaptive and innate immune signaling by bridging CARD domain-containing proteins to immune activation (PubMed:10187770, PubMed:10364242, PubMed:10400625, PubMed:25365219, PubMed:24074955). Acts by channeling adaptive and innate immune signaling downstream of CARD domain-containing proteins CARD9, CARD11 and CARD14 to activate NF-kappa-B and MAP kinase p38 (MAPK11, MAPK12,…	11.5679	-5.8536	Undefined	CYTOSOL,CYTOSOL,PROTEIN COMPLEX
O96000	NDUFB10	NDUBA_HUMAN	unknown	NADH dehydrogenase [ubiquinone] 1 beta subcomplex subunit 10 (Complex I-PDSW) (CI-PDSW) (NADH-ubiquinone oxidoreductase PDSW subunit)	Accessory subunit of the mitochondrial membrane respiratory chain NADH dehydrogenase (Complex I), that is believed not to be involved in catalysis. Complex I functions in the transfer of electrons from NADH to the respiratory chain. The immediate electron acceptor for the enzyme is believed to be ubiquinone. {ECO:0000269|PubMed:27626371}.	-36.9981	-14.4938	Undefined	MITOCHONDRIA,MITOCHONDRIA,PEROXISOME
O96005	CLPTM1	CLPT1_HUMAN	unknown	Cleft lip and palate transmembrane protein 1	May play a role in T-cell development. {ECO:0000250}.	-10.2543	-40.8787	Undefined	PM,LYSOSOME,Undefined
O96007	MOCS2 MCBPE MOCO1	MOC2B_HUMAN	unknown	Molybdopterin synthase catalytic subunit (EC 2.8.1.12) (MOCO1-B) (Molybdenum cofactor synthesis protein 2 large subunit) (Molybdenum cofactor synthesis protein 2B) (MOCS2B) (Molybdopterin-synthase large subunit) (MPT synthase large subunit)	Catalytic subunit of the molybdopterin synthase complex, a complex that catalyzes the conversion of precursor Z into molybdopterin. Acts by mediating the incorporation of 2 sulfur atoms from thiocarboxylated MOCS2A into precursor Z to generate a dithiolene group. {ECO:0000255|HAMAP-Rule:MF_03052, ECO:0000269|PubMed:12732628, ECO:0000269|PubMed:15073332}.	10.0465	9.80149	CYTOSOL	CYTOSOL,CYTOSOL,Undefined
O96008	TOMM40 C19orf1 PEREC1 TOM40	TOM40_HUMAN	MITOCHONDRIA	Mitochondrial import receptor subunit TOM40 homolog (Protein Haymaker) (Translocase of outer membrane 40 kDa subunit homolog) (p38.5)	Channel-forming protein essential for import of protein precursors into mitochondria (PubMed:15644312, PubMed:31206022). Plays a role in the assembly of the mitochondrial membrane respiratory chain NADH dehydrogenase (Complex I) by forming a complex with BCAP31 and mediating the translocation of Complex I components from the cytosol to the mitochondria (PubMed:31206022). {ECO:0000269|PubMed:15644…	-29.1406	-5.26846
O96011	PEX11B	PX11B_HUMAN	unknown	Peroxisomal membrane protein 11B (Peroxin-11B) (Peroxisomal biogenesis factor 11B) (Protein PEX11 homolog beta) (PEX11-beta)	Involved in peroxisomal proliferation (PubMed:9792670). May regulate peroxisome division by recruiting the dynamin-related GTPase DNM1L to the peroxisomal membrane (PubMed:12618434). Promotes membrane protrusion and elongation on the peroxisomal surface (PubMed:20826455). {ECO:0000269|PubMed:12618434, ECO:0000269|PubMed:20826455, ECO:0000269|PubMed:9792670}.	-17.3939	-23.4651	Undefined	Undefined,PM,ER
O96013	PAK4 KIAA1142	PAK4_HUMAN	unknown	Serine/threonine-protein kinase PAK 4 (EC 2.7.11.1) (p21-activated kinase 4) (PAK-4)	Serine/threonine protein kinase that plays a role in a variety of different signaling pathways including cytoskeleton regulation, cell migration, growth, proliferation or cell survival. Activation by various effectors including growth factor receptors or active CDC42 and RAC1 results in a conformational change and a subsequent autophosphorylation on several serine and/or threonine residues. Phosp…	22.4348	-8.66529	CYTOSOL	CYTOSOL,Undefined,Undefined
O96017	CHEK2 CDS1 CHK2 RAD53	CHK2_HUMAN	unknown	Serine/threonine-protein kinase Chk2 (EC 2.7.11.1) (CHK2 checkpoint homolog) (Cds1 homolog) (Hucds1) (hCds1) (Checkpoint kinase 2)	Serine/threonine-protein kinase which is required for checkpoint-mediated cell cycle arrest, activation of DNA repair and apoptosis in response to the presence of DNA double-strand breaks. May also negatively regulate cell cycle progression during unperturbed cell cycles. Following activation, phosphorylates numerous effectors preferentially at the consensus sequence [L-X-R-X-X-S/T]. Regulates ce…	8.1407	23.1464	Undefined	PROTEIN COMPLEX,CYTOSOL,PROTEIN COMPLEX
O96019	ACTL6A BAF53 BAF53A INO80K	ACL6A_HUMAN	unknown	Actin-like protein 6A (53 kDa BRG1-associated factor A) (Actin-related protein Baf53a) (ArpNbeta) (BRG1-associated factor 53A) (BAF53A) (INO80 complex subunit K)	Involved in transcriptional activation and repression of select genes by chromatin remodeling (alteration of DNA-nucleosome topology). Component of SWI/SNF chromatin remodeling complexes that carry out key enzymatic activities, changing chromatin structure by altering DNA-histone contacts within a nucleosome in an ATP-dependent manner. Required for maximal ATPase activity of SMARCA4/BRG1/BAF190A …	17.4675	24.4266	PROTEIN COMPLEX	PROTEIN COMPLEX,Undefined,PROTEIN COMPLEX
O96028	NSD2 KIAA1090 MMSET TRX5 WHSC1	NSD2_HUMAN	unknown	Histone-lysine N-methyltransferase NSD2 (EC 2.1.1.357) (Multiple myeloma SET domain-containing protein) (MMSET) (Nuclear SET domain-containing protein 2) (Protein trithorax-5) (Wolf-Hirschhorn syndrome candidate 1 protein)	Histone methyltransferase which specifically dimethylates nucleosomal histone H3 at 'Lys-36' (H3K36me2) (PubMed:27571355, PubMed:22099308, PubMed:19808676, PubMed:29728617). Also monomethylates nucleosomal histone H3 at 'Lys-36' (H3K36me) in vitro (PubMed:22099308). Does not trimethylate nucleosomal histone H3 at 'Lys-36' (H3K36me3) (PubMed:22099308). However, specifically trimethylates histone H…	-31.0338	14.3391	NUCLEUS	NUCLEUS,NUCLEUS,NUCLEUS
P00338	LDHA PIG19	LDHA_HUMAN	unknown	L-lactate dehydrogenase A chain (LDH-A) (EC 1.1.1.27) (Cell proliferation-inducing gene 19 protein) (LDH muscle subunit) (LDH-M) (Renal carcinoma antigen NY-REN-59)		30.4347	14.8378	Undefined	NUCLEOPLASM-1,CYTOSOL,CYTOSOL
P00374	DHFR	DYR_HUMAN	unknown	Dihydrofolate reductase (EC 1.5.1.3)	Key enzyme in folate metabolism. Contributes to the de novo mitochondrial thymidylate biosynthesis pathway. Catalyzes an essential reaction for de novo glycine and purine synthesis, and for DNA precursor synthesis. Binds its own mRNA and that of DHFR2. {ECO:0000269|PubMed:12096917, ECO:0000269|PubMed:21876188}.	-6.32085	-0.612781	CYTOSOL	CYTOSOL,Undefined,Undefined
P00387	CYB5R3 DIA1	NB5R3_HUMAN	unknown	NADH-cytochrome b5 reductase 3 (B5R) (Cytochrome b5 reductase) (EC 1.6.2.2) (Diaphorase-1) [Cleaved into: NADH-cytochrome b5 reductase 3 membrane-bound form; NADH-cytochrome b5 reductase 3 soluble form]	Desaturation and elongation of fatty acids, cholesterol biosynthesis, drug metabolism, and, in erythrocyte, methemoglobin reduction.	-5.41362	-37.4204	PM	PM,PM,Undefined
P00390	GSR GLUR GRD1	GSHR_HUMAN	unknown	Glutathione reductase, mitochondrial (GR) (GRase) (EC 1.8.1.7)	Maintains high levels of reduced glutathione in the cytosol.	15.8005	2.06086	CYTOSOL	Undefined,CYTOSOL,CYTOSOL
P00403	MT-CO2 COII COX2 COXII MTCO2	COX2_HUMAN	MITOCHONDRIA	Cytochrome c oxidase subunit 2 (EC 7.1.1.9) (Cytochrome c oxidase polypeptide II)	Component of the cytochrome c oxidase, the last enzyme in the mitochondrial electron transport chain which drives oxidative phosphorylation. The respiratory chain contains 3 multisubunit complexes succinate dehydrogenase (complex II, CII), ubiquinol-cytochrome c oxidoreductase (cytochrome b-c1 complex, complex III, CIII) and cytochrome c oxidase (complex IV, CIV), that cooperate to transfer elect…	-39.1402	-2.39825
P00491	PNP NP	PNPH_HUMAN	unknown	Purine nucleoside phosphorylase (PNP) (EC 2.4.2.1) (Inosine phosphorylase) (Inosine-guanosine phosphorylase)	Catalyzes the phosphorolytic breakdown of the N-glycosidic bond in the beta-(deoxy)ribonucleoside molecules, with the formation of the corresponding free purine bases and pentose-1-phosphate (PubMed:9305964, PubMed:23438750). Preferentially acts on 6-oxopurine nucleosides including inosine and guanosine (PubMed:9305964). {ECO:0000269|PubMed:23438750, ECO:0000269|PubMed:9305964}.	39.747	5.10913	NUCLEOPLASM-1	NUCLEOPLASM-1,NUCLEOPLASM-1,NUCLEOPLASM-1
P00492	HPRT1 HPRT	HPRT_HUMAN	CYTOSOL	Hypoxanthine-guanine phosphoribosyltransferase (HGPRT) (HGPRTase) (EC 2.4.2.8)	Converts guanine to guanosine monophosphate, and hypoxanthine to inosine monophosphate. Transfers the 5-phosphoribosyl group from 5-phosphoribosylpyrophosphate onto the purine. Plays a central role in the generation of purine nucleotides through the purine salvage pathway.	26.9654	9.7434
P00505	GOT2 KYAT4	AATM_HUMAN	MITOCHONDRIA	Aspartate aminotransferase, mitochondrial (mAspAT) (EC 2.6.1.1) (EC 2.6.1.7) (Fatty acid-binding protein) (FABP-1) (Glutamate oxaloacetate transaminase 2) (Kynurenine aminotransferase 4) (Kynurenine aminotransferase IV) (Kynurenine--oxoglutarate transaminase 4) (Kynurenine--oxoglutarate transaminase IV) (Plasma membrane-associated fatty acid-binding protein) (FABPpm) (Transaminase A)	Catalyzes the irreversible transamination of the L-tryptophan metabolite L-kynurenine to form kynurenic acid (KA). As a member of the malate-aspartate shuttle, it has a key role in the intracellular NAD(H) redox balance. Is important for metabolite exchange between mitochondria and cytosol, and for amino acid metabolism. Facilitates cellular uptake of long-chain free fatty acids. {ECO:0000269|Pub…	-36.3598	-12.1965
P00519	ABL1 ABL JTK7	ABL1_HUMAN	unknown	Tyrosine-protein kinase ABL1 (EC 2.7.10.2) (Abelson murine leukemia viral oncogene homolog 1) (Abelson tyrosine-protein kinase 1) (Proto-oncogene c-Abl) (p150)	Non-receptor tyrosine-protein kinase that plays a role in many key processes linked to cell growth and survival such as cytoskeleton remodeling in response to extracellular stimuli, cell motility and adhesion, receptor endocytosis, autophagy, DNA damage response and apoptosis. Coordinates actin remodeling through tyrosine phosphorylation of proteins controlling cytoskeleton dynamics like WASF3 (i…	3.83202	-1.38025	Undefined	CYTOSOL,Undefined,RIBOSOME
P00533	EGFR ERBB ERBB1 HER1	EGFR_HUMAN	unknown	Epidermal growth factor receptor (EC 2.7.10.1) (Proto-oncogene c-ErbB-1) (Receptor tyrosine-protein kinase erbB-1)	Receptor tyrosine kinase binding ligands of the EGF family and activating several signaling cascades to convert extracellular cues into appropriate cellular responses (PubMed:2790960, PubMed:10805725, PubMed:27153536). Known ligands include EGF, TGFA/TGF-alpha, AREG, epigen/EPGN, BTC/betacellulin, epiregulin/EREG and HBEGF/heparin-binding EGF (PubMed:2790960, PubMed:7679104, PubMed:8144591, PubMe…	0.405708	-37.2225	Undefined	LYSOSOME,Undefined,PM
P00558	PGK1 PGKA MIG10 OK/SW-cl.110	PGK1_HUMAN	CYTOSOL	Phosphoglycerate kinase 1 (EC 2.7.2.3) (Cell migration-inducing gene 10 protein) (Primer recognition protein 2) (PRP 2)	Catalyzes one of the two ATP producing reactions in the glycolytic pathway via the reversible conversion of 1,3-diphosphoglycerate to 3-phosphoglycerate (PubMed:30323285, PubMed:7391028). In addition to its role as a glycolytic enzyme, it seems that PGK-1 acts as a polymerase alpha cofactor protein (primer recognition protein) (PubMed:2324090). May play a role in sperm motility (PubMed:26677959).…	10.8481	-3.97517
P00568	AK1	KAD1_HUMAN	unknown	Adenylate kinase isoenzyme 1 (AK 1) (EC 2.7.4.3) (EC 2.7.4.6) (ATP-AMP transphosphorylase 1) (ATP:AMP phosphotransferase) (Adenylate monophosphate kinase) (Myokinase)	Catalyzes the reversible transfer of the terminal phosphate group between ATP and AMP. Also displays broad nucleoside diphosphate kinase activity. Plays an important role in cellular energy homeostasis and in adenine nucleotide metabolism. {ECO:0000255|HAMAP-Rule:MF_03171, ECO:0000269|PubMed:23416111}.	11.9956	-7.29933	Undefined	CYTOSOL,CYTOSOL,PROTEIN COMPLEX
P00966	ASS1 ASS	ASSY_HUMAN	unknown	Argininosuccinate synthase (EC 6.3.4.5) (Citrulline--aspartate ligase)	One of the enzymes of the urea cycle, the metabolic pathway transforming neurotoxic amonia produced by protein catabolism into inocuous urea in the liver of ureotelic animals. Catalyzes the formation of arginosuccinate from aspartate, citrulline and ATP and together with ASL it is responsible for the biosynthesis of arginine in most body tissues. {ECO:0000305|PubMed:18473344, ECO:0000305|PubMed:2…	43.4696	1.95642	NUCLEOPLASM-1	NUCLEOPLASM-1,NUCLEOPLASM-1,NUCLEOPLASM-1
P01023	A2M CPAMD5 FWP007	A2MG_HUMAN	unknown	Alpha-2-macroglobulin (Alpha-2-M) (C3 and PZP-like alpha-2-macroglobulin domain-containing protein 5)	Is able to inhibit all four classes of proteinases by a unique 'trapping' mechanism. This protein has a peptide stretch, called the 'bait region' which contains specific cleavage sites for different proteinases. When a proteinase cleaves the bait region, a conformational change is induced in the protein which traps the proteinase. The entrapped enzyme remains active against low molecular weight s…	0.0912356	-36.1615	Undefined	LYSOSOME,LYSOSOME,ER
P01033	TIMP1 CLGI TIMP	TIMP1_HUMAN	unknown	Metalloproteinase inhibitor 1 (Erythroid-potentiating activity) (EPA) (Fibroblast collagenase inhibitor) (Collagenase inhibitor) (Tissue inhibitor of metalloproteinases 1) (TIMP-1)	Metalloproteinase inhibitor that functions by forming one to one complexes with target metalloproteinases, such as collagenases, and irreversibly inactivates them by binding to their catalytic zinc cofactor. Acts on MMP1, MMP2, MMP3, MMP7, MMP8, MMP9, MMP10, MMP11, MMP12, MMP13 and MMP16. Does not act on MMP14. Also functions as a growth factor that regulates cell differentiation, migration and c…	11.7181	-39.031	LYSOSOME	Undefined,LYSOSOME,LYSOSOME
P01111	NRAS HRAS1	RASN_HUMAN	unknown	GTPase NRas (EC 3.6.5.2) (Transforming protein N-Ras)	Ras proteins bind GDP/GTP and possess intrinsic GTPase activity. {ECO:0000269|PubMed:30712867}.	-1.32581	-37.5666	PM	Undefined,PM,Undefined
P01130	LDLR	LDLR_HUMAN	unknown	Low-density lipoprotein receptor (LDL receptor)	Binds LDL, the major cholesterol-carrying lipoprotein of plasma, and transports it into cells by endocytosis. In order to be internalized, the receptor-ligand complexes must first cluster into clathrin-coated pits. {ECO:0000269|PubMed:3005267, ECO:0000269|PubMed:6091915}.; (Microbial infection) Acts as a receptor for hepatitis C virus in hepatocytes, but not through a direct interaction with vira…	7.92874	-35.4207	Undefined	GOLGI,ER,LYSOSOME
P01137	TGFB1 TGFB	TGFB1_HUMAN	unknown	Transforming growth factor beta-1 proprotein [Cleaved into: Latency-associated peptide (LAP); Transforming growth factor beta-1 (TGF-beta-1)]	Transforming growth factor beta-1 proprotein: Precursor of the Latency-associated peptide (LAP) and Transforming growth factor beta-1 (TGF-beta-1) chains, which constitute the regulatory and active subunit of TGF-beta-1, respectively. {ECO:0000269|PubMed:29109152, ECO:0000303|PubMed:27252363}.; [Latency-associated peptide]: Required to maintain the Transforming growth factor beta-1 (TGF-beta-1) c…	-17.3988	-26.0348	ER	ER,Undefined,ER
P01892			unknown			-1.99871	-39.1458	Undefined	PM,LYSOSOME,Undefined
P02452	COL1A1	CO1A1_HUMAN	unknown	Collagen alpha-1(I) chain (Alpha-1 type I collagen)	Type I collagen is a member of group I collagen (fibrillar forming collagen).	-16.3437	-36.1478	Undefined	ER,PM,Undefined
P02462	COL4A1	CO4A1_HUMAN	unknown	Collagen alpha-1(IV) chain [Cleaved into: Arresten]	Type IV collagen is the major structural component of glomerular basement membranes (GBM), forming a 'chicken-wire' meshwork together with laminins, proteoglycans and entactin/nidogen. {ECO:0000250|UniProtKB:P02463}.; Arresten, comprising the C-terminal NC1 domain, inhibits angiogenesis and tumor formation. The C-terminal half is found to possess the anti-angiogenic activity. Specifically inhibit…	-24.7798	-17.0801	PEROXISOME	PEROXISOME,PEROXISOME,PEROXISOME
P02511	CRYAB CRYA2 HSPB5	CRYAB_HUMAN	unknown	Alpha-crystallin B chain (Alpha(B)-crystallin) (Heat shock protein beta-5) (HspB5) (Renal carcinoma antigen NY-REN-27) (Rosenthal fiber component)	May contribute to the transparency and refractive index of the lens. Has chaperone-like activity, preventing aggregation of various proteins under a wide range of stress conditions.	37.7055	4.72623	Undefined	NUCLEOPLASM-1,NUCLEOPLASM-1,CYTOSOL
P02545	LMNA LMN1	LMNA_HUMAN	unknown	Prelamin-A/C [Cleaved into: Lamin-A/C (70 kDa lamin) (Renal carcinoma antigen NY-REN-32)]	Lamins are components of the nuclear lamina, a fibrous layer on the nucleoplasmic side of the inner nuclear membrane, which is thought to provide a framework for the nuclear envelope and may also interact with chromatin. Lamin A and C are present in equal amounts in the lamina of mammals. Recruited by DNA repair proteins XRCC4 and IFFO1 to the DNA double-strand breaks (DSBs) to prevent chromosome…	-18.9651	20.5656	Undefined	NUCLEOPLASM-2,NUCLEUS,NUCLEUS
P02751	FN1 FN	FINC_HUMAN	unknown	Fibronectin (FN) (Cold-insoluble globulin) (CIG) [Cleaved into: Anastellin; Ugl-Y1; Ugl-Y2; Ugl-Y3]	Fibronectins bind cell surfaces and various compounds including collagen, fibrin, heparin, DNA, and actin (PubMed:3024962, PubMed:3900070, PubMed:3593230, PubMed:7989369). Fibronectins are involved in cell adhesion, cell motility, opsonization, wound healing, and maintenance of cell shape (PubMed:3024962, PubMed:3900070, PubMed:3593230, PubMed:7989369). Involved in osteoblast compaction through t…	-1.50667	-39.284	PM	PM,PM,PM
P02786	TFRC	TFR1_HUMAN	unknown	Transferrin receptor protein 1 (TR) (TfR) (TfR1) (Trfr) (T9) (p90) (CD antigen CD71) [Cleaved into: Transferrin receptor protein 1, serum form (sTfR)]	Cellular uptake of iron occurs via receptor-mediated endocytosis of ligand-occupied transferrin receptor into specialized endosomes (PubMed:26214738). Endosomal acidification leads to iron release. The apotransferrin-receptor complex is then recycled to the cell surface with a return to neutral pH and the concomitant loss of affinity of apotransferrin for its receptor. Transferrin receptor is nec…	15.5142	-36.9814	GOLGI	GOLGI,GOLGI,Undefined
P02794	FTH1 FTH FTHL6 OK/SW-cl.84 PIG15	FRIH_HUMAN	unknown	Ferritin heavy chain (Ferritin H subunit) (EC 1.16.3.1) (Cell proliferation-inducing gene 15 protein) [Cleaved into: Ferritin heavy chain, N-terminally processed]	Stores iron in a soluble, non-toxic, readily available form. Important for iron homeostasis. Has ferroxidase activity. Iron is taken up in the ferrous form and deposited as ferric hydroxides after oxidation. Also plays a role in delivery of iron to cells. Mediates iron uptake in capsule cells of the developing kidney (By similarity). {ECO:0000250}.	4.21819	-29.4935	Undefined	Undefined,Undefined,Undefined	Confident	2	1,2
P02795	MT2A CES1 MT2	MT2_HUMAN	unknown	Metallothionein-2 (MT-2) (Metallothionein-2A) (Metallothionein-II) (MT-II)	Metallothioneins have a high content of cysteine residues that bind various heavy metals; these proteins are transcriptionally regulated by both heavy metals and glucocorticoids.	1.9531	12.9432	Undefined	CYTOSOL,Undefined,PROTEIN COMPLEX
P04062	GBA GC GLUC	GLCM_HUMAN	unknown	Lysosomal acid glucosylceramidase (Lysosomal acid GCase) (EC 3.2.1.45) (Acid beta-glucosidase) (Alglucerase) (Beta-glucocerebrosidase) (Beta-GC) (Cholesterol glucosyltransferase) (SGTase) (EC 2.4.1.-) (Cholesteryl-beta-glucosidase) (EC 3.2.1.-) (D-glucosyl-N-acylsphingosine glucohydrolase) (Imiglucerase)	Glucosylceramidase that catalyzes, within the lysosomal compartment, the hydrolysis of glucosylceramide/GlcCer into free ceramide and glucose (PubMed:9201993, PubMed:24211208, PubMed:15916907). Thereby, plays a central role in the degradation of complex lipids and the turnover of cellular membranes (PubMed:27378698). Through the production of ceramides, participates in the PKC-activated salvage p…	14.5004	-39.9676	Undefined	Undefined,LYSOSOME,GOLGI
P04080	CSTB CST6 STFB	CYTB_HUMAN	unknown	Cystatin-B (CPI-B) (Liver thiol proteinase inhibitor) (Stefin-B)	This is an intracellular thiol proteinase inhibitor. Tightly binding reversible inhibitor of cathepsins L, H and B.	3.68011	-6.3198	Undefined	CYTOSOL,Undefined,RIBOSOME
P04083	ANXA1 ANX1 LPC1	ANXA1_HUMAN	unknown	Annexin A1 (Annexin I) (Annexin-1) (Calpactin II) (Calpactin-2) (Chromobindin-9) (Lipocortin I) (Phospholipase A2 inhibitory protein) (p35)	Plays important roles in the innate immune response as effector of glucocorticoid-mediated responses and regulator of the inflammatory process. Has anti-inflammatory activity (PubMed:8425544). Plays a role in glucocorticoid-mediated down-regulation of the early phase of the inflammatory response (By similarity). Promotes resolution of inflammation and wound healing (PubMed:25664854). Functions at…	10.0534	-12.0758	CYTOSOL	CYTOSOL,CYTOSOL,Undefined
P04150	NR3C1 GRL	GCR_HUMAN	unknown	Glucocorticoid receptor (GR) (Nuclear receptor subfamily 3 group C member 1)	Receptor for glucocorticoids (GC) (PubMed:27120390). Has a dual mode of action: as a transcription factor that binds to glucocorticoid response elements (GRE), both for nuclear and mitochondrial DNA, and as a modulator of other transcription factors. Affects inflammatory responses, cellular proliferation and differentiation in target tissues. Involved in chromatin remodeling (PubMed:9590696). Pla…	9.22833	24.009	PROTEIN COMPLEX	PROTEIN COMPLEX,Undefined,PROTEIN COMPLEX
P04156	PRNP ALTPRP PRIP PRP	PRIO_HUMAN	unknown	Major prion protein (PrP) (ASCR) (PrP27-30) (PrP33-35C) (CD antigen CD230)	Its primary physiological function is unclear. May play a role in neuronal development and synaptic plasticity. May be required for neuronal myelin sheath maintenance. May promote myelin homeostasis through acting as an agonist for ADGRG6 receptor. May play a role in iron uptake and iron homeostasis. Soluble oligomers are toxic to cultured neuroblastoma cells and induce apoptosis (in vitro) (By s…	13.6578	-37.5183	Undefined	GOLGI,GOLGI,LYSOSOME
P04179	SOD2	SODM_HUMAN	MITOCHONDRIA	Superoxide dismutase [Mn], mitochondrial (EC 1.15.1.1)	Destroys superoxide anion radicals which are normally produced within the cells and which are toxic to biological systems. {ECO:0000269|PubMed:10334867}.	-38.5826	-0.498268
P04181	OAT	OAT_HUMAN	MITOCHONDRIA	Ornithine aminotransferase, mitochondrial (EC 2.6.1.13) (Ornithine delta-aminotransferase) (Ornithine--oxo-acid aminotransferase) [Cleaved into: Ornithine aminotransferase, hepatic form; Ornithine aminotransferase, renal form]		-38.0774	-14.9082
P04183	TK1	KITH_HUMAN	unknown	Thymidine kinase, cytosolic (EC 2.7.1.21)		43.3413	0.102087	NUCLEOPLASM-1	NUCLEOPLASM-1,NUCLEOPLASM-1,NUCLEOPLASM-1
P04216	THY1	THY1_HUMAN	unknown	Thy-1 membrane glycoprotein (CDw90) (Thy-1 antigen) (CD antigen CD90)	May play a role in cell-cell or cell-ligand interactions during synaptogenesis and other events in the brain.	-10.0872	-34.9262	PM	PM,PM,Undefined
P04350	TUBB4A TUBB4 TUBB5	TBB4A_HUMAN	unknown	Tubulin beta-4A chain (Tubulin 5 beta) (Tubulin beta-4 chain)	Tubulin is the major constituent of microtubules. It binds two moles of GTP, one at an exchangeable site on the beta chain and one at a non-exchangeable site on the alpha chain.	16.4084	26.2629	Undefined	PROTEIN COMPLEX,CYTOSOL,CYTOSOL
P04406	GAPDH GAPD CDABP0047 OK/SW-cl.12	G3P_HUMAN	unknown	Glyceraldehyde-3-phosphate dehydrogenase (GAPDH) (EC 1.2.1.12) (Peptidyl-cysteine S-nitrosylase GAPDH) (EC 2.6.99.-)	Has both glyceraldehyde-3-phosphate dehydrogenase and nitrosylase activities, thereby playing a role in glycolysis and nuclear functions, respectively (PubMed:3170585, PubMed:11724794). Glyceraldehyde-3-phosphate dehydrogenase is a key enzyme in glycolysis that catalyzes the first step of the pathway by converting D-glyceraldehyde 3-phosphate (G3P) into 3-phospho-D-glyceroyl phosphate (PubMed:317…	29.274	16.0417	Undefined	NUCLEOPLASM-1,CYTOSOL,CYTOSOL
P04424	ASL	ARLY_HUMAN	unknown	Argininosuccinate lyase (ASAL) (EC 4.3.2.1) (Arginosuccinase)		45.959	-2.34643	NUCLEOPLASM-1	NUCLEOPLASM-1,NUCLEOPLASM-1,NUCLEOPLASM-1
P04626	ERBB2 HER2 MLN19 NEU NGL	ERBB2_HUMAN	unknown	Receptor tyrosine-protein kinase erbB-2 (EC 2.7.10.1) (Metastatic lymph node gene 19 protein) (MLN 19) (Proto-oncogene Neu) (Proto-oncogene c-ErbB-2) (Tyrosine kinase-type cell surface receptor HER2) (p185erbB2) (CD antigen CD340)	Protein tyrosine kinase that is part of several cell surface receptor complexes, but that apparently needs a coreceptor for ligand binding. Essential component of a neuregulin-receptor complex, although neuregulins do not interact with it alone. GP30 is a potential ligand for this receptor. Regulates outgrowth and stabilization of peripheral microtubules (MTs). Upon ERBB2 activation, the MEMO1-RH…	-16.0687	-36.2558	Undefined	ER,PM,Undefined
P04632	CAPNS1 CAPN4 CAPNS	CPNS1_HUMAN	unknown	Calpain small subunit 1 (CSS1) (Calcium-activated neutral proteinase small subunit) (CANP small subunit) (Calcium-dependent protease small subunit) (CDPS) (Calcium-dependent protease small subunit 1) (Calpain regulatory subunit)	Regulatory subunit of the calcium-regulated non-lysosomal thiol-protease which catalyzes limited proteolysis of substrates involved in cytoskeletal remodeling and signal transduction.	15.9971	8.56724	CYTOSOL	Undefined,CYTOSOL,Undefined
P04792	HSPB1 HSP27 HSP28	HSPB1_HUMAN	unknown	Heat shock protein beta-1 (HspB1) (28 kDa heat shock protein) (Estrogen-regulated 24 kDa protein) (Heat shock 27 kDa protein) (HSP 27) (Stress-responsive protein 27) (SRP27)	Small heat shock protein which functions as a molecular chaperone probably maintaining denatured proteins in a folding-competent state (PubMed:10383393, PubMed:20178975). Plays a role in stress resistance and actin organization (PubMed:19166925). Through its molecular chaperone activity may regulate numerous biological processes including the phosphorylation and the axonal transport of neurofilam…	29.3034	0.167284	Undefined	NUCLEOPLASM-1,Undefined,CYTOSOL
P04818	TYMS TS OK/SW-cl.29	TYSY_HUMAN	unknown	Thymidylate synthase (TS) (TSase) (EC 2.1.1.45)	Contributes to the de novo mitochondrial thymidylate biosynthesis pathway. {ECO:0000269|PubMed:21876188}.	30.5482	11.7626	CYTOSOL	Undefined,Undefined,CYTOSOL
P04843	RPN1	RPN1_HUMAN	ER	Dolichyl-diphosphooligosaccharide--protein glycosyltransferase subunit 1 (Dolichyl-diphosphooligosaccharide--protein glycosyltransferase 67 kDa subunit) (Ribophorin I) (RPN-I) (Ribophorin-1)	Subunit of the oligosaccharyl transferase (OST) complex that catalyzes the initial transfer of a defined glycan (Glc(3)Man(9)GlcNAc(2) in eukaryotes) from the lipid carrier dolichol-pyrophosphate to an asparagine residue within an Asn-X-Ser/Thr consensus motif in nascent polypeptide chains, the first step in protein N-glycosylation. N-glycosylation occurs cotranslationally and the complex associa…	-16.3681	-23.8999
P04844	RPN2	RPN2_HUMAN	unknown	Dolichyl-diphosphooligosaccharide--protein glycosyltransferase subunit 2 (Dolichyl-diphosphooligosaccharide--protein glycosyltransferase 63 kDa subunit) (RIBIIR) (Ribophorin II) (RPN-II) (Ribophorin-2)	Subunit of the oligosaccharyl transferase (OST) complex that catalyzes the initial transfer of a defined glycan (Glc(3)Man(9)GlcNAc(2) in eukaryotes) from the lipid carrier dolichol-pyrophosphate to an asparagine residue within an Asn-X-Ser/Thr consensus motif in nascent polypeptide chains, the first step in protein N-glycosylation. N-glycosylation occurs cotranslationally and the complex associa…	-12.5553	-29.3812	ER	ER,ER,Undefined
P04899	GNAI2 GNAI2B	GNAI2_HUMAN	unknown	Guanine nucleotide-binding protein G(i) subunit alpha-2 (Adenylate cyclase-inhibiting G alpha protein)	Guanine nucleotide-binding proteins (G proteins) are involved as modulators or transducers in various transmembrane signaling systems. The G(i) proteins are involved in hormonal regulation of adenylate cyclase: they inhibit the cyclase in response to beta-adrenergic stimuli. May play a role in cell division. {ECO:0000269|PubMed:17635935}.; [Isoform sGi2]: Regulates the cell surface density of dop…	-1.80666	-42.5519	PM	PM,PM,Undefined
P04920	SLC4A2 AE2 EPB3L1 HKB3 MPB3L	B3A2_HUMAN	unknown	Anion exchange protein 2 (AE 2) (Anion exchanger 2) (Non-erythroid band 3-like protein) (BND3L) (Solute carrier family 4 member 2)	Plasma membrane anion exchange protein of wide distribution.	-22.5411	-22.6742	Undefined	ER,Undefined,PEROXISOME	Confident	2	1,3
P05023	ATP1A1	AT1A1_HUMAN	PM	Sodium/potassium-transporting ATPase subunit alpha-1 (Na(+)/K(+) ATPase alpha-1 subunit) (EC 7.2.2.13) (Sodium pump subunit alpha-1)	This is the catalytic component of the active enzyme, which catalyzes the hydrolysis of ATP coupled with the exchange of sodium and potassium ions across the plasma membrane. This action creates the electrochemical gradient of sodium and potassium ions, providing the energy for active transport of various nutrients. {ECO:0000269|PubMed:29499166, ECO:0000269|PubMed:30388404}.	-22.468	-28.3538
P05026	ATP1B1 ATP1B	AT1B1_HUMAN	PM	Sodium/potassium-transporting ATPase subunit beta-1 (Sodium/potassium-dependent ATPase subunit beta-1)	This is the non-catalytic component of the active enzyme, which catalyzes the hydrolysis of ATP coupled with the exchange of Na(+) and K(+) ions across the plasma membrane. The beta subunit regulates, through assembly of alpha/beta heterodimers, the number of sodium pumps transported to the plasma membrane. {ECO:0000269|PubMed:19694409}.; Involved in cell adhesion and establishing epithelial cell…	-20.4939	-31.8131
P05067	APP A4 AD1	A4_HUMAN	unknown	Amyloid-beta precursor protein (APP) (ABPP) (APPI) (Alzheimer disease amyloid protein) (Amyloid precursor protein) (Amyloid-beta A4 protein) (Cerebral vascular amyloid peptide) (CVAP) (PreA4) (Protease nexin-II) (PN-II) [Cleaved into: N-APP; Soluble APP-alpha (S-APP-alpha); Soluble APP-beta (S-APP-beta); C99 (Beta-secretase C-terminal fragment) (Beta-CTF); Amyloid-beta protein 42 (Abeta42) (Beta-…	Functions as a cell surface receptor and performs physiological functions on the surface of neurons relevant to neurite growth, neuronal adhesion and axonogenesis. Interaction between APP molecules on neighboring cells promotes synaptogenesis (PubMed:25122912). Involved in cell mobility and transcription regulation through protein-protein interactions. Can promote transcription activation through…	4.25285	-40.4621	Undefined	LYSOSOME,PM,LYSOSOME
P05091	ALDH2 ALDM	ALDH2_HUMAN	MITOCHONDRIA	Aldehyde dehydrogenase, mitochondrial (EC 1.2.1.3) (ALDH class 2) (ALDH-E2) (ALDHI)		-36.363	-2.77466
P05106	ITGB3 GP3A	ITB3_HUMAN	PM	Integrin beta-3 (Platelet membrane glycoprotein IIIa) (GPIIIa) (CD antigen CD61)	Integrin alpha-V/beta-3 (ITGAV:ITGB3) is a receptor for cytotactin, fibronectin, laminin, matrix metalloproteinase-2, osteopontin, osteomodulin, prothrombin, thrombospondin, vitronectin and von Willebrand factor. Integrin alpha-IIb/beta-3 (ITGA2B:ITGB3) is a receptor for fibronectin, fibrinogen, plasminogen, prothrombin, thrombospondin and vitronectin. Integrins alpha-IIb/beta-3 and alpha-V/beta-…	-3.00196	-44.3268
P05114	HMGN1 HMG14	HMGN1_HUMAN	unknown	Non-histone chromosomal protein HMG-14 (High mobility group nucleosome-binding domain-containing protein 1)	Binds to the inner side of the nucleosomal DNA thus altering the interaction between the DNA and the histone octamer. May be involved in the process which maintains transcribable genes in a unique chromatin conformation. Inhibits the phosphorylation of nucleosomal histones H3 and H2A by RPS6KA5/MSK1 and RPS6KA3/RSK2 (By similarity). {ECO:0000250}.	14.3869	-25.5998	GOLGI	GOLGI,Undefined,Undefined
P05121	SERPINE1 PAI1 PLANH1	PAI1_HUMAN	unknown	Plasminogen activator inhibitor 1 (PAI) (PAI-1) (Endothelial plasminogen activator inhibitor) (Serpin E1)	Serine protease inhibitor. Inhibits TMPRSS7 (PubMed:15853774). Is a primary inhibitor of tissue-type plasminogen activator (PLAT) and urokinase-type plasminogen activator (PLAU). As PLAT inhibitor, it is required for fibrinolysis down-regulation and is responsible for the controlled degradation of blood clots (PubMed:8481516, PubMed:9207454, PubMed:17912461). As PLAU inhibitor, it is involved in …	8.25924	-39.3816	LYSOSOME	LYSOSOME,LYSOSOME,LYSOSOME
P05141	SLC25A5 AAC2 ANT2	ADT2_HUMAN	unknown	ADP/ATP translocase 2 (ADP,ATP carrier protein 2) (ADP,ATP carrier protein, fibroblast isoform) (Adenine nucleotide translocator 2) (ANT 2) (Solute carrier family 25 member 5) [Cleaved into: ADP/ATP translocase 2, N-terminally processed]	ADP:ATP antiporter that mediates import of ADP into the mitochondrial matrix for ATP synthesis, and export of ATP out to fuel the cell (By similarity). Cycles between the cytoplasmic-open state (c-state) and the matrix-open state (m-state): operates by the alternating access mechanism with a single substrate-binding site intermittently exposed to either the cytosolic (c-state) or matrix (m-state)…	-42.3636	-3.10469	MITOCHONDRIA	MITOCHONDRIA,MITOCHONDRIA,MITOCHONDRIA
P05165	PCCA	PCCA_HUMAN	MITOCHONDRIA	Propionyl-CoA carboxylase alpha chain, mitochondrial (PCCase subunit alpha) (EC 6.4.1.3) (Propanoyl-CoA:carbon dioxide ligase subunit alpha)	This is one of the 2 subunits of the biotin-dependent propionyl-CoA carboxylase (PCC), a mitochondrial enzyme involved in the catabolism of odd chain fatty acids, branched-chain amino acids isoleucine, threonine, methionine, and valine and other metabolites (PubMed:8434582, PubMed:6765947). Propionyl-CoA carboxylase catalyzes the carboxylation of propionyl-CoA/propanoyl-CoA to D-methylmalonyl-CoA…	-29.8399	-2.05255
P05166	PCCB	PCCB_HUMAN	MITOCHONDRIA	Propionyl-CoA carboxylase beta chain, mitochondrial (PCCase subunit beta) (EC 6.4.1.3) (Propanoyl-CoA:carbon dioxide ligase subunit beta)	This is one of the 2 subunits of the biotin-dependent propionyl-CoA carboxylase (PCC), a mitochondrial enzyme involved in the catabolism of odd chain fatty acids, branched-chain amino acids isoleucine, threonine, methionine, and valine and other metabolites (PubMed:6765947, PubMed:15890657). Propionyl-CoA carboxylase catalyzes the carboxylation of propionyl-CoA/propanoyl-CoA to D-methylmalonyl-Co…	-30.4689	-1.78356
P05198	EIF2S1 EIF2A	IF2A_HUMAN	unknown	Eukaryotic translation initiation factor 2 subunit 1 (Eukaryotic translation initiation factor 2 subunit alpha) (eIF-2-alpha) (eIF-2A) (eIF-2alpha)	Functions in the early steps of protein synthesis by forming a ternary complex with GTP and initiator tRNA (PubMed:16289705). This complex binds to a 40S ribosomal subunit, followed by mRNA binding to form a 43S pre-initiation complex (PubMed:16289705). Junction of the 60S ribosomal subunit to form the 80S initiation complex is preceded by hydrolysis of the GTP bound to eIF-2 and release of an eI…	3.39322	10.9348	Undefined	Undefined,CYTOSOL,PROTEIN COMPLEX
P05204	HMGN2 HMG17	HMGN2_HUMAN	NUCLEUS	Non-histone chromosomal protein HMG-17 (High mobility group nucleosome-binding domain-containing protein 2)	Binds to the inner side of the nucleosomal DNA thus altering the interaction between the DNA and the histone octamer. May be involved in the process which maintains transcribable genes in a unique chromatin conformation (By similarity). {ECO:0000250}.	-21.0332	6.32277
P05230	FGF1 FGFA	FGF1_HUMAN	unknown	Fibroblast growth factor 1 (FGF-1) (Acidic fibroblast growth factor) (aFGF) (Endothelial cell growth factor) (ECGF) (Heparin-binding growth factor 1) (HBGF-1)	Plays an important role in the regulation of cell survival, cell division, angiogenesis, cell differentiation and cell migration. Functions as potent mitogen in vitro. Acts as a ligand for FGFR1 and integrins. Binds to FGFR1 in the presence of heparin leading to FGFR1 dimerization and activation via sequential autophosphorylation on tyrosine residues which act as docking sites for interacting pro…	0.330025	-0.581992	Undefined	CYTOSOL,Undefined,PROTEIN COMPLEX
P05386	RPLP1 RRP1	RLA1_HUMAN	RIBOSOME	60S acidic ribosomal protein P1 (Large ribosomal subunit protein P1)	Plays an important role in the elongation step of protein synthesis.	28.0624	-19.1239
P05387	RPLP2 D11S2243E RPP2	RLA2_HUMAN	RIBOSOME	60S acidic ribosomal protein P2 (Large ribosomal subunit protein P2) (Renal carcinoma antigen NY-REN-44)	Plays an important role in the elongation step of protein synthesis.	29.5625	-22.6013
P05388	RPLP0	RLA0_HUMAN	RIBOSOME	60S acidic ribosomal protein P0 (60S ribosomal protein L10E) (Large ribosomal subunit protein uL10)	Ribosomal protein P0 is the functional equivalent of E.coli protein L10.	28.1326	-21.1963
P05423	POLR3D BN51 BN51T	RPC4_HUMAN	unknown	DNA-directed RNA polymerase III subunit RPC4 (RNA polymerase III subunit C4) (DNA-directed RNA polymerase III subunit D) (Protein BN51) (RNA polymerase III 47 kDa subunit) (RPC53 homolog)	DNA-dependent RNA polymerase catalyzes the transcription of DNA into RNA using the four ribonucleoside triphosphates as substrates. Specific peripheric component of RNA polymerase III which synthesizes small RNAs, such as 5S rRNA and tRNAs. Plays a key role in sensing and limiting infection by intracellular bacteria and DNA viruses. Acts as nuclear and cytosolic DNA sensor involved in innate immu…	6.85377	36.3307	PROTEIN COMPLEX	PROTEIN COMPLEX,PROTEIN COMPLEX,PROTEIN COMPLEX
P05455	SSB	LA_HUMAN	unknown	Lupus La protein (La autoantigen) (La ribonucleoprotein) (Sjoegren syndrome type B antigen) (SS-B)	Binds to the 3' poly(U) terminus of nascent RNA polymerase III transcripts, protecting them from exonuclease digestion and facilitating their folding and maturation (PubMed:3192525, PubMed:2470590). In case of Coxsackievirus B3 infection, binds to the viral internal ribosome entry site (IRES) and stimulates the IRES-mediated translation (PubMed:12384597). {ECO:0000269|PubMed:12384597, ECO:0000269…	-7.81528	1.6417	Undefined	CYTOSOL,NUCLEOPLASM-2,Undefined
P05556	ITGB1 FNRB MDF2 MSK12	ITB1_HUMAN	PM	Integrin beta-1 (Fibronectin receptor subunit beta) (Glycoprotein IIa) (GPIIA) (VLA-4 subunit beta) (CD antigen CD29)	Integrins alpha-1/beta-1, alpha-2/beta-1, alpha-10/beta-1 and alpha-11/beta-1 are receptors for collagen. Integrins alpha-1/beta-1 and alpha-2/beta-2 recognize the proline-hydroxylated sequence G-F-P-G-E-R in collagen. Integrins alpha-2/beta-1, alpha-3/beta-1, alpha-4/beta-1, alpha-5/beta-1, alpha-8/beta-1, alpha-10/beta-1, alpha-11/beta-1 and alpha-V/beta-1 are receptors for fibronectin. Alpha-4…	-5.1287	-36.8383
P05783	KRT18 CYK18 PIG46	K1C18_HUMAN	unknown	Keratin, type I cytoskeletal 18 (Cell proliferation-inducing gene 46 protein) (Cytokeratin-18) (CK-18) (Keratin-18) (K18)	Involved in the uptake of thrombin-antithrombin complexes by hepatic cells (By similarity). When phosphorylated, plays a role in filament reorganization. Involved in the delivery of mutated CFTR to the plasma membrane. Together with KRT8, is involved in interleukin-6 (IL-6)-mediated barrier protection. {ECO:0000250, ECO:0000269|PubMed:15529338, ECO:0000269|PubMed:16424149, ECO:0000269|PubMed:1721…	0.294318	-14.8914	Undefined	Undefined,NUCLEOPLASM-2,RIBOSOME
P05997	COL5A2	CO5A2_HUMAN	unknown	Collagen alpha-2(V) chain	Type V collagen is a member of group I collagen (fibrillar forming collagen). It is a minor connective tissue component of nearly ubiquitous distribution. Type V collagen binds to DNA, heparan sulfate, thrombospondin, heparin, and insulin. Type V collagen is a key determinant in the assembly of tissue-specific matrices (By similarity). {ECO:0000250}.	-23.0694	-14.9444	Undefined	Undefined,PEROXISOME,MITOCHONDRIA
P06132	UROD	DCUP_HUMAN	unknown	Uroporphyrinogen decarboxylase (UPD) (URO-D) (EC 4.1.1.37)	Catalyzes the decarboxylation of four acetate groups of uroporphyrinogen-III to yield coproporphyrinogen-III.	32.0734	11.5591	NUCLEOPLASM-1	NUCLEOPLASM-1,Undefined,Undefined
P06280	GLA	AGAL_HUMAN	LYSOSOME	Alpha-galactosidase A (EC 3.2.1.22) (Alpha-D-galactosidase A) (Alpha-D-galactoside galactohydrolase) (Galactosylgalactosylglucosylceramidase GLA) (EC 3.2.1.47) (Melibiase) (Agalsidase)	Catalyzes the hydrolysis of glycosphingolipids and participates to their degradation in the lysosome. {ECO:0000269|PubMed:10838196, ECO:0000269|PubMed:8804427}.	9.6989	-42.8635
P06400	RB1	RB_HUMAN	unknown	Retinoblastoma-associated protein (p105-Rb) (p110-RB1) (pRb) (Rb) (pp110)	Tumor suppressor that is a key regulator of the G1/S transition of the cell cycle (PubMed:10499802). The hypophosphorylated form binds transcription regulators of the E2F family, preventing transcription of E2F-responsive genes (PubMed:10499802). Both physically blocks E2Fs transactivating domain and recruits chromatin-modifying enzymes that actively repress transcription (PubMed:10499802). Cycli…	7.77112	22.9056	PROTEIN COMPLEX	PROTEIN COMPLEX,Undefined,PROTEIN COMPLEX
P06493	CDK1 CDC2 CDC28A CDKN1 P34CDC2	CDK1_HUMAN	unknown	Cyclin-dependent kinase 1 (CDK1) (EC 2.7.11.22) (EC 2.7.11.23) (Cell division control protein 2 homolog) (Cell division protein kinase 1) (p34 protein kinase)	Plays a key role in the control of the eukaryotic cell cycle by modulating the centrosome cycle as well as mitotic onset; promotes G2-M transition, and regulates G1 progress and G1-S transition via association with multiple interphase cyclins. Required in higher cells for entry into S-phase and mitosis. Phosphorylates PARVA/actopaxin, APC, AMPH, APC, BARD1, Bcl-xL/BCL2L1, BRCA2, CALD1, CASP8, CDC…	28.101	0.162559	CYTOSOL	Undefined,Undefined,CYTOSOL
P06576	ATP5F1B ATP5B ATPMB ATPSB	ATPB_HUMAN	MITOCHONDRIA	ATP synthase subunit beta, mitochondrial (EC 7.1.2.2) (ATP synthase F1 subunit beta)	Mitochondrial membrane ATP synthase (F(1)F(0) ATP synthase or Complex V) produces ATP from ADP in the presence of a proton gradient across the membrane which is generated by electron transport complexes of the respiratory chain. F-type ATPases consist of two structural domains, F(1) - containing the extramembraneous catalytic core, and F(0) - containing the membrane proton channel, linked togethe…	-40.9462	-11.5764
P06730	EIF4E EIF4EL1 EIF4F	IF4E_HUMAN	unknown	Eukaryotic translation initiation factor 4E (eIF-4E) (eIF4E) (eIF-4F 25 kDa subunit) (mRNA cap-binding protein)	Recognizes and binds the 7-methylguanosine-containing mRNA cap during an early step in the initiation of protein synthesis and facilitates ribosome binding by inducing the unwinding of the mRNAs secondary structures (PubMed:16271312, PubMed:22578813). In addition to its role in translation initiation, also acts as a regulator of translation and stability in the cytoplasm (PubMed:24335285). Compon…	7.17298	7.93612	Undefined	CYTOSOL,CYTOSOL,PROTEIN COMPLEX
P06733	ENO1 ENO1L1 MBPB1 MPB1	ENOA_HUMAN	unknown	Alpha-enolase (EC 4.2.1.11) (2-phospho-D-glycerate hydro-lyase) (C-myc promoter-binding protein) (Enolase 1) (MBP-1) (MPB-1) (Non-neural enolase) (NNE) (Phosphopyruvate hydratase) (Plasminogen-binding protein)	Glycolytic enzyme the catalyzes the conversion of 2-phosphoglycerate to phosphoenolpyruvate (PubMed:29775581, PubMed:1369209). In addition to glycolysis, involved in various processes such as growth control, hypoxia tolerance and allergic responses (PubMed:2005901, PubMed:10802057, PubMed:12666133, PubMed:29775581). May also function in the intravascular and pericellular fibrinolytic system due t…	31.4355	11.3675	Undefined	NUCLEOPLASM-1,CYTOSOL,CYTOSOL
P06737	PYGL	PYGL_HUMAN	unknown	Glycogen phosphorylase, liver form (EC 2.4.1.1)	Phosphorylase is an important allosteric enzyme in carbohydrate metabolism. Enzymes from different sources differ in their regulatory mechanisms and in their natural substrates. However, all known phosphorylases share catalytic and structural properties.	42.2781	1.7517	NUCLEOPLASM-1	NUCLEOPLASM-1,NUCLEOPLASM-1,NUCLEOPLASM-1
P06744	GPI	G6PI_HUMAN	unknown	Glucose-6-phosphate isomerase (GPI) (EC 5.3.1.9) (Autocrine motility factor) (AMF) (Neuroleukin) (NLK) (Phosphoglucose isomerase) (PGI) (Phosphohexose isomerase) (PHI) (Sperm antigen 36) (SA-36)	In the cytoplasm, catalyzes the conversion of glucose-6-phosphate to fructose-6-phosphate, the second step in glycolysis, and the reverse reaction during gluconeogenesis (PubMed:28803808). Besides it's role as a glycolytic enzyme, also acts as a secreted cytokine: acts as an angiogenic factor (AMF) that stimulates endothelial cell motility (PubMed:11437381). Acts as a neurotrophic factor, neurole…	43.356	0.407042	NUCLEOPLASM-1	NUCLEOPLASM-1,NUCLEOPLASM-1,NUCLEOPLASM-1
P06746	POLB	DPOLB_HUMAN	unknown	DNA polymerase beta (EC 2.7.7.7) (EC 4.2.99.-)	Repair polymerase that plays a key role in base-excision repair. Has 5'-deoxyribose-5-phosphate lyase (dRP lyase) activity that removes the 5' sugar phosphate and also acts as a DNA polymerase that adds one nucleotide to the 3' end of the arising single-nucleotide gap. Conducts 'gap-filling' DNA synthesis in a stepwise distributive fashion rather than in a processive fashion as for other DNA poly…	-1.35281	2.30763	Undefined	CYTOSOL,Undefined,PROTEIN COMPLEX
P06748	NPM1 NPM	NPM_HUMAN	unknown	Nucleophosmin (NPM) (Nucleolar phosphoprotein B23) (Nucleolar protein NO38) (Numatrin)	Involved in diverse cellular processes such as ribosome biogenesis, centrosome duplication, protein chaperoning, histone assembly, cell proliferation, and regulation of tumor suppressors p53/TP53 and ARF. Binds ribosome presumably to drive ribosome nuclear export. Associated with nucleolar ribonucleoprotein structures and bind single-stranded nucleic acids. Acts as a chaperonin for the core histo…	-23.7634	12.5612	NUCLEUS	NUCLEUS,NUCLEUS,NUCLEUS
P06753	TPM3	TPM3_HUMAN	unknown	Tropomyosin alpha-3 chain (Gamma-tropomyosin) (Tropomyosin-3) (Tropomyosin-5) (hTM5)	Binds to actin filaments in muscle and non-muscle cells. Plays a central role, in association with the troponin complex, in the calcium dependent regulation of vertebrate striated muscle contraction. Smooth muscle contraction is regulated by interaction with caldesmon. In non-muscle cells is implicated in stabilizing cytoskeleton actin filaments. {ECO:0000250|UniProtKB:P09493}.	8.84367	-24.4159	PM	Undefined,Undefined,PM
P06756	ITGAV MSK8 VNRA VTNR	ITAV_HUMAN	unknown	Integrin alpha-V (Vitronectin receptor) (Vitronectin receptor subunit alpha) (CD antigen CD51) [Cleaved into: Integrin alpha-V heavy chain; Integrin alpha-V light chain]	The alpha-V (ITGAV) integrins are receptors for vitronectin, cytotactin, fibronectin, fibrinogen, laminin, matrix metalloproteinase-2, osteopontin, osteomodulin, prothrombin, thrombospondin and vWF. They recognize the sequence R-G-D in a wide array of ligands. ITGAV:ITGB3 binds to fractalkine (CX3CL1) and may act as its coreceptor in CX3CR1-dependent fractalkine signaling (PubMed:23125415). ITGAV…	2.28098	-40.0111	LYSOSOME	LYSOSOME,Undefined,LYSOSOME
P06865	HEXA	HEXA_HUMAN	unknown	Beta-hexosaminidase subunit alpha (EC 3.2.1.52) (Beta-N-acetylhexosaminidase subunit alpha) (Hexosaminidase subunit A) (N-acetyl-beta-glucosaminidase subunit alpha)	Hydrolyzes the non-reducing end N-acetyl-D-hexosamine and/or sulfated N-acetyl-D-hexosamine of glycoconjugates, such as the oligosaccharide moieties from proteins and neutral glycolipids, or from certain mucopolysaccharides (PubMed:11707436, PubMed:9694901, PubMed:8672428, PubMed:8123671). The isozyme S is as active as the isozyme A on the anionic bis-sulfated glycans, the chondroitin-6-sulfate t…	10.4365	-42.8905	LYSOSOME	LYSOSOME,LYSOSOME,Undefined
P07093	SERPINE2 PI7 PN1	GDN_HUMAN	unknown	Glia-derived nexin (GDN) (Peptidase inhibitor 7) (PI-7) (Protease nexin 1) (PN-1) (Protease nexin I) (Serpin E2)	Serine protease inhibitor with activity toward thrombin, trypsin, and urokinase. Promotes neurite extension by inhibiting thrombin. Binds heparin.	7.12562	-37.1412	Undefined	LYSOSOME,PM,LYSOSOME
P07099	EPHX1 EPHX EPOX	HYEP_HUMAN	unknown	Epoxide hydrolase 1 (EC 3.3.2.9) (Epoxide hydratase) (Microsomal epoxide hydrolase) (mEH)	Biotransformation enzyme that catalyzes the hydrolysis of arene and aliphatic epoxides to less reactive and more water soluble dihydrodiols by the trans addition of water (By similarity). Plays a role in the metabolism of endogenous lipids such as epoxide-containing fatty acids (PubMed:22798687). Metabolizes the abundant endocannabinoid 2-arachidonoylglycerol (2-AG) to free arachidonic acid (AA) …	2.90854	-42.0953	LYSOSOME	LYSOSOME,LYSOSOME,LYSOSOME
P07108	DBI	ACBP_HUMAN	unknown	Acyl-CoA-binding protein (ACBP) (Diazepam-binding inhibitor) (DBI) (Endozepine) (EP)	Binds medium- and long-chain acyl-CoA esters with very high affinity and may function as an intracellular carrier of acyl-CoA esters. It is also able to displace diazepam from the benzodiazepine (BZD) recognition site located on the GABA type A receptor. It is therefore possible that this protein also acts as a neuropeptide to modulate the action of the GABA receptor.	2.69076	20.0952	NUCLEOPLASM-2	Undefined,NUCLEOPLASM-2,Undefined
P07195	LDHB	LDHB_HUMAN	CYTOSOL	L-lactate dehydrogenase B chain (LDH-B) (EC 1.1.1.27) (LDH heart subunit) (LDH-H) (Renal carcinoma antigen NY-REN-46)		19.4327	24.8944
P07196	NEFL NF68 NFL	NFL_HUMAN	unknown	Neurofilament light polypeptide (NF-L) (68 kDa neurofilament protein) (Neurofilament triplet L protein)	Neurofilaments usually contain three intermediate filament proteins: NEFL, NEFM, and NEFH which are involved in the maintenance of neuronal caliber. May additionally cooperate with the neuronal intermediate filament proteins PRPH and INA to form neuronal filamentous networks (By similarity). {ECO:0000250|UniProtKB:P08551}.	-8.60291	-27.375	ER	ER,Undefined,Undefined
[truncated: 4,564 more rows]

## Sheet: upr
uniprot_id	gene_names	UniProtKB_name	markers	protein_name	function	tsne_dim1	tsne_dim2	primary_localisation	primary_localisation_per_rep	diff_loc_level	n_diff_loc_reps	diff_loc_reps
[truncated: 5,314 more rows]
