# Supplementary material for: System-wide analysis of RNA and protein subcellular localization dynamics
Source: Nat Methods. 2023 Nov 30;21(1):60–71. doi: 10.1038/s41592-023-02101-9 (PMC10776395; doi:10.1038/s41592-023-02101-9)
Supplement: Supplementary file 7 — Table containing exact P values and fractions merged and the antibodies used. [file 41592_2023_2101_MOESM7_ESM.xlsx]

## Sheet: Exact_p_values_Fig5b
AU_bin	n_lncRNA	n_mRNA	statistic	p.value	method	alternative
[0.240,0.424)	45	3919	61681	0.000518511	Wilcoxon rank sum test with continuity correction	two.sided
[0.424,0.479)	116	3846	141337	1.65837e-11	Wilcoxon rank sum test with continuity correction	two.sided
[0.479,0.523)	209	3754	218195	2.94721e-27	Wilcoxon rank sum test with continuity correction	two.sided
[0.523,0.560)	174	3790	179581	2.65095e-24	Wilcoxon rank sum test with continuity correction	two.sided
[0.560,0.594)	122	3840	115816	1.71941e-21	Wilcoxon rank sum test with continuity correction	two.sided
[0.594,0.700]	90	3873	80296	1.97026e-18	Wilcoxon rank sum test with continuity correction	two.sided

## Sheet: Exact_p_values_Fig5c
transcript_length_bin	n_lncRNA	n_mRNA	statistic	p.value	method	alternative
[ 128, 696)	120	1865	85170	1.12316e-05	Wilcoxon rank sum test with continuity correction	two.sided
[ 696, 1126)	81	1896	43269	2.70246e-11	Wilcoxon rank sum test with continuity correction	two.sided
[1126, 1870)	82	1898	48668	8.88486e-09	Wilcoxon rank sum test with continuity correction	two.sided
[1870, 2747)	48	1927	24869	4.3044e-08	Wilcoxon rank sum test with continuity correction	two.sided
[2747, 4331)	33	1946	18400	2.53868e-05	Wilcoxon rank sum test with continuity correction	two.sided
[4331,33681]	8	1971	1670	0.000117073	Wilcoxon rank sum test with continuity correction	two.sided

## Sheet: Exact_p_values_Fig5d
binned_length	n_Cytosol	n_Membrane	n_Nucleus	statistic	p.value	method	alternative	major_localisation
[ 80, 657)	2901	324	813	264668	3.71619e-38	Wilcoxon rank sum test with continuity correction	two.sided	Membrane
[ 657, 1008)	3074	373	585	361592	1.95204e-31	Wilcoxon rank sum test with continuity correction	two.sided	Membrane
[1008, 1759)	3287	503	415	575826	4.97562e-28	Wilcoxon rank sum test with continuity correction	two.sided	Membrane
[1759, 2653)	2974	707	343	724554	7.13782e-38	Wilcoxon rank sum test with continuity correction	two.sided	Membrane
[2653, 4220)	2603	747	327	682340	1.58283e-35	Wilcoxon rank sum test with continuity correction	two.sided	Membrane
[4220,91667]	1461	913	346	422079	2.53068e-51	Wilcoxon rank sum test with continuity correction	two.sided	Membrane

## Sheet: TMT_labels_frac
tag	fraction	condition
126	1	DMSO
127N	2	DMSO
127C	3	DMSO
128N	4	DMSO
128C	5	DMSO
129N	6	DMSO
129C	7	DMSO
130N	8	DMSO
130C	1	Thapsigargin
131N	2	Thapsigargin
131C	3	Thapsigargin
132N	4	Thapsigargin
132C	5	Thapsigargin
133N	6	Thapsigargin
133C	7	Thapsigargin
134N	8	Thapsigargin

## Sheet: TMT_labels_total
tag	replicate	condition
126	1	DMSO
127N	2	DMSO
127C	3	DMSO
128N	1	Thapsigargin
128C	2	Thapsigargin
129N	3	Thapsigargin

## Sheet: Gradient_merge_rna
condition	replicate	merge_fraction	gradient_fractions
Control	1	1	1-8
Control	1	2	8-9
Control	1	3	9-12
Control	1	4	13-14
Control	1	5	15
Control	1	6	16
Control	1	7	17
Control	1	8	18-21
Control	2	1	1-8
Control	2	2	8-9
Control	2	3	9-12
Control	2	4	13-14
Control	2	5	15
Control	2	6	16
Control	2	7	17
Control	2	8	18-21
Control	3	1	1-9
Control	3	2	9-10
Control	3	3	10-13
Control	3	4	14
Control	3	5	15
Control	3	6	16
Control	3	7	17
Control	3	8	18-21
UPR	1	1	1-8
UPR	1	2	8-9
UPR	1	3	9-12
UPR	1	4	13-14
UPR	1	5	15
UPR	1	6	16
UPR	1	7	17
UPR	1	8	18-21
UPR	2	1	1-8
UPR	2	2	8-9
UPR	2	3	9-12
UPR	2	4	13-14
UPR	2	5	15
UPR	2	6	16
UPR	2	7	17
UPR	2	8	18-21
UPR	3	1	1-8
UPR	3	2	8-9
UPR	3	3	9-13
UPR	3	4	14
UPR	3	5	15
UPR	3	6	16
UPR	3	7	17
UPR	3	8	18-21

## Sheet: Gradient_merge_prot
condition	replicate	merge_fraction	gradient_fractions
Control	1	1	1-7
Control	1	2	8-9
Control	1	3	10-12
Control	1	4	13-14
Control	1	5	15
Control	1	6	16
Control	1	7	17
Control	1	8	18-21
Control	2	1	1-7
Control	2	2	8-9
Control	2	3	10-12
Control	2	4	13-14
Control	2	5	15
Control	2	6	16
Control	2	7	17
Control	2	8	18-21
Control	3	1	1-8
Control	3	2	9-10
Control	3	3	11-13
Control	3	4	14
Control	3	5	15
Control	3	6	16
Control	3	7	17
Control	3	8	18-21
UPR	1	1	1-7
UPR	1	2	8-9
UPR	1	3	10-12
UPR	1	4	13-14
UPR	1	5	15
UPR	1	6	16
UPR	1	7	17
UPR	1	8	18-21
UPR	2	1	1-7
UPR	2	2	8-9
UPR	2	3	10-12
UPR	2	4	13-14
UPR	2	5	15
UPR	2	6	16
UPR	2	7	17
UPR	2	8	18-21
UPR	3	1	1-7
UPR	3	2	8-9
UPR	3	3	10-13
UPR	3	4	14
UPR	3	5	15
UPR	3	6	16
UPR	3	7	17
UPR	3	8	18-21

## Sheet: Antibodies
Protocol	Target_protein	Ref
IF	Anti-Calnexin	Abcam ab22595
IF	Anti-ZNF622	Santa-Cruz sc-10098
IF	Goat anti-Rabbit IgG	Invitrogen, A-21245
IF	Goat anti-Mouse IgG	Invitrogen, A-11029
WB	Anti-b-tubulin	CST #2146
WB	Anti-eIF3d	Proteintech #66024-1-lg
WB	Anti-fibrillarin	Cell Signaling C13C3
WB	anti-histone H3	Bethyl Laboratories #A300-823A
WB	anti-beta actin	Abcam ab8227
WB	anti-calreticulin	Cell Signaling D3E6
WB	Anti-COX 1V	Cell Signalling 4850
